# Supplementary material for: Single-cell transcriptome analysis reveals distinct cell populations in dorsal root ganglia and their potential roles in diabetic peripheral neuropathy
Source: PLoS One. 2024 Jul 31;19(7):e0306424. doi: 10.1371/journal.pone.0306424 (PMC11290642; doi:10.1371/journal.pone.0306424)
Supplement: S1 Table — The list of marker genes of eight cell types in DRG. (XLSX) [file pone.0306424.s004.xlsx]

## Sheet: Table S1
gene	p_val	avg_logFC	pct.1	pct.2	p_val_adj	cluster	gene_diff
Cldn5	0	3.19374	0.861	0.05	0	Endothelial_cells	17.22
Tm4sf1	0	2.8303	0.907	0.207	0	Endothelial_cells	4.382
Fam110d	0	2.31188	0.755	0.029	0	Endothelial_cells	26.034
Flt1	0	2.29801	0.716	0.023	0	Endothelial_cells	31.13
Abcg2	0	2.15787	0.692	0.025	0	Endothelial_cells	27.68
Slco1a4	0	2.15537	0.725	0.021	0	Endothelial_cells	34.524
Csrp2	0	2.15517	0.661	0.137	0	Endothelial_cells	4.825
Cyyr1	0	2.13439	0.722	0.02	0	Endothelial_cells	36.1
Cxcl12	0	2.05967	0.563	0.025	0	Endothelial_cells	22.52
Rgs16	0	2.05659	0.771	0.147	0	Endothelial_cells	5.245
Emcn	0	1.99105	0.74	0.047	0	Endothelial_cells	15.745
Slfn2	0	1.98214	0.766	0.088	0	Endothelial_cells	8.705
Itm2b	0	1.9048	0.989	0.924	0	Endothelial_cells	1.07
Lpar6	0	1.82519	0.683	0.069	0	Endothelial_cells	9.899
Id1	0	1.81145	0.669	0.159	0	Endothelial_cells	4.208
Slc39a8	0	1.79956	0.576	0.04	0	Endothelial_cells	14.4
Prom1	0	1.78631	0.62	0.022	0	Endothelial_cells	28.182
Srgn	0	1.77401	0.767	0.094	0	Endothelial_cells	8.16
Eng	0	1.75713	0.692	0.051	0	Endothelial_cells	13.569
Abcb1a	0	1.73736	0.637	0.027	0	Endothelial_cells	23.593
Kdr	0	1.69617	0.587	0.021	0	Endothelial_cells	27.952
Lmo2	0	1.68805	0.675	0.052	0	Endothelial_cells	12.981
Alpl	0	1.6658	0.651	0.151	0	Endothelial_cells	4.311
Ncoa7	0	1.6503	0.663	0.104	0	Endothelial_cells	6.375
Adgrf5	0	1.64403	0.649	0.017	0	Endothelial_cells	38.176
Cd320	0	1.64104	0.705	0.297	0	Endothelial_cells	2.374
Cdh5	0	1.59688	0.647	0.017	0	Endothelial_cells	38.059
Lcn2	0	1.58523	0.517	0.033	0	Endothelial_cells	15.667
Slc9a3r2	0	1.57483	0.661	0.112	0	Endothelial_cells	5.902
Cav1	0	1.56958	0.724	0.161	0	Endothelial_cells	4.497
RGD1310587	0	1.5555	0.618	0.021	0	Endothelial_cells	29.429
Esm1	0	1.54204	0.362	0.011	0	Endothelial_cells	32.909
Cavin2	0	1.49164	0.618	0.022	0	Endothelial_cells	28.091
Ch25h	0	1.4864	0.557	0.084	0	Endothelial_cells	6.631
Sox17	0	1.46653	0.606	0.009	0	Endothelial_cells	67.333
Slc39a10	0	1.4658	0.581	0.118	0	Endothelial_cells	4.924
Plvap	0	1.40579	0.469	0.007	0	Endothelial_cells	67
Clu	0	1.37673	0.661	0.144	0	Endothelial_cells	4.59
Nsg1	0	1.36585	0.604	0.063	0	Endothelial_cells	9.587
Fam167b	0	1.35796	0.502	0.007	0	Endothelial_cells	71.714
Rnd1	0	1.35077	0.519	0.132	0	Endothelial_cells	3.932
Enpp3	0	1.34456	0.572	0.012	0	Endothelial_cells	47.667
Apcdd1	0	1.33286	0.54	0.074	0	Endothelial_cells	7.297
Fxyd5	0	1.31977	0.682	0.111	0	Endothelial_cells	6.144
Aqp1	0	1.30999	0.297	0.019	0	Endothelial_cells	15.632
Ccl5	0	1.30119	0.45	0.008	0	Endothelial_cells	56.25
Acer2	0	1.29519	0.483	0.024	0	Endothelial_cells	20.125
Esam	0	1.29251	0.648	0.083	0	Endothelial_cells	7.807
Spry1	0	1.2882	0.548	0.114	0	Endothelial_cells	4.807
Tsc22d1	0	1.28057	0.771	0.396	0	Endothelial_cells	1.947
Kitlg	0	1.28	0.614	0.091	0	Endothelial_cells	6.747
Clec2g	0	1.27358	0.702	0.31	0	Endothelial_cells	2.265
Adgrl4	0	1.26704	0.559	0.008	0	Endothelial_cells	69.875
Jam2	0	1.26178	0.658	0.265	0	Endothelial_cells	2.483
Gem	0	1.2588	0.541	0.096	0	Endothelial_cells	5.635
Nrp1	0	1.25718	0.511	0.058	0	Endothelial_cells	8.81
Rasip1	0	1.2385	0.575	0.016	0	Endothelial_cells	35.938
Ets2	0	1.22764	0.58	0.149	0	Endothelial_cells	3.893
Ramp2	0	1.22454	0.617	0.097	0	Endothelial_cells	6.361
Podxl	0	1.2229	0.568	0.046	0	Endothelial_cells	12.348
Macf1	0	1.21946	0.613	0.192	0	Endothelial_cells	3.193
Mt1	0	1.213	0.826	0.563	0	Endothelial_cells	1.467
Tspan5	0	1.20379	0.59	0.161	0	Endothelial_cells	3.665
Procr	0	1.19478	0.581	0.078	0	Endothelial_cells	7.449
Rasgrp3	0	1.19341	0.528	0.014	0	Endothelial_cells	37.714
Thbd	0	1.16095	0.498	0.054	0	Endothelial_cells	9.222
Uaca	0	1.14877	0.568	0.281	0	Endothelial_cells	2.021
Slc2a1	0	1.14572	0.534	0.382	0	Endothelial_cells	1.398
Ly6e	0	1.14127	0.587	0.139	0	Endothelial_cells	4.223
Lgals9	0	1.12918	0.536	0.057	0	Endothelial_cells	9.404
Calcrl	0	1.12846	0.502	0.053	0	Endothelial_cells	9.472
AABR07007032.1	0	1.09079	0.521	0.034	0	Endothelial_cells	15.324
Apold1	0	1.08032	0.508	0.056	0	Endothelial_cells	9.071
Sparcl1	0	1.07153	0.65	0.283	0	Endothelial_cells	2.297
Lrg1	0	1.06885	0.468	0.009	0	Endothelial_cells	52
Mmrn2	0	1.05611	0.525	0.043	0	Endothelial_cells	12.209
Anxa3	0	1.04658	0.462	0.027	0	Endothelial_cells	17.111
Egfl7	0	1.04559	0.505	0.016	0	Endothelial_cells	31.562
Tmem45b	0	1.04307	0.469	0.018	0	Endothelial_cells	26.056
Scarb1	0	1.04064	0.522	0.175	0	Endothelial_cells	2.983
Slfn5	0	1.0387	0.564	0.159	0	Endothelial_cells	3.547
Ifi27	0	1.03355	0.898	0.754	0	Endothelial_cells	1.191
Scn1b	0	1.03097	0.613	0.175	0	Endothelial_cells	3.503
Cav2	0	1.03013	0.56	0.133	0	Endothelial_cells	4.211
AABR07001382.1	0	1.02033	0.553	0.202	0	Endothelial_cells	2.738
Tmsb4x	0	1.01575	0.999	0.997	0	Endothelial_cells	1.002
Ptprb	0	1.01098	0.501	0.01	0	Endothelial_cells	50.1
S100a16	0	1.00971	0.608	0.248	0	Endothelial_cells	2.452
Tspan12	0	1.00831	0.521	0.04	0	Endothelial_cells	13.025
RT1-CE10	0	1.00541	0.746	0.613	0	Endothelial_cells	1.217
St3gal6	0	1.00529	0.48	0.033	0	Endothelial_cells	14.545
Icam2	0	0.992542	0.497	0.014	0	Endothelial_cells	35.5
RT1-T24-3	0	0.981753	0.541	0.102	0	Endothelial_cells	5.304
Gpcpd1	0	0.980505	0.483	0.15	0	Endothelial_cells	3.22
Tpm3	0	0.978132	0.782	0.664	0	Endothelial_cells	1.178
Luzp1	0	0.969243	0.588	0.305	0	Endothelial_cells	1.928
Cd93	0	0.969043	0.481	0.011	0	Endothelial_cells	43.727
Pmaip1	0	0.967542	0.45	0.045	0	Endothelial_cells	10
Tie1	0	0.963847	0.496	0.009	0	Endothelial_cells	55.111
Mfsd2a	0	0.963753	0.466	0.241	0	Endothelial_cells	1.934
Pim3	0	0.949785	0.54	0.243	0	Endothelial_cells	2.222
Net1	0	0.9446	0.453	0.044	0	Endothelial_cells	10.295
Tcf4	0	0.941167	0.535	0.147	0	Endothelial_cells	3.639
Hspb1	0	0.937389	0.914	0.738	0	Endothelial_cells	1.238
B3gnt2	0	0.936763	0.547	0.142	0	Endothelial_cells	3.852
Dlc1	0	0.927851	0.591	0.365	0	Endothelial_cells	1.619
Epas1	0	0.922011	0.747	0.631	0	Endothelial_cells	1.184
Dll4	0	0.91345	0.457	0.025	0	Endothelial_cells	18.28
Fli1	0	0.91272	0.46	0.011	0	Endothelial_cells	41.818
RT1-A2	0	0.911397	0.666	0.447	0	Endothelial_cells	1.49
Cst3	0	0.91137	0.997	0.986	0	Endothelial_cells	1.011
Serpinb9	0	0.90303	0.397	0.038	0	Endothelial_cells	10.447
Ivns1abp	0	0.895511	0.632	0.544	0	Endothelial_cells	1.162
Nostrin	0	0.89316	0.398	0.004	0	Endothelial_cells	99.5
Igfbp7	0	0.878337	0.917	0.76	0	Endothelial_cells	1.207
AC141102.1	0	0.874272	0.446	0.049	0	Endothelial_cells	9.102
Efnb2	0	0.871409	0.435	0.037	0	Endothelial_cells	11.757
Cmip	0	0.850678	0.524	0.154	0	Endothelial_cells	3.403
Pam	0	0.836792	0.605	0.393	0	Endothelial_cells	1.539
Parvb	0	0.820826	0.445	0.028	0	Endothelial_cells	15.893
Nfkbia	0	0.814525	0.855	0.809	0	Endothelial_cells	1.057
Fam13c	0	0.811754	0.378	0.01	0	Endothelial_cells	37.8
Rpsa	0	0.802674	0.955	0.949	0	Endothelial_cells	1.006
Prdm1	0	0.802318	0.413	0.044	0	Endothelial_cells	9.386
Ldhb	0	0.795276	0.733	0.666	0	Endothelial_cells	1.101
Selenom	0	0.795121	0.665	0.503	0	Endothelial_cells	1.322
Ecscr	0	0.782701	0.426	0.008	0	Endothelial_cells	53.25
Myof	0	0.774838	0.463	0.054	0	Endothelial_cells	8.574
Myl12a	0	0.774195	0.85	0.827	0	Endothelial_cells	1.028
Btg2	0	0.770084	0.883	0.856	0	Endothelial_cells	1.032
Clec14a	0	0.766939	0.386	0.005	0	Endothelial_cells	77.2
Mrps26	0	0.762917	0.382	0.274	0	Endothelial_cells	1.394
Lef1	0	0.760331	0.389	0.006	0	Endothelial_cells	64.833
Degs2	0	0.756631	0.304	0.003	0	Endothelial_cells	101.333
Tjp1	0	0.750331	0.633	0.471	0	Endothelial_cells	1.344
Gstp1	0	0.744946	0.745	0.74	0	Endothelial_cells	1.007
Slc3a2	0	0.742481	0.809	0.808	0	Endothelial_cells	1.001
Msn	0	0.742066	0.691	0.598	0	Endothelial_cells	1.156
Lipe	0	0.741513	0.386	0.035	0	Endothelial_cells	11.029
Depp1	0	0.737564	0.276	0.007	0	Endothelial_cells	39.429
Tagln2	0	0.733183	0.794	0.707	0	Endothelial_cells	1.123
Mpzl1	0	0.731678	0.533	0.318	0	Endothelial_cells	1.676
Shroom4	0	0.727951	0.406	0.024	0	Endothelial_cells	16.917
Calm1	0	0.726927	0.961	0.967	0	Endothelial_cells	0.994
Clic5	0	0.723139	0.381	0.003	0	Endothelial_cells	127
Tinagl1	0	0.717231	0.485	0.088	0	Endothelial_cells	5.511
Cavin3	0	0.71081	0.784	0.722	0	Endothelial_cells	1.086
App	0	0.709997	0.78	0.797	0	Endothelial_cells	0.979
Fndc5	0	0.708066	0.339	0.013	0	Endothelial_cells	26.077
Lap3	0	0.703052	0.611	0.451	0	Endothelial_cells	1.355
Tmem204	0	0.696677	0.345	0.022	0	Endothelial_cells	15.682
Tmem255b	0	0.692275	0.362	0.008	0	Endothelial_cells	45.25
Rps28	0	0.680732	0.864	0.859	0	Endothelial_cells	1.006
Tek	0	0.676895	0.398	0.011	0	Endothelial_cells	36.182
Elk3	0	0.676318	0.418	0.033	0	Endothelial_cells	12.667
Jag2	0	0.670144	0.367	0.015	0	Endothelial_cells	24.467
Erg	0	0.669367	0.398	0.003	0	Endothelial_cells	132.667
Snx3	0	0.668716	0.748	0.719	0	Endothelial_cells	1.04
Lmcd1	0	0.665008	0.355	0.005	0	Endothelial_cells	71
Acvrl1	0	0.664838	0.382	0.016	0	Endothelial_cells	23.875
Psme1	0	0.657098	0.737	0.695	0	Endothelial_cells	1.06
Grap	0	0.652429	0.324	0.004	0	Endothelial_cells	81
Rps18	0	0.644417	0.953	0.961	0	Endothelial_cells	0.992
Rps11	0	0.635419	0.913	0.92	0	Endothelial_cells	0.992
Tgm2	0	0.635338	0.362	0.037	0	Endothelial_cells	9.784
Rps27	0	0.634665	0.946	0.954	0	Endothelial_cells	0.992
Kank3	0	0.631554	0.339	0.017	0	Endothelial_cells	19.941
Cdkl1	0	0.625395	0.292	0.009	0	Endothelial_cells	32.444
Gimap9	0	0.607318	0.292	0.003	0	Endothelial_cells	97.333
Fam107a	0	0.602009	0.286	0.015	0	Endothelial_cells	19.067
Rps3	0	0.589322	0.932	0.944	0	Endothelial_cells	0.987
Rps3a	0	0.582168	0.967	0.969	0	Endothelial_cells	0.998
Apol3	0	0.575428	0.322	0.005	0	Endothelial_cells	64.4
Ushbp1	0	0.572812	0.337	0.003	0	Endothelial_cells	112.333
Rpl27a	0	0.569859	0.954	0.956	0	Endothelial_cells	0.998
Serpinb6b	0	0.562076	0.274	0.003	0	Endothelial_cells	91.333
Gimap6	0	0.561099	0.298	0.003	0	Endothelial_cells	99.333
B2m	0	0.557479	0.993	0.987	0	Endothelial_cells	1.006
Spock2	0	0.556095	0.269	0.01	0	Endothelial_cells	26.9
Rpl37a	0	0.545247	0.947	0.957	0	Endothelial_cells	0.99
Rpl17	0	0.538053	0.905	0.933	0	Endothelial_cells	0.97
Mfng	0	0.532283	0.314	0.006	0	Endothelial_cells	52.333
Rps14	0	0.530549	0.96	0.967	0	Endothelial_cells	0.993
Rps23	0	0.526647	0.965	0.967	0	Endothelial_cells	0.998
Rnf144b	0	0.526021	0.282	0.006	0	Endothelial_cells	47
Fgd5	0	0.525572	0.296	0.012	0	Endothelial_cells	24.667
RGD1306556	0	0.524877	0.336	0.022	0	Endothelial_cells	15.273
Cmtm8	0	0.520753	0.294	0.005	0	Endothelial_cells	58.8
LOC100364457	0	0.519976	0.967	0.974	0	Endothelial_cells	0.993
Rps4x	0	0.511804	0.955	0.958	0	Endothelial_cells	0.997
Pdgfb	0	0.508068	0.293	0.016	0	Endothelial_cells	18.312
Mecom	0	0.506366	0.288	0.003	0	Endothelial_cells	96
Afdn	0	0.504559	0.31	0.012	0	Endothelial_cells	25.833
Fau	0	0.503038	0.95	0.967	0	Endothelial_cells	0.982
Sigirr	0	0.499244	0.289	0.002	0	Endothelial_cells	144.5
Nr5a2	0	0.497754	0.252	0.005	0	Endothelial_cells	50.4
Rpl35	0	0.496175	0.953	0.96	0	Endothelial_cells	0.993
Ptprr	0	0.493669	0.281	0.011	0	Endothelial_cells	25.545
Rps27a.1	0	0.489989	0.949	0.964	0	Endothelial_cells	0.984
Myrip	0	0.487508	0.305	0.005	0	Endothelial_cells	61
Spns2	0	0.48642	0.289	0.006	0	Endothelial_cells	48.167
Rps8	0	0.479759	0.972	0.975	0	Endothelial_cells	0.997
Thsd1	0	0.469289	0.279	0.006	0	Endothelial_cells	46.5
Lsr	0	0.468809	0.304	0.01	0	Endothelial_cells	30.4
Ctla2a	0	0.464201	0.269	0.012	0	Endothelial_cells	22.417
Tox3	0	0.461053	0.255	0.009	0	Endothelial_cells	28.333
LOC100359583	0	0.441988	0.961	0.971	0	Endothelial_cells	0.99
Upp1	6.42285339593621e-323	0.62103	0.322	0.031	2.09532746335627e-318	Endothelial_cells	10.387
Rpl23	5.63234836259021e-322	0.487179	0.969	0.968	1.8374410063278e-317	Endothelial_cells	1.001
Rpl15	8.20148972096469e-322	0.454081	0.908	0.94	2.67557199167031e-317	Endothelial_cells	0.966
Lmo7	3.37991444670982e-317	0.455536	0.276	0.015	1.10262948995015e-312	Endothelial_cells	18.4
Tec	2.12197543743693e-316	0.713651	0.408	0.07	6.92252046955048e-312	Endothelial_cells	5.829
Prex2	3.59562548542889e-314	0.780392	0.49	0.244	0	Endothelial_cells	2.008
S1pr1	4.0923039682883e-314	0.540815	0.329	0.038	0	Endothelial_cells	8.658
Nck1	5.83755365957343e-314	0.736159	0.41	0.092	0	Endothelial_cells	4.457
Ifit2	3.75612424074994e-313	1.05806	0.558	0.178	0	Endothelial_cells	3.135
Rab11a	1.4268859115264e-311	0.666332	0.582	0.463	4.65493e-307	Endothelial_cells	1.257
Rps7	1.14458313738221e-310	0.451161	0.911	0.941	3.73397e-306	Endothelial_cells	0.968
Pde2a	0	0.470067	0.27	0.014	3.91344e-305	Endothelial_cells	19.286
Pllp	1.37606e-307	0.811918	0.535	0.129	4.4891e-303	Endothelial_cells	4.147
Tdrp	1.84355e-307	0.626583	0.328	0.05	6.01421e-303	Endothelial_cells	6.56
Efna1	2.02336e-305	0.663022	0.411	0.093	6.60082e-301	Endothelial_cells	4.419
Gmfg	7.31647e-303	0.7109	0.398	0.061	2.38685e-298	Endothelial_cells	6.525
Mef2c	9.47806e-303	0.646778	0.439	0.081	3.09203e-298	Endothelial_cells	5.42
Ccdc28b	6.57065e-301	0.699798	0.372	0.092	2.14354e-296	Endothelial_cells	4.043
Cdk2ap2	1.41729e-299	0.690468	0.571	0.43	4.62363e-295	Endothelial_cells	1.328
Rpl18	7.09921e-297	0.414696	0.903	0.939	2.31598e-292	Endothelial_cells	0.962
Hhex	2.28149e-296	0.520551	0.293	0.023	7.44289e-292	Endothelial_cells	12.739
Bcam	1.23349e-295	0.598384	0.576	0.175	4.02402e-291	Endothelial_cells	3.291
Hlx	7.84812e-291	0.538391	0.292	0.026	2.56029e-286	Endothelial_cells	11.231
Slc7a1	6.96454e-290	0.760817	0.45	0.204	2.27204e-285	Endothelial_cells	2.206
Entpd1	2.07476e-287	0.603136	0.366	0.052	6.7685e-283	Endothelial_cells	7.038
Pnrc2	2.31306e-286	0.610059	0.592	0.509	7.5459e-282	Endothelial_cells	1.163
Taf7	2.72241e-286	0.818473	0.576	0.342	8.88132e-282	Endothelial_cells	1.684
Rps12	7.84856e-285	0.500592	0.902	0.925	2.56044e-280	Endothelial_cells	0.975
Txnip	1.27864e-284	0.803896	0.774	0.519	4.17131e-280	Endothelial_cells	1.491
Rplp1	3.32212e-284	0.433338	0.967	0.975	1.08378e-279	Endothelial_cells	0.992
Arhgdib	1.77583e-283	0.516262	0.385	0.071	5.7933e-279	Endothelial_cells	5.423
Rps15a	3.51019e-283	0.455149	0.932	0.953	1.14513e-278	Endothelial_cells	0.978
Sumo1	6.02106e-283	0.525515	0.717	0.741	1.96425e-278	Endothelial_cells	0.968
Dennd3	1.63932e-282	0.4607	0.315	0.034	5.34795e-278	Endothelial_cells	9.265
Nos3	3.18166e-281	0.459463	0.251	0.015	1.03795e-276	Endothelial_cells	16.733
Arhgap29	1.11898e-279	0.626021	0.393	0.078	3.65044e-275	Endothelial_cells	5.038
Ier3	1.33976e-278	0.804948	0.773	0.635	4.3707e-274	Endothelial_cells	1.217
Pls3	1.34565e-278	0.778933	0.511	0.173	4.38991e-274	Endothelial_cells	2.954
Rps20	7.80088e-277	0.40997	0.885	0.935	2.54488e-272	Endothelial_cells	0.947
Ifitm3	2.97399e-276	0.728631	0.871	0.717	9.70203e-272	Endothelial_cells	1.215
F11r	6.90165e-275	0.531925	0.393	0.148	2.25153e-270	Endothelial_cells	2.655
Eef1g	5.29365e-274	0.485452	0.795	0.813	1.72695e-269	Endothelial_cells	0.978
Grb10	5.67582e-274	0.465498	0.304	0.032	1.85162e-269	Endothelial_cells	9.5
Eogt	1.73769e-270	0.542952	0.331	0.045	5.66886e-266	Endothelial_cells	7.356
Atp5pf	2.03048e-269	0.476	0.77	0.789	6.62405e-265	Endothelial_cells	0.976
AABR07021544.1	8.0836e-269	0.606567	0.374	0.063	2.63711e-264	Endothelial_cells	5.937
Rps21	1.70415e-265	0.51398	0.74	0.759	5.55945e-261	Endothelial_cells	0.975
Arhgap31	3.31244e-265	0.549859	0.333	0.051	1.08062e-260	Endothelial_cells	6.529
Rps24	1.23041e-263	0.484002	0.862	0.891	4.01397e-259	Endothelial_cells	0.967
Ets1	9.83307e-262	0.804501	0.567	0.215	3.20784e-257	Endothelial_cells	2.637
Slc7a5	3.42999e-261	0.777089	0.426	0.164	1.11897e-256	Endothelial_cells	2.598
RT1-T24-4	5.77923e-261	0.607967	0.369	0.065	1.88536e-256	Endothelial_cells	5.677
Rflnb	2.81874e-259	0.463556	0.263	0.021	9.19558e-255	Endothelial_cells	12.524
Ecm1	1.18996e-258	0.565155	0.401	0.076	3.88201e-254	Endothelial_cells	5.276
Sdcbp	1.28312e-258	0.644781	0.733	0.643	4.18591e-254	Endothelial_cells	1.14
Tspan13	1.58835e-256	0.545331	0.469	0.306	5.18167e-252	Endothelial_cells	1.533
Rps17	6.72576e-256	0.431133	0.822	0.874	2.19415e-251	Endothelial_cells	0.941
RT1-CE4	8.03415e-253	0.526344	0.727	0.724	2.62098e-248	Endothelial_cells	1.004
St3gal1	4.22452e-252	0.379279	0.269	0.025	1.37817e-247	Endothelial_cells	10.76
Rpl36	2.3089e-251	0.414874	0.875	0.916	7.53233e-247	Endothelial_cells	0.955
Rpl34	6.3799e-251	0.396036	0.891	0.936	2.08131e-246	Endothelial_cells	0.952
Gpx1	1.5926e-250	0.669694	0.715	0.59	5.19555e-246	Endothelial_cells	1.212
Lrrc32	9.10581e-250	0.555314	0.314	0.044	2.97059e-245	Endothelial_cells	7.136
Cx3cl1	1.28753e-249	0.604298	0.375	0.122	4.20031e-245	Endothelial_cells	3.074
Rpl28	1.05928e-248	0.390433	0.899	0.938	3.45568e-244	Endothelial_cells	0.958
Mt2A	1.33989e-248	0.988486	0.679	0.402	4.37113e-244	Endothelial_cells	1.689
Nrgn	2.69027e-247	0.433193	0.302	0.053	8.77648e-243	Endothelial_cells	5.698
LOC684988	3.5578e-247	0.433454	0.895	0.918	1.16066e-242	Endothelial_cells	0.975
LOC100360057	6.11207e-247	0.427318	0.814	0.873	1.99394e-242	Endothelial_cells	0.932
Efhd1	3.46783e-246	0.598111	0.312	0.076	1.13131e-241	Endothelial_cells	4.105
Ogfrl1	5.25108e-246	0.57224	0.325	0.048	1.71306e-241	Endothelial_cells	6.771
Dipk1b	1.06301e-245	0.708934	0.406	0.146	3.46785e-241	Endothelial_cells	2.781
Mgll	1.58954e-244	0.462035	0.349	0.059	5.18556e-240	Endothelial_cells	5.915
Tes	2.05833e-244	0.731576	0.405	0.112	6.71489e-240	Endothelial_cells	3.616
Sh3bp4	6.75951e-244	0.432145	0.284	0.032	2.20516e-239	Endothelial_cells	8.875
Resf1	1.20668e-243	0.624733	0.425	0.107	3.93655e-239	Endothelial_cells	3.972
LOC686087	1.67403e-240	0.589604	0.344	0.079	5.46119e-236	Endothelial_cells	4.354
Rps5	5.16034e-240	0.382312	0.917	0.953	1.68346e-235	Endothelial_cells	0.962
Rpl24	7.14061e-240	0.411613	0.919	0.951	2.32948e-235	Endothelial_cells	0.966
Rpl13	1.45222e-239	0.372465	0.913	0.946	4.73758e-235	Endothelial_cells	0.965
Rpl11	7.17816e-238	0.357435	0.927	0.962	2.34173e-233	Endothelial_cells	0.964
Plpp3	8.1017e-238	0.485253	0.586	0.626	2.64302e-233	Endothelial_cells	0.936
AABR07000398.1	1.23615e-237	0.470204	0.908	0.955	4.03268e-233	Endothelial_cells	0.951
Ahr	1.54071e-237	0.463438	0.337	0.054	5.02627e-233	Endothelial_cells	6.241
Rpl7	3.40262e-236	0.379595	0.937	0.961	1.11004e-231	Endothelial_cells	0.975
Socs2	9.10174e-236	0.566921	0.368	0.116	2.96926e-231	Endothelial_cells	3.172
Rpl29	2.98531e-235	0.399962	0.902	0.933	9.73899e-231	Endothelial_cells	0.967
Rpl18a	3.80426e-235	0.377432	0.908	0.948	1.24106e-230	Endothelial_cells	0.958
Rpl26	5.20142e-235	0.393009	0.837	0.895	1.69686e-230	Endothelial_cells	0.935
Spon1	4.16806e-234	0.472739	0.297	0.038	1.35975e-229	Endothelial_cells	7.816
Atp10d	5.39752e-234	0.335936	0.251	0.024	1.76083e-229	Endothelial_cells	10.458
Plxna2	2.44936e-233	0.587404	0.383	0.096	7.99054e-229	Endothelial_cells	3.99
Gnai2	5.933e-233	0.353359	0.766	0.83	1.93552e-228	Endothelial_cells	0.923
Tspan8	8.21351e-232	0.639963	0.505	0.157	2.67949e-227	Endothelial_cells	3.217
Kctd14	2.51283e-230	0.596722	0.277	0.066	8.19759e-226	Endothelial_cells	4.197
Ica1	3.33078e-230	0.459439	0.275	0.033	1.0866e-225	Endothelial_cells	8.333
Dock9	7.96785e-229	0.461807	0.359	0.067	2.59935e-224	Endothelial_cells	5.358
Fzd4	3.92456e-228	0.345772	0.255	0.026	1.28031e-223	Endothelial_cells	9.808
Dusp1	9.22007e-228	0.825517	0.674	0.412	3.00786e-223	Endothelial_cells	1.636
Psmb9	2.84906e-227	0.6285	0.505	0.285	9.29449e-223	Endothelial_cells	1.772
Cd200	9.58318e-227	0.662151	0.55	0.339	3.12632e-222	Endothelial_cells	1.622
Flvcr2	2.40185e-226	0.525426	0.353	0.098	7.83554e-222	Endothelial_cells	3.602
Rpl37	3.03576e-226	0.436746	0.749	0.795	9.90357e-222	Endothelial_cells	0.942
Cgnl1	3.80396e-226	0.456987	0.283	0.036	1.24097e-221	Endothelial_cells	7.861
Smco4	1.97655e-225	0.517605	0.35	0.081	6.44811e-221	Endothelial_cells	4.321
Rpl3	3.58046e-225	0.401002	0.936	0.96	1.16805e-220	Endothelial_cells	0.975
Svil	1.07894e-223	0.465277	0.334	0.059	3.51982e-219	Endothelial_cells	5.661
Filip1	3.75872e-223	0.475282	0.334	0.06	1.22621e-218	Endothelial_cells	5.567
Rpl14	4.45168e-222	0.393478	0.924	0.95	1.45227e-217	Endothelial_cells	0.973
Cped1	6.05996e-222	0.371573	0.312	0.056	1.97694e-217	Endothelial_cells	5.571
Itga6	1.18959e-220	0.699765	0.528	0.27	3.8808e-216	Endothelial_cells	1.956
LOC685963	1.33829e-219	0.435889	0.785	0.831	4.3659e-215	Endothelial_cells	0.945
Ucp2	5.76218e-219	0.675481	0.459	0.261	1.8798e-214	Endothelial_cells	1.759
Sptbn1	5.76928e-219	0.5312	0.681	0.707	1.88211e-214	Endothelial_cells	0.963
Srpx	6.68357e-219	0.283274	0.256	0.044	2.18038e-214	Endothelial_cells	5.818
Rps9	8.03917e-217	0.386562	0.912	0.942	2.62262e-212	Endothelial_cells	0.968
Lrrc8c	1.1571e-216	0.473674	0.324	0.055	3.7748e-212	Endothelial_cells	5.891
Uba52	3.79816e-216	0.358666	0.94	0.966	1.23907e-211	Endothelial_cells	0.973
Gja1	1.30755e-213	0.512618	0.398	0.303	4.26563e-209	Endothelial_cells	1.314
Itm2a	1.21975e-212	0.772988	0.406	0.144	3.9792e-208	Endothelial_cells	2.819
Adarb1	3.98471e-212	0.453971	0.322	0.057	1.29993e-207	Endothelial_cells	5.649
Slco2b1	1.28762e-211	0.353435	0.258	0.033	4.20059e-207	Endothelial_cells	7.818
Mfge8	1.96193e-211	0.37406	0.467	0.156	6.40042e-207	Endothelial_cells	2.994
Pcdh19	7.77695e-209	0.408083	0.325	0.064	2.53707e-204	Endothelial_cells	5.078
LOC100360841	2.88094e-206	0.392397	0.788	0.846	9.39848e-202	Endothelial_cells	0.931
LOC103692716	6.70537e-206	0.373417	0.747	0.858	2.18749e-201	Endothelial_cells	0.871
Pgm2	5.19529e-205	0.475242	0.313	0.072	1.69486e-200	Endothelial_cells	4.347
AC141489.1	1.91035e-202	0.538594	0.603	0.522	6.23215e-198	Endothelial_cells	1.155
Ebf1	4.78097e-202	0.341041	0.35	0.09	1.5597e-197	Endothelial_cells	3.889
Enc1	8.67595e-202	0.65803	0.376	0.104	2.83036e-197	Endothelial_cells	3.615
RT1-CE5	1.50535e-201	0.617766	0.385	0.106	4.91091e-197	Endothelial_cells	3.632
Arhgef3	1.52289e-201	0.489113	0.345	0.072	4.96811e-197	Endothelial_cells	4.792
Rpl6	2.23885e-201	0.386925	0.796	0.858	7.30379e-197	Endothelial_cells	0.928
Lrrfip1	2.83761e-200	0.590252	0.42	0.135	9.25714e-196	Endothelial_cells	3.111
Rps15	3.27342e-200	0.338652	0.874	0.922	1.06789e-195	Endothelial_cells	0.948
LOC108351482	5.67001e-199	0.377316	0.853	0.905	1.84973e-194	Endothelial_cells	0.943
Rpl31	7.66532e-199	0.396296	0.757	0.817	2.50066e-194	Endothelial_cells	0.927
Ier2	2.97676e-198	0.538842	0.834	0.828	9.71107e-194	Endothelial_cells	1.007
Bmpr2	8.30333e-198	0.541646	0.443	0.248	2.7088e-193	Endothelial_cells	1.786
Tfpi	3.82934e-197	0.561646	0.4	0.118	1.24924e-192	Endothelial_cells	3.39
Hbegf	3.99895e-197	0.525014	0.766	0.786	1.30458e-192	Endothelial_cells	0.975
Crim1	1.03717e-194	0.361964	0.306	0.057	3.38357e-190	Endothelial_cells	5.368
Ptprm	1.96501e-194	0.350124	0.261	0.036	6.41045e-190	Endothelial_cells	7.25
Ripk3	6.61317e-194	0.511222	0.267	0.041	2.15741e-189	Endothelial_cells	6.512
Arpc1b	1.83488e-193	0.612744	0.692	0.511	5.98593e-189	Endothelial_cells	1.354
Cobll1	3.79261e-192	0.576836	0.46	0.225	1.23726e-187	Endothelial_cells	2.044
Lama5	3.79597e-192	0.280323	0.261	0.042	1.23836e-187	Endothelial_cells	6.214
Rps19	1.57728e-189	0.456966	0.674	0.672	5.14556e-185	Endothelial_cells	1.003
Slc7a8	1.95937e-189	0.486657	0.257	0.037	6.39206e-185	Endothelial_cells	6.946
Id3	5.24061e-188	0.607236	0.795	0.711	1.70965e-183	Endothelial_cells	1.118
Tpt1	8.76196e-186	0.352178	0.995	0.99	2.85841e-181	Endothelial_cells	1.005
Rnpep	6.18334e-185	0.479532	0.339	0.158	2.01719e-180	Endothelial_cells	2.146
Usp54	1.47327e-184	0.537472	0.403	0.174	4.80625e-180	Endothelial_cells	2.316
Rpl27	8.58307e-184	0.344264	0.837	0.897	2.80005e-179	Endothelial_cells	0.933
Rack1	9.1216e-184	0.328052	0.812	0.886	2.97574e-179	Endothelial_cells	0.916
Ralb	1.68517e-183	0.530168	0.385	0.15	5.49753e-179	Endothelial_cells	2.567
Clic1	3.97193e-179	0.478205	0.683	0.676	1.29576e-174	Endothelial_cells	1.01
Sh3bp5	4.62453e-179	0.524759	0.404	0.139	1.50866e-174	Endothelial_cells	2.906
Spry4	2.31126e-178	0.604828	0.415	0.202	7.54003e-174	Endothelial_cells	2.054
Cyba	2.64223e-177	0.524024	0.53	0.202	8.61974e-173	Endothelial_cells	2.624
Mtus1	2.51497e-176	0.604599	0.447	0.166	8.20458e-172	Endothelial_cells	2.693
Nsd3	5.83245e-176	0.533671	0.521	0.392	1.90272e-171	Endothelial_cells	1.329
Il13ra1	8.32526e-176	0.333385	0.267	0.048	2.71595e-171	Endothelial_cells	5.562
Abhd17a	6.93497e-175	0.465079	0.475	0.375	2.26239e-170	Endothelial_cells	1.267
Casp3	3.0896e-174	0.471168	0.302	0.067	1.00792e-169	Endothelial_cells	4.507
Rps10l1	5.82378e-174	0.299152	0.862	0.924	1.89989e-169	Endothelial_cells	0.933
Rps2	7.72232e-174	0.318788	0.951	0.971	2.51925e-169	Endothelial_cells	0.979
Gadd45g	1.11859e-173	0.619931	0.864	0.811	3.64918e-169	Endothelial_cells	1.065
Bok	1.01749e-171	0.489807	0.331	0.08	3.31936e-167	Endothelial_cells	4.138
Erh	1.18015e-171	0.331245	0.69	0.731	3.85e-167	Endothelial_cells	0.944
Glul	1.43099e-170	0.452016	0.544	0.544	4.66831e-166	Endothelial_cells	1
Rpl32	5.48725e-170	0.39181	0.736	0.773	1.79011e-165	Endothelial_cells	0.952
Ece1	5.59105e-170	0.458043	0.524	0.429	1.82397e-165	Endothelial_cells	1.221
Golim4	9.14551e-170	0.554083	0.411	0.17	2.98354e-165	Endothelial_cells	2.418
Lifr	1.33371e-168	0.536491	0.357	0.117	4.35096e-164	Endothelial_cells	3.051
Arpc5l	7.25239e-168	0.43093	0.499	0.446	2.36595e-163	Endothelial_cells	1.119
Cdc42ep3	3.82808e-167	0.637512	0.321	0.083	1.24884e-162	Endothelial_cells	3.867
Tpm1	9.65032e-167	0.461293	0.632	0.372	3.14823e-162	Endothelial_cells	1.699
Apol9a	2.142e-164	0.604698	0.3	0.088	6.98786e-160	Endothelial_cells	3.409
H3f3b	1.47387e-163	0.322833	0.752	0.82	4.80821e-159	Endothelial_cells	0.917
Rb1	2.23797e-163	0.428319	0.285	0.063	7.30093e-159	Endothelial_cells	4.524
LOC100361457	4.09334e-163	0.347718	0.895	0.945	1.33537e-158	Endothelial_cells	0.947
Rab5c	8.18297e-163	0.342811	0.587	0.6	2.66953e-158	Endothelial_cells	0.978
Atrx.1	1.54819e-161	0.544578	0.565	0.476	5.05067e-157	Endothelial_cells	1.187
Cnbp	1.41169e-160	0.271709	0.781	0.879	4.60537e-156	Endothelial_cells	0.889
Ube2d3	1.01543e-159	0.331863	0.648	0.744	3.31265e-155	Endothelial_cells	0.871
Ehd4	1.75392e-159	0.417105	0.495	0.475	5.72181e-155	Endothelial_cells	1.042
Pvr	1.30497e-158	0.500275	0.393	0.232	4.25721e-154	Endothelial_cells	1.694
Tmem205	1.25971e-157	0.370671	0.508	0.456	4.10955e-153	Endothelial_cells	1.114
Rpl36al	2.18718e-157	0.382485	0.743	0.791	7.13522e-153	Endothelial_cells	0.939
Ppp1r18	1.73705e-156	0.509481	0.393	0.225	5.66679e-152	Endothelial_cells	1.747
Rpl5	2.13506e-156	0.314174	0.859	0.913	6.9652e-152	Endothelial_cells	0.941
Zfp36	1.8108e-154	0.486931	0.753	0.745	5.90737e-150	Endothelial_cells	1.011
Rpl23a	2.12861e-154	0.308609	0.814	0.884	6.94416e-150	Endothelial_cells	0.921
Clk1	5.74046e-154	0.502357	0.595	0.537	1.87271e-149	Endothelial_cells	1.108
Tgfbr2	8.73029e-154	0.495537	0.314	0.086	2.84808e-149	Endothelial_cells	3.651
Rexo2	2.19356e-153	0.396846	0.533	0.507	7.15606e-149	Endothelial_cells	1.051
LOC100359922	3.34303e-153	0.336412	0.74	0.806	1.0906e-148	Endothelial_cells	0.918
Plxnd1	2.03723e-152	0.421284	0.325	0.085	6.64605e-148	Endothelial_cells	3.824
Gltp	3.16196e-152	0.48737	0.484	0.351	1.03152e-147	Endothelial_cells	1.379
Bag3	3.60285e-152	0.429674	0.563	0.597	1.17536e-147	Endothelial_cells	0.943
Atp1b3	5.42928e-151	0.404796	0.673	0.689	1.7712e-146	Endothelial_cells	0.977
Rgs3	4.55398e-150	0.58074	0.411	0.144	1.48565e-145	Endothelial_cells	2.854
Rpl4	1.17241e-149	0.279832	0.749	0.841	3.82477e-145	Endothelial_cells	0.891
Actn4	3.5693e-149	0.425711	0.619	0.587	1.16441e-144	Endothelial_cells	1.055
Cd2ap	3.68289e-149	0.502224	0.384	0.154	1.20147e-144	Endothelial_cells	2.494
Sod1	8.6095e-149	0.319185	0.726	0.776	2.80868e-144	Endothelial_cells	0.936
Ndufa7	3.06361e-148	0.3478	0.63	0.652	9.99441e-144	Endothelial_cells	0.966
Btg3	5.93559e-148	0.480122	0.416	0.219	1.93637e-143	Endothelial_cells	1.9
Rpl19	3.72151e-147	0.290681	0.969	0.98	1.21407e-142	Endothelial_cells	0.989
Rpl21.3	9.94614e-146	0.303362	0.865	0.92	3.24473e-141	Endothelial_cells	0.94
Akr1a1	1.07102e-143	0.256905	0.693	0.768	3.494e-139	Endothelial_cells	0.902
Plcg1	1.29598e-143	0.366121	0.264	0.058	4.22787e-139	Endothelial_cells	4.552
Psmb10	2.25448e-143	0.479455	0.406	0.215	7.35479e-139	Endothelial_cells	1.888
Rrbp1	2.43659e-143	0.355756	0.566	0.581	7.9489e-139	Endothelial_cells	0.974
Tmod3	5.37116e-143	0.473157	0.429	0.256	1.75223e-138	Endothelial_cells	1.676
Atp5mc2	9.98348e-143	0.277014	0.722	0.775	3.25691e-138	Endothelial_cells	0.932
Aoc3	1.22349e-142	0.433873	0.276	0.066	3.99139e-138	Endothelial_cells	4.182
Aplp2	1.28684e-141	0.36676	0.617	0.634	4.19807e-137	Endothelial_cells	0.973
Rpl12	3.64415e-141	0.310583	0.85	0.901	1.18883e-136	Endothelial_cells	0.943
Imp3	4.1348e-141	0.428289	0.492	0.424	1.34889e-136	Endothelial_cells	1.16
Paip2	7.84679e-141	0.34493	0.664	0.706	2.55986e-136	Endothelial_cells	0.941
Tra2b	9.8467e-141	0.324808	0.576	0.644	3.21229e-136	Endothelial_cells	0.894
Acadm	6.89373e-139	0.455091	0.411	0.272	2.24894e-134	Endothelial_cells	1.511
Frmd4b	8.5838e-139	0.410058	0.281	0.094	2.80029e-134	Endothelial_cells	2.989
Nfib	2.59937e-138	0.436369	0.375	0.161	8.47991e-134	Endothelial_cells	2.329
Bcl2l1	4.43228e-138	0.483122	0.39	0.199	1.44594e-133	Endothelial_cells	1.96
Sh3glb1	2.81865e-137	0.408991	0.539	0.506	9.19527e-133	Endothelial_cells	1.065
Guk1	2.17872e-136	0.333947	0.587	0.593	7.10763e-132	Endothelial_cells	0.99
Lurap1l	4.13377e-136	0.405259	0.276	0.123	1.34856e-131	Endothelial_cells	2.244
Tmbim4	9.23492e-136	0.360228	0.516	0.478	3.01271e-131	Endothelial_cells	1.079
Sav1	9.31474e-136	0.464757	0.409	0.244	3.03875e-131	Endothelial_cells	1.676
Ubl5	1.62737e-135	0.267308	0.636	0.688	5.30898e-131	Endothelial_cells	0.924
Dnm3	2.89545e-135	0.352662	0.261	0.059	9.44582e-131	Endothelial_cells	4.424
Slk	3.50688e-135	0.512588	0.393	0.219	1.14405e-130	Endothelial_cells	1.795
Sgk1	3.5258e-135	0.560414	0.567	0.469	1.15022e-130	Endothelial_cells	1.209
Sf3b1	7.77858e-135	0.276515	0.641	0.721	2.53761e-130	Endothelial_cells	0.889
Ctbp2	1.88789e-134	0.416758	0.355	0.13	6.15886e-130	Endothelial_cells	2.731
Adam15	2.83454e-133	0.407059	0.296	0.106	9.24712e-129	Endothelial_cells	2.792
Hspa1b	1.04041e-132	0.478948	0.9	0.919	3.39412e-128	Endothelial_cells	0.979
Agfg1	2.32479e-132	0.51053	0.447	0.264	7.58417e-128	Endothelial_cells	1.693
LOC100362027	4.50188e-132	0.289447	0.779	0.848	1.46865e-127	Endothelial_cells	0.919
Myl12b	5.12019e-132	0.319555	0.618	0.645	1.67036e-127	Endothelial_cells	0.958
Git2	9.88065e-132	0.395413	0.315	0.096	3.22336e-127	Endothelial_cells	3.281
Uqcrh	6.24087e-131	0.299661	0.758	0.827	2.03596e-126	Endothelial_cells	0.917
Castor1	2.06511e-129	0.337754	0.291	0.145	6.73699e-125	Endothelial_cells	2.007
Swi5	4.59946e-129	0.213092	0.68	0.758	1.50048e-124	Endothelial_cells	0.897
Kmt2e	5.08153e-129	0.357181	0.616	0.651	1.65775e-124	Endothelial_cells	0.946
Impdh1	2.03319e-128	0.350742	0.26	0.061	6.63287e-124	Endothelial_cells	4.262
Naca	2.31071e-128	0.252694	0.881	0.936	7.53824e-124	Endothelial_cells	0.941
LOC108351137	5.38173e-128	0.340504	0.705	0.739	1.75568e-123	Endothelial_cells	0.954
Zfp36l2	8.19502e-128	0.408448	0.629	0.669	2.67346e-123	Endothelial_cells	0.94
AABR07021871.1	1.51206e-127	0.289901	0.691	0.749	4.93278e-123	Endothelial_cells	0.923
Fem1a	1.22828e-126	0.441512	0.356	0.143	4.00703e-122	Endothelial_cells	2.49
Arhgef2	1.56496e-126	0.290378	0.254	0.06	5.10536e-122	Endothelial_cells	4.233
Magi3	9.23445e-126	0.404171	0.306	0.093	3.01256e-121	Endothelial_cells	3.29
Snai1	1.11157e-125	0.422048	0.301	0.085	3.62629e-121	Endothelial_cells	3.541
Rbm18	1.39022e-125	0.436455	0.394	0.267	4.5353e-121	Endothelial_cells	1.476
Hoxb4	7.10272e-125	0.508493	0.406	0.173	2.31712e-120	Endothelial_cells	2.347
Hspa8	8.41072e-125	0.318293	0.927	0.964	2.74383e-120	Endothelial_cells	0.962
Pfn1	2.49777e-124	0.278269	0.783	0.846	8.14848e-120	Endothelial_cells	0.926
Junb	2.79999e-124	0.144176	0.897	0.927	9.13441e-120	Endothelial_cells	0.968
Dab2ip	1.12541e-123	0.447824	0.393	0.162	3.67143e-119	Endothelial_cells	2.426
Atox1	1.69712e-123	0.331773	0.607	0.625	5.53652e-119	Endothelial_cells	0.971
RT1-S3	2.43272e-122	0.490384	0.452	0.243	7.93626e-118	Endothelial_cells	1.86
RT1-A1	1.59997e-121	0.561768	0.425	0.202	5.21957e-117	Endothelial_cells	2.104
Cox7a2l	2.4774e-121	0.299877	0.683	0.725	8.08201e-117	Endothelial_cells	0.942
Tgoln2	3.87654e-121	0.471834	0.482	0.303	1.26464e-116	Endothelial_cells	1.591
Eif4h	5.17425e-121	0.302399	0.61	0.658	1.688e-116	Endothelial_cells	0.927
Col4a3bp	5.54744e-121	0.490622	0.44	0.234	1.80974e-116	Endothelial_cells	1.88
Mbnl2	1.07038e-119	0.397995	0.62	0.596	3.4919e-115	Endothelial_cells	1.04
Acvr1	4.3105e-118	0.314867	0.263	0.072	1.40621e-113	Endothelial_cells	3.653
Ddx5	1.6882e-117	0.276544	0.917	0.958	5.50742e-113	Endothelial_cells	0.957
Sem1	3.47807e-117	0.180413	0.686	0.78	1.13465e-112	Endothelial_cells	0.879
Cox5a	5.36033e-117	0.278937	0.626	0.665	1.7487e-112	Endothelial_cells	0.941
Zfp36l1	1.08039e-116	0.280868	0.763	0.839	3.52455e-112	Endothelial_cells	0.909
Rps27a	1.27448e-116	0.349344	0.643	0.647	4.15774e-112	Endothelial_cells	0.994
Orai1	2.46208e-116	0.420888	0.387	0.228	8.03206e-112	Endothelial_cells	1.697
Il4r	3.89395e-116	0.444181	0.292	0.106	1.27032e-111	Endothelial_cells	2.755
Ifitm2	1.62546e-114	0.479596	0.688	0.548	5.30275e-110	Endothelial_cells	1.255
Nedd8	1.88243e-114	0.114601	0.667	0.772	6.14106e-110	Endothelial_cells	0.864
Anp32a	2.8838e-114	0.412142	0.351	0.208	9.40783e-110	Endothelial_cells	1.688
Sos1	2.8992e-114	0.421701	0.33	0.137	9.45806e-110	Endothelial_cells	2.409
Lamtor2	2.92874e-114	0.0762662	0.512	0.634	9.55442e-110	Endothelial_cells	0.808
Smad1	9.76646e-114	0.44153	0.383	0.182	3.18611e-109	Endothelial_cells	2.104
Znrd1	1.5781e-113	0.410864	0.349	0.172	5.14824e-109	Endothelial_cells	2.029
Plpp1	1.60667e-113	0.444004	0.37	0.151	5.24144e-109	Endothelial_cells	2.45
Notch4	1.75273e-113	0.297556	0.253	0.089	5.71793e-109	Endothelial_cells	2.843
Csnk1a1	1.94214e-112	0.185034	0.686	0.803	6.33583e-108	Endothelial_cells	0.854
LOC108349548	2.36065e-112	0.221585	0.748	0.807	7.70113e-108	Endothelial_cells	0.927
Bhlhe40	1.09903e-111	0.440741	0.369	0.231	3.58537e-107	Endothelial_cells	1.597
Serpinb6a	1.82399e-111	0.500582	0.624	0.499	5.95041e-107	Endothelial_cells	1.251
Magoh	1.10188e-110	0.250757	0.598	0.667	3.59467e-106	Endothelial_cells	0.897
Cdc42	1.14674e-110	0.195969	0.778	0.876	3.74103e-106	Endothelial_cells	0.888
LOC103694877	2.1953e-110	0.25514	0.558	0.584	7.16171e-106	Endothelial_cells	0.955
Atp5f1d	4.15949e-110	0.0964735	0.647	0.767	1.35695e-105	Endothelial_cells	0.844
Rps16	4.98425e-110	0.2503	0.964	0.976	1.62601e-105	Endothelial_cells	0.988
Eef2	1.42133e-108	0.195088	0.69	0.802	4.63679e-104	Endothelial_cells	0.86
Sub1	2.21983e-108	0.208258	0.674	0.755	7.24174e-104	Endothelial_cells	0.893
Hscb	2.29393e-108	0.374136	0.278	0.155	7.4835e-104	Endothelial_cells	1.794
Ndufa8	2.74208e-108	0.290265	0.484	0.479	8.9455e-104	Endothelial_cells	1.01
Eif3f	1.28624e-107	0.279798	0.648	0.693	4.19611e-103	Endothelial_cells	0.935
Isyna1	1.30887e-107	0.388459	0.317	0.119	4.26992e-103	Endothelial_cells	2.664
Map3k3	1.54686e-106	0.372091	0.352	0.139	5.04633e-102	Endothelial_cells	2.532
Sema6d	2.83517e-105	0.39615	0.312	0.106	9.24916e-101	Endothelial_cells	2.943
Adm	5.13978e-105	0.472701	0.251	0.088	1.67675e-100	Endothelial_cells	2.852
Ppdpf	1.88149e-104	0.17058	0.519	0.591	6.13799e-100	Endothelial_cells	0.878
LOC100362149	3.49872e-104	0.339527	0.574	0.581	1.14139e-99	Endothelial_cells	0.988
Serbp1	8.06212e-104	0.227479	0.684	0.769	2.63011e-99	Endothelial_cells	0.889
Rpl41	2.26741e-103	0.252201	0.964	0.978	7.39696e-99	Endothelial_cells	0.986
Arf6	4.64393e-103	0.382304	0.475	0.408	1.51499e-98	Endothelial_cells	1.164
Micos13	5.35407e-103	0.103027	0.681	0.782	1.74666e-98	Endothelial_cells	0.871
Gabarapl1	6.92849e-103	0.412175	0.495	0.433	2.26028e-98	Endothelial_cells	1.143
Tmem88	1.0114e-102	0.420242	0.4	0.207	3.29949e-98	Endothelial_cells	1.932
Rac1	1.18751e-102	0.317595	0.573	0.569	3.874e-98	Endothelial_cells	1.007
Crip2	4.37851e-102	0.430598	0.536	0.428	1.4284e-97	Endothelial_cells	1.252
Rpl10	6.85379e-102	0.213729	0.906	0.952	2.23591e-97	Endothelial_cells	0.952
Gramd1a	8.18125e-102	0.34278	0.279	0.097	2.66897e-97	Endothelial_cells	2.876
Psmb3	1.21647e-101	0.127448	0.611	0.706	3.96849e-97	Endothelial_cells	0.865
Abcg1	1.43871e-101	0.344046	0.269	0.146	4.69351e-97	Endothelial_cells	1.842
Bcas2	1.84623e-101	0.277415	0.432	0.417	6.02297e-97	Endothelial_cells	1.036
Jak1	1.89082e-101	0.378455	0.519	0.465	6.16841e-97	Endothelial_cells	1.116
Ifit3	2.49375e-101	0.679482	0.331	0.133	8.13537e-97	Endothelial_cells	2.489
Pfdn5	3.64072e-101	0.0747447	0.676	0.783	1.18771e-96	Endothelial_cells	0.863
Atp5pd	5.23289e-101	0.138651	0.711	0.804	1.70713e-96	Endothelial_cells	0.884
Tpm4	6.40499e-101	0.394995	0.433	0.355	2.0895e-96	Endothelial_cells	1.22
Rara	8.47092e-101	0.451532	0.394	0.225	2.76347e-96	Endothelial_cells	1.751
Ost4	1.58626e-100	0.193767	0.583	0.648	5.17485e-96	Endothelial_cells	0.9
Rps6	4.71087e-100	0.404681	0.501	0.415	1.53683e-95	Endothelial_cells	1.207
Vps28	3.51575e-99	0.269625	0.505	0.517	1.14694e-94	Endothelial_cells	0.977
Sdf2	7.13747e-99	0.28383	0.522	0.53	2.32846e-94	Endothelial_cells	0.985
Trmt10c	8.05471e-99	0.29865	0.389	0.371	2.62769e-94	Endothelial_cells	1.049
Ripor1	3.21333e-98	0.317782	0.28	0.094	1.04828e-93	Endothelial_cells	2.979
Cavin1	2.88042e-97	0.47443	0.613	0.505	9.39678e-93	Endothelial_cells	1.214
LOC100909712	7.88273e-97	0.232425	0.751	0.845	2.57158e-92	Endothelial_cells	0.889
Abracl	8.61447e-97	0.35018	0.446	0.369	2.8103e-92	Endothelial_cells	1.209
Rpl22l1	1.00124e-96	0.185831	0.745	0.846	3.26635e-92	Endothelial_cells	0.881
Atp5f1e	1.23696e-96	0.167289	0.716	0.782	4.03532e-92	Endothelial_cells	0.916
Nabp2	1.26736e-96	0.0867751	0.352	0.45	4.1345e-92	Endothelial_cells	0.782
Nudc	2.5302e-96	0.0607379	0.515	0.647	8.25426e-92	Endothelial_cells	0.796
Micos10	6.47924e-96	0.135572	0.601	0.7	2.11372e-91	Endothelial_cells	0.859
Eef1a1	1.45865e-95	0.237961	0.695	0.788	4.75855e-91	Endothelial_cells	0.882
Sh3bgrl3	1.48419e-95	0.48957	0.621	0.54	4.84188e-91	Endothelial_cells	1.15
Brk1	1.60788e-95	0.011425	0.481	0.618	5.24538e-91	Endothelial_cells	0.778
Hsp90ab1	2.10808e-95	0.261981	0.972	0.988	6.87719e-91	Endothelial_cells	0.984
Lamtor4	2.7824e-95	0.16658	0.584	0.658	9.07703e-91	Endothelial_cells	0.888
Coa8	2.99391e-95	0.268064	0.304	0.256	9.76702e-91	Endothelial_cells	1.188
Tut7	6.62864e-95	0.346461	0.325	0.125	2.16246e-90	Endothelial_cells	2.6
Gnas.1	1.66473e-94	0.412589	0.434	0.294	5.43085e-90	Endothelial_cells	1.476
Hnrnpf	7.57064e-94	0.22639	0.765	0.833	2.46977e-89	Endothelial_cells	0.918
LOC108348144	9.44367e-94	0.0323681	0.533	0.646	3.08081e-89	Endothelial_cells	0.825
Atp5mg	1.03566e-93	0.0128488	0.702	0.827	3.37863e-89	Endothelial_cells	0.849
Atp5po	1.55306e-93	0.00304398	0.605	0.752	5.06654e-89	Endothelial_cells	0.805
Gas6	1.74349e-93	0.364457	0.336	0.133	5.6878e-89	Endothelial_cells	2.526
Psmb1	2.50506e-93	0.133231	0.672	0.759	8.17224e-89	Endothelial_cells	0.885
Psma6	3.21773e-93	0.19094	0.564	0.63	1.04972e-88	Endothelial_cells	0.895
Uqcr10	6.82862e-93	0.025093	0.442	0.573	2.2277e-88	Endothelial_cells	0.771
Stom	8.087e-93	0.467583	0.461	0.24	2.63822e-88	Endothelial_cells	1.921
Zfp593	8.15038e-93	0.330231	0.307	0.223	2.6589e-88	Endothelial_cells	1.377
Aldoa	1.18285e-92	0.208676	0.733	0.808	3.85881e-88	Endothelial_cells	0.907
Anxa11	1.35538e-92	0.391487	0.42	0.259	4.42164e-88	Endothelial_cells	1.622
Edf1	1.58385e-92	0.145609	0.697	0.79	5.16699e-88	Endothelial_cells	0.882
Chmp5	1.98418e-92	0.137502	0.561	0.643	6.473e-88	Endothelial_cells	0.872
Maoa	2.40291e-92	0.334731	0.269	0.146	7.83901e-88	Endothelial_cells	1.842
Rsrc2	2.59256e-92	0.198105	0.639	0.736	8.45771e-88	Endothelial_cells	0.868
Psmb5	1.10821e-91	0.0313271	0.636	0.76	3.6153e-87	Endothelial_cells	0.837
Cops6	1.66101e-91	0.0100853	0.317	0.448	5.4187e-87	Endothelial_cells	0.708
Rap1a	1.6953e-91	0.265346	0.572	0.606	5.53059e-87	Endothelial_cells	0.944
Rab13	2.30043e-91	0.203782	0.356	0.347	7.50469e-87	Endothelial_cells	1.026
Nfe2l2	5.02082e-91	0.223576	0.546	0.621	1.63794e-86	Endothelial_cells	0.879
Lxn	5.78462e-91	0.430998	0.302	0.115	1.88712e-86	Endothelial_cells	2.626
Polr2j	6.7617e-91	0.035779	0.327	0.445	2.20587e-86	Endothelial_cells	0.735
Smagp	7.45622e-91	0.335763	0.253	0.102	2.43244e-86	Endothelial_cells	2.48
Txnl1	8.10599e-91	0.123993	0.515	0.615	2.64442e-86	Endothelial_cells	0.837
Rbm8a	9.90756e-91	0.152123	0.685	0.792	3.23214e-86	Endothelial_cells	0.865
Akap2	1.32019e-90	0.385696	0.419	0.302	4.30685e-86	Endothelial_cells	1.387
Klf3	1.49416e-90	0.343825	0.329	0.136	4.8744e-86	Endothelial_cells	2.419
AABR07049994.1	2.26422e-90	0.270396	0.531	0.526	7.38658e-86	Endothelial_cells	1.01
Hint1	2.41583e-90	0.168827	0.769	0.85	7.88118e-86	Endothelial_cells	0.905
Cox7b	3.92332e-90	0.0805253	0.527	0.647	1.2799e-85	Endothelial_cells	0.815
Eif6	5.44474e-90	0.218631	0.575	0.631	1.77624e-85	Endothelial_cells	0.911
Srp14	6.36273e-90	0.0588624	0.586	0.706	2.07571e-85	Endothelial_cells	0.83
Il3ra	1.36873e-89	0.293346	0.261	0.09	4.46521e-85	Endothelial_cells	2.9
Psmb4	2.25396e-89	0.165935	0.541	0.615	7.3531e-85	Endothelial_cells	0.88
Tbca	2.39109e-89	0.0473738	0.594	0.726	7.80046e-85	Endothelial_cells	0.818
Raly	5.00266e-89	0.259123	0.603	0.653	1.63202e-84	Endothelial_cells	0.923
Ncl	5.60946e-89	0.106356	0.772	0.899	1.82997e-84	Endothelial_cells	0.859
Rabac1	6.17299e-89	0.0237067	0.635	0.774	2.01382e-84	Endothelial_cells	0.82
Cox5b	8.45377e-89	0.0889742	0.657	0.775	2.75787e-84	Endothelial_cells	0.848
Ndufs5	3.5084e-88	0.137671	0.512	0.606	1.14454e-83	Endothelial_cells	0.845
S100a13	5.651e-88	0.150509	0.435	0.493	1.84353e-83	Endothelial_cells	0.882
Psma7	5.67036e-88	0.113585	0.668	0.774	1.84984e-83	Endothelial_cells	0.863
Timm23	5.78952e-88	0.0580493	0.441	0.561	1.88872e-83	Endothelial_cells	0.786
Avpi1	1.62318e-87	0.100255	0.316	0.392	5.2953e-83	Endothelial_cells	0.806
Plekho1	2.00278e-87	0.377855	0.29	0.11	6.53366e-83	Endothelial_cells	2.636
Tgfb1	7.23936e-87	0.230438	0.284	0.107	2.3617e-82	Endothelial_cells	2.654
Ndufb11	1.05164e-86	0.0588625	0.673	0.806	3.43075e-82	Endothelial_cells	0.835
Ybx1	1.30848e-86	0.167174	0.699	0.801	4.26865e-82	Endothelial_cells	0.873
Tomm7	2.15117e-86	0.0755473	0.526	0.634	7.01775e-82	Endothelial_cells	0.83
Cox6a1	2.78985e-86	0.157961	0.768	0.862	9.10133e-82	Endothelial_cells	0.891
Krtcap2	1.12556e-85	0.0535544	0.487	0.592	3.67192e-81	Endothelial_cells	0.823
Chmp2a	1.28123e-85	0.114639	0.527	0.613	4.17975e-81	Endothelial_cells	0.86
Mvb12a	1.50236e-85	0.311309	0.412	0.351	4.90116e-81	Endothelial_cells	1.174
Atp5mf	2.99246e-85	0.0277323	0.621	0.748	9.76231e-81	Endothelial_cells	0.83
Arf5	4.13442e-85	0.140339	0.605	0.69	1.34877e-80	Endothelial_cells	0.877
Taf10	7.73099e-85	0.284444	0.373	0.333	2.52208e-80	Endothelial_cells	1.12
Nop10	1.10643e-84	0.176685	0.41	0.468	3.60952e-80	Endothelial_cells	0.876
Park7	1.25623e-84	0.0880852	0.513	0.623	4.09819e-80	Endothelial_cells	0.823
Uqcrb.1	1.7271e-84	0.0225948	0.532	0.669	5.63431e-80	Endothelial_cells	0.795
Ndufa6	1.82181e-84	0.0547751	0.443	0.563	5.94328e-80	Endothelial_cells	0.787
Hnrnpd	3.04279e-84	0.195724	0.556	0.634	9.92649e-80	Endothelial_cells	0.877
Unc5b	4.19868e-84	0.316667	0.269	0.112	1.36973e-79	Endothelial_cells	2.402
Hif1a	1.00298e-83	0.367998	0.374	0.263	3.27201e-79	Endothelial_cells	1.422
Aph1a	1.24099e-83	0.316686	0.316	0.197	4.04847e-79	Endothelial_cells	1.604
Srp9	1.3511e-83	0.130237	0.435	0.517	4.40769e-79	Endothelial_cells	0.841
Psma2	1.40437e-83	0.0913689	0.575	0.668	4.58148e-79	Endothelial_cells	0.861
Eef1b2	2.37763e-83	0.209485	0.781	0.854	7.75655e-79	Endothelial_cells	0.915
Mea1	2.42261e-83	0.037792	0.297	0.409	7.90327e-79	Endothelial_cells	0.726
Tmem140	3.01242e-83	0.372841	0.385	0.263	9.82741e-79	Endothelial_cells	1.464
Pcnx1	4.73135e-83	0.317163	0.293	0.122	1.54351e-78	Endothelial_cells	2.402
Gnb2	4.77776e-83	0.070082	0.652	0.772	1.55865e-78	Endothelial_cells	0.845
Gadd45gip1	6.72485e-83	0.0472992	0.304	0.408	2.19385e-78	Endothelial_cells	0.745
Pgam1	7.94744e-83	0.236644	0.562	0.605	2.59269e-78	Endothelial_cells	0.929
Spag9	1.2887e-82	0.178299	0.567	0.665	4.20413e-78	Endothelial_cells	0.853
Dctn3	9.58131e-82	0.123453	0.461	0.542	3.12571e-77	Endothelial_cells	0.851
Ubc	1.04343e-81	0.336019	0.988	0.986	3.40397e-77	Endothelial_cells	1.002
Chchd3	1.1732e-81	0.0837728	0.389	0.476	3.82733e-77	Endothelial_cells	0.817
Cox6b1	1.43837e-81	0.0535051	0.455	0.564	4.6924e-77	Endothelial_cells	0.807
Arpc3	2.1069e-81	0.0469877	0.546	0.67	6.87333e-77	Endothelial_cells	0.815
Mat2b	2.24966e-81	0.350579	0.318	0.176	7.33906e-77	Endothelial_cells	1.807
Chic2	2.25599e-81	0.347442	0.365	0.279	7.35972e-77	Endothelial_cells	1.308
Eif3g	2.40365e-81	0.261	0.5	0.502	7.84142e-77	Endothelial_cells	0.996
Rnf7	2.63361e-81	0.2277	0.496	0.526	8.59163e-77	Endothelial_cells	0.943
Prpf38b	3.07767e-81	0.337559	0.51	0.467	1.00403e-76	Endothelial_cells	1.092
Ppp1ca	5.83348e-81	0.235034	0.554	0.591	1.90306e-76	Endothelial_cells	0.937
Bad	3.12613e-80	0.0900187	0.28	0.337	1.01984e-75	Endothelial_cells	0.831
Arid5a	3.74091e-80	0.0700521	0.462	0.614	1.2204e-75	Endothelial_cells	0.752
LOC108348142	3.95787e-80	0.244032	0.624	0.671	1.29118e-75	Endothelial_cells	0.93
Ndufc2	4.65104e-80	0.00401278	0.54	0.648	1.51731e-75	Endothelial_cells	0.833
Snrpd1	4.67566e-80	0.0497427	0.504	0.625	1.52534e-75	Endothelial_cells	0.806
Notch1	5.37829e-80	0.24311	0.56	0.587	1.75456e-75	Endothelial_cells	0.954
Hspa4	5.40399e-80	0.120862	0.516	0.63	1.76294e-75	Endothelial_cells	0.819
Pfdn4	2.37167e-79	0.114665	0.283	0.351	7.73709e-75	Endothelial_cells	0.806
Gapdh	2.59091e-79	0.255287	0.462	0.46	8.45232e-75	Endothelial_cells	1.004
Tomm22	2.74114e-79	0.0867154	0.454	0.548	8.94242e-75	Endothelial_cells	0.828
Plekha3	3.07176e-79	0.3557	0.365	0.236	1.0021e-74	Endothelial_cells	1.547
LOC100912618	3.67346e-79	0.22278	0.442	0.453	1.19839e-74	Endothelial_cells	0.976
Ndufb5	3.87159e-79	0.00552589	0.508	0.64	1.26303e-74	Endothelial_cells	0.794
Pxn	6.35384e-79	0.339115	0.402	0.267	2.07281e-74	Endothelial_cells	1.506
Polr2k	8.95975e-79	0.21179	0.453	0.47	2.92294e-74	Endothelial_cells	0.964
Lamtor5	9.73785e-79	0.00675506	0.43	0.546	3.17678e-74	Endothelial_cells	0.788
Ube2g1	1.29657e-78	0.320735	0.358	0.251	4.22981e-74	Endothelial_cells	1.426
Mrpl41	1.93658e-78	0.136655	0.3	0.343	6.31769e-74	Endothelial_cells	0.875
LOC103695118	3.01214e-78	0.0571397	0.474	0.582	9.82651e-74	Endothelial_cells	0.814
Ubxn1	6.03314e-78	0.0660722	0.59	0.706	1.96819e-73	Endothelial_cells	0.836
Tmem14c	8.03094e-78	0.130004	0.389	0.451	2.61993e-73	Endothelial_cells	0.863
Eif5a	9.25546e-78	0.156187	0.772	0.859	3.01941e-73	Endothelial_cells	0.899
Foxp1	1.34471e-77	0.279227	0.258	0.097	4.38684e-73	Endothelial_cells	2.66
Bnip3l	1.64016e-77	0.391142	0.481	0.362	5.35069e-73	Endothelial_cells	1.329
Rex1bd	1.66473e-77	0.0615439	0.2	0.27	5.43084e-73	Endothelial_cells	0.741
Bpnt1	1.98988e-77	0.35698	0.313	0.184	6.49158e-73	Endothelial_cells	1.701
LOC108348111	3.58857e-77	0.37203	0.455	0.357	1.1707e-72	Endothelial_cells	1.275
Wasf2	9.64051e-77	0.375764	0.45	0.285	3.14502e-72	Endothelial_cells	1.579
Ywhaq	1.24966e-76	0.00218062	0.667	0.814	4.07677e-72	Endothelial_cells	0.819
Arl2bp	1.8775e-76	0.284265	0.376	0.31	6.12497e-72	Endothelial_cells	1.213
LOC100361854	2.13533e-76	0.167916	0.835	0.919	6.96609e-72	Endothelial_cells	0.909
Atp5if1	2.20005e-76	0.0635973	0.675	0.808	7.17721e-72	Endothelial_cells	0.835
Spop	4.24302e-76	0.269959	0.505	0.504	1.3842e-71	Endothelial_cells	1.002
Hsd17b10	5.91117e-76	0.00112285	0.375	0.495	1.9284e-71	Endothelial_cells	0.758
Mdh2	6.05345e-76	0.0893578	0.408	0.505	1.97482e-71	Endothelial_cells	0.808
Map3k11	8.17331e-76	0.295193	0.275	0.136	2.66638e-71	Endothelial_cells	2.022
Rplp0	1.06951e-75	0.215911	0.97	0.976	3.48906e-71	Endothelial_cells	0.994
Fam32a	1.16552e-75	0.255316	0.496	0.505	3.80227e-71	Endothelial_cells	0.982
Tpd52	1.47006e-75	0.394924	0.365	0.198	4.79579e-71	Endothelial_cells	1.843
Lsm4	1.78323e-75	0.0158083	0.295	0.408	5.81742e-71	Endothelial_cells	0.723
Hint2	2.53972e-75	0.198291	0.351	0.345	8.28532e-71	Endothelial_cells	1.017
Eif4a2	2.88075e-75	0.251233	0.628	0.675	9.39787e-71	Endothelial_cells	0.93
Hsbp1	3.90795e-75	0.0467705	0.452	0.561	1.27489e-70	Endothelial_cells	0.806
Ccnl2	5.77067e-75	0.190269	0.537	0.582	1.88257e-70	Endothelial_cells	0.923
Pdcd10	6.70328e-75	0.102652	0.473	0.566	2.18681e-70	Endothelial_cells	0.836
Dpagt1	7.76467e-75	0.238213	0.31	0.234	2.53307e-70	Endothelial_cells	1.325
Tma7	7.95759e-75	0.0273156	0.574	0.689	2.596e-70	Endothelial_cells	0.833
Csnk2b	1.18182e-74	0.166264	0.499	0.546	3.85546e-70	Endothelial_cells	0.914
Strap	1.53855e-74	0.0827834	0.493	0.599	5.0192e-70	Endothelial_cells	0.823
Cltb	1.80089e-74	0.0111048	0.521	0.655	5.87504e-70	Endothelial_cells	0.795
Ndufa3	1.81429e-74	0.0259524	0.172	0.262	5.91875e-70	Endothelial_cells	0.656
Rin2	2.72199e-74	0.349691	0.345	0.178	8.87996e-70	Endothelial_cells	1.938
Txn2	4.06451e-74	0.11202	0.325	0.383	1.32597e-69	Endothelial_cells	0.849
2023-03-02	5.20474e-74	0.21843	0.503	0.527	1.69794e-69	Endothelial_cells	0.954
Arl5b	6.10672e-74	0.372558	0.412	0.299	1.99219e-69	Endothelial_cells	1.378
Atp6v1f	8.49025e-74	0.110589	0.529	0.623	2.76977e-69	Endothelial_cells	0.849
Rhoa	1.11177e-73	0.102077	0.587	0.7	3.62692e-69	Endothelial_cells	0.839
Ufm1	1.11398e-73	0.207525	0.491	0.523	3.63413e-69	Endothelial_cells	0.939
Mx2	1.45173e-73	0.011484	0.141	0.251	4.73598e-69	Endothelial_cells	0.562
Elf1	2.9589e-73	0.349661	0.487	0.406	9.65282e-69	Endothelial_cells	1.2
Flnb	3.11449e-73	0.301872	0.326	0.204	1.01604e-68	Endothelial_cells	1.598
Hip1	3.29421e-73	0.337774	0.392	0.254	1.07467e-68	Endothelial_cells	1.543
Ssb	4.07218e-73	0.201354	0.588	0.656	1.32847e-68	Endothelial_cells	0.896
Pkig	5.02813e-73	0.234434	0.508	0.553	1.64033e-68	Endothelial_cells	0.919
Btbd1	6.40988e-73	0.21244	0.338	0.337	2.09109e-68	Endothelial_cells	1.003
Eif4g2	7.06138e-73	0.000956774	0.753	0.893	2.30363e-68	Endothelial_cells	0.843
Swap70	7.36455e-73	0.312874	0.433	0.367	2.40254e-68	Endothelial_cells	1.18
Slc25a3	8.38438e-73	0.0667715	0.637	0.76	2.73524e-68	Endothelial_cells	0.838
Rhob	8.439e-73	0.168395	0.74	0.834	2.75305e-68	Endothelial_cells	0.887
Cct4	9.84474e-73	0.16355	0.593	0.684	3.21165e-68	Endothelial_cells	0.867
Psma5	9.88199e-73	0.0765159	0.49	0.581	3.2238e-68	Endothelial_cells	0.843
Rgl1	1.19394e-72	0.26125	0.316	0.238	3.895e-68	Endothelial_cells	1.328
Mafb	2.26237e-72	0.257639	0.34	0.159	7.38054e-68	Endothelial_cells	2.138
Pfdn2	2.84196e-72	0.0155116	0.514	0.653	9.27132e-68	Endothelial_cells	0.787
Cwc15	2.86563e-72	0.0655796	0.409	0.506	9.34853e-68	Endothelial_cells	0.808
LOC103690996	3.48683e-72	0.206512	0.503	0.546	1.13751e-67	Endothelial_cells	0.921
Polr2d	5.3979e-72	0.280433	0.381	0.351	1.76096e-67	Endothelial_cells	1.085
Rpl10a	6.89871e-72	0.124201	0.66	0.773	2.25057e-67	Endothelial_cells	0.854
Cox4i1	1.14324e-71	0.0523961	0.834	0.934	3.72958e-67	Endothelial_cells	0.893
Ddx3x	1.2779e-71	0.278445	0.57	0.594	4.16888e-67	Endothelial_cells	0.96
Serf2	2.72975e-71	0.0610778	0.793	0.88	8.90526e-67	Endothelial_cells	0.901
Atp6v1e1	3.15578e-71	0.0736732	0.339	0.448	1.02951e-66	Endothelial_cells	0.757
Tjp2	3.79418e-71	0.255432	0.288	0.116	1.23778e-66	Endothelial_cells	2.483
Mrpl17	4.51243e-71	0.159152	0.475	0.53	1.47209e-66	Endothelial_cells	0.896
Gnb1	1.24182e-70	0.328312	0.408	0.309	4.05119e-66	Endothelial_cells	1.32
Uqcrc2	1.78246e-70	0.0954585	0.383	0.456	5.81492e-66	Endothelial_cells	0.84
Wdr83os	1.85851e-70	0.210919	0.423	0.424	6.06302e-66	Endothelial_cells	0.998
Phf5a	2.18466e-70	0.262916	0.491	0.477	7.12701e-66	Endothelial_cells	1.029
RGD1308430	3.34683e-70	0.21894	0.416	0.411	1.09184e-65	Endothelial_cells	1.012
Bnip3	4.14309e-70	0.0345621	0.283	0.398	1.3516e-65	Endothelial_cells	0.711
Spint2	5.16639e-70	0.253362	0.264	0.111	1.68543e-65	Endothelial_cells	2.378
Map1lc3a	2.86827e-69	0.0802459	0.733	0.856	9.35716e-65	Endothelial_cells	0.856
Rapgef2	3.62987e-69	0.356823	0.393	0.268	1.18417e-64	Endothelial_cells	1.466
Nit1	3.65847e-69	0.0352712	0.26	0.356	1.1935e-64	Endothelial_cells	0.73
Ndufa4	4.46853e-69	0.201353	0.76	0.786	1.45777e-64	Endothelial_cells	0.967
Akirin1	6.43131e-69	0.333032	0.385	0.29	2.09809e-64	Endothelial_cells	1.328
Srsf3	6.96994e-69	0.0894495	0.758	0.871	2.2738e-64	Endothelial_cells	0.87
Cib1	8.08233e-69	0.119229	0.296	0.324	2.6367e-64	Endothelial_cells	0.914
Grpel1	9.17287e-69	0.136473	0.438	0.498	2.99247e-64	Endothelial_cells	0.88
Rps25	9.55887e-69	0.166733	0.553	0.629	3.11839e-64	Endothelial_cells	0.879
Tmem59	1.25515e-68	0.00898682	0.683	0.807	4.09467e-64	Endothelial_cells	0.846
Rock1	1.47478e-68	0.249028	0.564	0.589	4.81118e-64	Endothelial_cells	0.958
Rad23b	2.26067e-68	0.0967041	0.384	0.453	7.37499e-64	Endothelial_cells	0.848
Sarnp	2.26698e-68	0.0412946	0.491	0.614	7.39556e-64	Endothelial_cells	0.8
Eva1b	2.6393e-68	0.390293	0.4	0.241	8.61017e-64	Endothelial_cells	1.66
AABR07065406.1	3.45796e-68	0.178611	0.379	0.41	1.12809e-63	Endothelial_cells	0.924
Stx8	3.99023e-68	0.0858649	0.252	0.319	1.30173e-63	Endothelial_cells	0.79
Clta	1.2571e-67	0.119425	0.751	0.85	4.10102e-63	Endothelial_cells	0.884
Gm2a	1.37735e-67	0.281302	0.332	0.25	4.49333e-63	Endothelial_cells	1.328
Snrpe	1.46226e-67	0.147701	0.548	0.63	4.77033e-63	Endothelial_cells	0.87
Rab1a	1.77315e-67	0.234533	0.453	0.451	5.78456e-63	Endothelial_cells	1.004
Anapc5	1.88132e-67	0.0684247	0.33	0.421	6.13743e-63	Endothelial_cells	0.784
Cops5	2.92458e-67	0.148217	0.298	0.335	9.54085e-63	Endothelial_cells	0.89
Itsn2	3.83538e-67	0.263842	0.279	0.115	1.25122e-62	Endothelial_cells	2.426
Gabarapl2	3.99865e-67	0.0475659	0.664	0.787	1.30448e-62	Endothelial_cells	0.844
LOC108348287	4.3788e-67	0.0415394	0.66	0.789	1.4285e-62	Endothelial_cells	0.837
Kdm5a	4.90263e-67	0.31842	0.484	0.424	1.59939e-62	Endothelial_cells	1.142
LOC108349594	5.10743e-67	0.264673	0.531	0.546	1.6662e-62	Endothelial_cells	0.973
Adipor1	7.00852e-67	0.294609	0.414	0.337	2.28639e-62	Endothelial_cells	1.228
Sumo3	1.30195e-66	0.249569	0.414	0.388	4.24735e-62	Endothelial_cells	1.067
Ppp2r5a	1.70292e-66	0.340807	0.386	0.249	5.55544e-62	Endothelial_cells	1.55
Plcb4	2.33565e-66	0.25704	0.288	0.122	7.6196e-62	Endothelial_cells	2.361
U2af1	4.98559e-66	0.052241	0.615	0.745	1.62645e-61	Endothelial_cells	0.826
Psmc2	6.25416e-66	0.000669153	0.393	0.508	2.04029e-61	Endothelial_cells	0.774
Cct3	6.48586e-66	0.00289447	0.527	0.667	2.11588e-61	Endothelial_cells	0.79
St3gal4	6.95179e-66	0.0437661	0.398	0.486	2.26788e-61	Endothelial_cells	0.819
Commd8	6.96246e-66	0.0381521	0.21	0.281	2.27136e-61	Endothelial_cells	0.747
Psmd13	7.36122e-66	0.0432908	0.428	0.531	2.40145e-61	Endothelial_cells	0.806
Yaf2	7.58175e-66	0.24105	0.386	0.354	2.47339e-61	Endothelial_cells	1.09
Decr1	8.27773e-66	0.0880185	0.285	0.339	2.70044e-61	Endothelial_cells	0.841
Rraga	8.33758e-66	0.140611	0.453	0.514	2.71997e-61	Endothelial_cells	0.881
Ywhae	9.70585e-66	0.0210801	0.668	0.787	3.16634e-61	Endothelial_cells	0.849
Slc38a2	9.86959e-66	0.074257	0.584	0.71	3.21976e-61	Endothelial_cells	0.823
Pigk	1.03653e-65	0.0185466	0.249	0.341	3.38146e-61	Endothelial_cells	0.73
Snrpd2	1.31137e-65	0.043482	0.571	0.693	4.2781e-61	Endothelial_cells	0.824
Tnfaip1	1.41893e-65	0.26996	0.263	0.147	4.62897e-61	Endothelial_cells	1.789
Tmbim6	1.67121e-65	0.307727	0.431	0.362	5.45199e-61	Endothelial_cells	1.191
Sec61b	1.67674e-65	0.0120472	0.509	0.64	5.47004e-61	Endothelial_cells	0.795
Bola2	1.87497e-65	0.0901893	0.479	0.564	6.11672e-61	Endothelial_cells	0.849
Adam10	3.4836e-65	0.32329	0.391	0.275	1.13646e-60	Endothelial_cells	1.422
Rassf3	3.58357e-65	0.22593	0.257	0.102	1.16907e-60	Endothelial_cells	2.52
Snrpd3	3.73577e-65	0.104309	0.477	0.559	1.21872e-60	Endothelial_cells	0.853
Prxl2a	4.10496e-65	0.0122239	0.339	0.421	1.33916e-60	Endothelial_cells	0.805
Eny2	4.96798e-65	0.124041	0.466	0.54	1.6207e-60	Endothelial_cells	0.863
Tubb5	6.24872e-65	0.260814	0.712	0.752	2.03852e-60	Endothelial_cells	0.947
Rab2a	8.11234e-65	0.0680767	0.539	0.641	2.64649e-60	Endothelial_cells	0.841
Mrps24	1.03876e-64	0.103538	0.387	0.448	3.38873e-60	Endothelial_cells	0.864
Vdac3	1.04306e-64	0.0282663	0.461	0.576	3.40276e-60	Endothelial_cells	0.8
Ndufb3	1.14132e-64	0.0747824	0.37	0.453	3.72334e-60	Endothelial_cells	0.817
Tomm20	1.33874e-64	0.0873153	0.639	0.739	4.36738e-60	Endothelial_cells	0.865
Rchy1	1.60936e-64	0.0200578	0.234	0.323	5.2502e-60	Endothelial_cells	0.724
Map4k3	2.7508e-64	0.244109	0.252	0.102	8.97394e-60	Endothelial_cells	2.471
Selenoh	3.69402e-64	0.217971	0.442	0.446	1.2051e-59	Endothelial_cells	0.991
Hsph1	7.33176e-64	0.105229	0.554	0.692	2.39184e-59	Endothelial_cells	0.801
Nol7	8.64162e-64	0.0405649	0.478	0.597	2.81916e-59	Endothelial_cells	0.801
LOC100911713	8.90705e-64	0.00178919	0.355	0.471	2.90575e-59	Endothelial_cells	0.754
Btbd10	1.01946e-63	0.0212959	0.23	0.32	3.32579e-59	Endothelial_cells	0.719
Synj2bp	1.04543e-63	0.278894	0.313	0.214	3.41049e-59	Endothelial_cells	1.463
Nsa2	1.09843e-63	0.252897	0.383	0.364	3.58342e-59	Endothelial_cells	1.052
Litaf	1.2041e-63	0.0271598	0.296	0.417	3.92812e-59	Endothelial_cells	0.71
Nr1d1	1.33457e-63	0.341954	0.441	0.378	4.35376e-59	Endothelial_cells	1.167
Myd88	1.3759e-63	0.315652	0.451	0.386	4.4886e-59	Endothelial_cells	1.168
Dhps	2.39661e-63	0.000491854	0.159	0.251	7.81847e-59	Endothelial_cells	0.633
Arl4a	2.89383e-63	0.232107	0.632	0.705	9.44053e-59	Endothelial_cells	0.896
Cct8	2.92866e-63	0.0127007	0.314	0.428	9.55417e-59	Endothelial_cells	0.734
Purb	3.25678e-63	0.0980121	0.546	0.654	1.06246e-58	Endothelial_cells	0.835
Eif3h	3.76782e-63	0.144209	0.522	0.598	1.22918e-58	Endothelial_cells	0.873
Stub1	3.86485e-63	0.157428	0.435	0.481	1.26083e-58	Endothelial_cells	0.904
Iqgap1	3.87363e-63	0.322494	0.432	0.326	1.2637e-58	Endothelial_cells	1.325
Atg101	4.88805e-63	0.0976764	0.359	0.43	1.59463e-58	Endothelial_cells	0.835
Mrps15	1.26599e-62	0.0146029	0.288	0.395	4.13005e-58	Endothelial_cells	0.729
Pitpna	1.69704e-62	0.187155	0.399	0.409	5.53626e-58	Endothelial_cells	0.976
Atp5mc3	2.3549e-62	0.0956198	0.536	0.628	7.6824e-58	Endothelial_cells	0.854
Fus	4.66864e-62	0.156589	0.574	0.653	1.52305e-57	Endothelial_cells	0.879
Glrx3	6.88587e-62	0.0170376	0.306	0.409	2.24638e-57	Endothelial_cells	0.748
Eif1a	9.43258e-62	0.0566496	0.456	0.555	3.07719e-57	Endothelial_cells	0.822
Srrm1	1.01141e-61	0.248857	0.551	0.564	3.29951e-57	Endothelial_cells	0.977
Fcho2	1.1292e-61	0.307026	0.337	0.203	3.6838e-57	Endothelial_cells	1.66
Pdcd4	1.31363e-61	0.320584	0.392	0.286	4.28546e-57	Endothelial_cells	1.371
Ndufv1	1.72801e-61	0.00910796	0.351	0.466	5.6373e-57	Endothelial_cells	0.753
Arpc2	1.77474e-61	0.107317	0.597	0.699	5.78974e-57	Endothelial_cells	0.854
Psma3	1.77875e-61	0.0665143	0.529	0.637	5.80281e-57	Endothelial_cells	0.83
Ybx1-ps3	1.8315e-61	0.134643	0.546	0.624	5.97492e-57	Endothelial_cells	0.875
Eif3m	2.12276e-61	0.0271511	0.541	0.668	6.92508e-57	Endothelial_cells	0.81
Dctn2	2.17721e-61	0.133567	0.421	0.483	7.1027e-57	Endothelial_cells	0.872
Acot9	2.18091e-61	0.0917106	0.217	0.267	7.11479e-57	Endothelial_cells	0.813
Rpl30	2.53262e-61	0.213563	0.499	0.518	8.26216e-57	Endothelial_cells	0.963
Trmt112	2.74142e-61	0.115068	0.427	0.496	8.94332e-57	Endothelial_cells	0.861
Med4	2.91169e-61	0.274387	0.303	0.201	9.49879e-57	Endothelial_cells	1.507
Cct2	2.96587e-61	0.0801775	0.53	0.624	9.67556e-57	Endothelial_cells	0.849
Banf1	3.35418e-61	0.0280944	0.293	0.396	1.09423e-56	Endothelial_cells	0.74
Eif3c	3.83567e-61	0.116426	0.56	0.659	1.25131e-56	Endothelial_cells	0.85
Hnrnpa2b1	4.05337e-61	0.148211	0.661	0.756	1.32233e-56	Endothelial_cells	0.874
Glod4	5.03931e-61	0.00928745	0.285	0.388	1.64397e-56	Endothelial_cells	0.735
Nrp2	5.86702e-61	0.193642	0.296	0.14	1.914e-56	Endothelial_cells	2.114
Hnrnpu	6.25101e-61	0.146529	0.642	0.738	2.03927e-56	Endothelial_cells	0.87
Ntan1	8.99491e-61	0.0718788	0.412	0.493	2.93441e-56	Endothelial_cells	0.836
Churc1	1.02583e-60	0.0854206	0.374	0.444	3.34657e-56	Endothelial_cells	0.842
Psmd2	1.50444e-60	0.0280779	0.359	0.461	4.90793e-56	Endothelial_cells	0.779
Sugt1	1.5311e-60	0.24446	0.438	0.427	4.99491e-56	Endothelial_cells	1.026
LOC103692785	1.85023e-60	0.187037	0.478	0.514	6.036e-56	Endothelial_cells	0.93
Cdc42ep1	2.03764e-60	0.269503	0.281	0.133	6.64741e-56	Endothelial_cells	2.113
Med10	2.19556e-60	0.0972839	0.309	0.36	7.16258e-56	Endothelial_cells	0.858
Tmem42	2.53984e-60	0.0738615	0.22	0.272	8.28571e-56	Endothelial_cells	0.809
Gtf2i	2.63906e-60	0.312936	0.406	0.306	8.6094e-56	Endothelial_cells	1.327
Rab10	3.12147e-60	0.00117445	0.532	0.668	1.01832e-55	Endothelial_cells	0.796
Tmem134	3.70761e-60	0.0181644	0.312	0.412	1.20953e-55	Endothelial_cells	0.757
Fkbp8	5.13936e-60	0.0261217	0.4	0.508	1.67661e-55	Endothelial_cells	0.787
Bloc1s4	6.34347e-60	0.211644	0.328	0.3	2.06943e-55	Endothelial_cells	1.093
Tpst2	1.057e-59	0.263246	0.293	0.186	3.44824e-55	Endothelial_cells	1.575
Ap2s1	2.08462e-59	0.0281996	0.271	0.361	6.80065e-55	Endothelial_cells	0.751
Sod2	2.49714e-59	0.0382311	0.657	0.802	8.14641e-55	Endothelial_cells	0.819
Dap	3.05233e-59	0.281451	0.27	0.147	9.95761e-55	Endothelial_cells	1.837
Ctsd	3.59185e-59	0.0447302	0.491	0.603	1.17177e-54	Endothelial_cells	0.814
Hmg20b	3.78727e-59	0.217054	0.375	0.346	1.23552e-54	Endothelial_cells	1.084
Osbpl1a	4.18193e-59	0.23827	0.326	0.269	1.36427e-54	Endothelial_cells	1.212
Zcrb1	5.70051e-59	0.111366	0.431	0.496	1.85968e-54	Endothelial_cells	0.869
Ap2m1	6.29814e-59	0.089426	0.462	0.546	2.05464e-54	Endothelial_cells	0.846
Wbp4	6.80162e-59	0.30483	0.444	0.372	2.21889e-54	Endothelial_cells	1.194
Tmem128	7.13639e-59	0.0571519	0.297	0.365	2.32811e-54	Endothelial_cells	0.814
Cct5	7.18877e-59	0.104781	0.554	0.657	2.34519e-54	Endothelial_cells	0.843
Ywhab	8.04361e-59	0.160894	0.548	0.625	2.62407e-54	Endothelial_cells	0.877
Uqcrfs1	1.17038e-58	0.0717364	0.372	0.449	3.81812e-54	Endothelial_cells	0.829
Utp3	1.23984e-58	0.150398	0.448	0.502	4.04474e-54	Endothelial_cells	0.892
Gpi	1.32797e-58	0.278381	0.475	0.447	4.33223e-54	Endothelial_cells	1.063
Bax	1.33295e-58	0.140639	0.414	0.454	4.3485e-54	Endothelial_cells	0.912
Ndufs3	1.3831e-58	0.0271191	0.306	0.399	4.51209e-54	Endothelial_cells	0.767
Trappc1	1.56057e-58	0.0536781	0.247	0.341	5.09103e-54	Endothelial_cells	0.724
Gatad2a	1.99298e-58	0.296096	0.36	0.237	6.5017e-54	Endothelial_cells	1.519
Syf2	2.51704e-58	0.216856	0.537	0.566	8.21133e-54	Endothelial_cells	0.949
Rbpms	2.79238e-58	0.201812	0.289	0.136	9.10957e-54	Endothelial_cells	2.125
Supt4h1	4.34065e-58	0.267098	0.422	0.379	1.41605e-53	Endothelial_cells	1.113
Psma1	4.68191e-58	0.0491902	0.417	0.504	1.52738e-53	Endothelial_cells	0.827
Dapk3	6.19198e-58	0.0352124	0.259	0.343	2.02001e-53	Endothelial_cells	0.755
Tmpo	7.83617e-58	0.316965	0.353	0.208	2.55639e-53	Endothelial_cells	1.697
Yy1	8.3249e-58	0.339822	0.474	0.39	2.71583e-53	Endothelial_cells	1.215
Grasp	1.50987e-57	0.242136	0.251	0.133	4.92565e-53	Endothelial_cells	1.887
Dera	2.29352e-57	0.0220929	0.259	0.338	7.48217e-53	Endothelial_cells	0.766
Ccdc124	3.48489e-57	0.000718235	0.341	0.446	1.13688e-52	Endothelial_cells	0.765
Leprot	4.60181e-57	0.167174	0.421	0.441	1.50125e-52	Endothelial_cells	0.955
Cpd	5.01879e-57	0.292012	0.373	0.222	1.63728e-52	Endothelial_cells	1.68
Fcgrt	6.29433e-57	0.265303	0.483	0.461	2.0534e-52	Endothelial_cells	1.048
Rab6a	7.89637e-57	0.190607	0.461	0.488	2.57603e-52	Endothelial_cells	0.945
Sppl2a	8.01866e-57	0.261142	0.307	0.173	2.61593e-52	Endothelial_cells	1.775
Ndufv3.1	8.43615e-57	0.221252	0.327	0.314	2.75213e-52	Endothelial_cells	1.041
Cisd1	1.02565e-56	0.154605	0.421	0.465	3.34596e-52	Endothelial_cells	0.905
Vcp	1.04989e-56	0.0701218	0.598	0.704	3.42506e-52	Endothelial_cells	0.849
Dnaaf2	1.05348e-56	0.312458	0.293	0.153	3.43676e-52	Endothelial_cells	1.915
Gdi2	1.34395e-56	0.0896866	0.479	0.561	4.38438e-52	Endothelial_cells	0.854
Ssu72	1.61188e-56	0.167718	0.332	0.347	5.25843e-52	Endothelial_cells	0.957
Emc4	2.07681e-56	0.0944701	0.345	0.389	6.77517e-52	Endothelial_cells	0.887
Rbm25l1	2.28033e-56	0.251827	0.504	0.495	7.43913e-52	Endothelial_cells	1.018
Hnrnpa1	2.33665e-56	0.0743394	0.662	0.789	7.62286e-52	Endothelial_cells	0.839
Wdr61	2.41034e-56	0.0165391	0.209	0.294	7.86324e-52	Endothelial_cells	0.711
Idh2	2.65828e-56	0.0769129	0.291	0.353	8.67212e-52	Endothelial_cells	0.824
Emc3	2.95085e-56	0.163656	0.337	0.345	9.62655e-52	Endothelial_cells	0.977
Coa3	3.21369e-56	0.0317806	0.253	0.336	1.0484e-51	Endothelial_cells	0.753
Cox17	3.97999e-56	0.203425	0.383	0.406	1.29839e-51	Endothelial_cells	0.943
Tmem9b	5.13713e-56	0.0534631	0.33	0.397	1.67589e-51	Endothelial_cells	0.831
Ndufab1	5.63359e-56	0.0120911	0.336	0.434	1.83784e-51	Endothelial_cells	0.774
Copz1	6.14132e-56	0.0663094	0.314	0.384	2.00348e-51	Endothelial_cells	0.818
Cfdp1	6.62881e-56	0.0226195	0.371	0.478	2.16252e-51	Endothelial_cells	0.776
Dph3	9.82117e-56	0.0191186	0.547	0.675	3.20396e-51	Endothelial_cells	0.81
Ywhag	1.01248e-55	0.0252528	0.312	0.426	3.303e-51	Endothelial_cells	0.732
Bag1	1.16933e-55	0.165994	0.312	0.324	3.81472e-51	Endothelial_cells	0.963
Zfp292	1.52541e-55	0.273837	0.284	0.133	4.97635e-51	Endothelial_cells	2.135
Chmp2b	2.18241e-55	0.275897	0.359	0.283	7.11966e-51	Endothelial_cells	1.269
Rbms2	2.20044e-55	0.239111	0.267	0.167	7.17851e-51	Endothelial_cells	1.599
Pnrc1	2.24481e-55	0.180612	0.687	0.743	7.32326e-51	Endothelial_cells	0.925
Ranbp1	2.33796e-55	0.0855596	0.452	0.534	7.62712e-51	Endothelial_cells	0.846
Capza2	5.07531e-55	0.0463123	0.56	0.669	1.65572e-50	Endothelial_cells	0.837
Mapk3	5.17183e-55	0.203023	0.546	0.566	1.68721e-50	Endothelial_cells	0.965
Npm1	6.49523e-55	0.0522472	0.775	0.887	2.11894e-50	Endothelial_cells	0.874
Psmc3	7.63631e-55	0.0414191	0.469	0.575	2.49119e-50	Endothelial_cells	0.816
Rassf1	1.30747e-54	0.147855	0.589	0.673	4.26537e-50	Endothelial_cells	0.875
Hnrnpk	1.34421e-54	0.111106	0.533	0.619	4.38522e-50	Endothelial_cells	0.861
Nectin2	1.40231e-54	0.268709	0.303	0.192	4.57477e-50	Endothelial_cells	1.578
Rab24	2.24863e-54	0.107261	0.286	0.327	7.33569e-50	Endothelial_cells	0.875
Slc35b1	2.42016e-54	0.169699	0.344	0.34	7.89527e-50	Endothelial_cells	1.012
Tubb3	2.75275e-54	0.130976	0.353	0.451	8.98031e-50	Endothelial_cells	0.783
Capzb	2.82449e-54	0.163483	0.526	0.577	9.21432e-50	Endothelial_cells	0.912
Micu2	3.25098e-54	0.244041	0.261	0.171	1.06057e-49	Endothelial_cells	1.526
Ing2	3.73478e-54	0.326237	0.427	0.336	1.2184e-49	Endothelial_cells	1.271
Ergic2	4.13083e-54	0.0404736	0.287	0.363	1.3476e-49	Endothelial_cells	0.791
Gnai3	7.86703e-54	0.229509	0.441	0.436	2.56646e-49	Endothelial_cells	1.011
Vamp2	1.16395e-53	0.0370748	0.316	0.417	3.79717e-49	Endothelial_cells	0.758
Dcun1d5	1.8674e-53	0.0788368	0.353	0.417	6.09201e-49	Endothelial_cells	0.847
Tmem160	1.93539e-53	0.0634489	0.352	0.418	6.31384e-49	Endothelial_cells	0.842
Dusp6	2.4996e-53	0.373083	0.427	0.32	8.15446e-49	Endothelial_cells	1.334
Retsat	3.22201e-53	0.212304	0.305	0.252	1.05112e-48	Endothelial_cells	1.21
Brms1	3.30819e-53	0.228088	0.319	0.257	1.07923e-48	Endothelial_cells	1.241
Psmb6	3.45207e-53	0.0133139	0.423	0.53	1.12617e-48	Endothelial_cells	0.798
Tox4	3.82452e-53	0.295989	0.391	0.266	1.24767e-48	Endothelial_cells	1.47
Prpsap1	4.43448e-53	0.266473	0.33	0.24	1.44666e-48	Endothelial_cells	1.375
Arglu1	4.74831e-53	0.228755	0.505	0.504	1.54904e-48	Endothelial_cells	1.002
Ppm1g	1.46981e-52	0.0949528	0.276	0.324	4.79497e-48	Endothelial_cells	0.852
Tax1bp1	2.26525e-52	0.043422	0.612	0.739	7.38993e-48	Endothelial_cells	0.828
Khdrbs1	3.29123e-52	0.29122	0.442	0.381	1.0737e-47	Endothelial_cells	1.16
Slc25a5	3.53604e-52	0.0739804	0.675	0.787	1.15356e-47	Endothelial_cells	0.858
Cyc1	4.79806e-52	0.02122	0.327	0.42	1.56527e-47	Endothelial_cells	0.779
Phax	5.15616e-52	0.148124	0.402	0.43	1.68209e-47	Endothelial_cells	0.935
Gcnt2	1.01594e-51	0.297065	0.324	0.177	3.31429e-47	Endothelial_cells	1.831
Ssr4	3.54347e-51	0.0524491	0.505	0.591	1.15599e-46	Endothelial_cells	0.854
Snapin	3.60416e-51	0.029721	0.298	0.378	1.17578e-46	Endothelial_cells	0.788
Ube2n	4.186e-51	0.0628138	0.362	0.438	1.3656e-46	Endothelial_cells	0.826
Bckdha	4.33354e-51	0.0162439	0.193	0.271	1.41373e-46	Endothelial_cells	0.712
Nop53	4.52398e-51	0.276281	0.431	0.361	1.47586e-46	Endothelial_cells	1.194
Lsm5	5.33419e-51	0.185831	0.378	0.369	1.74017e-46	Endothelial_cells	1.024
Rab11b	6.78306e-51	0.104182	0.374	0.421	2.21284e-46	Endothelial_cells	0.888
Slc25a39	7.62703e-51	0.0483953	0.286	0.357	2.48817e-46	Endothelial_cells	0.801
Txndc9	7.76503e-51	0.105413	0.232	0.265	2.53319e-46	Endothelial_cells	0.875
Sfr1	8.42472e-51	0.0875759	0.582	0.692	2.7484e-46	Endothelial_cells	0.841
Rtn3	8.87049e-51	0.0513711	0.486	0.596	2.89382e-46	Endothelial_cells	0.815
Grina	1.04779e-50	0.152203	0.533	0.582	3.41822e-46	Endothelial_cells	0.916
Ddx6	1.36454e-50	0.298035	0.46	0.378	4.45152e-46	Endothelial_cells	1.217
Adamts1	1.47262e-50	0.405327	0.509	0.381	4.80411e-46	Endothelial_cells	1.336
Nbn	1.49482e-50	0.269095	0.314	0.231	4.87656e-46	Endothelial_cells	1.359
Rbm3	2.60224e-50	0.0928859	0.697	0.798	8.4893e-46	Endothelial_cells	0.873
Pam16	2.93615e-50	0.100895	0.343	0.392	9.57859e-46	Endothelial_cells	0.875
Trappc13	3.64765e-50	0.0357974	0.227	0.301	1.18997e-45	Endothelial_cells	0.754
Ankrd11	3.69789e-50	0.234193	0.491	0.487	1.20636e-45	Endothelial_cells	1.008
Psmc1	3.71918e-50	0.120811	0.352	0.388	1.21331e-45	Endothelial_cells	0.907
Dnaja2	4.00912e-50	0.0266108	0.482	0.574	1.30789e-45	Endothelial_cells	0.84
Mrps33	5.85739e-50	0.0603307	0.313	0.381	1.91086e-45	Endothelial_cells	0.822
Dnajb1	8.08878e-50	0.16783	0.544	0.642	2.6388e-45	Endothelial_cells	0.847
Thoc7	9.44138e-50	0.166031	0.348	0.366	3.08006e-45	Endothelial_cells	0.951
Tbc1d15	9.87157e-50	0.290246	0.403	0.309	3.2204e-45	Endothelial_cells	1.304
Mxd4	1.01249e-49	0.22923	0.5	0.506	3.30305e-45	Endothelial_cells	0.988
Nap1l4	1.25113e-49	0.150523	0.344	0.364	4.08155e-45	Endothelial_cells	0.945
AABR07053687.1	1.25849e-49	0.032617	0.292	0.371	4.10556e-45	Endothelial_cells	0.787
Eif3k	1.97169e-49	0.0660438	0.419	0.504	6.43223e-45	Endothelial_cells	0.831
Sf3b2	1.9956e-49	0.162294	0.534	0.583	6.51024e-45	Endothelial_cells	0.916
Ube2l3	2.03364e-49	0.0909493	0.462	0.528	6.63434e-45	Endothelial_cells	0.875
Nrbp1	2.13882e-49	0.269199	0.319	0.21	6.97746e-45	Endothelial_cells	1.519
Ppp1r15a	2.16345e-49	0.00191506	0.779	0.894	7.05783e-45	Endothelial_cells	0.871
Anp32b	2.20534e-49	0.127161	0.528	0.594	7.19448e-45	Endothelial_cells	0.889
H2afy	2.36738e-49	0.150405	0.419	0.444	7.72309e-45	Endothelial_cells	0.944
Sec11a	2.50066e-49	0.0223285	0.47	0.584	8.15791e-45	Endothelial_cells	0.805
Timm17a	3.95001e-49	0.069734	0.312	0.375	1.28861e-44	Endothelial_cells	0.832
Anapc11	4.4087e-49	0.034955	0.318	0.391	1.43825e-44	Endothelial_cells	0.813
Cdk2ap1	4.96466e-49	0.0306119	0.388	0.476	1.61962e-44	Endothelial_cells	0.815
Mink1	5.4068e-49	0.246082	0.258	0.15	1.76386e-44	Endothelial_cells	1.72
Ttc1	7.22965e-49	0.177232	0.391	0.411	2.35853e-44	Endothelial_cells	0.951
Arhgdia	7.80199e-49	0.131478	0.552	0.617	2.54524e-44	Endothelial_cells	0.895
Cdc37	8.25971e-49	0.0589019	0.4	0.484	2.69456e-44	Endothelial_cells	0.826
Prmt1	8.77249e-49	0.110394	0.313	0.336	2.86185e-44	Endothelial_cells	0.932
H3f3c	9.19168e-49	0.0563642	0.835	0.913	2.9986e-44	Endothelial_cells	0.915
Necap2	1.13336e-48	0.0634104	0.331	0.384	3.69736e-44	Endothelial_cells	0.862
Pdap1	1.29896e-48	0.0530427	0.401	0.493	4.23761e-44	Endothelial_cells	0.813
Naa38	1.38347e-48	0.0496846	0.433	0.52	4.51328e-44	Endothelial_cells	0.833
Rpl13a	1.68757e-48	0.082413	0.588	0.687	5.50537e-44	Endothelial_cells	0.856
Psme2	1.75708e-48	0.235804	0.373	0.317	5.73213e-44	Endothelial_cells	1.177
Ssbp4	1.93778e-48	0.201997	0.351	0.303	6.32161e-44	Endothelial_cells	1.158
Pin4	2.05926e-48	0.046099	0.249	0.321	6.71792e-44	Endothelial_cells	0.776
Clptm1l	2.13088e-48	0.0756028	0.254	0.304	6.95157e-44	Endothelial_cells	0.836
Elf2	2.54716e-48	0.274558	0.375	0.262	8.30961e-44	Endothelial_cells	1.431
Ypel3	2.66193e-48	0.182334	0.519	0.575	8.68402e-44	Endothelial_cells	0.903
Chchd1	3.17109e-48	0.0785513	0.302	0.36	1.03451e-43	Endothelial_cells	0.839
Commd3	3.36777e-48	0.113497	0.412	0.459	1.09867e-43	Endothelial_cells	0.898
Rnaset2	4.06918e-48	0.236493	0.529	0.522	1.32749e-43	Endothelial_cells	1.013
Eif3a	4.73611e-48	0.0764395	0.577	0.686	1.54506e-43	Endothelial_cells	0.841
Zc3hav1	4.76062e-48	0.197767	0.456	0.484	1.55306e-43	Endothelial_cells	0.942
Ube2j2	8.57097e-48	0.0168205	0.347	0.437	2.79611e-43	Endothelial_cells	0.794
Uchl1	1.7973e-47	0.247354	0.35	0.398	5.86334e-43	Endothelial_cells	0.879
Strn3	2.24822e-47	0.128783	0.522	0.595	7.33436e-43	Endothelial_cells	0.877
Commd4	2.25554e-47	0.0117462	0.269	0.359	7.35826e-43	Endothelial_cells	0.749
C1qbp	5.69369e-47	0.0164184	0.28	0.364	1.85745e-42	Endothelial_cells	0.769
Washc3	6.03215e-47	0.0706744	0.294	0.351	1.96787e-42	Endothelial_cells	0.838
Emc6	6.79653e-47	0.0456212	0.393	0.475	2.21723e-42	Endothelial_cells	0.827
RGD1560212	8.11692e-47	0.173118	0.325	0.317	2.64798e-42	Endothelial_cells	1.025
Smarce1	1.40842e-46	0.130126	0.407	0.447	4.59468e-42	Endothelial_cells	0.911
LOC100364335	1.93554e-46	0.148539	0.523	0.574	6.31432e-42	Endothelial_cells	0.911
Cct7	2.03258e-46	0.122509	0.532	0.598	6.6309e-42	Endothelial_cells	0.89
Ccdc25	2.07305e-46	0.191617	0.258	0.226	6.76293e-42	Endothelial_cells	1.142
Sin3b	2.10229e-46	0.0447243	0.39	0.477	6.8583e-42	Endothelial_cells	0.818
Yipf3	2.10943e-46	0.0454464	0.227	0.287	6.88158e-42	Endothelial_cells	0.791
Rock2	2.49824e-46	0.245474	0.503	0.488	8.15001e-42	Endothelial_cells	1.031
Ankrd13a	3.49041e-46	0.240004	0.27	0.163	1.13868e-41	Endothelial_cells	1.656
Matr3	3.95791e-46	0.18087	0.522	0.558	1.29119e-41	Endothelial_cells	0.935
Nr1h2	4.42291e-46	0.211516	0.325	0.281	1.44289e-41	Endothelial_cells	1.157
Ube2a	5.26427e-46	0.190364	0.369	0.359	1.71736e-41	Endothelial_cells	1.028
Nucb1	6.12759e-46	0.203351	0.447	0.423	1.999e-41	Endothelial_cells	1.057
Hprt1	8.38874e-46	0.291721	0.371	0.252	2.73666e-41	Endothelial_cells	1.472
Ddb1	8.5668e-46	0.0243695	0.281	0.359	2.79475e-41	Endothelial_cells	0.783
AABR07042821.1	8.81953e-46	0.166928	0.327	0.316	2.8772e-41	Endothelial_cells	1.035
Actg1	9.80173e-46	0.202929	0.289	0.279	3.19762e-41	Endothelial_cells	1.036
Cmpk1	1.22921e-45	0.0877358	0.352	0.409	4.01005e-41	Endothelial_cells	0.861
Hnrnpl	1.26045e-45	0.214261	0.445	0.446	4.11198e-41	Endothelial_cells	0.998
Srsf7	1.27928e-45	0.154957	0.518	0.571	4.1734e-41	Endothelial_cells	0.907
LOC100360828	1.33365e-45	0.103241	0.272	0.3	4.35075e-41	Endothelial_cells	0.907
Rras	1.37475e-45	0.276361	0.419	0.352	4.48484e-41	Endothelial_cells	1.19
Trappc2b	1.52233e-45	0.136462	0.272	0.289	4.96631e-41	Endothelial_cells	0.941
Rps6ka3	1.67231e-45	0.275534	0.323	0.206	5.45557e-41	Endothelial_cells	1.568
Dnpep	1.99413e-45	0.120634	0.27	0.287	6.50544e-41	Endothelial_cells	0.941
LOC288913	2.27021e-45	0.0521078	0.317	0.381	7.40612e-41	Endothelial_cells	0.832
Tbcc	2.37411e-45	0.119807	0.273	0.306	7.74507e-41	Endothelial_cells	0.892
Gmcl1	2.38791e-45	0.0363721	0.284	0.357	7.79007e-41	Endothelial_cells	0.796
Fmc1	2.4005e-45	0.0798947	0.288	0.333	7.83115e-41	Endothelial_cells	0.865
Uqcc3	2.43146e-45	0.0725924	0.296	0.348	7.93214e-41	Endothelial_cells	0.851
Tm2d1	2.74663e-45	0.0121905	0.227	0.298	8.96034e-41	Endothelial_cells	0.762
Fgfr1op2	3.03137e-45	0.251562	0.373	0.309	9.88923e-41	Endothelial_cells	1.207
Cops7a	3.29708e-45	0.14387	0.255	0.243	1.07561e-40	Endothelial_cells	1.049
Ltbr	3.6253e-45	0.122795	0.308	0.322	1.18268e-40	Endothelial_cells	0.957
Mrps14	3.96503e-45	0.0570571	0.314	0.372	1.29351e-40	Endothelial_cells	0.844
Kars	3.98114e-45	0.113738	0.248	0.259	1.29877e-40	Endothelial_cells	0.958
Mcts1	4.08528e-45	0.187477	0.328	0.309	1.33274e-40	Endothelial_cells	1.061
Sec63	4.30435e-45	0.07491	0.495	0.579	1.40421e-40	Endothelial_cells	0.855
Cfl1	5.42936e-45	0.0459463	0.835	0.92	1.77122e-40	Endothelial_cells	0.908
LOC100360413	6.08985e-45	0.102804	0.393	0.438	1.98669e-40	Endothelial_cells	0.897
Pak2	6.57236e-45	0.240627	0.4	0.331	2.1441e-40	Endothelial_cells	1.208
Erlec1	6.79354e-45	0.0683835	0.323	0.383	2.21626e-40	Endothelial_cells	0.843
Zc3h7a	7.55726e-45	0.255125	0.307	0.185	2.46541e-40	Endothelial_cells	1.659
Trappc6b	7.78896e-45	0.0121624	0.235	0.317	2.54099e-40	Endothelial_cells	0.741
Smchd1	7.90402e-45	0.260329	0.326	0.194	2.57853e-40	Endothelial_cells	1.68
Psmc4	8.52127e-45	0.0708034	0.313	0.359	2.7799e-40	Endothelial_cells	0.872
Cnih1	1.39559e-44	0.0975782	0.28	0.317	4.55284e-40	Endothelial_cells	0.883
Csnk1g2	1.49305e-44	0.104921	0.316	0.347	4.87079e-40	Endothelial_cells	0.911
Rab14	1.50146e-44	0.0300967	0.513	0.622	4.89822e-40	Endothelial_cells	0.825
Rbm7	1.74828e-44	0.124152	0.274	0.278	5.70342e-40	Endothelial_cells	0.986
LOC102556337	2.56317e-44	0.053858	0.317	0.375	8.36183e-40	Endothelial_cells	0.845
Plk3	3.12078e-44	0.252831	0.316	0.17	1.01809e-39	Endothelial_cells	1.859
Shisa5	4.30381e-44	0.0779065	0.317	0.365	1.40403e-39	Endothelial_cells	0.868
Ncbp2	4.40495e-44	0.00553674	0.285	0.369	1.43703e-39	Endothelial_cells	0.772
Prpf19	5.2877e-44	0.0246471	0.214	0.285	1.72501e-39	Endothelial_cells	0.751
Ube2k	5.52375e-44	0.0424099	0.398	0.483	1.80201e-39	Endothelial_cells	0.824
Mob1a	5.58609e-44	0.22824	0.351	0.284	1.82235e-39	Endothelial_cells	1.236
Srpra	5.6213e-44	0.0735406	0.441	0.498	1.83384e-39	Endothelial_cells	0.886
Arhgef12	9.87454e-44	0.255242	0.324	0.182	3.22137e-39	Endothelial_cells	1.78
Adss	1.04676e-43	0.0488671	0.464	0.552	3.41484e-39	Endothelial_cells	0.841
Cul3	1.20028e-43	0.105453	0.478	0.555	3.91569e-39	Endothelial_cells	0.861
Ube2v2	1.27431e-43	0.0326935	0.29	0.377	4.15717e-39	Endothelial_cells	0.769
Rer1	1.28803e-43	0.0215265	0.375	0.458	4.20195e-39	Endothelial_cells	0.819
Ppp4r3a	1.42484e-43	0.23997	0.395	0.345	4.64824e-39	Endothelial_cells	1.145
Rbm42	1.9318e-43	0.135923	0.319	0.341	6.3021e-39	Endothelial_cells	0.935
Cltc	2.46091e-43	0.168966	0.552	0.596	8.02822e-39	Endothelial_cells	0.926
Camk2g	4.103e-43	0.294688	0.316	0.176	1.33852e-38	Endothelial_cells	1.795
Tm2d2	4.18358e-43	0.0162111	0.3	0.389	1.36481e-38	Endothelial_cells	0.771
Rps10	4.59237e-43	0.163532	0.313	0.303	1.49817e-38	Endothelial_cells	1.033
Kcmf1	7.18488e-43	0.000408241	0.374	0.472	2.34392e-38	Endothelial_cells	0.792
Prelid1	7.67283e-43	0.198277	0.279	0.234	2.50311e-38	Endothelial_cells	1.192
Cd47	9.6265e-43	0.18137	0.451	0.44	3.14045e-38	Endothelial_cells	1.025
Naa20	1.39188e-42	0.0671447	0.252	0.305	4.54073e-38	Endothelial_cells	0.826
Ostf1	1.42645e-42	0.0431282	0.328	0.405	4.65351e-38	Endothelial_cells	0.81
Smim26	1.5545e-42	0.114332	0.254	0.264	5.07123e-38	Endothelial_cells	0.962
Fubp1	1.92916e-42	0.244307	0.355	0.291	6.2935e-38	Endothelial_cells	1.22
Klc1	1.99252e-42	0.164476	0.382	0.431	6.5002e-38	Endothelial_cells	0.886
Bnip2	2.5435e-42	0.216989	0.342	0.288	8.29766e-38	Endothelial_cells	1.188
Arl6ip5	2.82993e-42	0.0596175	0.458	0.528	9.23208e-38	Endothelial_cells	0.867
Ubl3	2.91819e-42	0.0238699	0.499	0.591	9.52003e-38	Endothelial_cells	0.844
Spg21	4.0656e-42	0.0120242	0.242	0.317	1.32632e-37	Endothelial_cells	0.763
Akap9	4.48013e-42	0.301879	0.442	0.323	1.46155e-37	Endothelial_cells	1.368
Anxa6	4.63072e-42	0.24089	0.399	0.372	1.51068e-37	Endothelial_cells	1.073
Actr3	5.33646e-42	0.254937	0.477	0.438	1.74091e-37	Endothelial_cells	1.089
Nifk	5.5448e-42	0.131049	0.306	0.319	1.80888e-37	Endothelial_cells	0.959
Eloc	5.90548e-42	0.15507	0.401	0.424	1.92654e-37	Endothelial_cells	0.946
Fxr1	9.58465e-42	0.0363981	0.29	0.361	3.1268e-37	Endothelial_cells	0.803
Nutf2	1.31431e-41	0.0256538	0.264	0.332	4.28769e-37	Endothelial_cells	0.795
Sft2d1	1.53999e-41	0.224472	0.405	0.344	5.0239e-37	Endothelial_cells	1.177
Oas1k	1.6218e-41	0.0694928	0.271	0.314	5.29079e-37	Endothelial_cells	0.863
Ebpl	1.70985e-41	0.141657	0.255	0.231	5.57806e-37	Endothelial_cells	1.104
Commd1	1.80934e-41	0.0577695	0.386	0.458	5.90261e-37	Endothelial_cells	0.843
Smad7	2.51957e-41	0.261109	0.333	0.19	8.2196e-37	Endothelial_cells	1.753
Paip1	3.548e-41	0.0323548	0.238	0.3	1.15747e-36	Endothelial_cells	0.793
Fkbp1b	5.62858e-41	0.28385	0.235	0.255	1.83621e-36	Endothelial_cells	0.922
Cyb5r3	9.51825e-41	0.178105	0.345	0.339	3.10514e-36	Endothelial_cells	1.018
Lsm8	9.90501e-41	0.0457023	0.273	0.333	3.23131e-36	Endothelial_cells	0.82
Tcim	1.04806e-40	0.283774	0.365	0.214	3.4191e-36	Endothelial_cells	1.706
Arf3	1.22227e-40	0.0585927	0.23	0.288	3.9874e-36	Endothelial_cells	0.799
Ngdn	1.2973e-40	0.0129152	0.327	0.405	4.23217e-36	Endothelial_cells	0.807
Snrpb	1.34654e-40	0.126896	0.397	0.424	4.39283e-36	Endothelial_cells	0.936
Bzw1	1.52378e-40	0.0658798	0.314	0.373	4.97104e-36	Endothelial_cells	0.842
Kdelr1	1.85835e-40	0.0369902	0.371	0.433	6.0625e-36	Endothelial_cells	0.857
Paxx	1.97233e-40	0.0274957	0.239	0.307	6.43433e-36	Endothelial_cells	0.779
Tmem50a	2.0314e-40	0.0600371	0.415	0.487	6.62702e-36	Endothelial_cells	0.852
Polr2g	2.05593e-40	0.170933	0.273	0.252	6.70707e-36	Endothelial_cells	1.083
RGD1306063	2.27477e-40	0.0417677	0.239	0.3	7.42097e-36	Endothelial_cells	0.797
Brix1	2.71678e-40	0.00684767	0.294	0.38	8.86295e-36	Endothelial_cells	0.774
Stoml2	3.05343e-40	0.046617	0.247	0.294	9.96121e-36	Endothelial_cells	0.84
Srp19	3.06667e-40	0.0607592	0.216	0.272	1.00044e-35	Endothelial_cells	0.794
Actr10	4.11211e-40	0.0393149	0.327	0.399	1.34149e-35	Endothelial_cells	0.82
Ube2g2	4.79099e-40	0.225239	0.265	0.169	1.56297e-35	Endothelial_cells	1.568
Eif2s1	5.2352e-40	0.121362	0.356	0.377	1.70788e-35	Endothelial_cells	0.944
Fibp	5.29926e-40	0.144563	0.258	0.245	1.72878e-35	Endothelial_cells	1.053
Snf8	7.6078e-40	0.033188	0.26	0.324	2.48189e-35	Endothelial_cells	0.802
Glmp	8.50149e-40	0.102134	0.29	0.296	2.77344e-35	Endothelial_cells	0.98
Elk4	9.21937e-40	0.193852	0.269	0.139	3.00764e-35	Endothelial_cells	1.935
Zc3h13	1.01546e-39	0.226847	0.452	0.442	3.31273e-35	Endothelial_cells	1.023
Smap1	1.09343e-39	0.155917	0.324	0.334	3.5671e-35	Endothelial_cells	0.97
Yars	1.34127e-39	0.0338296	0.212	0.267	4.37564e-35	Endothelial_cells	0.794
Baz1a	1.53898e-39	0.280731	0.338	0.206	5.0206e-35	Endothelial_cells	1.641
Eif4e	1.66714e-39	0.00172305	0.418	0.52	5.43872e-35	Endothelial_cells	0.804
Agpat1	2.30667e-39	0.147192	0.295	0.274	7.52504e-35	Endothelial_cells	1.077
Rnps1	2.41566e-39	0.0980936	0.45	0.511	7.88062e-35	Endothelial_cells	0.881
Mrpl15	2.46732e-39	0.043813	0.212	0.272	8.04913e-35	Endothelial_cells	0.779
Stmn2	2.48713e-39	0.268629	0.425	0.451	8.11377e-35	Endothelial_cells	0.942
Ifnar1	3.06106e-39	0.223775	0.278	0.152	9.98609e-35	Endothelial_cells	1.829
AC094217.1	3.15275e-39	0.168462	0.263	0.222	1.02852e-34	Endothelial_cells	1.185
Rbmxl1	3.37564e-39	0.0148171	0.199	0.264	1.10124e-34	Endothelial_cells	0.754
Ppfibp1	3.51187e-39	0.17927	0.355	0.344	1.14568e-34	Endothelial_cells	1.032
Plk2	4.2438e-39	0.356439	0.56	0.47	1.38446e-34	Endothelial_cells	1.191
Ogfr	6.05983e-39	0.0327361	0.288	0.34	1.9769e-34	Endothelial_cells	0.847
Nucks1	6.59203e-39	0.00668989	0.478	0.588	2.15052e-34	Endothelial_cells	0.813
Nop58	7.66258e-39	0.093399	0.385	0.449	2.49976e-34	Endothelial_cells	0.857
Polr2e	8.15849e-39	0.0588892	0.455	0.536	2.66154e-34	Endothelial_cells	0.849
Acbd3	1.2086e-38	0.143285	0.383	0.406	3.9428e-34	Endothelial_cells	0.943
Sorbs2	1.25842e-38	0.273448	0.353	0.218	4.10536e-34	Endothelial_cells	1.619
Itpa	3.87943e-38	0.0811431	0.229	0.262	1.26559e-33	Endothelial_cells	0.874
Tanc1	3.95512e-38	0.217919	0.262	0.142	1.29028e-33	Endothelial_cells	1.845
Szrd1	4.21444e-38	0.134869	0.295	0.299	1.37488e-33	Endothelial_cells	0.987
Cops4	5.22944e-38	0.105385	0.357	0.388	1.706e-33	Endothelial_cells	0.92
Rsl24d1	5.42989e-38	0.0901172	0.254	0.278	1.77139e-33	Endothelial_cells	0.914
Prpf4b	5.62582e-38	0.117653	0.599	0.673	1.83531e-33	Endothelial_cells	0.89
Cript	6.6771e-38	0.0656807	0.328	0.38	2.17827e-33	Endothelial_cells	0.863
Eml4	7.1029e-38	0.242654	0.33	0.199	2.31718e-33	Endothelial_cells	1.658
Eif3el1	7.28804e-38	0.146508	0.336	0.325	2.37758e-33	Endothelial_cells	1.034
Cops2	7.39643e-38	0.0729446	0.334	0.379	2.41294e-33	Endothelial_cells	0.881
Dynlt3	9.64121e-38	0.0462015	0.269	0.342	3.14525e-33	Endothelial_cells	0.787
Dtymk	9.73493e-38	0.00599201	0.211	0.278	3.17583e-33	Endothelial_cells	0.759
Glud1	1.08999e-37	0.223875	0.4	0.358	3.55586e-33	Endothelial_cells	1.117
Mef2a	1.10762e-37	0.292248	0.447	0.333	3.6134e-33	Endothelial_cells	1.342
Aarsd1	1.31209e-37	0.0157007	0.206	0.276	4.28042e-33	Endothelial_cells	0.746
Eif4a3	1.86877e-37	0.0307509	0.408	0.499	6.09648e-33	Endothelial_cells	0.818
Ppig	1.99911e-37	0.210926	0.438	0.431	6.52169e-33	Endothelial_cells	1.016
Heca	2.03496e-37	0.256742	0.373	0.232	6.63864e-33	Endothelial_cells	1.608
Srsf9	2.05413e-37	0.170096	0.315	0.269	6.70118e-33	Endothelial_cells	1.171
AABR07026311.1	2.24123e-37	0.17962	0.624	0.667	7.31156e-33	Endothelial_cells	0.936
Tram1	3.28509e-37	0.0936333	0.397	0.44	1.07169e-32	Endothelial_cells	0.902
Napa	3.30155e-37	0.0509511	0.34	0.403	1.07707e-32	Endothelial_cells	0.844
Dync1li2	3.64483e-37	0.0986043	0.332	0.377	1.18905e-32	Endothelial_cells	0.881
Med28	4.62959e-37	0.0672575	0.27	0.308	1.51031e-32	Endothelial_cells	0.877
Tmem11	6.15961e-37	0.0770889	0.32	0.362	2.00945e-32	Endothelial_cells	0.884
Grb2	6.71349e-37	0.061277	0.412	0.486	2.19014e-32	Endothelial_cells	0.848
Pik3c2a	7.30577e-37	0.20823	0.436	0.421	2.38336e-32	Endothelial_cells	1.036
Atf4	7.63085e-37	0.0140093	0.854	0.938	2.48941e-32	Endothelial_cells	0.91
Hipk1	1.08263e-36	0.251749	0.438	0.369	3.53186e-32	Endothelial_cells	1.187
RGD1308428	1.18551e-36	0.203206	0.304	0.231	3.86748e-32	Endothelial_cells	1.316
Eif3b	1.26346e-36	0.0532027	0.312	0.367	4.12178e-32	Endothelial_cells	0.85
Cdk19	1.44377e-36	0.237965	0.289	0.179	4.71e-32	Endothelial_cells	1.615
Erp44	1.4536e-36	0.0924815	0.27	0.291	4.74209e-32	Endothelial_cells	0.928
Ppp1cb	1.83989e-36	0.165979	0.486	0.514	6.00227e-32	Endothelial_cells	0.946
Amd1	2.08962e-36	0.00673781	0.525	0.649	6.81695e-32	Endothelial_cells	0.809
Rwdd1	2.52265e-36	0.075229	0.296	0.331	8.22963e-32	Endothelial_cells	0.894
Mier1	2.56319e-36	0.182089	0.43	0.431	8.3619e-32	Endothelial_cells	0.998
LOC102553386	2.79735e-36	0.00571045	0.328	0.413	9.1258e-32	Endothelial_cells	0.794
Eif3d	3.63972e-36	0.100166	0.385	0.423	1.18738e-31	Endothelial_cells	0.91
Pa2g4	4.0578e-36	0.035319	0.237	0.292	1.32378e-31	Endothelial_cells	0.812
Esd	5.35424e-36	0.0701161	0.339	0.381	1.74671e-31	Endothelial_cells	0.89
Ldha	5.71125e-36	0.00628488	0.707	0.819	1.86318e-31	Endothelial_cells	0.863
Cfap298	6.07102e-36	0.020792	0.214	0.283	1.98055e-31	Endothelial_cells	0.756
Hectd1	6.3154e-36	0.224032	0.441	0.389	2.06027e-31	Endothelial_cells	1.134
Clint1	6.35385e-36	0.0540163	0.356	0.418	2.07282e-31	Endothelial_cells	0.852
Ak6	7.11024e-36	0.0706639	0.324	0.379	2.31957e-31	Endothelial_cells	0.855
Hdac1	7.7537e-36	0.214422	0.44	0.416	2.52949e-31	Endothelial_cells	1.058
Ccdc12	7.9557e-36	0.0462597	0.254	0.302	2.59539e-31	Endothelial_cells	0.841
Ahsa1	1.09686e-35	0.00101374	0.416	0.516	3.5783e-31	Endothelial_cells	0.806
Bcl7c	1.14754e-35	0.0736955	0.326	0.368	3.74362e-31	Endothelial_cells	0.886
Dnajc8	1.22056e-35	0.0910306	0.454	0.51	3.98184e-31	Endothelial_cells	0.89
Uqcrc1	1.29047e-35	0.13163	0.404	0.428	4.20991e-31	Endothelial_cells	0.944
Nip7	1.45726e-35	0.0154575	0.255	0.322	4.75401e-31	Endothelial_cells	0.792
Tut4	1.47251e-35	0.204236	0.257	0.144	4.80376e-31	Endothelial_cells	1.785
Ythdc1	1.53592e-35	0.229342	0.455	0.413	5.01064e-31	Endothelial_cells	1.102
AABR07072356.1	2.15596e-35	0.0855545	0.29	0.319	7.03338e-31	Endothelial_cells	0.909
Ddx50	2.34657e-35	0.0756207	0.247	0.276	7.6552e-31	Endothelial_cells	0.895
Calca	2.47773e-35	0.182277	0.407	0.416	8.08309e-31	Endothelial_cells	0.978
Fbxw2	2.92953e-35	0.0814272	0.25	0.276	9.55699e-31	Endothelial_cells	0.906
LOC103689931	3.50555e-35	0.0176995	0.489	0.601	1.14362e-30	Endothelial_cells	0.814
Senp6	3.68961e-35	0.178021	0.446	0.455	1.20366e-30	Endothelial_cells	0.98
Rabggtb	3.69174e-35	0.0236395	0.464	0.558	1.20436e-30	Endothelial_cells	0.832
Polr2m	3.82996e-35	0.0803133	0.401	0.449	1.24945e-30	Endothelial_cells	0.893
Ifngr1	5.16416e-35	0.214973	0.34	0.286	1.6847e-30	Endothelial_cells	1.189
Dnttip2	5.39844e-35	0.153683	0.368	0.367	1.76113e-30	Endothelial_cells	1.003
Prpf38a	5.40362e-35	0.00762413	0.321	0.402	1.76282e-30	Endothelial_cells	0.799
Rab8b	5.41879e-35	0.0333691	0.444	0.541	1.76777e-30	Endothelial_cells	0.821
Etfa	5.68229e-35	0.0394336	0.294	0.355	1.85373e-30	Endothelial_cells	0.828
Higd2a	7.98026e-35	0.00825943	0.413	0.503	2.6034e-30	Endothelial_cells	0.821
Dnajb4	9.80051e-35	0.196709	0.49	0.514	3.19722e-30	Endothelial_cells	0.953
Cdkn1a	1.09334e-34	0.251936	0.479	0.476	3.5668e-30	Endothelial_cells	1.006
Atg3	1.13443e-34	0.0376071	0.336	0.405	3.70085e-30	Endothelial_cells	0.83
Tpp2	1.15048e-34	0.12878	0.373	0.403	3.75322e-30	Endothelial_cells	0.926
Cdv3	1.31372e-34	0.0140642	0.452	0.557	4.28576e-30	Endothelial_cells	0.811
Ciao2b	1.42083e-34	0.164956	0.385	0.372	4.63516e-30	Endothelial_cells	1.035
Zcchc17	1.79651e-34	0.120202	0.26	0.266	5.86077e-30	Endothelial_cells	0.977
Sik1	1.91919e-34	0.247078	0.352	0.218	6.26096e-30	Endothelial_cells	1.615
Pcna	1.92481e-34	0.126726	0.515	0.583	6.27932e-30	Endothelial_cells	0.883
Elp5	2.33093e-34	0.128163	0.269	0.267	7.6042e-30	Endothelial_cells	1.007
Ubqln1	2.33683e-34	0.131968	0.312	0.319	7.62343e-30	Endothelial_cells	0.978
Zfand6	2.99038e-34	0.0653584	0.381	0.438	9.75552e-30	Endothelial_cells	0.87
Ddx41	4.65843e-34	0.00313758	0.235	0.3	1.51972e-29	Endothelial_cells	0.783
Prph	5.28491e-34	0.188216	0.376	0.428	1.7241e-29	Endothelial_cells	0.879
Set	7.13061e-34	0.18668	0.265	0.192	2.32622e-29	Endothelial_cells	1.38
Akap17a	7.46798e-34	0.159211	0.381	0.388	2.43628e-29	Endothelial_cells	0.982
Mvp	8.43793e-34	0.121576	0.297	0.304	2.75271e-29	Endothelial_cells	0.977
Cdk17	8.73335e-34	0.212722	0.311	0.201	2.84908e-29	Endothelial_cells	1.547
Cggbp1	9.10955e-34	0.110239	0.35	0.376	2.97181e-29	Endothelial_cells	0.931
Fcf1	9.99267e-34	0.106663	0.249	0.262	3.25991e-29	Endothelial_cells	0.95
Tmem183a	1.0424e-33	0.0795677	0.277	0.311	3.40063e-29	Endothelial_cells	0.891
Irf1	1.2032e-33	0.161201	0.715	0.757	3.92521e-29	Endothelial_cells	0.945
Ptp4a2	1.27824e-33	0.186882	0.471	0.447	4.16999e-29	Endothelial_cells	1.054
Setd2	2.03492e-33	0.240571	0.398	0.272	6.63851e-29	Endothelial_cells	1.463
Col4a1	2.64557e-33	0.0975915	0.502	0.568	8.63063e-29	Endothelial_cells	0.884
Scfd1	2.65159e-33	0.00356024	0.195	0.262	8.65028e-29	Endothelial_cells	0.744
Sdhd	3.35224e-33	0.0971036	0.319	0.346	1.0936e-28	Endothelial_cells	0.922
Srgap2	3.40833e-33	0.160976	0.277	0.157	1.1119e-28	Endothelial_cells	1.764
Cd274	4.70171e-33	0.27489	0.401	0.326	1.53384e-28	Endothelial_cells	1.23
Cpne8	5.38087e-33	0.142198	0.351	0.352	1.7554e-28	Endothelial_cells	0.997
Ywhah	5.53387e-33	0.211189	0.533	0.551	1.80532e-28	Endothelial_cells	0.967
Ssr3	6.71566e-33	0.0871495	0.411	0.458	2.19085e-28	Endothelial_cells	0.897
Nubp1	6.89011e-33	0.0199651	0.218	0.264	2.24776e-28	Endothelial_cells	0.826
Cyb5r1	8.0919e-33	0.19582	0.265	0.145	2.63982e-28	Endothelial_cells	1.828
Tsen15	8.40018e-33	0.0750158	0.239	0.264	2.74039e-28	Endothelial_cells	0.905
Nfat5	8.68233e-33	0.176755	0.537	0.535	2.83244e-28	Endothelial_cells	1.004
Pdcd6ip	8.92103e-33	0.202233	0.388	0.338	2.91031e-28	Endothelial_cells	1.148
Abt1	9.56808e-33	0.199264	0.251	0.167	3.12139e-28	Endothelial_cells	1.503
Srsf5	9.88338e-33	0.0661866	0.539	0.625	3.22426e-28	Endothelial_cells	0.862
Cdc42bpa	1.15536e-32	0.211568	0.28	0.164	3.76913e-28	Endothelial_cells	1.707
Ppp2r1a	1.18311e-32	0.105544	0.257	0.281	3.85967e-28	Endothelial_cells	0.915
Fut8	1.21777e-32	0.212879	0.253	0.137	3.97273e-28	Endothelial_cells	1.847
Fam98c	1.25977e-32	0.193885	0.288	0.21	4.10976e-28	Endothelial_cells	1.371
Tmem248	1.29488e-32	0.181811	0.265	0.198	4.2243e-28	Endothelial_cells	1.338
Smurf2	1.32561e-32	0.198575	0.278	0.197	4.32455e-28	Endothelial_cells	1.411
Arhgef1	1.36774e-32	0.194396	0.258	0.161	4.46198e-28	Endothelial_cells	1.602
Ptpn12	1.72397e-32	0.189965	0.38	0.36	5.62409e-28	Endothelial_cells	1.056
Hm13	2.38984e-32	0.124993	0.277	0.264	7.79638e-28	Endothelial_cells	1.049
Dbp	2.76222e-32	0.185089	0.282	0.284	9.0112e-28	Endothelial_cells	0.993
Map1lc3b	3.17858e-32	0.0947013	0.326	0.362	1.03695e-27	Endothelial_cells	0.901
Nsd1	3.70334e-32	0.233134	0.318	0.208	1.20814e-27	Endothelial_cells	1.529
Zfp800	4.58367e-32	0.168048	0.266	0.147	1.49533e-27	Endothelial_cells	1.81
Nono	5.94701e-32	0.032737	0.422	0.501	1.94009e-27	Endothelial_cells	0.842
RGD1309748	9.70154e-32	0.0399816	0.313	0.376	3.16493e-27	Endothelial_cells	0.832
Map3k8	1.94018e-31	0.185612	0.315	0.289	6.32943e-27	Endothelial_cells	1.09
Snrpg	2.38216e-31	0.0918873	0.24	0.255	7.77133e-27	Endothelial_cells	0.941
Hat1	2.47599e-31	0.0692804	0.229	0.252	8.07742e-27	Endothelial_cells	0.909
Cr1l	3.95866e-31	0.211103	0.332	0.242	1.29143e-26	Endothelial_cells	1.372
Hnrnpa3	4.62699e-31	0.0812878	0.326	0.368	1.50946e-26	Endothelial_cells	0.886
Nup50	4.71023e-31	0.130204	0.32	0.328	1.53662e-26	Endothelial_cells	0.976
Ppp1r11	5.26789e-31	0.162895	0.26	0.216	1.71854e-26	Endothelial_cells	1.204
Fgl2	6.1024e-31	0.188046	0.393	0.457	1.99079e-26	Endothelial_cells	0.86
Ccni	6.30012e-31	0.00933497	0.36	0.444	2.05529e-26	Endothelial_cells	0.811
Smc1a	6.80915e-31	0.192952	0.48	0.466	2.22135e-26	Endothelial_cells	1.03
Lrp10	7.08773e-31	0.09218	0.344	0.357	2.31223e-26	Endothelial_cells	0.964
Ube2q1	1.02936e-30	0.197976	0.339	0.27	3.35808e-26	Endothelial_cells	1.256
Snx6	1.1875e-30	0.0386269	0.324	0.387	3.87399e-26	Endothelial_cells	0.837
Itga1	1.2712e-30	0.166889	0.272	0.155	4.14705e-26	Endothelial_cells	1.755
Bccip	1.63874e-30	0.0625186	0.27	0.292	5.34608e-26	Endothelial_cells	0.925
Riok3	1.6481e-30	0.10229	0.381	0.427	5.37661e-26	Endothelial_cells	0.892
Flot1	1.69278e-30	0.168883	0.354	0.347	5.52235e-26	Endothelial_cells	1.02
Got2	1.79861e-30	0.108184	0.263	0.279	5.86761e-26	Endothelial_cells	0.943
Vat1	1.89099e-30	0.252814	0.403	0.306	6.16899e-26	Endothelial_cells	1.317
Eif4b	2.2817e-30	0.192906	0.379	0.352	7.44358e-26	Endothelial_cells	1.077
Tmed5	2.72062e-30	0.141369	0.34	0.333	8.87549e-26	Endothelial_cells	1.021
Ist1	3.97727e-30	0.12932	0.253	0.239	1.2975e-25	Endothelial_cells	1.059
Dtd1	5.75252e-30	0.109002	0.233	0.252	1.87664e-25	Endothelial_cells	0.925
Ncor1	6.47938e-30	0.213902	0.48	0.446	2.11377e-25	Endothelial_cells	1.076
Cdc42ep2	6.49989e-30	0.0721344	0.346	0.393	2.12046e-25	Endothelial_cells	0.88
Ndrg1	7.16324e-30	0.151239	0.604	0.635	2.33686e-25	Endothelial_cells	0.951
Dusp3	8.11949e-30	0.205071	0.261	0.174	2.64882e-25	Endothelial_cells	1.5
Ubxn6	1.16434e-29	0.105234	0.313	0.32	3.79841e-25	Endothelial_cells	0.978
Ppp1r2	1.26119e-29	0.151063	0.454	0.489	4.11438e-25	Endothelial_cells	0.928
Lsm14a	1.33137e-29	0.156108	0.358	0.336	4.34332e-25	Endothelial_cells	1.065
Eif3l	1.39252e-29	0.0402372	0.256	0.306	4.54282e-25	Endothelial_cells	0.837
Mrpl14	1.74994e-29	0.0440907	0.284	0.326	5.70882e-25	Endothelial_cells	0.871
Gnl3	2.64954e-29	0.0590074	0.414	0.49	8.6436e-25	Endothelial_cells	0.845
Tf	2.68107e-29	0.170227	0.255	0.149	8.74646e-25	Endothelial_cells	1.711
Rtl8a	2.84058e-29	0.0666708	0.265	0.305	9.26683e-25	Endothelial_cells	0.869
Picalm	2.90673e-29	0.231609	0.449	0.395	9.48262e-25	Endothelial_cells	1.137
Ythdf1	3.19333e-29	0.156927	0.302	0.275	1.04176e-24	Endothelial_cells	1.098
Wdr55	3.80601e-29	0.152816	0.485	0.507	1.24163e-24	Endothelial_cells	0.957
Lman2	4.48674e-29	0.10261	0.424	0.449	1.46371e-24	Endothelial_cells	0.944
Birc6	4.80503e-29	0.218916	0.325	0.213	1.56754e-24	Endothelial_cells	1.526
Ddx24	5.30211e-29	0.045918	0.49	0.57	1.72971e-24	Endothelial_cells	0.86
Susd6	6.73757e-29	0.137338	0.279	0.264	2.198e-24	Endothelial_cells	1.057
Wdr26	7.87793e-29	0.103336	0.449	0.502	2.57002e-24	Endothelial_cells	0.894
Gnl3l	8.08226e-29	0.0995409	0.246	0.263	2.63668e-24	Endothelial_cells	0.935
Borcs6	8.57416e-29	0.174559	0.271	0.219	2.79715e-24	Endothelial_cells	1.237
Gkap1	8.6514e-29	0.000915532	0.322	0.393	2.82235e-24	Endothelial_cells	0.819
Tmem30a	9.16761e-29	0.145172	0.43	0.437	2.99075e-24	Endothelial_cells	0.984
Rsf1	9.62431e-29	0.229208	0.344	0.248	3.13974e-24	Endothelial_cells	1.387
Socs3	1.25764e-28	0.199096	0.26	0.202	4.10281e-24	Endothelial_cells	1.287
Ech1	1.42806e-28	0.103276	0.417	0.466	4.65876e-24	Endothelial_cells	0.895
Mtfr2	2.23473e-28	0.194013	0.469	0.442	7.29036e-24	Endothelial_cells	1.061
Mta2	4.62275e-28	0.154273	0.257	0.213	1.50808e-23	Endothelial_cells	1.207
Pmpcb	4.81327e-28	0.0640474	0.231	0.254	1.57023e-23	Endothelial_cells	0.909
Rif1	6.94535e-28	0.121355	0.256	0.149	2.26578e-23	Endothelial_cells	1.718
Thra	7.55499e-28	0.0639195	0.344	0.394	2.46466e-23	Endothelial_cells	0.873
Phf14	8.34765e-28	0.192591	0.346	0.307	2.72325e-23	Endothelial_cells	1.127
Snrpf	8.83789e-28	0.0697097	0.358	0.4	2.88318e-23	Endothelial_cells	0.895
Polr2c	1.06761e-27	0.15983	0.278	0.231	3.48287e-23	Endothelial_cells	1.203
AABR07064873.1	1.25332e-27	0.246016	0.422	0.317	4.08869e-23	Endothelial_cells	1.331
Cab39	1.73379e-27	0.0970419	0.391	0.429	5.65616e-23	Endothelial_cells	0.911
Arpc4	2.11325e-27	0.0443911	0.41	0.475	6.89404e-23	Endothelial_cells	0.863
Mknk2	2.11855e-27	0.188419	0.276	0.171	6.91135e-23	Endothelial_cells	1.614
Glyr1	2.18112e-27	0.182348	0.304	0.266	7.11546e-23	Endothelial_cells	1.143
Snrpb2	2.19159e-27	0.0925868	0.292	0.306	7.14961e-23	Endothelial_cells	0.954
Fkbp1a	2.30937e-27	0.0747757	0.627	0.704	7.53386e-23	Endothelial_cells	0.891
Amotl2	2.32204e-27	0.231119	0.386	0.335	7.57519e-23	Endothelial_cells	1.152
Mtx2	2.65169e-27	0.167953	0.253	0.203	8.65062e-23	Endothelial_cells	1.246
Rela	2.8232e-27	0.0136979	0.297	0.359	9.21013e-23	Endothelial_cells	0.827
Snx2	2.99231e-27	0.056314	0.368	0.424	9.76182e-23	Endothelial_cells	0.868
Max	3.08249e-27	0.0453398	0.246	0.284	1.0056e-22	Endothelial_cells	0.866
Idh3g	3.39129e-27	0.0131249	0.222	0.271	1.10634e-22	Endothelial_cells	0.819
Aip	4.01091e-27	0.0690388	0.261	0.29	1.30848e-22	Endothelial_cells	0.9
Bag6	4.14767e-27	0.159294	0.277	0.239	1.35309e-22	Endothelial_cells	1.159
Klf9	7.08826e-27	0.10073	0.529	0.576	2.3124e-22	Endothelial_cells	0.918
Api5	7.16318e-27	0.0124062	0.291	0.358	2.33685e-22	Endothelial_cells	0.813
Dnajb9	7.4676e-27	0.0440975	0.539	0.626	2.43615e-22	Endothelial_cells	0.861
Tnfrsf1a	1.3026e-26	0.133797	0.345	0.35	4.24948e-22	Endothelial_cells	0.986
Phf23	1.33665e-26	0.189191	0.283	0.183	4.36057e-22	Endothelial_cells	1.546
Cap1	1.34853e-26	0.0889404	0.338	0.368	4.39932e-22	Endothelial_cells	0.918
Yrdc	1.38775e-26	0.135161	0.278	0.261	4.52725e-22	Endothelial_cells	1.065
Aasdhppt	1.67584e-26	0.0200669	0.222	0.274	5.4671e-22	Endothelial_cells	0.81
Diaph1	2.43259e-26	0.200398	0.262	0.164	7.93585e-22	Endothelial_cells	1.598
Rdx	2.63978e-26	0.0575957	0.328	0.374	8.61174e-22	Endothelial_cells	0.877
Ash1l	2.64972e-26	0.057308	0.507	0.578	8.64419e-22	Endothelial_cells	0.877
Sde2	3.02422e-26	0.137445	0.284	0.271	9.86592e-22	Endothelial_cells	1.048
Ppip5k1	3.65546e-26	0.142867	0.344	0.335	1.19252e-21	Endothelial_cells	1.027
Kbtbd2	5.56618e-26	0.198861	0.301	0.223	1.81586e-21	Endothelial_cells	1.35
Rpp21	5.77792e-26	0.0259831	0.29	0.347	1.88493e-21	Endothelial_cells	0.836
AABR07065438.1	7.74645e-26	0.139931	0.292	0.257	2.52713e-21	Endothelial_cells	1.136
Lgals8	9.01486e-26	0.160593	0.279	0.242	2.94092e-21	Endothelial_cells	1.153
Tspyl1	9.44547e-26	0.0259557	0.34	0.4	3.0814e-21	Endothelial_cells	0.85
Ensa	1.24167e-25	0.0197531	0.419	0.494	4.05069e-21	Endothelial_cells	0.848
Rtf1	1.31927e-25	0.150777	0.414	0.422	4.30384e-21	Endothelial_cells	0.981
Arpc5	1.47456e-25	0.00993922	0.365	0.442	4.81046e-21	Endothelial_cells	0.826
Smim7	1.93036e-25	0.0604692	0.254	0.275	6.2974e-21	Endothelial_cells	0.924
Derl1	1.95195e-25	0.0315773	0.346	0.397	6.36786e-21	Endothelial_cells	0.872
Tubb2b	2.08386e-25	0.178093	0.228	0.259	6.79816e-21	Endothelial_cells	0.88
Lamb2	2.63813e-25	0.190304	0.426	0.329	8.60636e-21	Endothelial_cells	1.295
Smap2	2.90085e-25	0.240482	0.31	0.221	9.46345e-21	Endothelial_cells	1.403
Csnk1d	3.72408e-25	0.0336782	0.391	0.454	1.21491e-20	Endothelial_cells	0.861
Eif4enif1	4.38074e-25	0.0225745	0.266	0.315	1.42913e-20	Endothelial_cells	0.844
Bola1	4.71811e-25	0.0634588	0.228	0.258	1.53919e-20	Endothelial_cells	0.884
Tacc2	5.0045e-25	0.208046	0.303	0.238	1.63262e-20	Endothelial_cells	1.273
Rhoj	5.80496e-25	0.16717	0.465	0.47	1.89375e-20	Endothelial_cells	0.989
Dkc1	7.10329e-25	0.132025	0.431	0.451	2.31731e-20	Endothelial_cells	0.956
Ctbs	7.3198e-25	0.0463816	0.286	0.322	2.38794e-20	Endothelial_cells	0.888
Zfp91	7.46354e-25	0.0456917	0.47	0.548	2.43483e-20	Endothelial_cells	0.858
Papola	8.82468e-25	0.0926053	0.302	0.301	2.87888e-20	Endothelial_cells	1.003
Pelo	1.37177e-24	0.0900097	0.456	0.497	4.47514e-20	Endothelial_cells	0.918
Isca1	1.50053e-24	0.153082	0.407	0.416	4.89517e-20	Endothelial_cells	0.978
Vasp	1.50624e-24	0.154768	0.265	0.164	4.9138e-20	Endothelial_cells	1.616
Col18a1	1.56369e-24	0.220742	0.295	0.229	5.10123e-20	Endothelial_cells	1.288
Scamp1	1.77817e-24	0.17073	0.259	0.184	5.80091e-20	Endothelial_cells	1.408
Trip12	2.51652e-24	0.199095	0.374	0.324	8.20963e-20	Endothelial_cells	1.154
Rnf146	2.58921e-24	0.0404655	0.315	0.362	8.44676e-20	Endothelial_cells	0.87
Adnp	2.67314e-24	0.126187	0.358	0.369	8.72057e-20	Endothelial_cells	0.97
Pfkfb3	3.08402e-24	0.194975	0.386	0.359	1.0061e-19	Endothelial_cells	1.075
Luc7l	4.59798e-24	0.132281	0.306	0.294	1.5e-19	Endothelial_cells	1.041
Pafah1b2	5.111e-24	0.0025663	0.247	0.306	1.66736e-19	Endothelial_cells	0.807
RGD1304587	6.83279e-24	0.160235	0.278	0.245	2.22906e-19	Endothelial_cells	1.135
Mettl7a	9.28933e-24	0.166774	0.311	0.273	3.03046e-19	Endothelial_cells	1.139
Wapl	1.05955e-23	0.196816	0.459	0.414	3.45658e-19	Endothelial_cells	1.109
RGD1308134	1.24136e-23	0.134149	0.277	0.251	4.0497e-19	Endothelial_cells	1.104
Nfkbiz	1.76996e-23	0.157705	0.464	0.476	5.77413e-19	Endothelial_cells	0.975
LOC103689920	1.93414e-23	0.00376963	0.213	0.269	6.30975e-19	Endothelial_cells	0.792
Rsbn1l	1.95149e-23	0.196238	0.358	0.248	6.36634e-19	Endothelial_cells	1.444
LOC108348180	2.04506e-23	0.155126	0.281	0.229	6.67158e-19	Endothelial_cells	1.227
Oxa1l	2.06304e-23	0.0123316	0.277	0.326	6.73026e-19	Endothelial_cells	0.85
Sigmar1	2.31656e-23	0.0386214	0.298	0.344	7.55732e-19	Endothelial_cells	0.866
Arih1	2.87155e-23	0.0369632	0.405	0.475	9.36787e-19	Endothelial_cells	0.853
Mrpl23	3.13861e-23	0.12562	0.362	0.36	1.02391e-18	Endothelial_cells	1.006
Xrn2	3.32595e-23	0.0730968	0.395	0.436	1.08503e-18	Endothelial_cells	0.906
Mrpl57	3.33106e-23	0.113014	0.291	0.291	1.08669e-18	Endothelial_cells	1
Pdcl3	4.40556e-23	0.012318	0.247	0.299	1.43723e-18	Endothelial_cells	0.826
Reep3	4.47111e-23	0.188706	0.386	0.317	1.45861e-18	Endothelial_cells	1.218
Nosip	7.1342e-23	0.152898	0.271	0.223	2.32739e-18	Endothelial_cells	1.215
Usp9x	7.41061e-23	0.0375173	0.397	0.469	2.41756e-18	Endothelial_cells	0.846
Fbxo6	7.52057e-23	0.0537674	0.304	0.339	2.45344e-18	Endothelial_cells	0.897
Kmt2a	7.74157e-23	0.157978	0.292	0.186	2.52553e-18	Endothelial_cells	1.57
Maf1	9.64083e-23	0.110333	0.303	0.293	3.14513e-18	Endothelial_cells	1.034
Npdc1	1.22513e-22	0.0327986	0.394	0.46	3.99674e-18	Endothelial_cells	0.857
Cdk9	1.49336e-22	0.114595	0.412	0.436	4.87178e-18	Endothelial_cells	0.945
Alkbh1	1.8027e-22	0.150707	0.291	0.247	5.88095e-18	Endothelial_cells	1.178
Rnf167	1.91605e-22	0.0766915	0.244	0.256	6.25074e-18	Endothelial_cells	0.953
Hnrnph3	1.92236e-22	0.0988471	0.375	0.396	6.27131e-18	Endothelial_cells	0.947
Ptpa	2.13886e-22	0.0733419	0.241	0.261	6.9776e-18	Endothelial_cells	0.923
Eapp	2.1422e-22	0.0106614	0.264	0.315	6.98849e-18	Endothelial_cells	0.838
AABR07002683.1	2.47215e-22	0.0917645	0.331	0.339	8.0649e-18	Endothelial_cells	0.976
Tmco1	2.662e-22	0.0977135	0.32	0.329	8.68423e-18	Endothelial_cells	0.973
Mphosph6	2.74405e-22	0.0295003	0.261	0.298	8.95191e-18	Endothelial_cells	0.876
Maged1	4.6467e-22	0.145936	0.378	0.374	1.51589e-17	Endothelial_cells	1.011
Nod1	4.93275e-22	0.166544	0.298	0.243	1.60921e-17	Endothelial_cells	1.226
Kat7	5.78754e-22	0.160994	0.253	0.176	1.88807e-17	Endothelial_cells	1.438
Atp1a1	6.74388e-22	0.186268	0.523	0.515	2.20006e-17	Endothelial_cells	1.016
Herpud1	7.20366e-22	0.058389	0.477	0.535	2.35005e-17	Endothelial_cells	0.892
Nkap	7.31441e-22	0.150969	0.283	0.238	2.38618e-17	Endothelial_cells	1.189
Tra2a	1.02482e-21	0.197281	0.391	0.342	3.34328e-17	Endothelial_cells	1.143
Becn1	1.03158e-21	0.0722376	0.29	0.304	3.36533e-17	Endothelial_cells	0.954
Tusc2	1.0411e-21	0.15155	0.285	0.248	3.39638e-17	Endothelial_cells	1.149
Mpdu1	1.0534e-21	0.120268	0.273	0.242	3.4365e-17	Endothelial_cells	1.128
Cast	1.19672e-21	0.0593756	0.414	0.47	3.90405e-17	Endothelial_cells	0.881
Nipa2	1.29357e-21	0.0688233	0.276	0.294	4.22e-17	Endothelial_cells	0.939
LOC100910717	1.30907e-21	0.182025	0.325	0.249	4.27057e-17	Endothelial_cells	1.305
Usp47	1.93367e-21	0.129514	0.313	0.293	6.30821e-17	Endothelial_cells	1.068
Ythdf3	1.95165e-21	0.166686	0.269	0.191	6.36686e-17	Endothelial_cells	1.408
Ctdsp1	2.06339e-21	0.0219217	0.283	0.335	6.73138e-17	Endothelial_cells	0.845
Golga4	2.32877e-21	0.179242	0.333	0.279	7.59715e-17	Endothelial_cells	1.194
Hp1bp3	2.64235e-21	0.00189685	0.374	0.452	8.62015e-17	Endothelial_cells	0.827
Naa50	2.67014e-21	0.0255104	0.323	0.372	8.71081e-17	Endothelial_cells	0.868
Gtf2h1	2.83806e-21	0.119266	0.325	0.318	9.25859e-17	Endothelial_cells	1.022
Pqlc1	2.92627e-21	0.214816	0.544	0.494	9.54637e-17	Endothelial_cells	1.101
Map7d1	3.5268e-21	0.0243302	0.381	0.446	1.15055e-16	Endothelial_cells	0.854
Uvrag	3.63392e-21	0.163364	0.28	0.212	1.18549e-16	Endothelial_cells	1.321
Srsf4	9.26689e-21	0.133435	0.36	0.345	3.02314e-16	Endothelial_cells	1.043
Mgat1	1.34122e-20	0.129488	0.258	0.224	4.37545e-16	Endothelial_cells	1.152
Akt1	1.34134e-20	0.148129	0.315	0.276	4.37586e-16	Endothelial_cells	1.141
N4bp1	1.59706e-20	0.166774	0.369	0.338	5.21009e-16	Endothelial_cells	1.092
Stip1	1.97596e-20	0.034279	0.276	0.315	6.44618e-16	Endothelial_cells	0.876
Akr1b1	2.57194e-20	0.0278823	0.257	0.298	8.39044e-16	Endothelial_cells	0.862
Tp53	2.64442e-20	0.0217289	0.308	0.35	8.6269e-16	Endothelial_cells	0.88
Zbtb7a	3.01726e-20	0.174465	0.337	0.24	9.8432e-16	Endothelial_cells	1.404
Ifi44	3.13012e-20	0.0874308	0.262	0.261	1.02114e-15	Endothelial_cells	1.004
Tm9sf2	3.18925e-20	0.0900197	0.28	0.288	1.04043e-15	Endothelial_cells	0.972
Mprip	3.44864e-20	0.130108	0.475	0.491	1.12505e-15	Endothelial_cells	0.967
2023-03-05	4.14494e-20	0.0158746	0.227	0.269	1.3522e-15	Endothelial_cells	0.844
Usp16	4.55185e-20	0.094395	0.332	0.348	1.48495e-15	Endothelial_cells	0.954
Eif2s3	5.48463e-20	0.126667	0.299	0.282	1.78925e-15	Endothelial_cells	1.06
Tmem109	5.90539e-20	0.139921	0.26	0.173	1.92651e-15	Endothelial_cells	1.503
Tac1	6.38844e-20	0.11184	0.306	0.309	2.0841e-15	Endothelial_cells	0.99
Tmf1	7.09492e-20	0.14006	0.365	0.358	2.31458e-15	Endothelial_cells	1.02
Adgrg1	8.40647e-20	0.191441	0.594	0.557	2.74244e-15	Endothelial_cells	1.066
Casp8ap2	8.64974e-20	0.173965	0.257	0.172	2.8218e-15	Endothelial_cells	1.494
LOC103694902	8.74315e-20	0.053803	0.284	0.311	2.85228e-15	Endothelial_cells	0.913
Clk2	8.8964e-20	0.0399164	0.255	0.287	2.90227e-15	Endothelial_cells	0.889
Ssrp1	1.00102e-19	0.132036	0.313	0.282	3.26562e-15	Endothelial_cells	1.11
Anxa7	1.55595e-19	0.0857384	0.279	0.281	5.07599e-15	Endothelial_cells	0.993
Prkrip1	1.74678e-19	0.0471044	0.268	0.297	5.69852e-15	Endothelial_cells	0.902
Arfgef1	1.86766e-19	0.181489	0.285	0.207	6.09285e-15	Endothelial_cells	1.377
Dock1	2.27387e-19	0.126828	0.291	0.251	7.41806e-15	Endothelial_cells	1.159
Srsf11	2.29357e-19	0.119225	0.436	0.451	7.4823e-15	Endothelial_cells	0.967
Wwtr1	2.36253e-19	0.157323	0.26	0.191	7.70727e-15	Endothelial_cells	1.361
Wasl	2.47122e-19	0.0396615	0.389	0.444	8.06187e-15	Endothelial_cells	0.876
Phf3	2.6368e-19	0.185695	0.359	0.309	8.60203e-15	Endothelial_cells	1.162
Stmn3	2.88263e-19	0.169845	0.255	0.273	9.40401e-15	Endothelial_cells	0.934
Daam1	3.25281e-19	0.0962296	0.258	0.273	1.06117e-14	Endothelial_cells	0.945
Klf7	3.3368e-19	0.101004	0.322	0.323	1.08857e-14	Endothelial_cells	0.997
Mdm2	3.65041e-19	0.032166	0.351	0.407	1.19087e-14	Endothelial_cells	0.862
Luc7l2	6.66648e-19	0.144995	0.375	0.352	2.1748e-14	Endothelial_cells	1.065
Smarca4	7.99169e-19	0.0780684	0.252	0.262	2.60713e-14	Endothelial_cells	0.962
Tm7sf3	1.33709e-18	0.00776302	0.246	0.296	4.362e-14	Endothelial_cells	0.831
Zfp207	1.35361e-18	0.0320879	0.286	0.326	4.41588e-14	Endothelial_cells	0.877
Cyfip1	1.44287e-18	0.0301807	0.301	0.342	4.70708e-14	Endothelial_cells	0.88
Ddit4	1.46243e-18	0.193102	0.504	0.416	4.77088e-14	Endothelial_cells	1.212
Rab8a	1.56249e-18	0.0783388	0.3	0.306	5.09731e-14	Endothelial_cells	0.98
Acin1	1.58393e-18	0.161935	0.395	0.372	5.16724e-14	Endothelial_cells	1.062
Alyref	1.98275e-18	0.0718612	0.484	0.543	6.46832e-14	Endothelial_cells	0.891
Vps4b	2.13932e-18	0.0733419	0.325	0.34	6.97909e-14	Endothelial_cells	0.956
Swt1	2.37986e-18	0.182089	0.371	0.278	7.76382e-14	Endothelial_cells	1.335
Chordc1	2.51987e-18	0.0608772	0.28	0.31	8.22058e-14	Endothelial_cells	0.903
Snrnp200	2.66104e-18	0.157107	0.316	0.263	8.68112e-14	Endothelial_cells	1.202
Ptpn1	2.9445e-18	0.000484836	0.252	0.306	9.60586e-14	Endothelial_cells	0.824
Ktn1	3.69691e-18	0.0132731	0.501	0.572	1.20604e-13	Endothelial_cells	0.876
Ubn1	3.77182e-18	0.0979097	0.411	0.434	1.23048e-13	Endothelial_cells	0.947
Bptf	4.09502e-18	0.148433	0.416	0.405	1.33592e-13	Endothelial_cells	1.027
Nipbl	4.23029e-18	0.171536	0.42	0.379	1.38005e-13	Endothelial_cells	1.108
Magt1	6.5808e-18	0.0254895	0.328	0.373	2.14685e-13	Endothelial_cells	0.879
Pum1	6.79323e-18	0.127192	0.4	0.396	2.21616e-13	Endothelial_cells	1.01
Msl1	7.3847e-18	0.14658	0.263	0.176	2.40911e-13	Endothelial_cells	1.494
Ddx39b	1.1039e-17	0.0920203	0.505	0.542	3.60126e-13	Endothelial_cells	0.932
Rpia	1.44988e-17	0.0445962	0.249	0.275	4.72993e-13	Endothelial_cells	0.905
Mark3	1.47202e-17	0.0400066	0.289	0.319	4.80218e-13	Endothelial_cells	0.906
Zc3h12a	1.86379e-17	0.144073	0.318	0.301	6.08026e-13	Endothelial_cells	1.056
Dtx3l	2.35603e-17	0.0464285	0.381	0.424	7.68606e-13	Endothelial_cells	0.899
Tlk2	2.65541e-17	0.115371	0.282	0.249	8.66273e-13	Endothelial_cells	1.133
Prpf40a	2.83185e-17	0.093043	0.389	0.41	9.23833e-13	Endothelial_cells	0.949
Ubb	2.88375e-17	0.0927265	0.996	0.997	9.40765e-13	Endothelial_cells	0.999
Tsc22d3	3.40855e-17	0.00715441	0.448	0.527	1.11197e-12	Endothelial_cells	0.85
Dlgap4	4.05642e-17	0.00703837	0.245	0.29	1.32333e-12	Endothelial_cells	0.845
Pnn	4.23196e-17	0.0638984	0.487	0.543	1.38059e-12	Endothelial_cells	0.897
Nolc1	7.95669e-17	0.125435	0.335	0.324	2.59571e-12	Endothelial_cells	1.034
Arhgap5	1.0592e-16	0.00304401	0.415	0.49	3.45543e-12	Endothelial_cells	0.847
Foxn3	1.0618e-16	0.147	0.282	0.201	3.4639e-12	Endothelial_cells	1.403
Grn	1.25659e-16	0.148787	0.37	0.343	4.09937e-12	Endothelial_cells	1.079
Trim25	1.38231e-16	0.146047	0.367	0.317	4.5095e-12	Endothelial_cells	1.158
Rybp	1.57702e-16	0.000271131	0.332	0.396	5.14472e-12	Endothelial_cells	0.838
Nus1	1.72096e-16	0.0808225	0.312	0.319	5.61428e-12	Endothelial_cells	0.978
Rere	1.77491e-16	0.154472	0.29	0.225	5.79029e-12	Endothelial_cells	1.289
Atp6v0a1	2.36016e-16	0.121988	0.284	0.262	7.69956e-12	Endothelial_cells	1.084
Brd4	2.97816e-16	0.118269	0.373	0.354	9.71566e-12	Endothelial_cells	1.054
Serinc3	3.10956e-16	0.131464	0.44	0.436	1.01443e-11	Endothelial_cells	1.009
Supt6h	3.36929e-16	0.1534	0.397	0.352	1.09916e-11	Endothelial_cells	1.128
Cdk11b	3.56808e-16	0.113658	0.323	0.307	1.16401e-11	Endothelial_cells	1.052
C1d	3.59721e-16	0.0630215	0.251	0.265	1.17352e-11	Endothelial_cells	0.947
Tmem222	3.68902e-16	0.0186088	0.232	0.264	1.20347e-11	Endothelial_cells	0.879
Prpf8	4.1164e-16	0.0681721	0.295	0.306	1.34289e-11	Endothelial_cells	0.964
Tnpo3	4.13628e-16	0.111986	0.253	0.224	1.34938e-11	Endothelial_cells	1.129
Zfp326	5.14848e-16	0.0110372	0.297	0.344	1.67959e-11	Endothelial_cells	0.863
Dpf2	5.167e-16	0.113093	0.258	0.217	1.68563e-11	Endothelial_cells	1.189
Nedd9	5.17089e-16	0.122782	0.447	0.467	1.6869e-11	Endothelial_cells	0.957
Sf1	5.85323e-16	0.0260152	0.383	0.443	1.9095e-11	Endothelial_cells	0.865
Hnrnpm	6.38573e-16	0.020478	0.242	0.274	2.08322e-11	Endothelial_cells	0.883
Tsen34l1	8.50946e-16	0.0378683	0.249	0.277	2.77604e-11	Endothelial_cells	0.899
Zfp503	9.03552e-16	0.143917	0.267	0.183	2.94766e-11	Endothelial_cells	1.459
Niban2	1.03875e-15	0.0495039	0.272	0.286	3.38873e-11	Endothelial_cells	0.951
Chtop	1.06232e-15	0.0799315	0.392	0.414	3.4656e-11	Endothelial_cells	0.947
Fam3c	1.06844e-15	0.0302421	0.238	0.266	3.48558e-11	Endothelial_cells	0.895
Ano6	1.20533e-15	0.148701	0.292	0.212	3.93216e-11	Endothelial_cells	1.377
Skap2	1.57512e-15	0.126176	0.251	0.188	5.13852e-11	Endothelial_cells	1.335
Ranbp2	1.7248e-15	0.0674778	0.424	0.467	5.62681e-11	Endothelial_cells	0.908
Abcf1	2.04549e-15	0.0715891	0.417	0.445	6.67301e-11	Endothelial_cells	0.937
Lix1l	2.08012e-15	0.0372676	0.233	0.255	6.78597e-11	Endothelial_cells	0.914
Arid4a	2.13514e-15	0.17681	0.378	0.332	6.96546e-11	Endothelial_cells	1.139
Brox	2.65783e-15	0.0926486	0.259	0.248	8.67064e-11	Endothelial_cells	1.044
Dek	4.42427e-15	0.141999	0.455	0.451	1.44333e-10	Endothelial_cells	1.009
Ddx42	5.53575e-15	0.106757	0.345	0.328	1.80593e-10	Endothelial_cells	1.052
Scaf11	6.38716e-15	0.144199	0.352	0.312	2.08368e-10	Endothelial_cells	1.128
Faf2	8.08337e-15	0.0177399	0.227	0.26	2.63704e-10	Endothelial_cells	0.873
Rbms1	8.14936e-15	0.149093	0.376	0.327	2.65857e-10	Endothelial_cells	1.15
Ctbp1	8.90061e-15	0.0450642	0.307	0.333	2.90365e-10	Endothelial_cells	0.922
Ctsz	1.00984e-14	0.175057	0.346	0.271	3.29441e-10	Endothelial_cells	1.277
Nfil3	1.03199e-14	0.103216	0.496	0.533	3.36667e-10	Endothelial_cells	0.931
Ptbp1	1.11057e-14	0.00464342	0.449	0.523	3.623e-10	Endothelial_cells	0.859
Twistnb	1.12798e-14	0.0936198	0.344	0.332	3.67982e-10	Endothelial_cells	1.036
Tpr	1.25521e-14	0.0306533	0.469	0.535	4.09487e-10	Endothelial_cells	0.877
Ccar1	1.32504e-14	0.137858	0.309	0.268	4.32269e-10	Endothelial_cells	1.153
Srsf6	1.55622e-14	0.024008	0.38	0.43	5.07687e-10	Endothelial_cells	0.884
Kdm2a	1.57267e-14	0.126363	0.342	0.311	5.13052e-10	Endothelial_cells	1.1
Socs5	1.61154e-14	0.0706096	0.423	0.465	5.25733e-10	Endothelial_cells	0.91
Eloa	1.68132e-14	0.121989	0.256	0.208	5.48497e-10	Endothelial_cells	1.231
Ccdc50	1.98195e-14	0.0888109	0.278	0.27	6.46572e-10	Endothelial_cells	1.03
Add1	2.06479e-14	0.0120405	0.281	0.327	6.73595e-10	Endothelial_cells	0.859
Rasa1	2.25162e-14	0.140599	0.3	0.23	7.34545e-10	Endothelial_cells	1.304
Dhx15	2.9438e-14	0.0502546	0.302	0.324	9.60355e-10	Endothelial_cells	0.932
Dync1h1	3.56374e-14	0.0919171	0.384	0.404	1.1626e-09	Endothelial_cells	0.95
Ipo7	3.77525e-14	0.0177377	0.257	0.29	1.2316e-09	Endothelial_cells	0.886
Paf1	4.11353e-14	0.11625	0.333	0.32	1.34196e-09	Endothelial_cells	1.041
Ing4	4.90458e-14	0.0540653	0.257	0.275	1.60002e-09	Endothelial_cells	0.935
Lman1	6.67546e-14	0.0938015	0.34	0.331	2.17773e-09	Endothelial_cells	1.027
Pum2	7.92255e-14	0.0921178	0.418	0.439	2.58458e-09	Endothelial_cells	0.952
Spty2d1	8.00548e-14	0.0741825	0.303	0.303	2.61163e-09	Endothelial_cells	1
Ptn	8.72121e-14	0.236644	0.903	0.872	2.84512e-09	Endothelial_cells	1.036
Pcmtd1	1.01568e-13	0.131699	0.298	0.243	3.31345e-09	Endothelial_cells	1.226
Sbno1	1.34309e-13	0.1318	0.386	0.362	4.38155e-09	Endothelial_cells	1.066
Wbp1l	1.51556e-13	0.11412	0.27	0.24	4.9442e-09	Endothelial_cells	1.125
AABR07031756.1	1.58564e-13	0.0818505	0.401	0.421	5.17282e-09	Endothelial_cells	0.952
Shc1	1.66238e-13	0.126689	0.279	0.224	5.42319e-09	Endothelial_cells	1.246
Baz1b	1.7164e-13	0.12205	0.273	0.193	5.59941e-09	Endothelial_cells	1.415
Ate1	1.7482e-13	0.148291	0.32	0.252	5.70316e-09	Endothelial_cells	1.27
Stk11	1.98535e-13	0.106424	0.252	0.178	6.47682e-09	Endothelial_cells	1.416
Mgat2	2.05845e-13	0.0745264	0.322	0.327	6.71527e-09	Endothelial_cells	0.985
Vgll4	2.73979e-13	0.00131118	0.413	0.47	8.93803e-09	Endothelial_cells	0.879
Chd1	3.42761e-13	0.000810166	0.326	0.378	1.11819e-08	Endothelial_cells	0.862
Hdgfl3	3.94396e-13	0.114057	0.31	0.288	1.28664e-08	Endothelial_cells	1.076
Cul5	4.51589e-13	0.00793885	0.254	0.294	1.47322e-08	Endothelial_cells	0.864
Stx6	4.64722e-13	0.031187	0.24	0.263	1.51606e-08	Endothelial_cells	0.913
Kat6a	6.77251e-13	0.126991	0.351	0.324	2.2094e-08	Endothelial_cells	1.083
Stag2	7.32481e-13	0.129631	0.371	0.339	2.38957e-08	Endothelial_cells	1.094
Ube3a	7.35899e-13	0.127646	0.294	0.252	2.40072e-08	Endothelial_cells	1.167
Vault	7.58596e-13	0.148001	0.307	0.229	2.47477e-08	Endothelial_cells	1.341
Top2b	7.63672e-13	0.0858272	0.304	0.303	2.49133e-08	Endothelial_cells	1.003
Ppp2r2a	1.33341e-12	0.0632577	0.367	0.391	4.34999e-08	Endothelial_cells	0.939
Zfr	1.3826e-12	0.0412922	0.372	0.416	4.51047e-08	Endothelial_cells	0.894
LOC100910882	1.47056e-12	0.0115025	0.393	0.446	4.7974e-08	Endothelial_cells	0.881
Nup153	1.53996e-12	0.0424404	0.326	0.361	5.02381e-08	Endothelial_cells	0.903
Caprin1	1.64052e-12	0.042624	0.274	0.294	5.35188e-08	Endothelial_cells	0.932
Ankrd17	1.67352e-12	0.107491	0.362	0.355	5.45952e-08	Endothelial_cells	1.02
Tm9sf3	1.77087e-12	0.0117875	0.329	0.38	5.77711e-08	Endothelial_cells	0.866
Dhx36	1.81267e-12	0.0167919	0.419	0.474	5.91349e-08	Endothelial_cells	0.884
Fam89b	2.19426e-12	0.0398777	0.235	0.258	7.15833e-08	Endothelial_cells	0.911
Cnot4	2.2403e-12	0.0859526	0.4	0.42	7.30854e-08	Endothelial_cells	0.952
Parp14	2.86764e-12	0.127947	0.344	0.305	9.35509e-08	Endothelial_cells	1.128
Prrc2a	3.16565e-12	0.0594926	0.345	0.366	1.03273e-07	Endothelial_cells	0.943
Aco2	4.15938e-12	0.00521884	0.308	0.347	1.35692e-07	Endothelial_cells	0.888
Fam91a1	5.6102e-12	0.0439096	0.26	0.28	1.83022e-07	Endothelial_cells	0.929
Rdm1	7.36448e-12	0.128351	0.292	0.218	2.40251e-07	Endothelial_cells	1.339
Snw1	8.00978e-12	0.00612829	0.264	0.289	2.61303e-07	Endothelial_cells	0.913
Pcm1	1.03006e-11	0.106245	0.392	0.397	3.36036e-07	Endothelial_cells	0.987
Esf1	1.31649e-11	0.0302579	0.314	0.35	4.29479e-07	Endothelial_cells	0.897
Cebpz	1.3399e-11	0.0509351	0.445	0.48	4.37114e-07	Endothelial_cells	0.927
Angptl4	1.58171e-11	0.17376	0.485	0.486	5.16e-07	Endothelial_cells	0.998
Cdc5l	2.10444e-11	0.0494066	0.277	0.294	6.86533e-07	Endothelial_cells	0.942
Ier5l	2.25941e-11	0.209941	0.443	0.374	7.37088e-07	Endothelial_cells	1.184
Usp7	3.10334e-11	0.0947611	0.264	0.242	1.0124e-06	Endothelial_cells	1.091
Cebpg	3.64204e-11	0.0888237	0.271	0.254	1.18814e-06	Endothelial_cells	1.067
Ctcf	5.29686e-11	0.0789991	0.356	0.36	1.728e-06	Endothelial_cells	0.989
Tor1aip1	5.44378e-11	0.0434905	0.324	0.348	1.77593e-06	Endothelial_cells	0.931
Snrnp70	5.66119e-11	0.0240688	0.437	0.482	1.84685e-06	Endothelial_cells	0.907
Eif4g3	7.03833e-11	0.0152331	0.267	0.297	2.29611e-06	Endothelial_cells	0.899
Tnrc6a	8.7411e-11	0.13704	0.38	0.327	2.85161e-06	Endothelial_cells	1.162
Pcf11	9.98199e-11	0.0871539	0.396	0.417	3.25643e-06	Endothelial_cells	0.95
Ppp4r2	1.47322e-10	0.0698746	0.383	0.4	4.80607e-06	Endothelial_cells	0.958
Tln1	1.5576e-10	0.00428994	0.485	0.55	5.08135e-06	Endothelial_cells	0.882
Kmt5b	1.84792e-10	0.118713	0.311	0.239	6.02848e-06	Endothelial_cells	1.301
Sp1	1.95464e-10	0.103033	0.265	0.232	6.37663e-06	Endothelial_cells	1.142
Slain2	2.33586e-10	0.127961	0.279	0.231	7.62027e-06	Endothelial_cells	1.208
Usp25	2.46612e-10	0.0854087	0.371	0.369	8.04521e-06	Endothelial_cells	1.005
Srpk1	2.51628e-10	0.0811891	0.29	0.282	8.20885e-06	Endothelial_cells	1.028
Pja2	2.88264e-10	0.0481022	0.384	0.411	9.40404e-06	Endothelial_cells	0.934
Isg15	4.53501e-10	0.183898	0.381	0.314	1.47946e-05	Endothelial_cells	1.213
U2surp	4.64829e-10	0.0430314	0.327	0.356	1.51641e-05	Endothelial_cells	0.919
Bod1l1	4.66337e-10	0.141572	0.354	0.283	1.52133e-05	Endothelial_cells	1.251
Cnppd1	4.81066e-10	0.110864	0.279	0.232	1.56938e-05	Endothelial_cells	1.203
Atxn2l	5.61581e-10	0.0851292	0.339	0.334	1.83205e-05	Endothelial_cells	1.015
Zc3h11a	5.92626e-10	0.118487	0.304	0.258	1.93332e-05	Endothelial_cells	1.178
Etnk1	6.67227e-10	0.124131	0.278	0.216	2.17669e-05	Endothelial_cells	1.287
Eif4ebp3	9.32862e-10	0.0548581	0.315	0.33	3.04328e-05	Endothelial_cells	0.955
Nxf1	1.0404e-09	0.0473344	0.336	0.357	3.39409e-05	Endothelial_cells	0.941
Unc119b	1.16921e-09	0.0649607	0.27	0.267	3.8143e-05	Endothelial_cells	1.011
Efr3a	1.19046e-09	0.00736366	0.258	0.293	3.88364e-05	Endothelial_cells	0.881
Trip11	1.40654e-09	0.134206	0.307	0.265	4.58856e-05	Endothelial_cells	1.158
Zmym5	1.65965e-09	0.0921577	0.326	0.318	5.41427e-05	Endothelial_cells	1.025
Yipf5	2.34119e-09	0.00388498	0.227	0.258	7.63767e-05	Endothelial_cells	0.88
Nktr	4.25143e-09	0.122138	0.361	0.335	0.000138694	Endothelial_cells	1.078
Zfx	4.94711e-09	0.0960162	0.258	0.219	0.00016139	Endothelial_cells	1.178
Rapgef6	5.86696e-09	0.03913	0.292	0.318	0.000191398	Endothelial_cells	0.918
Hmgb2	6.11604e-09	0.199451	0.481	0.428	0.000199524	Endothelial_cells	1.124
Ankrd13c	6.64495e-09	0.00178163	0.288	0.332	0.000216778	Endothelial_cells	0.867
Tmem259	9.53056e-09	0.00638355	0.23	0.253	0.000310915	Endothelial_cells	0.909
Kpnb1	1.01865e-08	0.0606874	0.379	0.397	0.000332315	Endothelial_cells	0.955
Stim1	1.26435e-08	0.118045	0.282	0.234	0.000412469	Endothelial_cells	1.205
Snrnp48	1.30591e-08	0.0927947	0.259	0.232	0.000426028	Endothelial_cells	1.116
Smndc1	1.453e-08	0.0616439	0.34	0.345	0.000474013	Endothelial_cells	0.986
Dnajc10	1.47621e-08	0.0793766	0.321	0.311	0.000481583	Endothelial_cells	1.032
Zfp106	1.76358e-08	0.0426407	0.334	0.355	0.000575334	Endothelial_cells	0.941
Synm	1.99871e-08	0.073319	0.254	0.204	0.00065204	Endothelial_cells	1.245
Wwc2	2.89048e-08	0.0335771	0.242	0.256	0.000942963	Endothelial_cells	0.945
Alcam	3.43355e-08	0.0498722	0.37	0.403	0.00112013	Endothelial_cells	0.918
Thrap3	3.7405e-08	0.0291145	0.344	0.373	0.00122026	Endothelial_cells	0.922
Ddx46	4.68332e-08	0.0771058	0.312	0.309	0.00152784	Endothelial_cells	1.01
AABR07026112.1	4.90565e-08	0.078839	0.281	0.281	0.00160037	Endothelial_cells	1
RGD1307100	5.48848e-08	0.130682	0.311	0.251	0.00179051	Endothelial_cells	1.239
Pnisr	7.66435e-08	0.00647776	0.426	0.484	0.00250034	Endothelial_cells	0.88
Eif5b	1.19885e-07	0.0972862	0.285	0.248	0.00391099	Endothelial_cells	1.149
Abi1	1.42757e-07	0.0705949	0.352	0.36	0.00465715	Endothelial_cells	0.978
Cand1	1.45063e-07	0.027133	0.271	0.293	0.0047324	Endothelial_cells	0.925
Mllt6	1.60432e-07	0.0923095	0.267	0.211	0.00523378	Endothelial_cells	1.265
Ubtf	1.90873e-07	0.0761617	0.377	0.365	0.00622685	Endothelial_cells	1.033
Scpep1	2.25862e-07	0.0055149	0.318	0.347	0.0073683	Endothelial_cells	0.916
Atf1	2.33343e-07	0.00838465	0.265	0.29	0.00761234	Endothelial_cells	0.914
Ldb2	3.53763e-07	0.0950678	0.266	0.241	0.0115408	Endothelial_cells	1.104
Upf3b	3.91642e-07	0.0736575	0.324	0.317	0.0127765	Endothelial_cells	1.022
Fnbp4	3.9371e-07	0.0731982	0.368	0.368	0.012844	Endothelial_cells	1
Hes1	3.98325e-07	0.141145	0.484	0.433	0.0129946	Endothelial_cells	1.118
Supt5h	5.56202e-07	0.0807221	0.26	0.23	0.018145	Endothelial_cells	1.13
Topors	1.00182e-06	0.101633	0.328	0.297	0.0326822	Endothelial_cells	1.104
Cdk12	1.11022e-06	0.0894773	0.427	0.425	0.0362187	Endothelial_cells	1.005
Sfswap	1.19144e-06	0.0605813	0.302	0.303	0.0388683	Endothelial_cells	0.997
Prpf6	1.52443e-06	0.03727	0.275	0.275	0.0497314	Endothelial_cells	1
RGD1563365	2.00038e-06	0.0352693	0.322	0.342	0.0652583	Endothelial_cells	0.942
Tnrc6b	2.11807e-06	0.116621	0.409	0.367	0.0690978	Endothelial_cells	1.114
Brd1	3.0607e-06	0.0300714	0.439	0.473	0.0998492	Endothelial_cells	0.928
Fem1c	3.15919e-06	0.0389041	0.261	0.251	0.103062	Endothelial_cells	1.04
Mapkapk2	3.53252e-06	0.0459844	0.294	0.3	0.115241	Endothelial_cells	0.98
Stim2	3.59504e-06	0.0336145	0.271	0.284	0.117281	Endothelial_cells	0.954
Utrn	4.24424e-06	0.0686928	0.481	0.489	0.13846	Endothelial_cells	0.984
Trpm7	4.77096e-06	0.0850778	0.267	0.229	0.155643	Endothelial_cells	1.166
Ppp4r3b	5.28045e-06	0.00884187	0.319	0.342	0.172264	Endothelial_cells	0.933
Tmem123	6.55687e-06	0.0563767	0.292	0.285	0.213905	Endothelial_cells	1.025
Tcerg1	7.84651e-06	0.104848	0.312	0.272	0.255977	Endothelial_cells	1.147
Ddx39a	8.68183e-06	0.0574442	0.312	0.296	0.283227	Endothelial_cells	1.054
Zfp148	1.00906e-05	0.0854902	0.269	0.226	0.329187	Endothelial_cells	1.19
Hnrnpul1	1.01503e-05	0.044991	0.26	0.248	0.331132	Endothelial_cells	1.048
Rnf19a	1.15685e-05	0.0179698	0.337	0.363	0.377401	Endothelial_cells	0.928
Cpsf6	1.31027e-05	0.0121335	0.274	0.291	0.42745	Endothelial_cells	0.942
Golgb1	1.49747e-05	0.088057	0.288	0.235	0.48852	Endothelial_cells	1.226
Ralbp1	1.56865e-05	0.0719677	0.368	0.368	0.511742	Endothelial_cells	1
Arid1a	1.74738e-05	0.039366	0.359	0.381	0.570048	Endothelial_cells	0.942
Dnase2	1.8082e-05	0.0154604	0.246	0.263	0.589888	Endothelial_cells	0.935
Kidins220	2.04521e-05	0.0676401	0.287	0.27	0.667208	Endothelial_cells	1.063
Nufip2	2.63476e-05	0.106254	0.344	0.295	0.859539	Endothelial_cells	1.166
Rbm5	2.8405e-05	0.0407692	0.315	0.32	0.926656	Endothelial_cells	0.984
Ddx3	3.26563e-05	0.0682689	0.311	0.3	1	Endothelial_cells	1.037
LOC294154	3.35204e-05	0.0477654	0.256	0.248	1	Endothelial_cells	1.032
Trak2	4.41129e-05	0.065875	0.259	0.224	1	Endothelial_cells	1.156
Ctnnal1	0.000129108	0.0339447	0.267	0.283	1	Endothelial_cells	0.943
Prdm2	0.000136427	0.0565036	0.274	0.257	1	Endothelial_cells	1.066
Stag1	0.000144793	0.0827252	0.265	0.234	1	Endothelial_cells	1.132
Gbp2	0.000245336	0.109629	0.385	0.342	1	Endothelial_cells	1.126
Capn2	0.000395408	0.0437601	0.335	0.329	1	Endothelial_cells	1.018
Gpatch8	0.000406889	0.0525227	0.334	0.333	1	Endothelial_cells	1.003
Per3	0.000525622	0.0556024	0.281	0.236	1	Endothelial_cells	1.191
RGD1311595	0.000885605	0.0378941	0.273	0.26	1	Endothelial_cells	1.05
Cmtm6	0.000940709	0.00997035	0.265	0.272	1	Endothelial_cells	0.974
Slc25a25	0.00152375	0.0547978	0.294	0.3	1	Endothelial_cells	0.98
Herc1	0.0017373	0.0356059	0.315	0.276	1	Endothelial_cells	1.141
Chd6	0.00207711	0.0243878	0.304	0.318	1	Endothelial_cells	0.956
Phip	0.00238019	0.0729349	0.32	0.28	1	Endothelial_cells	1.143
Cdkn1b	0.0035405	0.0188291	0.445	0.426	1	Endothelial_cells	1.045
Numa1	0.00620543	0.0469329	0.291	0.284	1	Endothelial_cells	1.025
Il6st	0.00735699	0.0254538	0.262	0.263	1	Endothelial_cells	0.996
Ccnt2	0.00803776	0.0509466	0.284	0.247	1	Endothelial_cells	1.15
Chd2	0.00880097	0.0462622	0.343	0.342	1	Endothelial_cells	1.003
Med13	0.00902497	0.0466925	0.312	0.274	1	Endothelial_cells	1.139
Ep400	0.00917157	0.0151112	0.252	0.225	1	Endothelial_cells	1.12
Rb1cc1	0.00936301	0.0621642	0.313	0.293	1	Endothelial_cells	1.068
Ubr5	0.00963084	0.017846	0.25	0.254	1	Endothelial_cells	0.984
Apod	0	6.15314	0.924	0.183	0	Fibroblasts	5.049
Dcn	0	5.35209	0.998	0.082	0	Fibroblasts	12.171
Myoc	0	4.0307	0.846	0.016	0	Fibroblasts	52.875
Gsn	0	3.54872	0.981	0.518	0	Fibroblasts	1.894
Lum	0	3.0925	0.952	0.01	0	Fibroblasts	95.2
Col3a1	0	2.76013	0.934	0.288	0	Fibroblasts	3.243
Il33	0	2.51871	0.794	0.281	0	Fibroblasts	2.826
Igfbp6	0	2.47967	0.777	0.057	0	Fibroblasts	13.632
Ramp1	0	2.44405	0.817	0.013	0	Fibroblasts	62.846
Col1a1	0	2.29837	0.927	0.39	0	Fibroblasts	2.377
Mgp	0	2.22848	0.879	0.154	0	Fibroblasts	5.708
Gpc3	0	2.19536	0.801	0.008	0	Fibroblasts	100.125
Fn1	0	2.08778	0.76	0.141	0	Fibroblasts	5.39
Rbp4	0	1.98687	0.58	0.014	0	Fibroblasts	41.429
Tgfbi	0	1.95829	0.839	0.033	0	Fibroblasts	25.424
Crispld2	0	1.93677	0.753	0.051	0	Fibroblasts	14.765
Col15a1	0	1.84526	0.784	0.112	0	Fibroblasts	7
Aebp1	0	1.75801	0.882	0.148	0	Fibroblasts	5.959
Srpx	0	1.75623	0.773	0.042	0	Fibroblasts	18.405
Thbs4	0	1.73515	0.642	0.003	0	Fibroblasts	214
Serpinf1	0	1.73337	0.756	0.019	0	Fibroblasts	39.789
Itgbl1	0	1.72341	0.817	0.001	0	Fibroblasts	817
Ogn	0	1.71436	0.76	0.06	0	Fibroblasts	12.667
Pcolce	0	1.70312	0.836	0.063	0	Fibroblasts	13.27
Mmp2	0	1.68563	0.787	0.046	0	Fibroblasts	17.109
C1s	0	1.67514	0.824	0.024	0	Fibroblasts	34.333
C1r	0	1.66032	0.869	0.152	0	Fibroblasts	5.717
Serping1	0	1.65649	0.862	0.099	0	Fibroblasts	8.707
Ctsk	0	1.61272	0.811	0.032	0	Fibroblasts	25.344
Igf1	0	1.61053	0.77	0.178	0	Fibroblasts	4.326
Aldh1a1	0	1.58486	0.661	0.003	0	Fibroblasts	220.333
Ramp3	0	1.55332	0.631	0.035	0	Fibroblasts	18.029
Nid1	0	1.48764	0.818	0.315	0	Fibroblasts	2.597
Cpq	0	1.48514	0.804	0.079	0	Fibroblasts	10.177
Phyh	0	1.4711	0.768	0.235	0	Fibroblasts	3.268
Abi3bp	0	1.46985	0.804	0.178	0	Fibroblasts	4.517
Cldn1	0	1.43652	0.694	0.002	0	Fibroblasts	347
Tenm2	0	1.39728	0.671	0.003	0	Fibroblasts	223.667
Col6a2	0	1.34281	0.775	0.1	0	Fibroblasts	7.75
F3	0	1.33752	0.682	0.057	0	Fibroblasts	11.965
Wfdc1	0	1.29656	0.67	0.019	0	Fibroblasts	35.263
Smoc2	0	1.26199	0.59	0.012	0	Fibroblasts	49.167
Scara5	0	1.25844	0.637	0.001	0	Fibroblasts	637
LOC100911545	0	1.25188	0.548	0.037	0	Fibroblasts	14.811
C7	0	1.18698	0.517	0.011	0	Fibroblasts	47
Efemp1	0	1.16618	0.784	0.344	0	Fibroblasts	2.279
Islr	0	1.12913	0.644	0.007	0	Fibroblasts	92
Ebf2	0	1.11298	0.612	0.014	0	Fibroblasts	43.714
Cdkn2b	0	1.1013	0.514	0.002	0	Fibroblasts	257
Pdgfra	0	1.0875	0.607	0.002	0	Fibroblasts	303.5
Colec12	0	1.05352	0.609	0.019	0	Fibroblasts	32.053
Bicc1	0	1.0275	0.58	0.009	0	Fibroblasts	64.444
Fgfr2	0	0.91798	0.479	0.003	0	Fibroblasts	159.667
Fam180a	0	0.903612	0.436	0.003	0	Fibroblasts	145.333
Ramp2	1.78614612284527e-319	1.35153	0.829	0.136	5.82694449655814e-315	Fibroblasts	6.096
Cpxm1	4.44491098937536e-319	0.89733	0.509	0.023	1.45006331206392e-314	Fibroblasts	22.13
Sox9	1.50665590755103e-311	1.0464	0.559	0.028	4.91516e-307	Fibroblasts	19.964
Tbx18	2.54816e-304	0.771815	0.408	0.003	8.31287e-300	Fibroblasts	136
Cttnbp2	2.40158e-303	1.07952	0.542	0.061	7.83468e-299	Fibroblasts	8.885
NEWGENE-1308171	3.64926e-302	1.26363	0.657	0.055	1.1905e-297	Fibroblasts	11.945
Prelp	5.3347e-302	0.993679	0.606	0.039	1.74034e-297	Fibroblasts	15.538
Adamts2	6.50386e-300	0.600065	0.375	0.001	2.12175e-295	Fibroblasts	375
Twist1	9.21141e-300	1.0727	0.59	0.032	3.00504e-295	Fibroblasts	18.438
Osr2	6.45149e-299	0.767822	0.417	0.004	2.10467e-294	Fibroblasts	104.25
Qpct	2.77638e-294	0.837116	0.455	0.01	9.0574e-290	Fibroblasts	45.5
Lrp1	2.46675e-290	1.08099	0.725	0.22	8.04729e-286	Fibroblasts	3.295
Fbn1	2.12325e-287	1.25515	0.652	0.146	6.92668e-283	Fibroblasts	4.466
Steap4	6.46867e-285	1.16812	0.604	0.041	2.11027e-280	Fibroblasts	14.732
Col6a1	8.69988e-285	0.889927	0.545	0.026	2.83816e-280	Fibroblasts	20.962
Cyp1b1	1.13196e-284	0.824148	0.502	0.021	3.69278e-280	Fibroblasts	23.905
S100a6	7.20924e-282	1.51796	0.978	0.763	2.35187e-277	Fibroblasts	1.282
RGD1305645	1.91312e-278	1.03383	0.446	0.013	6.24117e-274	Fibroblasts	34.308
Foxd1	5.40938e-278	0.665291	0.398	0.005	1.7647e-273	Fibroblasts	79.6
Cygb	2.26333e-268	0.836166	0.621	0.059	7.38366e-264	Fibroblasts	10.525
Reck	4.36796e-268	1.00375	0.638	0.136	1.42496e-263	Fibroblasts	4.691
Dpp4	6.00301e-264	0.672042	0.337	0.001	1.95836e-259	Fibroblasts	337
Pid1	3.61582e-263	0.702693	0.457	0.014	1.17959e-258	Fibroblasts	32.643
Ifitm1	1.42089e-261	0.909575	0.701	0.102	4.63535e-257	Fibroblasts	6.873
Gda	2.15293e-260	1.1784	0.789	0.163	7.02349e-256	Fibroblasts	4.84
Mdk	2.88926e-259	1.11596	0.81	0.446	9.42562e-255	Fibroblasts	1.816
Clec3b	8.9214e-257	0.963384	0.467	0.021	2.91043e-252	Fibroblasts	22.238
Igfbp5	1.51534e-252	1.62981	0.261	0.305	4.94349e-248	Fibroblasts	0.856
Lama2	2.27721e-248	1.09706	0.683	0.189	7.42894e-244	Fibroblasts	3.614
Fxyd6	2.06286e-245	1.28561	0.737	0.152	6.72966e-241	Fibroblasts	4.849
Col8a1	2.27002e-245	0.850251	0.405	0.012	7.40548e-241	Fibroblasts	33.75
AABR07049695.3	6.54798e-243	0.631523	0.391	0.009	2.13615e-238	Fibroblasts	43.444
Sdc2	2.07867e-241	0.989752	0.687	0.293	6.78125e-237	Fibroblasts	2.345
Medag	8.83928e-241	0.698999	0.324	0.002	2.88364e-236	Fibroblasts	162
Sult1a1	9.48271e-230	1.10294	0.661	0.162	3.09354e-225	Fibroblasts	4.08
Ralgps2	1.8322e-229	0.946035	0.557	0.054	5.97719e-225	Fibroblasts	10.315
Mfap5	4.92057e-229	1.09941	0.509	0.035	1.60524e-224	Fibroblasts	14.543
Foxs1	5.19868e-222	0.973389	0.462	0.027	1.69597e-217	Fibroblasts	17.111
Vkorc1	6.42712e-221	0.900173	0.843	0.552	2.09672e-216	Fibroblasts	1.527
Abca8a	5.87508e-220	1.13765	0.877	0.588	1.91663e-215	Fibroblasts	1.491
Mmp23	2.86759e-213	0.697677	0.388	0.014	9.35494e-209	Fibroblasts	27.714
Plxdc1	1.05834e-212	0.561369	0.349	0.008	3.45263e-208	Fibroblasts	43.625
Mfap2	1.65553e-212	0.724185	0.445	0.03	5.40083e-208	Fibroblasts	14.833
Dnah11	1.70476e-211	0.46728	0.266	0.001	5.56144e-207	Fibroblasts	266
Egfr	3.67806e-210	0.460382	0.26	0	1.19989e-205	Fibroblasts	Inf
Kcnk2	4.65018e-210	0.542621	0.33	0.008	1.51703e-205	Fibroblasts	41.25
Olfml3	4.71482e-210	0.945996	0.663	0.237	1.53811e-205	Fibroblasts	2.797
Anxa1	2.80706e-208	1.20819	0.836	0.268	9.15746e-204	Fibroblasts	3.119
Plac9	4.38938e-204	0.869707	0.393	0.016	1.43195e-199	Fibroblasts	24.562
Ctsh	5.58455e-203	0.932841	0.896	0.606	1.82185e-198	Fibroblasts	1.479
Ackr3	2.95383e-201	0.818624	0.458	0.042	9.63628e-197	Fibroblasts	10.905
Thbs2	3.33682e-198	0.610975	0.344	0.01	1.08857e-193	Fibroblasts	34.4
Ifitm2	8.55979e-193	0.898225	0.927	0.551	2.79246e-188	Fibroblasts	1.682
Gpr88	1.98083e-191	0.560651	0.291	0.005	6.46207e-187	Fibroblasts	58.2
Cyp26b1	8.368e-188	0.924043	0.32	0.01	2.72989e-183	Fibroblasts	32
Ppib	1.52526e-187	0.691508	0.96	0.827	4.97586e-183	Fibroblasts	1.161
Vcan	4.21112e-187	0.977251	0.381	0.044	1.37379e-182	Fibroblasts	8.659
Htra3	1.16215e-183	0.53697	0.343	0.013	3.79129e-179	Fibroblasts	26.385
Plagl1	8.0896e-183	0.668392	0.419	0.031	2.63907e-178	Fibroblasts	13.516
Cp	2.07551e-176	0.841993	0.505	0.069	6.77092e-172	Fibroblasts	7.319
Gfra2	2.8961e-176	0.689345	0.457	0.045	9.44796e-172	Fibroblasts	10.156
Meox2	2.03609e-175	0.563154	0.301	0.008	6.64234e-171	Fibroblasts	37.625
Creb3l1	1.87225e-174	0.689128	0.493	0.108	6.10785e-170	Fibroblasts	4.565
Fcgrt	4.59492e-174	0.820199	0.787	0.45	1.499e-169	Fibroblasts	1.749
Ltbp1	5.56386e-174	0.64113	0.431	0.036	1.8151e-169	Fibroblasts	11.972
AABR07068316.1	1.10434e-173	0.759823	0.465	0.047	3.60268e-169	Fibroblasts	9.894
Mfge8	2.80094e-172	0.640969	0.696	0.175	9.1375e-168	Fibroblasts	3.977
Ptch1	2.00351e-171	0.977746	0.656	0.298	6.53605e-167	Fibroblasts	2.201
Laptm4a	6.91493e-171	0.654371	0.945	0.808	2.25586e-166	Fibroblasts	1.17
Gstt3	7.32514e-169	0.745048	0.576	0.218	2.38968e-164	Fibroblasts	2.642
Copz2	6.13406e-168	0.761563	0.651	0.261	2.00111e-163	Fibroblasts	2.494
Vtn	1.29729e-166	0.880748	0.507	0.074	4.23216e-162	Fibroblasts	6.851
Cldn22	3.44839e-160	0.481205	0.263	0.006	1.12497e-155	Fibroblasts	43.833
Steap3	9.60151e-160	0.400332	0.272	0.01	3.1323e-155	Fibroblasts	27.2
Thbd	1.13364e-159	0.919703	0.557	0.092	3.69828e-155	Fibroblasts	6.054
Gpc4	1.44092e-158	0.649567	0.434	0.106	4.70071e-154	Fibroblasts	4.094
Rplp1	1.29429e-157	0.537005	0.997	0.973	4.22235e-153	Fibroblasts	1.025
Spint2	1.3048e-157	0.754618	0.583	0.112	4.25664e-153	Fibroblasts	5.205
Thbs1	1.31287e-157	0.666695	0.346	0.028	4.28296e-153	Fibroblasts	12.357
Lsamp	1.64895e-157	0.689325	0.488	0.183	5.37937e-153	Fibroblasts	2.667
Cped1	1.91781e-157	0.688744	0.505	0.071	6.25647e-153	Fibroblasts	7.113
Prtfdc1	2.78547e-157	0.526264	0.4	0.04	9.08703e-153	Fibroblasts	10
Adamts12	3.28918e-156	0.490952	0.301	0.012	1.07303e-151	Fibroblasts	25.083
Slfn5	2.88952e-155	0.895484	0.699	0.19	9.42649e-151	Fibroblasts	3.679
C1qtnf2	2.14507e-154	0.620892	0.419	0.042	6.99786e-150	Fibroblasts	9.976
Scara3	5.63431e-152	0.456678	0.27	0.009	1.83808e-147	Fibroblasts	30
Gstm5	8.42129e-152	0.816176	0.69	0.335	2.74728e-147	Fibroblasts	2.06
Tent5a	4.63537e-151	0.842557	0.524	0.101	1.5122e-146	Fibroblasts	5.188
Abca9	7.63156e-151	0.598565	0.332	0.02	2.48964e-146	Fibroblasts	16.6
Runx1t1	4.97894e-149	0.702764	0.505	0.084	1.62428e-144	Fibroblasts	6.012
Cd302	6.79162e-146	0.749675	0.796	0.451	2.21563e-141	Fibroblasts	1.765
Capg	1.16169e-145	0.768394	0.614	0.138	3.78978e-141	Fibroblasts	4.449
Bgn	1.6791e-145	1.05649	0.642	0.175	5.47772e-141	Fibroblasts	3.669
Itm2c	3.88402e-145	0.702312	0.903	0.692	1.26708e-140	Fibroblasts	1.305
Spry1	4.60743e-143	0.674222	0.612	0.151	1.50308e-138	Fibroblasts	4.053
Sbsn	9.67178e-143	0.800311	0.301	0.036	3.15523e-138	Fibroblasts	8.361
Cth	2.09784e-142	0.537758	0.289	0.02	6.8438e-138	Fibroblasts	14.45
Itm2b	1.40261e-141	0.331751	0.983	0.93	4.57574e-137	Fibroblasts	1.057
Rbp1	7.58299e-140	0.690535	0.609	0.155	2.4738e-135	Fibroblasts	3.929
Gask1b	2.05835e-137	0.647125	0.408	0.051	6.71494e-133	Fibroblasts	8
MGC109340	3.14566e-134	0.553992	0.36	0.044	1.02621e-129	Fibroblasts	8.182
Chi3l1	1.46286e-131	0.488477	0.253	0.012	4.7723e-127	Fibroblasts	21.083
LOC100910978.1	3.07498e-131	0.417312	0.256	0.01	1.00315e-126	Fibroblasts	25.6
Tsc22d1	4.32232e-131	0.766513	0.86	0.426	1.41007e-126	Fibroblasts	2.019
Lox	1.75013e-130	0.592945	0.337	0.029	5.70944e-126	Fibroblasts	11.621
Pcdh19	3.94886e-130	0.61175	0.478	0.081	1.28824e-125	Fibroblasts	5.901
Aoc3	7.06054e-129	0.651176	0.465	0.077	2.30336e-124	Fibroblasts	6.039
Gria4	9.55525e-126	0.504926	0.325	0.051	3.11721e-121	Fibroblasts	6.373
Lamb2	1.9019e-124	0.764466	0.732	0.325	6.20458e-120	Fibroblasts	2.252
Cyba	4.6517e-124	0.451315	0.663	0.227	1.51752e-119	Fibroblasts	2.921
P4hb	5.09007e-124	0.689826	0.808	0.533	1.66053e-119	Fibroblasts	1.516
Gas6	2.59044e-123	0.797087	0.512	0.144	8.45078e-119	Fibroblasts	3.556
Fibin	4.19732e-123	0.61134	0.296	0.021	1.36929e-118	Fibroblasts	14.095
Spats2l	3.93878e-122	0.478186	0.336	0.036	1.28495e-117	Fibroblasts	9.333
Mpp6	4.1803e-121	0.740919	0.583	0.171	1.36374e-116	Fibroblasts	3.409
Ppp1r14a	3.23872e-119	0.292829	0.393	0.084	1.05657e-114	Fibroblasts	4.679
Glce	3.5772e-119	0.497227	0.356	0.044	1.16699e-114	Fibroblasts	8.091
Scpep1	3.80469e-118	0.678529	0.683	0.329	1.2412e-113	Fibroblasts	2.076
Fkbp7	6.2079e-118	0.641393	0.51	0.147	2.0252e-113	Fibroblasts	3.469
Fzd2	2.01617e-116	0.55071	0.356	0.048	6.57737e-112	Fibroblasts	7.417
Dnm1	4.80317e-116	0.412986	0.346	0.048	1.56694e-111	Fibroblasts	7.208
Txndc5	2.24682e-115	0.653069	0.6	0.285	7.3298e-111	Fibroblasts	2.105
Mxra8	1.39983e-112	0.678485	0.692	0.364	4.56667e-108	Fibroblasts	1.901
NEWGENE-621351.1	1.86985e-112	0.385662	0.265	0.019	6.10001e-108	Fibroblasts	13.947
Bace2	2.99262e-111	0.619825	0.628	0.327	9.76283e-107	Fibroblasts	1.92
Mettl7a	9.79088e-111	0.680699	0.619	0.263	3.19408e-106	Fibroblasts	2.354
Marcks	1.8737e-110	0.68507	0.922	0.718	6.11256e-106	Fibroblasts	1.284
Efemp2	1.23762e-109	0.593909	0.507	0.166	4.03748e-105	Fibroblasts	3.054
Dock9	4.03558e-109	0.573973	0.45	0.09	1.31653e-104	Fibroblasts	5
Col5a2	1.40464e-108	0.628976	0.476	0.116	4.58236e-104	Fibroblasts	4.103
Pdia6	5.03326e-108	0.627736	0.836	0.632	1.642e-103	Fibroblasts	1.323
Errfi1	3.04253e-107	0.784857	0.55	0.177	9.92564e-103	Fibroblasts	3.107
Adam19	3.28194e-107	0.451793	0.304	0.034	1.07067e-102	Fibroblasts	8.941
Il17d	4.6207e-107	0.486298	0.306	0.031	1.50741e-102	Fibroblasts	9.871
Scarf2	6.05013e-105	0.363524	0.268	0.022	1.97373e-100	Fibroblasts	12.182
Rps18	1.12388e-104	0.422005	0.981	0.959	3.66645e-100	Fibroblasts	1.023
Vstm4	2.53135e-104	0.370373	0.284	0.031	8.25804e-100	Fibroblasts	9.161
Tpst1	6.23956e-104	0.517302	0.391	0.073	2.03553e-99	Fibroblasts	5.356
Sox8	1.70914e-103	0.47291	0.37	0.06	5.57571e-99	Fibroblasts	6.167
Rcn3	7.71462e-103	0.61652	0.618	0.301	2.51674e-98	Fibroblasts	2.053
Serpinh1	2.63909e-102	0.640224	0.86	0.669	8.6095e-98	Fibroblasts	1.286
Kdelr3	8.75837e-102	0.588588	0.529	0.255	2.85724e-97	Fibroblasts	2.075
Ifitm3	2.03584e-100	0.548261	0.957	0.728	6.64152e-96	Fibroblasts	1.315
Fstl1	5.01717e-99	0.693026	0.756	0.405	1.63675e-94	Fibroblasts	1.867
Rsrp1	1.07004e-98	0.676994	0.815	0.625	3.4908e-94	Fibroblasts	1.304
Gfpt2	2.33592e-94	0.381208	0.287	0.034	7.62046e-90	Fibroblasts	8.441
Spon1	2.61066e-94	0.606234	0.349	0.06	8.51677e-90	Fibroblasts	5.817
Ddr2	3.25552e-94	0.35697	0.261	0.029	1.06205e-89	Fibroblasts	9
Sod3	8.32738e-94	0.616201	0.671	0.398	2.71664e-89	Fibroblasts	1.686
Lgals1	7.45341e-93	0.426194	0.933	0.675	2.43153e-88	Fibroblasts	1.382
Itm2a	2.48551e-92	0.610797	0.524	0.163	8.10847e-88	Fibroblasts	3.215
Ror1	1.42893e-90	0.368671	0.27	0.033	4.66159e-86	Fibroblasts	8.182
Timp2	1.39318e-89	0.662423	0.839	0.649	4.54496e-85	Fibroblasts	1.293
Sec61b	1.67048e-89	0.563061	0.798	0.616	5.44961e-85	Fibroblasts	1.295
Tfpi	1.9861e-89	0.534477	0.481	0.14	6.47926e-85	Fibroblasts	3.436
Rpl19	7.26691e-89	0.384469	0.991	0.978	2.37068e-84	Fibroblasts	1.013
Foxc1	8.09418e-88	0.466253	0.413	0.096	2.64056e-83	Fibroblasts	4.302
Cnpy2	1.76088e-87	0.521497	0.836	0.633	5.74452e-83	Fibroblasts	1.321
Gng10	8.6806e-87	0.541169	0.825	0.62	2.83187e-82	Fibroblasts	1.331
Pdgfd	8.82927e-86	0.453774	0.348	0.133	2.88037e-81	Fibroblasts	2.617
Col4a4	1.28032e-85	0.499147	0.355	0.067	4.1768e-81	Fibroblasts	5.299
Bcat2	9.31355e-85	0.462589	0.382	0.093	3.03836e-80	Fibroblasts	4.108
Gpnmb	3.76984e-84	0.460608	0.292	0.046	1.22984e-79	Fibroblasts	6.348
Flnc	4.91809e-84	0.350066	0.27	0.036	1.60443e-79	Fibroblasts	7.5
Tnfaip6	8.49114e-83	0.724608	0.602	0.243	2.77006e-78	Fibroblasts	2.477
Lamc1	6.69177e-82	0.576554	0.529	0.24	2.18306e-77	Fibroblasts	2.204
Dusp1	1.06568e-81	0.747947	0.779	0.432	3.47656e-77	Fibroblasts	1.803
Sec11c	2.64712e-81	0.59123	0.727	0.488	8.63568e-77	Fibroblasts	1.49
Rpl10	3.65907e-81	0.440745	0.974	0.944	1.1937e-76	Fibroblasts	1.032
Cdkn1c	4.16066e-81	0.475455	0.479	0.143	1.35733e-76	Fibroblasts	3.35
Rps4x	2.1395e-80	0.404154	0.99	0.956	6.97968e-76	Fibroblasts	1.036
Ppic	6.5183e-80	0.555574	0.644	0.373	2.12646e-75	Fibroblasts	1.727
Tcf4	7.44765e-79	0.498279	0.524	0.183	2.42965e-74	Fibroblasts	2.863
Tpcn1	1.66655e-78	0.473335	0.372	0.135	5.4368e-74	Fibroblasts	2.756
Cxcl1	7.8401e-78	0.934136	0.569	0.242	2.55767e-73	Fibroblasts	2.351
Pltp	9.57323e-78	0.372403	0.417	0.124	3.12307e-73	Fibroblasts	3.363
Sparcl1	4.2749e-76	0.564283	0.683	0.315	1.3946e-71	Fibroblasts	2.168
Slco2b1	1.27126e-75	0.400959	0.301	0.052	4.14722e-71	Fibroblasts	5.788
AABR07007068.1	6.34187e-74	0.480226	0.363	0.092	2.06891e-69	Fibroblasts	3.946
Rplp0	6.17748e-73	0.352235	0.988	0.975	2.01528e-68	Fibroblasts	1.013
Plk2	3.86191e-72	0.714914	0.756	0.47	1.25987e-67	Fibroblasts	1.609
Cmtm7	1.38613e-71	0.357633	0.332	0.078	4.52196e-67	Fibroblasts	4.256
Pam	5.67891e-71	0.548683	0.69	0.408	1.85263e-66	Fibroblasts	1.691
Kctd9	9.84109e-71	0.349488	0.272	0.046	3.21046e-66	Fibroblasts	5.913
Il11ra1	5.02708e-70	0.509029	0.571	0.316	1.63998e-65	Fibroblasts	1.807
Rps12	5.72721e-70	0.385649	0.965	0.921	1.86839e-65	Fibroblasts	1.048
Rpl41	1.30955e-69	0.306527	0.993	0.976	4.27215e-65	Fibroblasts	1.017
Prdx4	1.59651e-69	0.491735	0.732	0.533	5.2083e-65	Fibroblasts	1.373
Ifi27l2b	2.10465e-69	0.88266	0.452	0.156	6.866e-65	Fibroblasts	2.897
Vcam1	5.12155e-69	0.555655	0.308	0.09	1.6708e-64	Fibroblasts	3.422
Ebf1	6.17357e-69	0.435462	0.4	0.111	2.014e-64	Fibroblasts	3.604
Slc39a7	2.90607e-67	0.503022	0.683	0.47	9.48046e-63	Fibroblasts	1.453
Fam114a1	1.1178e-66	0.408291	0.334	0.119	3.64661e-62	Fibroblasts	2.807
Sema5a	1.30517e-66	0.343534	0.298	0.063	4.25787e-62	Fibroblasts	4.73
Ddit4	1.57688e-66	0.555978	0.749	0.413	5.14426e-62	Fibroblasts	1.814
Rpsa	2.09023e-66	0.327459	0.978	0.948	6.81897e-62	Fibroblasts	1.032
Zbtb20	2.86569e-66	0.507643	0.732	0.48	9.34874e-62	Fibroblasts	1.525
Rgs10	3.18604e-66	0.123196	0.401	0.165	1.03938e-61	Fibroblasts	2.43
Igf2r	8.93185e-66	0.384625	0.318	0.072	2.91384e-61	Fibroblasts	4.417
Arhgap21	3.09307e-65	0.36594	0.289	0.058	1.00905e-60	Fibroblasts	4.983
Rps27a.1	8.53804e-65	0.334918	0.984	0.961	2.78536e-60	Fibroblasts	1.024
Pdlim2	9.2528e-65	0.39855	0.343	0.095	3.01854e-60	Fibroblasts	3.611
P3h3	1.31689e-64	0.469567	0.426	0.167	4.2961e-60	Fibroblasts	2.551
Tmsb10	2.56149e-62	0.346483	0.988	0.978	8.35636e-58	Fibroblasts	1.01
Hexim1	4.4499e-62	0.507248	0.874	0.691	1.45169e-57	Fibroblasts	1.265
Oaf	1.68665e-61	0.567174	0.839	0.569	5.50237e-57	Fibroblasts	1.475
Sspn	2.14706e-61	0.504785	0.564	0.284	7.00435e-57	Fibroblasts	1.986
AABR07044388.2	5.70818e-61	0.403721	0.277	0.103	1.86218e-56	Fibroblasts	2.689
Eva1b	1.11611e-60	0.482327	0.554	0.249	3.64107e-56	Fibroblasts	2.225
Krtcap2	1.346e-60	0.440833	0.763	0.571	4.39107e-56	Fibroblasts	1.336
Btbd19	1.7954e-59	0.383743	0.282	0.061	5.85713e-55	Fibroblasts	4.623
Fkbp10	2.32715e-59	0.324944	0.299	0.08	7.59186e-55	Fibroblasts	3.737
Surf4	2.51379e-59	0.48121	0.533	0.296	8.20074e-55	Fibroblasts	1.801
Col11a1	4.12519e-59	0.470998	0.413	0.207	1.34576e-54	Fibroblasts	1.995
Hsp90b1	4.81575e-59	0.479011	0.891	0.744	1.57104e-54	Fibroblasts	1.198
Tmed3	8.12008e-59	0.447293	0.46	0.221	2.64901e-54	Fibroblasts	2.081
Nr1h3	3.77058e-58	0.360255	0.266	0.056	1.23008e-53	Fibroblasts	4.75
Cavin1	4.34396e-58	0.501844	0.773	0.508	1.41713e-53	Fibroblasts	1.522
[truncated: 9,072 more rows]
