# Supplementary material for: Single-cell transcriptome analysis reveals distinct cell populations in dorsal root ganglia and their potential roles in diabetic peripheral neuropathy
Source: PLoS One. 2024 Jul 31;19(7):e0306424. doi: 10.1371/journal.pone.0306424 (PMC11290642; doi:10.1371/journal.pone.0306424)
Supplement: S2 Table — The list of marker genes of neuron sub-types in DRG. (XLSX) [file pone.0306424.s005.xlsx]

## Sheet: Table S2
gene	p_val	avg_logFC	pct.1	pct.2	p_val_adj	cluster	gene_diff
Calca	3.00327e-28	1.3656	0.757	0.513	9.79757e-24	1	1.476
Tac1	2.22436e-24	1.56449	0.652	0.361	7.25652e-20	1	1.806
Map1b	2.43278e-20	0.834064	0.845	0.597	7.93645e-16	1	1.415
AY172581.24	1.04744e-19	0.197485	1	1	3.41708e-15	1	1
Tuba1a	2.38239e-16	0.433866	0.956	0.898	7.77205e-12	1	1.065
Sst	2.30327e-15	1.98898	0.293	0.097	7.51397e-11	1	3.021
Stmn2	2.94297e-15	0.68002	0.807	0.592	9.60086e-11	1	1.363
Stmn3	3.26108e-15	0.760476	0.702	0.463	1.06386e-10	1	1.516
Tubb3	4.06166e-15	0.610332	0.79	0.56	1.32504e-10	1	1.411
Scg2	2.09783e-14	1.38627	0.365	0.173	6.84376e-10	1	2.11
Fstl1	6.79208e-14	0.971903	0.519	0.275	2.21578e-09	1	1.887
Mt-co3	1.01012e-13	0.246195	0.994	0.987	3.29533e-09	1	1.007
Calm1	2.96755e-13	0.53135	0.862	0.78	9.68105e-09	1	1.105
Gnb2	4.30887e-13	0.117852	0.221	0.306	1.40568e-08	1	0.722
Tmem59	7.82209e-13	0.286332	0.254	0.306	2.5518e-08	1	0.83
Iscu	9.75187e-13	0.148097	0.298	0.351	3.18135e-08	1	0.849
Rtraf	2.06282e-12	0.0962518	0.16	0.251	6.72954e-08	1	0.637
Mt-co1	3.27838e-12	0.418795	0.972	0.937	1.06951e-07	1	1.037
Resp18	3.36504e-12	1.06043	0.343	0.181	1.09778e-07	1	1.895
Sptan1	3.42662e-12	0.506271	0.276	0.272	1.11787e-07	1	1.015
Map1a	4.30089e-12	0.587523	0.381	0.298	1.40308e-07	1	1.279
Ntrk1	4.52071e-12	1.17001	0.265	0.092	1.47479e-07	1	2.88
Ndfip1	4.84078e-12	0.574718	0.68	0.529	1.57921e-07	1	1.285
Bcat1	4.88795e-12	0.619159	0.331	0.223	1.5946e-07	1	1.484
Rtn3	5.20114e-12	0.659705	0.442	0.322	1.69677e-07	1	1.373
Nefm	5.47345e-12	0.797753	0.453	0.277	1.7856e-07	1	1.635
Itm2c	1.15906e-11	0.404685	0.304	0.296	3.7812e-07	1	1.027
App	1.23249e-11	0.0593171	0.304	0.432	4.02074e-07	1	0.704
Ncl	3.09719e-11	0.0735454	0.287	0.398	1.0104e-06	1	0.721
Arl6ip1	3.56533e-11	0.354774	0.254	0.257	1.16312e-06	1	0.988
Pgam1	4.62935e-11	0.353627	0.276	0.28	1.51023e-06	1	0.986
Hdlbp	6.80361e-11	0.218209	0.21	0.262	2.21954e-06	1	0.802
Higd1a	7.16488e-11	0.182661	0.21	0.259	2.3374e-06	1	0.811
Dnaja1	8.99983e-11	0.121881	0.492	0.594	2.93602e-06	1	0.828
Nefl	1.00447e-10	0.690125	0.425	0.327	3.2769e-06	1	1.3
Tspan8	1.14768e-10	0.37591	0.497	0.372	3.74409e-06	1	1.336
Mt-atp6	1.77266e-10	0.233162	1	0.979	5.78296e-06	1	1.021
Eif1b	2.24674e-10	0.141037	0.282	0.366	7.32953e-06	1	0.77
Epb41l3	2.34757e-10	0.893174	0.276	0.17	7.65847e-06	1	1.624
Cd99	4.75471e-10	0.0907672	0.254	0.361	1.55113e-05	1	0.704
Rgs10	5.4706e-10	0.331184	0.26	0.249	1.78467e-05	1	1.044
Tspan7	5.54041e-10	0.655412	0.287	0.22	1.80745e-05	1	1.305
Eif5a	6.13948e-10	0.109111	0.26	0.372	2.00288e-05	1	0.699
Bex2	8.60646e-10	0.5302	0.287	0.241	2.80769e-05	1	1.191
Mt-co2	8.94148e-10	0.217327	1	0.969	2.91698e-05	1	1.032
Scn9a	9.07332e-10	0.728077	0.254	0.223	2.95999e-05	1	1.139
Ndufb9	9.16584e-10	0.20365	0.26	0.306	2.99017e-05	1	0.85
Eef1g	9.83038e-10	0.404363	0.243	0.27	3.20697e-05	1	0.9
Sncg	1.32874e-09	0.26435	0.989	0.963	4.33475e-05	1	1.027
AY172581.9	1.42391e-09	0.209273	0.945	0.932	4.64522e-05	1	1.014
Mt-nd5	1.92863e-09	0.239915	0.348	0.448	6.29177e-05	1	0.777
Lgals3	2.12865e-09	0.395855	0.265	0.293	6.94428e-05	1	0.904
Vcp	2.30477e-09	0.0513775	0.221	0.34	7.51886e-05	1	0.65
Tbca	2.34349e-09	0.126582	0.227	0.327	7.64515e-05	1	0.694
Mt-cyb	2.42799e-09	0.142622	0.961	0.945	7.92083e-05	1	1.017
RGD1311899	2.42923e-09	0.564154	0.271	0.257	7.92488e-05	1	1.054
Rab6b	2.72061e-09	0.50223	0.32	0.283	8.87544e-05	1	1.131
Ywhae	2.94222e-09	0.289819	0.348	0.377	9.5984e-05	1	0.923
Rtn4	3.05002e-09	0.435037	0.575	0.558	9.95008e-05	1	1.03
Nedd4	3.06711e-09	0.394779	0.442	0.414	0.000100058	1	1.068
Tubb2a	3.19353e-09	0.578866	0.641	0.445	0.000104182	1	1.44
Rpl21.3	3.75341e-09	0.235066	0.37	0.427	0.000122447	1	0.867
Ptges3	3.77838e-09	0.183911	0.215	0.301	0.000123262	1	0.714
Atp5if1	4.01335e-09	0.574808	0.486	0.421	0.000130927	1	1.154
Ndrg4	4.32271e-09	0.734561	0.464	0.319	0.00014102	1	1.455
Msn	4.33313e-09	0.602407	0.254	0.209	0.00014136	1	1.215
Mt-nd4	4.33498e-09	0.175998	0.945	0.893	0.00014142	1	1.058
Sod2	4.43311e-09	0.127477	0.238	0.34	0.000144621	1	0.7
Lgals1	4.72848e-09	0.279634	0.702	0.529	0.000154257	1	1.327
Prdx5	4.75055e-09	0.284186	0.249	0.272	0.000154977	1	0.915
Prph	7.03987e-09	0.330115	0.762	0.56	0.000229662	1	1.361
Tubb5	7.78303e-09	0.468945	0.619	0.479	0.000253906	1	1.292
Peg3	7.83018e-09	0.676198	0.282	0.196	0.000255444	1	1.439
Akap12	8.30822e-09	0.494877	0.508	0.435	0.000271039	1	1.168
Atp6v0c	1.0089e-08	0.431306	0.591	0.545	0.000329133	1	1.084
Rps18	1.05367e-08	0.235173	0.503	0.55	0.000343739	1	0.915
Rpl18a	1.05664e-08	0.148352	0.42	0.45	0.000344706	1	0.933
Npm1	1.11367e-08	0.0289119	0.215	0.359	0.000363313	1	0.599
Ywhab	1.22625e-08	0.581405	0.354	0.312	0.000400039	1	1.135
Rpl14	1.35893e-08	0.0872828	0.453	0.51	0.000443322	1	0.888
Ndufa13	1.42707e-08	0.42037	0.282	0.246	0.000465552	1	1.146
RT1-CE4	1.4694e-08	0.0177766	0.193	0.27	0.000479363	1	0.715
Slc25a3	1.63176e-08	0.211068	0.232	0.309	0.000532331	1	0.751
Psmb3	1.71712e-08	0.240463	0.238	0.264	0.000560175	1	0.902
Clu	2.04506e-08	0.554574	0.26	0.22	0.000667159	1	1.182
Psap	2.10605e-08	0.25045	0.552	0.547	0.000687058	1	1.009
Rpl29	2.17061e-08	0.15145	0.37	0.432	0.000708119	1	0.856
Srp14	2.17988e-08	0.0817419	0.238	0.291	0.000711141	1	0.818
LOC103694872	2.19621e-08	0.260853	0.204	0.257	0.00071647	1	0.794
Kifap3	2.49522e-08	0.673578	0.26	0.175	0.000814015	1	1.486
Prdx2	2.8233e-08	0.298781	0.37	0.372	0.000921044	1	0.995
Ndn	3.60029e-08	0.620732	0.293	0.215	0.00117452	1	1.363
Tmsb4x	3.84491e-08	0.199374	0.967	0.966	0.00125432	1	1.001
AABR07000398.1	3.9808e-08	0.133204	0.575	0.636	0.00129866	1	0.904
LOC100361854	4.70546e-08	0.147312	0.304	0.366	0.00153506	1	0.831
Rpl4	5.01754e-08	0.0819608	0.232	0.322	0.00163687	1	0.72
Syt11	5.8886e-08	0.440017	0.359	0.33	0.00192104	1	1.088
Grina	6.41741e-08	0.338265	0.276	0.277	0.00209355	1	0.996
Kif5b	6.67906e-08	0.376716	0.315	0.332	0.00217891	1	0.949
Anxa2	6.82879e-08	0.320986	0.42	0.385	0.00222776	1	1.091
Ldha	6.87244e-08	0.317943	0.392	0.398	0.00224199	1	0.985
LOC100361457	8.36613e-08	0.244053	0.718	0.694	0.00272928	1	1.035
Jpt1	8.4401e-08	0.293213	0.326	0.366	0.00275341	1	0.891
Atp5mc3	8.63792e-08	0.0702803	0.188	0.28	0.00281795	1	0.671
Rpl11	1.10394e-07	0.16386	0.475	0.55	0.00360138	1	0.864
Tmsb10	1.1926e-07	0.297339	0.917	0.843	0.00389061	1	1.088
Naca	1.2121e-07	0.0102878	0.37	0.455	0.00395424	1	0.813
Zwint	1.24358e-07	0.480408	0.442	0.361	0.00405694	1	1.224
B2m	1.28165e-07	0.0801328	0.785	0.84	0.00418114	1	0.935
Eif4a2	1.28184e-07	0.280701	0.243	0.267	0.00418176	1	0.91
Ckb	1.28309e-07	0.2737	0.365	0.408	0.00418582	1	0.895
Rpl34	1.30545e-07	0.0547441	0.337	0.429	0.00425877	1	0.786
Tmem176b	1.41196e-07	0.251839	0.503	0.476	0.00460625	1	1.057
Tomm20	1.57466e-07	0.211466	0.215	0.259	0.00513701	1	0.83
Cox5a	1.5747e-07	0.479369	0.293	0.254	0.00513715	1	1.154
Dhcr24	1.67396e-07	0.064647	0.204	0.277	0.00546096	1	0.736
Akr1a1	1.73347e-07	0.187563	0.293	0.309	0.0056551	1	0.948
Anxa6	1.80697e-07	0.461718	0.254	0.223	0.00589488	1	1.139
Mt-nd2	1.93907e-07	0.195786	0.956	0.916	0.00632584	1	1.044
Calm3	1.99185e-07	0.156622	0.331	0.382	0.00649802	1	0.866
Paip2	2.03736e-07	0.213185	0.238	0.275	0.00664646	1	0.865
Actb	2.08523e-07	0.434504	0.514	0.448	0.00680265	1	1.147
Atp6v1e1	2.08636e-07	0.446947	0.254	0.257	0.00680634	1	0.988
Psmb1	2.1135e-07	0.332611	0.276	0.293	0.00689488	1	0.942
Atp6v1f	2.15619e-07	0.21512	0.232	0.283	0.00703412	1	0.82
Skp1	2.18172e-07	0.499523	0.309	0.264	0.00711743	1	1.17
LOC103692716	2.21626e-07	0.440831	0.453	0.398	0.0072301	1	1.138
Cst3	2.25024e-07	0.140307	0.912	0.914	0.00734095	1	0.998
Anxa5	2.30824e-07	0.453401	0.624	0.508	0.00753018	1	1.228
Rpl36	2.34728e-07	0.261421	0.337	0.374	0.00765753	1	0.901
Cox6c	2.37342e-07	0.303954	0.376	0.382	0.00774282	1	0.984
Fam189b	2.37875e-07	0.283093	0.227	0.288	0.00776019	1	0.788
Kif5a	2.61897e-07	0.602847	0.337	0.272	0.00854387	1	1.239
Eif4a1	2.64577e-07	0.0260679	0.32	0.398	0.00863128	1	0.804
Klc1	2.71642e-07	0.541457	0.486	0.401	0.00886178	1	1.212
Ywhaq	2.83257e-07	0.390157	0.32	0.309	0.00924071	1	1.036
Nedd8	3.07429e-07	0.233685	0.287	0.348	0.0100293	1	0.825
Map1lc3a	3.08166e-07	0.148932	0.381	0.44	0.0100533	1	0.866
Gap43	3.40925e-07	0.562648	0.309	0.243	0.011122	1	1.272
Arhgdia	3.47695e-07	0.188999	0.204	0.27	0.0113429	1	0.756
2023-09-07	3.5099e-07	0.241072	0.276	0.335	0.0114503	1	0.824
Rpl24	3.55453e-07	0.242609	0.403	0.474	0.011596	1	0.85
Sumo1	3.70296e-07	0.148395	0.177	0.254	0.0120802	1	0.697
Eif4g2	3.74262e-07	0.261236	0.398	0.427	0.0122096	1	0.932
Eno1	4.0832e-07	0.398202	0.287	0.272	0.0133206	1	1.055
Snap25	4.16718e-07	0.455412	0.282	0.251	0.0135946	1	1.124
LOC108348172.1	4.34907e-07	0.32249	0.414	0.359	0.014188	1	1.153
Eid1	4.67278e-07	0.184035	0.199	0.272	0.015244	1	0.732
Hsp90ab1	4.75556e-07	0.361764	0.873	0.866	0.0155141	1	1.008
Rpl3	4.78385e-07	0.210884	0.558	0.555	0.0156063	1	1.005
Cnbp	4.98656e-07	0.0343436	0.215	0.322	0.0162676	1	0.668
Ndufb8	5.02929e-07	0.337837	0.331	0.327	0.016407	1	1.012
Cox5b	5.10301e-07	0.0719114	0.282	0.356	0.0166475	1	0.792
Rpsa	5.39054e-07	0.294028	0.475	0.497	0.0175856	1	0.956
Sptbn1	5.73312e-07	0.49993	0.293	0.293	0.0187032	1	1
Fkbp2	5.86747e-07	0.292705	0.254	0.251	0.0191415	1	1.012
Rps9	6.41076e-07	0.146466	0.464	0.476	0.0209138	1	0.975
Cd59	6.71444e-07	0.355619	0.337	0.322	0.0219045	1	1.047
Uchl1	6.7629e-07	0.479763	0.746	0.573	0.0220626	1	1.302
Itgb1	6.87114e-07	0.169258	0.188	0.259	0.0224157	1	0.726
Rpl23a	7.35938e-07	0.278575	0.315	0.343	0.0240085	1	0.918
Atp1a1	7.89526e-07	0.288503	0.602	0.513	0.0257567	1	1.173
Rps14	7.91555e-07	0.0581116	0.486	0.552	0.0258229	1	0.88
Rnf187	8.0418e-07	0.127436	0.243	0.317	0.0262348	1	0.767
Rtn1	8.12635e-07	0.481292	0.293	0.272	0.0265106	1	1.077
Rps27	8.90101e-07	0.270663	0.436	0.44	0.0290377	1	0.991
Cox7a2l	9.00038e-07	0.404229	0.298	0.288	0.0293619	1	1.035
Cfl1	9.50528e-07	0.0378929	0.42	0.49	0.0310091	1	0.857
Atp5mg	1.00194e-06	0.291902	0.271	0.288	0.0326864	1	0.941
Uqcr11	1.03267e-06	0.358235	0.304	0.301	0.0336889	1	1.01
Vdac2	1.13026e-06	0.058999	0.227	0.285	0.0368724	1	0.796
Cox6a1	1.20731e-06	0.445122	0.541	0.445	0.039386	1	1.216
Rpl27a	1.23814e-06	0.27102	0.453	0.495	0.040392	1	0.915
Ctsl	1.26415e-06	0.00172939	0.304	0.372	0.0412403	1	0.817
Micos10	1.27386e-06	0.0297553	0.221	0.306	0.0415571	1	0.722
Rpl28	1.42588e-06	0.121289	0.315	0.408	0.0465164	1	0.772
Tspan17	1.46693e-06	0.452885	0.26	0.254	0.0478558	1	1.024
Rps10l1	1.53733e-06	0.0516785	0.32	0.39	0.0501524	1	0.821
Rpl37a	1.63774e-06	0.0937511	0.497	0.505	0.0534281	1	0.984
Bsg	1.65673e-06	0.172543	0.436	0.469	0.0540474	1	0.93
Sub1	1.69394e-06	0.00501339	0.227	0.322	0.0552614	1	0.705
Ctsd	1.70201e-06	0.283311	0.282	0.325	0.0555246	1	0.868
Hmgcs1	1.75307e-06	0.0150561	0.481	0.623	0.0571904	1	0.772
Clta	1.79257e-06	0.0921005	0.309	0.39	0.0584791	1	0.792
Itm2b	1.98284e-06	0.148323	0.448	0.516	0.0646863	1	0.868
Rps5	2.0843e-06	0.0675959	0.431	0.482	0.0679961	1	0.894
Rps28	2.3284e-06	0.238306	0.287	0.361	0.0759594	1	0.795
Ywhag	2.40761e-06	0.512915	0.354	0.285	0.0785434	1	1.242
Ywhah	2.53184e-06	0.39423	0.608	0.49	0.0825962	1	1.241
Atp6v0b	2.61997e-06	0.232522	0.215	0.275	0.0854714	1	0.782
Sod1	2.71307e-06	0.298577	0.271	0.296	0.0885085	1	0.916
Mt-nd3	2.74364e-06	0.132246	0.431	0.453	0.0895059	1	0.951
Rpl22l1	2.81412e-06	0.0796098	0.182	0.259	0.091805	1	0.703
Hspa4	2.91122e-06	0.0411602	0.182	0.264	0.0949726	1	0.689
Cox4i1	3.03736e-06	0.183209	0.525	0.558	0.0990878	1	0.941
Nme2	3.06109e-06	0.149458	0.514	0.497	0.0998619	1	1.034
Ifi27	3.107e-06	0.438614	0.646	0.513	0.10136	1	1.259
Micos13	3.17375e-06	0.172844	0.215	0.257	0.103537	1	0.837
Rpl27	3.1783e-06	0.208208	0.243	0.275	0.103686	1	0.884
Hint1	3.30894e-06	0.277809	0.431	0.419	0.107948	1	1.029
Tubb2b	3.51409e-06	0.432164	0.536	0.448	0.11464	1	1.196
Atp5f1b	3.63462e-06	0.271385	0.42	0.448	0.118572	1	0.938
Arl8a	3.81667e-06	0.10645	0.204	0.267	0.124511	1	0.764
Saraf	5.53431e-06	0.186655	0.199	0.251	0.180546	1	0.793
Sh3bgrl3	5.56983e-06	0.304443	0.58	0.471	0.181704	1	1.231
Dynlrb1	5.78903e-06	0.192106	0.238	0.277	0.188855	1	0.859
Cd81	6.14019e-06	0.477452	0.32	0.312	0.200312	1	1.026
Hspb1	6.46155e-06	0.354949	0.387	0.38	0.210795	1	1.018
LOC685963	6.74889e-06	0.159316	0.26	0.304	0.220169	1	0.855
Cdc42	6.80757e-06	0.271938	0.315	0.314	0.222083	1	1.003
Mt-nd1	7.06662e-06	0.108088	0.906	0.877	0.230534	1	1.033
LOC108351482	7.08329e-06	0.190328	0.343	0.377	0.231078	1	0.91
Rps20	7.13619e-06	0.0538181	0.326	0.419	0.232804	1	0.778
Hsp90b1	7.26775e-06	0.231625	0.282	0.301	0.237096	1	0.937
Reep5	7.37775e-06	0.501381	0.586	0.463	0.240684	1	1.266
Dynll1	7.41589e-06	0.184559	0.47	0.55	0.241928	1	0.855
Tuba1b	8.12884e-06	0.230028	0.42	0.429	0.265187	1	0.979
Mrfap1	8.17092e-06	0.2078	0.376	0.411	0.26656	1	0.915
Gpi	8.30282e-06	0.242342	0.227	0.259	0.270863	1	0.876
Fkbp1a	8.48329e-06	0.339388	0.32	0.33	0.27675	1	0.97
Rps24	9.08954e-06	0.0893538	0.215	0.291	0.296528	1	0.739
Gpx4	9.51098e-06	0.0258525	0.409	0.521	0.310277	1	0.785
Capzb	1.10212e-05	0.157112	0.199	0.259	0.359543	1	0.768
Rplp1	1.11543e-05	0.0178223	0.591	0.673	0.363886	1	0.878
Igfbp7	1.11639e-05	0.203301	0.243	0.262	0.364201	1	0.927
Atp5f1e	1.125e-05	0.193347	0.265	0.312	0.367009	1	0.849
Ppia	1.12963e-05	0.0691602	0.282	0.351	0.36852	1	0.803
Stmn1	1.13515e-05	0.394214	0.392	0.327	0.370319	1	1.199
Pin1	1.15098e-05	0.13073	0.193	0.254	0.375483	1	0.76
Rpl19	1.20322e-05	0.0977317	0.663	0.686	0.392527	1	0.966
Pafah1b1	1.20499e-05	0.0292005	0.403	0.51	0.393103	1	0.79
Cd55	1.28639e-05	0.0597138	0.254	0.267	0.419658	1	0.951
Tppp3	1.29939e-05	0.441924	0.442	0.361	0.4239	1	1.224
Ctsb	1.33737e-05	0.412953	0.486	0.398	0.43629	1	1.221
Uqcrb.1	1.40247e-05	0.187498	0.215	0.254	0.457527	1	0.846
Fez1	1.40858e-05	0.284735	0.271	0.283	0.459521	1	0.958
Mapk3	1.54752e-05	0.393036	0.293	0.283	0.504848	1	1.035
Cltc	1.59792e-05	0.379224	0.343	0.343	0.52129	1	1
Tecr	1.61491e-05	0.0921259	0.227	0.283	0.526831	1	0.802
Eif3c	1.73875e-05	0.0712308	0.215	0.272	0.567232	1	0.79
LOC100364457	1.76197e-05	0.231475	0.63	0.618	0.574808	1	1.019
Rpl17	1.89913e-05	0.159904	0.343	0.374	0.619553	1	0.917
Rps12	1.92439e-05	0.0788068	0.32	0.411	0.627794	1	0.779
Eef1b2	2.04147e-05	0.119084	0.182	0.272	0.665989	1	0.669
Ywhaz	2.07294e-05	0.438454	0.309	0.296	0.676257	1	1.044
Atp1b3	2.10716e-05	0.362867	0.508	0.44	0.68742	1	1.155
Rpl5	2.1099e-05	0.0776205	0.331	0.385	0.688311	1	0.86
LOC691807	2.11923e-05	0.0611047	0.26	0.309	0.691357	1	0.841
Ubl5	2.18992e-05	0.0335886	0.199	0.257	0.714418	1	0.774
LOC100359583	2.28058e-05	0.0385526	0.514	0.576	0.743995	1	0.892
LOC684988	2.61835e-05	0.313985	0.287	0.309	0.854184	1	0.929
Rps3a	2.72321e-05	0.135435	0.519	0.568	0.888393	1	0.914
Uba52	3.27303e-05	0.213473	0.564	0.594	1	1	0.949
Myl6	3.27918e-05	0.0521425	0.53	0.61	1	1	0.869
Arpc3	3.51474e-05	0.455588	0.254	0.209	1	1	1.215
Atp5po	3.74173e-05	0.0706967	0.227	0.283	1	1	0.802
Canx	3.88793e-05	0.140091	0.331	0.382	1	1	0.866
Selenof	4.01821e-05	0.0658444	0.215	0.277	1	1	0.776
Basp1	4.06088e-05	0.239111	0.271	0.283	1	1	0.958
Ran	4.09308e-05	0.127178	0.21	0.251	1	1	0.837
Rabac1	4.25312e-05	0.407829	0.365	0.325	1	1	1.123
Rpl10	4.78722e-05	0.0835327	0.442	0.5	1	1	0.884
Arf5	4.89793e-05	0.304486	0.254	0.27	1	1	0.941
Fdps	5.01279e-05	0.0696981	0.425	0.505	1	1	0.842
Rps15	5.05072e-05	0.249292	0.376	0.39	1	1	0.964
Gabarapl2	5.08838e-05	0.0591356	0.331	0.416	1	1	0.796
Scn11a	5.13626e-05	0.1854	0.243	0.27	1	1	0.9
Sdcbp	5.42318e-05	0.105754	0.282	0.359	1	1	0.786
Ypel3	6.6781e-05	0.22481	0.304	0.346	1	1	0.879
Atp5mf	6.93808e-05	0.304549	0.265	0.267	1	1	0.993
Lamp1	7.3418e-05	0.101244	0.188	0.264	1	1	0.712
Calr	7.72601e-05	0.131015	0.326	0.393	1	1	0.83
Ndufs5	7.94267e-05	0.30178	0.265	0.267	1	1	0.993
Atp5mc1	8.69943e-05	0.377683	0.298	0.267	1	1	1.116
Rps3	8.72202e-05	0.031228	0.409	0.476	1	1	0.859
Kif1b	0.000105906	0.00157509	0.315	0.374	1	1	0.842
Pmp22	0.000106729	0.0117596	0.453	0.521	1	1	0.869
Atp5f1d	0.000107608	0.391593	0.398	0.369	1	1	1.079
Gng3	0.000113338	0.242371	0.265	0.264	1	1	1.004
Rpl12	0.000116389	0.0904951	0.227	0.301	1	1	0.754
Hspa8	0.000122448	0.224724	0.652	0.644	1	1	1.012
Tkt	0.000129949	0.134891	0.193	0.262	1	1	0.737
Tubb4b	0.000143548	0.32983	0.309	0.283	1	1	1.092
Elob	0.000175137	0.164078	0.309	0.359	1	1	0.861
Rps4x	0.000175473	0.103758	0.42	0.471	1	1	0.892
Avil	0.000183062	0.225849	0.243	0.257	1	1	0.946
Slc25a4	0.000183672	0.271408	0.536	0.521	1	1	1.029
Fth1	0.000194228	0.0211782	0.978	0.984	1	1	0.994
Psma7	0.000199895	0.0671925	0.238	0.288	1	1	0.826
Rpl35	0.000214588	0.186304	0.464	0.508	1	1	0.913
Kif21a	0.000217145	0.0650087	0.204	0.285	1	1	0.716
Tagln2	0.000217174	0.11534	0.227	0.288	1	1	0.788
Rps8	0.000217964	0.138107	0.613	0.652	1	1	0.94
Serpinb6a	0.000294426	0.355829	0.464	0.364	1	1	1.275
Eprs	0.000296698	0.0184983	0.177	0.27	1	1	0.656
Prnp	0.00030171	0.0212339	0.365	0.403	1	1	0.906
Dync1i2	0.000306395	0.0796476	0.32	0.377	1	1	0.849
Pebp1	0.000325933	0.0545529	0.558	0.573	1	1	0.974
Edf1	0.000345597	0.170396	0.271	0.322	1	1	0.842
Rps27a.1	0.000349408	0.0410702	0.547	0.607	1	1	0.901
Rpl41	0.000418628	0.059834	0.691	0.709	1	1	0.975
Fau	0.000454357	0.0799116	0.525	0.579	1	1	0.907
Ndufa4	0.000471807	0.197159	0.541	0.471	1	1	1.149
S100a6	0.000519222	0.219819	0.657	0.597	1	1	1.101
S100a10	0.000601741	0.0711579	0.68	0.702	1	1	0.969
Eef2	0.000607494	0.0878662	0.232	0.296	1	1	0.784
Rpl13	0.000610955	0.0268739	0.414	0.479	1	1	0.864
Cox7c	0.000621696	0.0775015	0.254	0.293	1	1	0.867
Rpl26	0.000622539	0.0185198	0.204	0.285	1	1	0.716
Aldoa	0.000635485	0.291526	0.508	0.482	1	1	1.054
LOC108351137	0.00068198	0.240775	0.365	0.364	1	1	1.003
Rpl18	0.000692023	0.0190557	0.392	0.453	1	1	0.865
Rps23	0.000781202	0.0589573	0.569	0.597	1	1	0.953
Atox1	0.00087382	0.129087	0.199	0.257	1	1	0.774
Gnai2	0.000893948	0.203727	0.238	0.267	1	1	0.891
Rps7	0.000947452	0.0696538	0.414	0.458	1	1	0.904
Cstb	0.0013108	0.107495	0.271	0.314	1	1	0.863
LOC103689961	0.00139925	0.108403	0.238	0.283	1	1	0.841
Psmb5	0.00144174	0.218183	0.381	0.377	1	1	1.011
Ubb	0.00159151	0.211537	0.956	0.95	1	1	1.006
Ppp1r1c	0.00174703	0.212795	0.227	0.262	1	1	0.866
Btg2	0.0017872	0.0678433	0.238	0.296	1	1	0.804
Rps11	0.00227616	0.11403	0.381	0.429	1	1	0.888
Rpl6	0.00287249	0.0365414	0.221	0.288	1	1	0.767
Tpt1	0.00416301	0.0987823	0.818	0.83	1	1	0.986
Cox8a	0.00590416	0.146346	0.392	0.427	1	1	0.918
Pfn1	0.00726199	0.0107102	0.238	0.293	1	1	0.812
Rps15a	0.00903023	0.20144	0.486	0.482	1	1	1.008
Rpl23	0.00963059	0.14047	0.575	0.576	1	1	0.998
Tspan8	3.45664e-29	1.31913	0.879	0.312	1.12766e-24	2	2.817
Scg3	1.04086e-26	1.53352	0.707	0.194	3.39559e-22	2	3.644
Cdipt	1.64371e-26	0.938527	0.485	0.073	5.36226e-22	2	6.644
Tuba1a	3.07572e-26	0.710963	1	0.899	1.00339e-21	2	1.112
Serpinb6a	1.29883e-25	1.20251	0.859	0.297	4.23718e-21	2	2.892
Lgals1	1.83466e-25	1.20045	0.919	0.513	5.9852e-21	2	1.791
Stmn2	2.50487e-25	0.84194	0.96	0.597	8.17163e-21	2	1.608
Reep5	4.89154e-25	0.911241	0.949	0.407	1.59577e-20	2	2.332
Ctsl	4.68912e-24	1.09492	0.768	0.261	1.52973e-19	2	2.943
Atp1b3	1.38613e-23	1.07765	0.889	0.371	4.52196e-19	2	2.396
Prph	2.14433e-23	0.915113	0.949	0.556	6.99546e-19	2	1.707
P2rx3	3.99655e-23	1.64913	0.586	0.112	1.30379e-18	2	5.232
Cd55	5.29109e-23	1.36746	0.697	0.17	1.72611e-18	2	4.1
Calm1	2.40364e-22	0.71887	0.97	0.772	7.84139e-18	2	1.256
Ndn	5.45237e-22	0.832441	0.626	0.157	1.77873e-17	2	3.987
Tubb3	9.58442e-22	0.900023	0.919	0.573	3.12673e-17	2	1.604
Tubb2b	1.94751e-21	0.938709	0.889	0.388	6.35336e-17	2	2.291
Nsg2	3.98979e-21	0.873898	0.475	0.075	1.30159e-16	2	6.333
Uchl1	4.04729e-21	0.848173	0.889	0.573	1.32035e-16	2	1.551
Fkbp1b	6.79501e-21	1.13113	0.778	0.295	2.21674e-16	2	2.637
Atp1a1	1.51144e-20	1.04025	0.889	0.468	4.93076e-16	2	1.9
Anxa5	1.54258e-20	0.975014	0.909	0.468	5.03235e-16	2	1.942
Tmem14a	2.32835e-20	0.615902	0.455	0.103	7.59576e-16	2	4.417
Ctsd	4.31712e-20	0.779121	0.707	0.226	1.40837e-15	2	3.128
Ywhah	4.81291e-20	0.926041	0.889	0.45	1.57012e-15	2	1.976
Rgs4	5.34018e-20	1.39397	0.697	0.235	1.74213e-15	2	2.966
Ctsz	6.52293e-20	0.66581	0.434	0.075	2.12797e-15	2	5.787
Psmc5	1.12147e-19	0.937995	0.596	0.134	3.65858e-15	2	4.448
Sh3bgrl3	2.33861e-19	1.02682	0.859	0.431	7.62923e-15	2	1.993
Lxn	2.59696e-19	0.843647	0.525	0.11	8.47206e-15	2	4.773
Cops9	2.658e-19	0.501359	0.333	0.062	8.67119e-15	2	5.371
Nsg1	2.90746e-19	1.33947	0.525	0.091	9.48501e-15	2	5.769
Kcnip4	3.38526e-19	1.25118	0.384	0.032	1.10437e-14	2	12
LOC103694872	6.85019e-19	0.646813	0.586	0.166	2.23474e-14	2	3.53
Dtd1	7.30125e-19	0.27556	0.364	0.086	2.38189e-14	2	4.233
S100a6	7.91232e-19	0.981411	0.808	0.575	2.58124e-14	2	1.405
Dynlt3	9.03969e-19	0.824073	0.566	0.131	2.94902e-14	2	4.321
Tmem35a	9.16655e-19	0.720693	0.283	0.034	2.9904e-14	2	8.324
LOC108348172.1	9.49948e-19	1.00211	0.768	0.293	3.09902e-14	2	2.621
Ppp1r1c	1.20862e-18	0.776319	0.616	0.172	3.94289e-14	2	3.581
Scn11a	1.40489e-18	1.16392	0.636	0.181	4.58319e-14	2	3.514
Sem1	1.50115e-18	0.221348	0.475	0.159	4.8972e-14	2	2.987
Scg5	1.64581e-18	0.9614	0.545	0.123	5.36912e-14	2	4.431
Suclg1	2.06057e-18	0.118467	0.424	0.188	6.72219e-14	2	2.255
Scn9a	2.28448e-18	0.48785	0.556	0.164	7.45266e-14	2	3.39
Sult4a1	2.56451e-18	0.831527	0.455	0.093	8.36621e-14	2	4.892
Dync1i2	2.57222e-18	0.954513	0.758	0.274	8.39136e-14	2	2.766
Dpy30	2.76603e-18	0.409664	0.293	0.052	9.02362e-14	2	5.635
Nrn1	3.07439e-18	1.26323	0.616	0.155	1.00296e-13	2	3.974
Ttc9b	4.09695e-18	0.259198	0.263	0.043	1.33655e-13	2	6.116
Mllt11	4.5177e-18	0.766426	0.444	0.095	1.47381e-13	2	4.674
Psmd8	4.60136e-18	0.0130826	0.364	0.123	1.5011e-13	2	2.959
Slc25a5	4.71948e-18	0.42517	0.505	0.175	1.53964e-13	2	2.886
Ghitm	7.62233e-18	0.464468	0.424	0.116	2.48663e-13	2	3.655
Tmem160	8.3399e-18	0.677976	0.424	0.095	2.72073e-13	2	4.463
Tubb4b	9.48488e-18	0.740303	0.646	0.216	3.09425e-13	2	2.991
Eef1a2	9.85284e-18	0.658637	0.384	0.067	3.21429e-13	2	5.731
Rtn1	1.04774e-17	0.820692	0.657	0.198	3.41803e-13	2	3.318
Tmem176a	1.33687e-17	1.31379	0.697	0.33	4.36126e-13	2	2.112
Cadm1	1.7684e-17	1.11283	0.535	0.112	5.76905e-13	2	4.777
Uqcrfs1	2.19773e-17	0.254974	0.293	0.067	7.16966e-13	2	4.373
LOC100911713	2.19879e-17	0.17672	0.303	0.082	7.1731e-13	2	3.695
Ola1	2.58399e-17	0.654036	0.384	0.065	8.42974e-13	2	5.908
Cope	2.9788e-17	0.625558	0.495	0.142	9.71775e-13	2	3.486
Atp5mc3	3.09639e-17	0.539059	0.566	0.183	1.01014e-12	2	3.093
Nop10	3.96804e-17	0.154137	0.313	0.088	1.29449e-12	2	3.557
Txn1	4.67864e-17	0.642531	0.535	0.149	1.52631e-12	2	3.591
Cmas	5.24921e-17	0.625066	0.374	0.067	1.71245e-12	2	5.582
Ndufb6	5.43892e-17	0.107218	0.263	0.084	1.77434e-12	2	3.131
Pgm2l1	6.88233e-17	0.879624	0.465	0.095	2.24522e-12	2	4.895
Bsg	8.68647e-17	0.874635	0.838	0.377	2.83379e-12	2	2.223
Tppp3	9.34122e-17	0.893434	0.778	0.304	3.04739e-12	2	2.559
Rarres1	9.51197e-17	0.803044	0.394	0.075	3.10309e-12	2	5.253
Dpp6	9.61066e-17	1.00915	0.455	0.082	3.13528e-12	2	5.549
Auh	1.41179e-16	0.540525	0.354	0.065	4.60569e-12	2	5.446
Dusp26	1.42501e-16	0.890229	0.444	0.078	4.64882e-12	2	5.692
Elavl2	1.5781e-16	0.194121	0.384	0.155	5.14824e-12	2	2.477
Reep1	1.67455e-16	0.788484	0.566	0.153	5.46288e-12	2	3.699
Atp6v0b	1.8255e-16	0.8152	0.616	0.179	5.95534e-12	2	3.441
Coa3	1.96262e-16	0.618733	0.323	0.056	6.40266e-12	2	5.768
Cyb5a	2.14399e-16	0.446436	0.475	0.153	6.99434e-12	2	3.105
Avil	2.55689e-16	1.06174	0.616	0.175	8.34134e-12	2	3.52
Fam189b	2.65281e-16	0.768539	0.626	0.192	8.65426e-12	2	3.26
Nenf	2.74054e-16	0.326554	0.374	0.101	8.94045e-12	2	3.703
Bnip3	2.96674e-16	0.975074	0.566	0.149	9.67838e-12	2	3.799
Psmc1	3.25172e-16	0.404442	0.343	0.078	1.06081e-11	2	4.397
Ctsb	3.55102e-16	0.942113	0.798	0.347	1.15845e-11	2	2.3
Edf1	3.55482e-16	0.602265	0.646	0.233	1.15969e-11	2	2.773
Trarg1	3.73047e-16	0.760416	0.434	0.086	1.21699e-11	2	5.047
Ret	3.94362e-16	1.0539	0.525	0.119	1.28653e-11	2	4.412
Lgmn	4.0009e-16	0.909813	0.414	0.086	1.30521e-11	2	4.814
Gng3	4.17197e-16	0.918164	0.626	0.188	1.36102e-11	2	3.33
Rgs10	4.33101e-16	1.11678	0.616	0.175	1.41291e-11	2	3.52
Pfdn6	4.44673e-16	0.334166	0.333	0.073	1.45066e-11	2	4.562
LOC100912195	5.06321e-16	0.884845	0.495	0.112	1.65177e-11	2	4.42
Tusc3	5.16543e-16	0.734299	0.404	0.08	1.68512e-11	2	5.05
Ypel3	5.70047e-16	0.781757	0.707	0.252	1.85966e-11	2	2.806
Kif5a	7.32782e-16	0.628846	0.636	0.22	2.39055e-11	2	2.891
Tprg1l	7.90033e-16	0.549255	0.434	0.123	2.57732e-11	2	3.528
Sncg	8.21275e-16	0.611601	1	0.966	2.67924e-11	2	1.035
Acpp	8.36e-16	1.32421	0.485	0.097	2.72728e-11	2	5
Tkt	8.44452e-16	0.673274	0.566	0.17	2.75485e-11	2	3.329
Eif3f	9.14478e-16	0.0843082	0.323	0.127	2.9833e-11	2	2.543
Tmem176b	9.51084e-16	1.02304	0.778	0.422	3.10272e-11	2	1.844
Alg2	1.02744e-15	0.643874	0.283	0.03	3.35183e-11	2	9.433
Cd59	1.16957e-15	0.73828	0.687	0.25	3.8155e-11	2	2.748
LOC100361457	1.31314e-15	0.668654	0.939	0.651	4.28387e-11	2	1.442
Atp5f1a	1.38861e-15	0.400733	0.455	0.164	4.53007e-11	2	2.774
Ppp2r1a	1.44669e-15	0.215504	0.354	0.11	4.71955e-11	2	3.218
2023-09-07	1.44929e-15	0.435246	0.636	0.248	4.72803e-11	2	2.565
Anxa2	1.59955e-15	0.780116	0.768	0.317	5.21821e-11	2	2.423
Ndufc2	1.72323e-15	0.452156	0.515	0.177	5.62169e-11	2	2.91
Rab4a	1.84321e-15	0.503575	0.303	0.039	6.01312e-11	2	7.769
Gls	2.46641e-15	0.073658	0.404	0.252	8.04618e-11	2	1.603
Scn10a	2.57743e-15	1.13222	0.465	0.112	8.40836e-11	2	4.152
Ntan1	2.61359e-15	0.689884	0.465	0.116	8.5263e-11	2	4.009
Psma2	2.86655e-15	0.229026	0.404	0.151	9.35156e-11	2	2.675
Cops5	2.87118e-15	0.693132	0.354	0.056	9.36666e-11	2	6.321
Ppp1r2	2.94093e-15	0.88714	0.606	0.185	9.59421e-11	2	3.276
Gtf2h5	3.194e-15	0.0734783	0.333	0.114	1.04198e-10	2	2.921
Ap1s1	3.36181e-15	0.708828	0.374	0.071	1.09672e-10	2	5.268
Taldo1	3.38343e-15	0.0833177	0.525	0.282	1.10378e-10	2	1.862
Rexo2	3.93199e-15	0.611754	0.455	0.123	1.28273e-10	2	3.699
2023-03-02	4.23208e-15	0.340506	0.384	0.114	1.38063e-10	2	3.368
Rabac1	4.68746e-15	0.906798	0.707	0.259	1.52919e-10	2	2.73
Vapa	4.73185e-15	0.325337	0.465	0.181	1.54367e-10	2	2.569
Gng2	4.91183e-15	0.785553	0.414	0.08	1.60239e-10	2	5.175
Aimp1	5.0854e-15	0.4744	0.323	0.06	1.65901e-10	2	5.383
Fbxo2	5.39255e-15	0.398656	0.303	0.075	1.75921e-10	2	4.04
Flot2	5.55033e-15	0.526035	0.424	0.116	1.81068e-10	2	3.655
Lgals3	5.77983e-15	0.431681	0.586	0.22	1.88555e-10	2	2.664
Grik1	5.94936e-15	1.25563	0.354	0.065	1.94086e-10	2	5.446
Pfkm	6.07075e-15	0.220136	0.263	0.069	1.98046e-10	2	3.812
Serp2	7.21623e-15	0.926301	0.354	0.052	2.35415e-10	2	6.808
Rab3a	7.55595e-15	0.584713	0.323	0.062	2.46498e-10	2	5.21
Pmm1	7.8358e-15	0.334592	0.434	0.149	2.55627e-10	2	2.913
Cct5	8.15705e-15	0.437506	0.444	0.138	2.66107e-10	2	3.217
Psmd12	8.41288e-15	0.63941	0.444	0.116	2.74454e-10	2	3.828
Mrps23	9.1296e-15	0.17658	0.313	0.093	2.97835e-10	2	3.366
Arl6ip1	9.49999e-15	0.704579	0.586	0.185	3.09918e-10	2	3.168
Psmb6	1.00156e-14	0.171521	0.313	0.108	3.26739e-10	2	2.898
Pam16	1.04072e-14	0.155945	0.283	0.073	3.39515e-10	2	3.877
Them6	1.08543e-14	0.840123	0.384	0.071	3.541e-10	2	5.408
Otub1	1.17991e-14	0.419809	0.323	0.065	3.84921e-10	2	4.969
Gabarapl2	1.27618e-14	0.640348	0.747	0.312	4.16328e-10	2	2.394
Stmn3	1.57288e-14	0.728296	0.848	0.474	5.13119e-10	2	1.789
Ost4	1.74877e-14	0.564422	0.394	0.088	5.70503e-10	2	4.477
Sigmar1	1.77302e-14	0.944131	0.455	0.103	5.78411e-10	2	4.417
Ano3	1.80456e-14	1.05919	0.455	0.097	5.88703e-10	2	4.691
Ndufs3	1.87665e-14	0.465095	0.303	0.069	6.12221e-10	2	4.391
Dctn1	1.97612e-14	0.455496	0.515	0.164	6.44668e-10	2	3.14
Ube2d1	2.2261e-14	0.303514	0.293	0.065	7.26221e-10	2	4.508
RGD1564664	2.31367e-14	0.765337	0.455	0.125	7.54789e-10	2	3.64
Ssu72	2.57276e-14	0.55856	0.384	0.091	8.3931e-10	2	4.22
Gnas.1	2.63777e-14	0.373701	0.333	0.084	8.60521e-10	2	3.964
Nrsn1	2.6398e-14	0.430265	0.283	0.054	8.61181e-10	2	5.241
Etfb	2.64069e-14	0.182536	0.303	0.082	8.61471e-10	2	3.695
Emp3	3.16882e-14	0.669045	0.515	0.162	1.03376e-09	2	3.179
Nefl	3.29985e-14	0.580178	0.687	0.289	1.07651e-09	2	2.377
Tomm7	3.42839e-14	0.343077	0.364	0.125	1.11844e-09	2	2.912
Calcb	3.63795e-14	0.551422	0.475	0.153	1.18681e-09	2	3.105
Arf3	3.96719e-14	0.674535	0.384	0.091	1.29422e-09	2	4.22
Psmb1	3.9807e-14	0.442997	0.556	0.231	1.29862e-09	2	2.407
Pfdn1	3.99002e-14	0.411346	0.485	0.159	1.30167e-09	2	3.05
Ube2m	4.0418e-14	0.3715	0.455	0.153	1.31856e-09	2	2.974
Dctn3	4.27445e-14	0.422668	0.485	0.162	1.39446e-09	2	2.994
Atp6v1f	4.50088e-14	0.415011	0.545	0.207	1.46832e-09	2	2.633
Stub1	4.62711e-14	0.389937	0.354	0.097	1.5095e-09	2	3.649
Aco2	4.7115e-14	0.317787	0.384	0.129	1.53703e-09	2	2.977
Rer1	4.95965e-14	0.264399	0.273	0.071	1.61799e-09	2	3.845
Hspa4	5.17933e-14	0.31583	0.485	0.185	1.68965e-09	2	2.622
Syt11	5.84724e-14	0.688347	0.687	0.265	1.90754e-09	2	2.592
Tubb4a	5.967e-14	0.656637	0.364	0.069	1.94661e-09	2	5.275
LOC103694877	6.01771e-14	0.214336	0.455	0.172	1.96316e-09	2	2.645
Bex2	6.10342e-14	0.701274	0.576	0.188	1.99112e-09	2	3.064
Lamtor4	6.47131e-14	0.449891	0.515	0.175	2.11114e-09	2	2.943
Nacad	6.88343e-14	0.530447	0.394	0.091	2.24558e-09	2	4.33
Rtn3	6.89232e-14	0.670968	0.707	0.287	2.24848e-09	2	2.463
Ndfip2	7.30323e-14	0.467071	0.444	0.149	2.38253e-09	2	2.98
Tspan17	7.34145e-14	0.627678	0.576	0.188	2.395e-09	2	3.064
Ndufa8	8.17692e-14	0.645857	0.424	0.103	2.66756e-09	2	4.117
Parm1	8.52638e-14	1.02571	0.394	0.069	2.78156e-09	2	5.71
Rab6b	9.0393e-14	0.660023	0.626	0.224	2.94889e-09	2	2.795
Ppp1r1a	9.42074e-14	1.11908	0.354	0.052	3.07333e-09	2	6.808
Syngr3	9.48564e-14	0.825888	0.465	0.11	3.0945e-09	2	4.227
Rab4b	9.52148e-14	0.535672	0.333	0.065	3.10619e-09	2	5.123
Rab2a	9.71135e-14	0.545977	0.424	0.116	3.16814e-09	2	3.655
Cfl2	1.00825e-13	0.214059	0.303	0.086	3.28921e-09	2	3.523
Scoc	1.0421e-13	0.51721	0.475	0.147	3.39964e-09	2	3.231
Fam162a	1.04481e-13	0.703617	0.424	0.093	3.40849e-09	2	4.559
Cpe	1.08516e-13	0.684904	0.414	0.093	3.54013e-09	2	4.452
Arhgdia	1.10236e-13	0.628084	0.556	0.183	3.59624e-09	2	3.038
Ngrn	1.13951e-13	0.498756	0.273	0.06	3.71742e-09	2	4.55
Sdhd	1.16791e-13	0.523609	0.283	0.05	3.81006e-09	2	5.66
Cib2	1.18846e-13	0.751431	0.455	0.112	3.8771e-09	2	4.062
Ddrgk1	1.19565e-13	0.295933	0.374	0.136	3.90058e-09	2	2.75
Rab5if	1.26638e-13	0.0502533	0.354	0.192	4.13131e-09	2	1.844
Snx2	1.2779e-13	0.234815	0.273	0.086	4.16888e-09	2	3.174
Dynll2	1.32881e-13	0.52578	0.515	0.185	4.33497e-09	2	2.784
Kifap3	1.34828e-13	0.60141	0.485	0.142	4.39848e-09	2	3.415
Pafah1b2	1.42111e-13	0.294832	0.273	0.067	4.63608e-09	2	4.075
Kif5b	1.43423e-13	0.554692	0.626	0.263	4.67888e-09	2	2.38
Ssr4	1.43735e-13	0.503258	0.354	0.086	4.68908e-09	2	4.116
Lamtor2	1.44099e-13	0.130998	0.364	0.138	4.70093e-09	2	2.638
Cmpk1	1.4455e-13	0.273056	0.313	0.082	4.71566e-09	2	3.817
Ube2v2	1.48877e-13	0.339606	0.374	0.116	4.85682e-09	2	3.224
Carhsp1	1.57398e-13	0.598614	0.444	0.123	5.13481e-09	2	3.61
Ramp2	1.58609e-13	0.632515	0.303	0.041	5.17429e-09	2	7.39
Cplx1	1.76536e-13	0.210707	0.253	0.065	5.75913e-09	2	3.892
Npdc1	1.78089e-13	0.504969	0.424	0.116	5.8098e-09	2	3.655
Tma7	2.03301e-13	0.322512	0.455	0.164	6.63229e-09	2	2.774
Ccdc124	2.06452e-13	0.260719	0.293	0.073	6.73508e-09	2	4.014
Fam89a	2.11591e-13	0.761608	0.354	0.078	6.90274e-09	2	4.538
Laptm4a	2.12983e-13	0.660481	0.556	0.205	6.94813e-09	2	2.712
Usp14	2.29935e-13	0.358672	0.374	0.11	7.50117e-09	2	3.4
Ap3s2	2.38009e-13	0.0882508	0.253	0.078	7.76456e-09	2	3.244
Rab7a	2.47284e-13	0.0115172	0.374	0.168	8.06715e-09	2	2.226
Ndufb3	2.52822e-13	0.402798	0.354	0.106	8.24781e-09	2	3.34
Taf3	2.56665e-13	0.343127	0.505	0.211	8.37319e-09	2	2.393
Sf3b2	2.65391e-13	0.412733	0.354	0.106	8.65787e-09	2	3.34
Bloc1s1	2.80029e-13	0.0481919	0.354	0.149	9.13539e-09	2	2.376
Cops6	3.13181e-13	0.029557	0.253	0.082	1.02169e-08	2	3.085
Nme1	3.19945e-13	0.464928	0.465	0.153	1.04376e-08	2	3.039
Dgkz	3.38919e-13	0.349871	0.343	0.095	1.10565e-08	2	3.611
Syt5	3.75813e-13	0.514827	0.283	0.05	1.22601e-08	2	5.66
Ciao2b	4.1344e-13	0.557078	0.323	0.067	1.34877e-08	2	4.821
Ache	4.18913e-13	0.613917	0.374	0.082	1.36662e-08	2	4.561
Grina	4.22049e-13	0.713453	0.596	0.209	1.37685e-08	2	2.852
Cend1	4.47242e-13	0.565522	0.354	0.08	1.45904e-08	2	4.425
RGD1311899	4.97293e-13	0.414909	0.535	0.203	1.62232e-08	2	2.635
Clic1	5.00131e-13	0.419203	0.394	0.114	1.63158e-08	2	3.456
Cdc42	5.02402e-13	0.093738	0.515	0.272	1.63899e-08	2	1.893
Zcrb1	5.05923e-13	0.295473	0.313	0.088	1.65047e-08	2	3.557
Map1b	5.10681e-13	0.649358	0.949	0.619	1.666e-08	2	1.533
Sars	5.159e-13	0.21362	0.384	0.127	1.68302e-08	2	3.024
Dcun1d5	5.20108e-13	0.565578	0.343	0.069	1.69675e-08	2	4.971
Prnp	5.34805e-13	0.862408	0.707	0.323	1.7447e-08	2	2.189
Atp6v0d1	5.60833e-13	0.62118	0.424	0.112	1.82961e-08	2	3.786
Mapk3	5.74454e-13	0.425923	0.566	0.226	1.87404e-08	2	2.504
Ap2m1	6.1345e-13	0.491677	0.455	0.14	2.00126e-08	2	3.25
Nkap	6.14308e-13	0.688715	0.253	0.024	2.00406e-08	2	10.542
S100a11	6.50856e-13	0.564497	0.394	0.099	2.12329e-08	2	3.98
Gnao1	6.52876e-13	0.718653	0.364	0.065	2.12988e-08	2	5.6
Arl6ip5	6.59025e-13	0.672571	0.394	0.093	2.14994e-08	2	4.237
Ndufa10	7.0336e-13	0.268832	0.253	0.054	2.29457e-08	2	4.685
Dner	7.12592e-13	0.743433	0.414	0.101	2.32469e-08	2	4.099
Morf4l1	8.20377e-13	0.201772	0.293	0.108	2.67632e-08	2	2.713
AABR07021871.1	8.25639e-13	0.0125251	0.333	0.147	2.69348e-08	2	2.265
Glud1	8.68769e-13	0.256203	0.333	0.093	2.83419e-08	2	3.581
Rtraf	8.77227e-13	0.344513	0.455	0.172	2.86178e-08	2	2.645
Basp1	8.95544e-13	0.882716	0.606	0.209	2.92153e-08	2	2.9
Rps24	9.08471e-13	0.0862551	0.465	0.224	2.9637e-08	2	2.076
Tomm22	9.1191e-13	0.249577	0.323	0.093	2.97492e-08	2	3.473
Timm23	9.21386e-13	0.419661	0.374	0.11	3.00584e-08	2	3.4
Nedd8	9.61437e-13	0.348356	0.606	0.269	3.1365e-08	2	2.253
Tusc2	9.79081e-13	0.350898	0.303	0.071	3.19406e-08	2	4.268
Ccdc47	9.85257e-13	0.652343	0.475	0.14	3.2142e-08	2	3.393
Nsf	9.92427e-13	0.619906	0.333	0.075	3.2376e-08	2	4.44
Hsp90ab1	1.02968e-12	0.388373	0.98	0.845	3.35913e-08	2	1.16
Psmb4	1.04478e-12	0.309844	0.394	0.138	3.40839e-08	2	2.855
Timp2	1.047e-12	0.404756	0.434	0.149	3.41564e-08	2	2.913
Tubb2a	1.08766e-12	0.679873	0.828	0.44	3.54828e-08	2	1.882
Sod1	1.16163e-12	0.454603	0.566	0.228	3.78958e-08	2	2.482
Mrpl17	1.16616e-12	0.322519	0.414	0.144	3.80436e-08	2	2.875
Cyb5r1	1.19033e-12	0.331667	0.364	0.103	3.88323e-08	2	3.534
Cisd1	1.20435e-12	0.642156	0.485	0.142	3.92895e-08	2	3.415
Snx3	1.22292e-12	0.103958	0.354	0.147	3.98952e-08	2	2.408
Fam32a	1.22724e-12	0.0112492	0.303	0.116	4.00362e-08	2	2.612
Actr2	1.37781e-12	0.205977	0.384	0.134	4.49484e-08	2	2.866
Vdac3	1.38999e-12	0.472511	0.465	0.155	4.53456e-08	2	3
Cct8	1.44121e-12	0.374273	0.384	0.119	4.70166e-08	2	3.227
Cltb	1.5959e-12	0.339949	0.455	0.172	5.20632e-08	2	2.645
Atp6v1d	1.64847e-12	0.347477	0.364	0.099	5.3778e-08	2	3.677
Ubl5	1.69359e-12	0.0968632	0.424	0.198	5.52501e-08	2	2.141
Psmb7	1.73632e-12	0.38494	0.404	0.129	5.6644e-08	2	3.132
Gatd3a	1.75458e-12	0.155273	0.253	0.075	5.72398e-08	2	3.373
Pcdha13	1.80575e-12	0.378264	0.323	0.071	5.8909e-08	2	4.549
Vps28	1.80584e-12	0.197458	0.343	0.112	5.8912e-08	2	3.062
Tuba4a	1.86986e-12	0.239082	0.343	0.108	6.10005e-08	2	3.176
Tpd52	1.91158e-12	0.601879	0.404	0.101	6.23613e-08	2	4
Rps17	1.9367e-12	0.0430799	0.394	0.216	6.31809e-08	2	1.824
Hsbp1	1.97689e-12	0.448134	0.424	0.136	6.44921e-08	2	3.118
Mid1ip1	2.11201e-12	0.0917157	0.384	0.168	6.89e-08	2	2.286
Mrps35	2.15384e-12	0.294216	0.283	0.058	7.02648e-08	2	4.879
Ndufb5	2.25317e-12	0.420847	0.424	0.147	7.35052e-08	2	2.884
Sar1a	2.30873e-12	0.552622	0.495	0.159	7.53176e-08	2	3.113
Atp5me	2.3318e-12	0.19196	0.273	0.099	7.60705e-08	2	2.758
Tubb5	2.35626e-12	0.717525	0.818	0.461	7.68682e-08	2	1.774
Dda1	2.38294e-12	0.210232	0.263	0.06	7.77387e-08	2	4.383
Calr	2.39029e-12	0.473886	0.677	0.306	7.79784e-08	2	2.212
Ywhag	2.41511e-12	0.680558	0.616	0.241	7.87881e-08	2	2.556
Asmtl	2.51236e-12	0.418285	0.394	0.121	8.19609e-08	2	3.256
Mcts1	2.51243e-12	0.53104	0.303	0.056	8.19628e-08	2	5.411
Rpl10a	2.58212e-12	0.276722	0.364	0.131	8.42366e-08	2	2.779
Snx6	2.58523e-12	0.244762	0.343	0.103	8.43381e-08	2	3.33
LOC689574	2.60859e-12	0.06379	0.313	0.116	8.51001e-08	2	2.698
Psmd6	2.66293e-12	0.234443	0.333	0.123	8.68728e-08	2	2.707
Susd2	2.71968e-12	0.747938	0.374	0.084	8.87241e-08	2	4.452
Cacnb3	2.76117e-12	0.612868	0.354	0.071	9.00777e-08	2	4.986
Cox7a2l	2.88005e-12	0.404233	0.566	0.233	9.3956e-08	2	2.429
Psmc3	3.09672e-12	0.267564	0.434	0.168	1.01024e-07	2	2.583
Cetn2	3.20615e-12	0.251939	0.263	0.069	1.04594e-07	2	3.812
Map1a	3.35637e-12	0.747196	0.636	0.259	1.09495e-07	2	2.456
Tmem50a	3.36556e-12	0.366755	0.333	0.097	1.09795e-07	2	3.433
Selenok	3.40331e-12	0.160186	0.485	0.228	1.11026e-07	2	2.127
Arpc5l	3.41555e-12	0.403261	0.323	0.088	1.11425e-07	2	3.67
Vat1	3.42654e-12	0.313457	0.384	0.114	1.11784e-07	2	3.368
Tbca	3.77201e-12	0.508595	0.586	0.233	1.23054e-07	2	2.515
Grpel1	3.92557e-12	0.388204	0.313	0.078	1.28064e-07	2	4.013
Serpinb1a	3.9524e-12	0.900155	0.455	0.114	1.28939e-07	2	3.991
Psmd1	3.99866e-12	0.142145	0.354	0.151	1.30448e-07	2	2.344
Rnf7	4.11835e-12	0.653531	0.485	0.147	1.34353e-07	2	3.299
Jup	4.17386e-12	0.772759	0.323	0.052	1.36164e-07	2	6.212
Ndufs8	4.21663e-12	0.379775	0.313	0.082	1.37559e-07	2	3.817
Slc25a3	4.29795e-12	0.232417	0.525	0.233	1.40212e-07	2	2.253
Itfg1	4.36726e-12	0.481573	0.404	0.134	1.42473e-07	2	3.015
Wdr1	5.45228e-12	0.0690812	0.273	0.106	1.7787e-07	2	2.575
Atox1	5.47163e-12	0.732132	0.535	0.175	1.78501e-07	2	3.057
Rpl23a	5.66588e-12	0.0119792	0.535	0.291	1.84838e-07	2	1.838
Commd3	5.7142e-12	0.134362	0.293	0.103	1.86414e-07	2	2.845
Atl1	5.73095e-12	0.733972	0.394	0.095	1.86961e-07	2	4.147
Cox6b1	5.74145e-12	0.416462	0.394	0.131	1.87303e-07	2	3.008
Dynlrb1	5.7741e-12	0.514796	0.545	0.205	1.88369e-07	2	2.659
Ccng1	6.11644e-12	0.273564	0.323	0.099	1.99537e-07	2	3.263
Tmsb10	6.13646e-12	0.658542	0.929	0.853	2.0019e-07	2	1.089
Paip2	6.16153e-12	0.419721	0.515	0.209	2.01008e-07	2	2.464
Rnf13	6.21418e-12	0.358075	0.263	0.058	2.02725e-07	2	4.534
Ndufs2	6.34953e-12	0.1662	0.354	0.149	2.07141e-07	2	2.376
Usp5	6.64003e-12	0.389637	0.354	0.097	2.16618e-07	2	3.649
LOC108348287	6.81976e-12	0.0873359	0.374	0.175	2.22481e-07	2	2.137
Eno1	7.28894e-12	0.280533	0.495	0.231	2.37787e-07	2	2.143
Rpn1	7.75051e-12	0.506266	0.354	0.095	2.52845e-07	2	3.726
Cnih1	7.91113e-12	0.643568	0.313	0.062	2.58085e-07	2	5.048
Gfra2	8.24315e-12	0.958511	0.313	0.047	2.68916e-07	2	6.66
Psma6	8.24856e-12	0.216766	0.404	0.159	2.69093e-07	2	2.541
Mtch1	8.39632e-12	0.445841	0.556	0.222	2.73913e-07	2	2.505
Ube2a	8.6259e-12	0.167466	0.263	0.067	2.81403e-07	2	3.925
Glrx3	8.83923e-12	0.548102	0.364	0.091	2.88362e-07	2	4
Eif3c	9.86506e-12	0.426382	0.495	0.203	3.21828e-07	2	2.438
Fkbp8	1.00811e-11	0.310009	0.354	0.101	3.28875e-07	2	3.505
Slc25a4	1.02942e-11	0.652964	0.828	0.461	3.35826e-07	2	1.796
Micos10	1.03673e-11	0.44701	0.545	0.222	3.38213e-07	2	2.455
Cwc15	1.05269e-11	0.48021	0.323	0.08	3.4342e-07	2	4.037
Arpc1a	1.06158e-11	0.663805	0.444	0.131	3.4632e-07	2	3.389
Fkbp3	1.07018e-11	0.440628	0.475	0.168	3.49125e-07	2	2.827
Itgb1	1.08858e-11	0.146842	0.414	0.198	3.55128e-07	2	2.091
Capza2	1.11116e-11	0.123026	0.374	0.168	3.62492e-07	2	2.226
Arpc4	1.13521e-11	0.354093	0.323	0.101	3.70341e-07	2	3.198
Mob4	1.1419e-11	0.359526	0.354	0.106	3.72522e-07	2	3.34
LOC691995	1.19925e-11	0.542764	0.283	0.054	3.91232e-07	2	5.241
Rala	1.20408e-11	0.456108	0.293	0.062	3.92806e-07	2	4.726
Ndufb4	1.21492e-11	0.107141	0.263	0.086	3.96343e-07	2	3.058
Cox17	1.24704e-11	0.454836	0.394	0.116	4.06823e-07	2	3.397
Mindy3	1.2568e-11	0.619155	0.404	0.114	4.10006e-07	2	3.544
Sugt1	1.29454e-11	0.405179	0.374	0.11	4.22316e-07	2	3.4
Ndufab1	1.33797e-11	0.294849	0.313	0.106	4.36486e-07	2	2.953
Uqcrb.1	1.36205e-11	0.517105	0.505	0.185	4.4434e-07	2	2.73
Fkbp1a	1.4339e-11	0.720346	0.646	0.259	4.67782e-07	2	2.494
Ostc	1.44136e-11	0.591428	0.343	0.097	4.70215e-07	2	3.536
Ppib	1.44972e-11	0.204308	0.394	0.211	4.72943e-07	2	1.867
Ndufv1	1.5441e-11	0.233682	0.323	0.123	5.03733e-07	2	2.626
Pgk1	1.56247e-11	0.151976	0.444	0.19	5.09725e-07	2	2.337
Uqcrq	1.57789e-11	0.35919	0.414	0.144	5.14755e-07	2	2.875
Nptx2	1.64097e-11	0.521766	0.384	0.106	5.35334e-07	2	3.623
Eif3g	1.72001e-11	0.259249	0.293	0.091	5.6112e-07	2	3.22
Bcat1	1.73113e-11	0.658111	0.545	0.196	5.64747e-07	2	2.781
NEWGENE-1310680	1.7462e-11	0.682863	0.273	0.037	5.69661e-07	2	7.378
Klc1	1.7468e-11	0.580195	0.747	0.36	5.69858e-07	2	2.075
Impdh1	1.77375e-11	0.818874	0.323	0.056	5.78652e-07	2	5.768
Ndufa11	1.77919e-11	0.17955	0.364	0.155	5.80426e-07	2	2.348
Ina	1.79564e-11	0.878246	0.343	0.06	5.85792e-07	2	5.717
Map1lc3a	1.83143e-11	0.472916	0.727	0.356	5.97466e-07	2	2.042
A3galt2	1.83658e-11	0.656866	0.263	0.037	5.99147e-07	2	7.108
Rab6a	1.86702e-11	0.421635	0.434	0.147	6.09079e-07	2	2.952
Zwint	1.8907e-11	0.608281	0.707	0.319	6.16804e-07	2	2.216
Acot7	1.94296e-11	0.608935	0.364	0.088	6.33853e-07	2	4.136
Uqcr10	1.96633e-11	0.164641	0.333	0.123	6.41475e-07	2	2.707
Ppp1ca	1.98813e-11	0.701084	0.465	0.138	6.48588e-07	2	3.37
Rtl8a	2.03751e-11	0.395473	0.343	0.099	6.64696e-07	2	3.465
Cox7a2l2	2.06943e-11	0.507262	0.566	0.226	6.75112e-07	2	2.504
Cdkn1b	2.10956e-11	0.339608	0.293	0.088	6.88202e-07	2	3.33
Actr10	2.20468e-11	0.489258	0.293	0.06	7.19234e-07	2	4.883
Erp29	2.22786e-11	0.374701	0.303	0.08	7.26795e-07	2	3.787
Ywhae	2.31441e-11	0.421983	0.657	0.306	7.5503e-07	2	2.147
Actr3	2.4666e-11	0.469635	0.404	0.129	8.0468e-07	2	3.132
Swi5	2.47243e-11	0.172431	0.404	0.177	8.06582e-07	2	2.282
Psmc2	2.50395e-11	0.435946	0.404	0.125	8.16863e-07	2	3.232
Thy1	2.53415e-11	0.719205	0.343	0.075	8.26716e-07	2	4.573
Tmem59	2.60914e-11	0.391785	0.556	0.233	8.5118e-07	2	2.386
Vps35	2.90794e-11	0.274272	0.313	0.116	9.48656e-07	2	2.698
Tmem9b	2.99131e-11	0.72027	0.374	0.088	9.75856e-07	2	4.25
Ssbp3	3.10957e-11	0.551244	0.333	0.075	1.01444e-06	2	4.44
Pink1	3.12398e-11	0.584692	0.293	0.052	1.01914e-06	2	5.635
Hras	3.15827e-11	0.590109	0.414	0.119	1.03032e-06	2	3.479
Fdps	3.29812e-11	0.658755	0.798	0.412	1.07595e-06	2	1.937
Tcp1	3.29957e-11	0.518324	0.394	0.123	1.07642e-06	2	3.203
Dnaja2	3.38021e-11	0.246377	0.364	0.155	1.10273e-06	2	2.348
Tmbim4	3.45356e-11	0.661923	0.404	0.114	1.12665e-06	2	3.544
Stip1	3.50888e-11	0.33653	0.263	0.06	1.1447e-06	2	4.383
Zbed5	3.51742e-11	0.527183	0.495	0.185	1.14749e-06	2	2.676
Eif5a	3.63469e-11	0.400426	0.616	0.276	1.18574e-06	2	2.232
Fez1	3.67468e-11	0.499513	0.556	0.22	1.19879e-06	2	2.527
Psmd7	3.72993e-11	0.306232	0.354	0.125	1.21681e-06	2	2.832
Dhcr24	3.86607e-11	0.725809	0.545	0.192	1.26123e-06	2	2.839
Polr3g	4.05646e-11	0.591501	0.293	0.056	1.32334e-06	2	5.232
Tmx4	4.05674e-11	0.467812	0.384	0.116	1.32343e-06	2	3.31
Cd47	4.16175e-11	0.791025	0.354	0.078	1.35769e-06	2	4.538
Snrpd1	4.18729e-11	0.384547	0.384	0.129	1.36602e-06	2	2.977
Klc2	4.3273e-11	0.497763	0.313	0.069	1.41169e-06	2	4.536
Pdia6	4.34149e-11	0.555321	0.414	0.142	1.41633e-06	2	2.915
Clptm1l	4.46838e-11	0.390191	0.263	0.054	1.45772e-06	2	4.87
C1qbp	4.5451e-11	0.511855	0.273	0.047	1.48275e-06	2	5.809
Eloc	4.69153e-11	0.306715	0.283	0.073	1.53052e-06	2	3.877
Atp5f1e	4.7856e-11	0.357381	0.545	0.244	1.56121e-06	2	2.234
Pdcd10	4.82032e-11	0.342169	0.354	0.125	1.57253e-06	2	2.832
Mcam	4.8627e-11	0.420607	0.394	0.17	1.58636e-06	2	2.318
Mpc1	4.91764e-11	0.118113	0.394	0.183	1.60428e-06	2	2.153
LOC108351482	5.15452e-11	0.0843074	0.576	0.321	1.68156e-06	2	1.794
Ndufa9	5.15813e-11	0.3064	0.263	0.075	1.68274e-06	2	3.507
Fkbp4	5.24065e-11	0.390097	0.434	0.155	1.70966e-06	2	2.8
Ccdc92	5.27508e-11	0.500532	0.253	0.041	1.72089e-06	2	6.171
Polr2k	5.31021e-11	0.44091	0.323	0.082	1.73235e-06	2	3.939
Erlec1	5.54514e-11	0.235642	0.273	0.078	1.80899e-06	2	3.5
Caly	5.57083e-11	0.610343	0.283	0.054	1.81737e-06	2	5.241
Glod4	6.47594e-11	0.317627	0.253	0.062	2.11265e-06	2	4.081
Acyp2	6.48327e-11	0.481069	0.303	0.067	2.11504e-06	2	4.522
Rack1	6.4977e-11	0.209671	0.434	0.203	2.11974e-06	2	2.138
RGD1560394	6.52221e-11	0.374613	0.273	0.058	2.12774e-06	2	4.707
LOC100363502	6.66147e-11	0.244904	0.394	0.157	2.17317e-06	2	2.51
Higd1a	6.69768e-11	0.369856	0.485	0.192	2.18498e-06	2	2.526
Camk2g	6.75599e-11	0.111216	0.313	0.129	2.20401e-06	2	2.426
Ctbp1	6.76568e-11	0.221055	0.253	0.069	2.20717e-06	2	3.667
Vgf	6.8124e-11	1.05558	0.364	0.084	2.22241e-06	2	4.333
Mgst3	6.86283e-11	0.495456	0.364	0.119	2.23886e-06	2	3.059
Syt1	7.31053e-11	0.838615	0.394	0.093	2.38491e-06	2	4.237
Emc4	7.42252e-11	0.303546	0.283	0.08	2.42145e-06	2	3.537
Vcp	7.77158e-11	0.401757	0.566	0.246	2.53532e-06	2	2.301
Msn	7.78232e-11	0.187331	0.424	0.181	2.53883e-06	2	2.343
Sdhc	8.12724e-11	0.205618	0.263	0.082	2.65135e-06	2	3.207
Gnb2	8.20238e-11	0.595217	0.566	0.218	2.67586e-06	2	2.596
Rufy3	8.43681e-11	0.193022	0.323	0.121	2.75234e-06	2	2.669
Mapt	8.44616e-11	0.460636	0.424	0.144	2.75539e-06	2	2.944
Pin1	8.45217e-11	0.408768	0.465	0.185	2.75735e-06	2	2.514
Ndufa2	8.46272e-11	0.312872	0.374	0.131	2.76079e-06	2	2.855
Tomm20	8.66952e-11	0.296234	0.465	0.198	2.82826e-06	2	2.348
Timm17a	8.7032e-11	0.235163	0.293	0.099	2.83925e-06	2	2.96
Slc12a2	8.96158e-11	0.481007	0.343	0.127	2.92354e-06	2	2.701
Snx10	9.0669e-11	0.524626	0.283	0.052	2.95789e-06	2	5.442
Gsto1	9.35923e-11	0.379649	0.253	0.06	3.05326e-06	2	4.217
Mrfap1	9.46234e-11	0.25402	0.657	0.345	3.0869e-06	2	1.904
Tpm1	9.58666e-11	0.491791	0.384	0.121	3.12746e-06	2	3.174
Slc39a7	9.59032e-11	0.280971	0.293	0.093	3.12865e-06	2	3.151
Smim14	9.8638e-11	0.421932	0.253	0.05	3.21787e-06	2	5.06
Eef1b2	1.02222e-10	0.376714	0.475	0.194	3.33479e-06	2	2.448
Nudc	1.04142e-10	0.49625	0.434	0.149	3.39743e-06	2	2.913
Naa38	1.05947e-10	0.415987	0.283	0.067	3.45629e-06	2	4.224
Ostf1	1.13177e-10	0.387461	0.364	0.108	3.69216e-06	2	3.37
Mrpl54	1.13789e-10	0.419512	0.333	0.099	3.71214e-06	2	3.364
Bpnt1	1.1384e-10	0.228175	0.263	0.067	3.7138e-06	2	3.925
Psma3	1.16951e-10	0.163917	0.404	0.19	3.81529e-06	2	2.126
Mesd	1.20666e-10	0.279502	0.273	0.093	3.93649e-06	2	2.935
Phb	1.24277e-10	0.188254	0.283	0.101	4.05427e-06	2	2.802
Mrps21	1.24528e-10	0.356359	0.273	0.071	4.06249e-06	2	3.845
Rap1gds1	1.25309e-10	0.530444	0.434	0.138	4.08796e-06	2	3.145
Arl8a	1.2929e-10	0.659062	0.525	0.188	4.21784e-06	2	2.793
Ndufb10	1.3015e-10	0.195223	0.354	0.147	4.2459e-06	2	2.408
Pgp	1.30619e-10	0.649145	0.343	0.084	4.26119e-06	2	4.083
Elavl4	1.40397e-10	0.648305	0.444	0.136	4.58019e-06	2	3.265
Dusp3	1.44098e-10	0.477232	0.253	0.047	4.70091e-06	2	5.383
Pja1	1.45449e-10	0.148605	0.273	0.097	4.74499e-06	2	2.814
Map1lc3b	1.47191e-10	0.584457	0.364	0.097	4.80183e-06	2	3.753
Pfdn2	1.48806e-10	0.202347	0.414	0.172	4.85449e-06	2	2.407
Ckb	1.4952e-10	0.143456	0.616	0.347	4.87778e-06	2	1.775
Ahsa1	1.51203e-10	0.291864	0.333	0.099	4.9327e-06	2	3.364
Iscu	1.54274e-10	0.641467	0.636	0.269	5.03289e-06	2	2.364
Cript	1.55195e-10	0.314853	0.293	0.091	5.06293e-06	2	3.22
Trappc1	1.65435e-10	0.479059	0.475	0.181	5.39698e-06	2	2.624
Trpv1	1.66613e-10	0.611785	0.313	0.078	5.43542e-06	2	4.013
Ndufa13	1.67233e-10	0.438527	0.495	0.207	5.45565e-06	2	2.391
Cox5a	1.68175e-10	0.463493	0.515	0.213	5.48637e-06	2	2.418
Ppp2cb	1.76852e-10	0.392897	0.374	0.125	5.76943e-06	2	2.992
Uqcrc1	1.82442e-10	0.306634	0.323	0.103	5.9518e-06	2	3.136
Ddx24	1.83716e-10	0.112841	0.364	0.147	5.99336e-06	2	2.476
Fdft1	1.86387e-10	0.493685	0.434	0.142	6.08051e-06	2	3.056
Uqcr11	1.86391e-10	0.258878	0.525	0.254	6.08062e-06	2	2.067
Mrpl57	1.92276e-10	0.435477	0.253	0.043	6.27262e-06	2	5.884
Rab1b	2.015e-10	0.526522	0.253	0.045	6.57352e-06	2	5.622
Pafah1b1	2.02151e-10	0.51469	0.768	0.414	6.59478e-06	2	1.855
Ifi27l2b	2.04223e-10	0.643545	0.404	0.127	6.66236e-06	2	3.181
LOC685963	2.04237e-10	0.170849	0.485	0.248	6.66284e-06	2	1.956
Gap43	2.0428e-10	0.666874	0.545	0.205	6.66422e-06	2	2.659
Smap1	2.06393e-10	0.510084	0.364	0.106	6.73316e-06	2	3.434
Cct7	2.08616e-10	0.280126	0.364	0.14	6.80567e-06	2	2.6
Hprt1	2.09877e-10	0.191558	0.253	0.065	6.84682e-06	2	3.892
Pcbp4	2.11824e-10	0.26424	0.475	0.203	6.91033e-06	2	2.34
Isca1	2.13708e-10	0.380483	0.273	0.069	6.9718e-06	2	3.957
Higd2a	2.15562e-10	0.531272	0.414	0.129	7.03228e-06	2	3.209
B3gnt2	2.21553e-10	0.732502	0.293	0.047	7.22773e-06	2	6.234
RT1-CE4	2.22379e-10	0.471124	0.465	0.198	7.25466e-06	2	2.348
Vdac1	2.2341e-10	0.478316	0.374	0.116	7.2883e-06	2	3.224
Stx7	2.32781e-10	0.628325	0.313	0.065	7.59403e-06	2	4.815
RGD1562987	2.50477e-10	0.27038	0.354	0.121	8.17132e-06	2	2.926
Bcap29	2.52307e-10	0.383135	0.253	0.058	8.231e-06	2	4.362
Emc7	2.55715e-10	0.23263	0.343	0.123	8.34218e-06	2	2.789
Psma5	2.69712e-10	0.110171	0.293	0.123	8.79882e-06	2	2.382
Nefm	2.69917e-10	0.488639	0.606	0.276	8.80552e-06	2	2.196
Bola2	2.7618e-10	0.290325	0.384	0.157	9.00981e-06	2	2.446
Nol7	2.84221e-10	0.15694	0.273	0.099	9.27216e-06	2	2.758
Ndrg4	2.86919e-10	0.508474	0.657	0.304	9.36015e-06	2	2.161
Uqcrc2	2.88668e-10	0.36718	0.283	0.075	9.41723e-06	2	3.773
Eif1b	2.91813e-10	0.115718	0.556	0.293	9.51983e-06	2	1.898
Hacd3	3.01923e-10	0.404718	0.333	0.106	9.84965e-06	2	3.142
Stxbp1	3.0357e-10	0.310029	0.394	0.147	9.90336e-06	2	2.68
LOC108351137	3.04575e-10	0.635618	0.667	0.3	9.93616e-06	2	2.223
Tsc22d1	3.10082e-10	0.419596	0.404	0.144	1.01158e-05	2	2.806
Pdia3	3.13693e-10	0.577232	0.455	0.159	1.02336e-05	2	2.862
Gpi	3.13745e-10	0.168206	0.434	0.209	1.02353e-05	2	2.077
Ndufv3.1	3.18735e-10	0.637074	0.303	0.062	1.03981e-05	2	4.887
Gipc1	3.191e-10	0.452457	0.253	0.043	1.041e-05	2	5.884
Pigp	3.22549e-10	0.459966	0.283	0.069	1.05225e-05	2	4.101
Ldb2	3.31006e-10	0.434928	0.323	0.08	1.07984e-05	2	4.037
LOC100361543	3.48371e-10	0.301917	0.263	0.065	1.13649e-05	2	4.046
Vdac2	3.6896e-10	0.163659	0.455	0.226	1.20366e-05	2	2.013
Rpl13a	3.84416e-10	0.0319717	0.283	0.116	1.25408e-05	2	2.44
Hsd17b12	3.93874e-10	0.193023	0.303	0.103	1.28494e-05	2	2.942
Atp6v0c	4.12931e-10	0.642148	0.828	0.502	1.3471e-05	2	1.649
Got1	4.13804e-10	0.542439	0.384	0.112	1.34995e-05	2	3.429
Timm8b	4.16025e-10	0.494243	0.384	0.121	1.3572e-05	2	3.174
Nap1l1	4.49387e-10	0.207082	0.374	0.185	1.46604e-05	2	2.022
Mien1	4.67138e-10	0.216983	0.354	0.14	1.52394e-05	2	2.529
Leprotl1	4.67207e-10	0.483731	0.263	0.05	1.52417e-05	2	5.26
Flot1	4.67803e-10	0.197033	0.374	0.153	1.52611e-05	2	2.444
Cct4	4.74631e-10	0.170505	0.414	0.2	1.54839e-05	2	2.07
Dctn2	4.8419e-10	0.365672	0.414	0.17	1.57957e-05	2	2.435
Avpi1	4.9368e-10	0.455657	0.273	0.065	1.61053e-05	2	4.2
Vps29	4.96417e-10	0.529745	0.374	0.114	1.61946e-05	2	3.281
Crmp1	4.97585e-10	0.673325	0.293	0.056	1.62327e-05	2	5.232
Pgrmc2	5.08236e-10	0.401989	0.253	0.056	1.65802e-05	2	4.518
Sdhb	5.10357e-10	0.00397315	0.263	0.119	1.66494e-05	2	2.21
Ank2	5.13317e-10	0.0190732	0.313	0.164	1.67459e-05	2	1.909
Slc25a39	5.19274e-10	0.378366	0.313	0.082	1.69403e-05	2	3.817
Cavin1	5.28265e-10	0.310261	0.313	0.129	1.72336e-05	2	2.426
C1d	5.31461e-10	0.361437	0.273	0.073	1.73379e-05	2	3.74
Rab1a	5.3195e-10	0.177097	0.253	0.071	1.73538e-05	2	3.563
LOC100362027	5.38338e-10	0.141872	0.374	0.17	1.75622e-05	2	2.2
Sae1	5.41458e-10	0.174549	0.273	0.091	1.7664e-05	2	3
Cir1	5.46753e-10	0.337208	0.273	0.067	1.78367e-05	2	4.075
Atxn10	5.51892e-10	0.197876	0.273	0.078	1.80044e-05	2	3.5
Kcnd1	5.67151e-10	0.490023	0.253	0.047	1.85022e-05	2	5.383
Dipk1b	5.88951e-10	0.353692	0.273	0.067	1.92134e-05	2	4.075
Nbl1	6.1105e-10	0.612656	0.374	0.099	1.99343e-05	2	3.778
Ndufb2	6.26507e-10	0.388048	0.444	0.175	2.04385e-05	2	2.537
App	6.28189e-10	0.470209	0.667	0.332	2.04934e-05	2	2.009
Evl	6.39086e-10	0.49986	0.263	0.043	2.08489e-05	2	6.116
Pabpn1	6.40579e-10	0.0853541	0.323	0.14	2.08976e-05	2	2.307
Nqo1	6.44425e-10	0.405192	0.273	0.062	2.10231e-05	2	4.403
Fam89b	6.49259e-10	0.538013	0.313	0.075	2.11808e-05	2	4.173
Aldoa	7.18472e-10	0.605473	0.788	0.427	2.34387e-05	2	1.845
Gapdh	7.50286e-10	0.330575	0.354	0.123	2.44766e-05	2	2.878
Pfdn4	7.63196e-10	0.457028	0.293	0.067	2.48978e-05	2	4.373
Prdx5	7.75154e-10	0.295035	0.485	0.218	2.52879e-05	2	2.225
LOC100910944	7.81245e-10	0.208366	0.293	0.101	2.54866e-05	2	2.901
Atp6v0e1	8.29408e-10	0.125825	0.364	0.183	2.70578e-05	2	1.989
Serinc3	8.32372e-10	0.515572	0.343	0.106	2.71545e-05	2	3.236
Txndc15	8.42183e-10	0.282411	0.263	0.071	2.74745e-05	2	3.704
Actb	8.49032e-10	0.57678	0.768	0.405	2.7698e-05	2	1.896
Dpysl4	8.61362e-10	0.731224	0.313	0.067	2.81002e-05	2	4.672
Pqlc1	8.6733e-10	0.359654	0.404	0.162	2.82949e-05	2	2.494
Spcs1	8.67838e-10	0.348542	0.323	0.106	2.83115e-05	2	3.047
Nars	8.75512e-10	0.219322	0.434	0.192	2.85618e-05	2	2.26
Eid1	8.8606e-10	0.185178	0.444	0.207	2.89059e-05	2	2.145
Aig1	9.05295e-10	0.515947	0.293	0.062	2.95334e-05	2	4.726
Cox8a	9.12917e-10	0.64702	0.717	0.351	2.97821e-05	2	2.043
Cd82	9.3735e-10	0.691932	0.303	0.067	3.05792e-05	2	4.522
Srp19	9.43012e-10	0.310385	0.273	0.067	3.07639e-05	2	4.075
Mdh2	9.6879e-10	0.254241	0.354	0.127	3.16048e-05	2	2.787
Ndufb11	9.86983e-10	0.363917	0.455	0.185	3.21984e-05	2	2.459
Rheb	9.88732e-10	0.537874	0.545	0.224	3.22554e-05	2	2.433
Cct2	1.03623e-09	0.15291	0.354	0.149	3.3805e-05	2	2.376
Nnat	1.08885e-09	0.617724	0.273	0.05	3.55217e-05	2	5.46
Ap2s1	1.13465e-09	0.57716	0.313	0.075	3.70158e-05	2	4.173
Tecr	1.1352e-09	0.743247	0.525	0.209	3.70337e-05	2	2.512
Chp1	1.14011e-09	0.225744	0.293	0.097	3.71937e-05	2	3.021
Map2k2	1.14384e-09	0.285611	0.253	0.073	3.73155e-05	2	3.466
Vamp2	1.16458e-09	0.540471	0.424	0.142	3.79922e-05	2	2.986
Nap1l5	1.16654e-09	0.678804	0.283	0.052	3.8056e-05	2	5.442
Rpl27	1.16935e-09	0.00618647	0.404	0.235	3.81476e-05	2	1.719
Mrps25	1.17061e-09	0.374366	0.253	0.052	3.81887e-05	2	4.865
Ankrd46	1.20676e-09	0.328785	0.253	0.065	3.9368e-05	2	3.892
Bag1	1.21042e-09	0.389201	0.273	0.062	3.94876e-05	2	4.403
Mrps36	1.21712e-09	0.391986	0.273	0.071	3.9706e-05	2	3.845
Srp9	1.22509e-09	0.414946	0.303	0.088	3.99661e-05	2	3.443
Tmem59l	1.23232e-09	0.602583	0.263	0.045	4.0202e-05	2	5.844
Tmem14c	1.24032e-09	0.375885	0.253	0.073	4.04629e-05	2	3.466
Ndufa5	1.24326e-09	0.412503	0.394	0.138	4.0559e-05	2	2.855
Tpgs1	1.24748e-09	0.185434	0.263	0.082	4.06964e-05	2	3.207
Atp6ap2	1.25323e-09	0.812296	0.434	0.149	4.08842e-05	2	2.913
Capn2	1.26415e-09	0.221178	0.343	0.138	4.12403e-05	2	2.486
Cab39	1.35018e-09	0.270941	0.333	0.125	4.40468e-05	2	2.664
Gdi2	1.3764e-09	0.400096	0.364	0.121	4.49023e-05	2	3.008
Fgf13	1.40272e-09	0.702728	0.515	0.188	4.57608e-05	2	2.739
Sdcbp	1.40731e-09	0.632379	0.606	0.276	4.59107e-05	2	2.196
LOC108348144	1.44353e-09	0.216241	0.354	0.149	4.70922e-05	2	2.376
Dnajc8	1.47293e-09	0.353766	0.273	0.08	4.80513e-05	2	3.413
Mrpl27	1.51123e-09	0.124592	0.273	0.097	4.9301e-05	2	2.814
Tspan3	1.54172e-09	0.249895	0.404	0.172	5.02956e-05	2	2.349
Actr1a	1.55282e-09	0.0680417	0.253	0.086	5.06578e-05	2	2.942
Ifi27	1.70405e-09	0.607611	0.828	0.498	5.55914e-05	2	1.663
Rpl4	1.71218e-09	0.0483332	0.455	0.259	5.58566e-05	2	1.757
Rgs3	1.73043e-09	0.160896	0.313	0.119	5.64518e-05	2	2.63
Trappc6b	1.75402e-09	0.337133	0.273	0.073	5.72216e-05	2	3.74
Ndufa4	1.78269e-09	0.69876	0.768	0.435	5.81566e-05	2	1.766
Ttc1	1.80101e-09	0.270851	0.283	0.088	5.87544e-05	2	3.216
Rpl22l1	1.81736e-09	0.172401	0.414	0.196	5.92877e-05	2	2.112
Rps11	1.87337e-09	0.0818175	0.626	0.369	6.1115e-05	2	1.696
Atp5f1d	1.89268e-09	0.462622	0.657	0.319	6.17448e-05	2	2.06
Exoc3	1.91223e-09	0.470074	0.263	0.052	6.23827e-05	2	5.058
Pgam1	1.967e-09	0.422984	0.525	0.226	6.41695e-05	2	2.323
Eif3k	2.02617e-09	0.346139	0.293	0.095	6.60998e-05	2	3.084
Hspb8	2.16422e-09	0.246586	0.253	0.069	7.06032e-05	2	3.667
Tspan31	2.22012e-09	0.187369	0.253	0.08	7.24268e-05	2	3.163
Commd1	2.3014e-09	0.198234	0.263	0.088	7.50785e-05	2	2.989
Cfl1	2.30829e-09	0.303813	0.727	0.412	7.53033e-05	2	1.765
Tmed9	2.31022e-09	0.549925	0.384	0.131	7.53662e-05	2	2.931
Ncs1	2.32266e-09	0.363419	0.273	0.069	7.5772e-05	2	3.957
Cd81	2.32574e-09	0.0754579	0.495	0.276	7.58727e-05	2	1.793
Ggt7	2.39525e-09	0.499907	0.263	0.056	7.81401e-05	2	4.696
Ndufa12	2.46026e-09	0.0353566	0.263	0.121	8.02612e-05	2	2.174
Aplp2	2.46369e-09	0.339445	0.444	0.175	8.03731e-05	2	2.537
Jtb	2.46671e-09	0.035616	0.273	0.125	8.04714e-05	2	2.184
Ubqln1	2.53325e-09	0.417121	0.283	0.078	8.26423e-05	2	3.628
Htr3a	2.64136e-09	0.919778	0.283	0.047	8.61691e-05	2	6.021
Rpl37	2.66963e-09	0.0751307	0.364	0.196	8.70915e-05	2	1.857
Ociad1	2.70812e-09	0.35405	0.253	0.073	8.83471e-05	2	3.466
Resp18	2.78155e-09	0.167649	0.414	0.194	9.07425e-05	2	2.134
Arpc5	2.85846e-09	0.224949	0.384	0.147	9.32515e-05	2	2.612
Akr1a1	2.88137e-09	0.48166	0.556	0.25	9.39989e-05	2	2.224
Plekhb2	3.22792e-09	0.516194	0.263	0.056	0.000105305	2	4.696
B3gat3	3.22909e-09	0.527661	0.263	0.054	0.000105343	2	4.87
Ctsa	3.3381e-09	0.523098	0.364	0.114	0.000108899	2	3.193
Arf5	3.39898e-09	0.4	0.505	0.213	0.000110885	2	2.371
Creld1	3.49805e-09	0.543914	0.283	0.067	0.000114117	2	4.224
Cct3	3.55555e-09	0.0193271	0.343	0.177	0.000115993	2	1.938
Brk1	3.59837e-09	0.305562	0.343	0.131	0.000117389	2	2.618
Fgf12	3.61218e-09	0.484369	0.273	0.071	0.00011784	2	3.845
LOC100912618	3.73476e-09	0.136094	0.283	0.103	0.000121839	2	2.748
Hist3h2ba	3.80471e-09	0.0284284	0.273	0.125	0.000124121	2	2.184
Ldha	4.4284e-09	0.372249	0.657	0.341	0.000144468	2	1.927
Ndfip1	4.5454e-09	0.604092	0.838	0.522	0.000148284	2	1.605
Clu	5.04219e-09	0.627338	0.485	0.179	0.000164491	2	2.709
Cox7b	5.13514e-09	0.297867	0.434	0.185	0.000167524	2	2.346
Arpc3	5.24005e-09	0.111399	0.364	0.194	0.000170946	2	1.876
Sec11c	5.3205e-09	0.267632	0.283	0.097	0.000173571	2	2.918
Ubxn4	5.40275e-09	0.244229	0.323	0.116	0.000176254	2	2.784
Hspa8	5.45516e-09	0.44944	0.889	0.595	0.000177964	2	1.494
Rbm8a	5.46969e-09	0.137054	0.374	0.172	0.000178438	2	2.174
Supt4h1	5.77451e-09	0.393582	0.253	0.062	0.000188382	2	4.081
Mt3	5.79544e-09	0.876845	0.475	0.162	0.000189065	2	2.932
Csnk2b	6.15654e-09	0.17574	0.283	0.103	0.000200845	2	2.748
Snca	6.36085e-09	0.0632793	0.283	0.125	0.00020751	2	2.264
Rps21	6.50623e-09	0.127281	0.333	0.159	0.000212253	2	2.094
Epdr1	6.5415e-09	0.310684	0.303	0.101	0.000213403	2	3
Tuba1b	6.59705e-09	0.571395	0.707	0.366	0.000215216	2	1.932
Ap3b2	6.60706e-09	0.295402	0.263	0.075	0.000215542	2	3.507
Psmd2	6.8768e-09	0.252942	0.323	0.116	0.000224342	2	2.784
Got2	7.03605e-09	0.347804	0.303	0.099	0.000229537	2	3.061
Use1	7.27213e-09	0.0700379	0.283	0.114	0.000237239	2	2.482
Zc3h15	7.74505e-09	0.121889	0.303	0.127	0.000252667	2	2.386
Kif21a	7.76984e-09	0.0305038	0.414	0.226	0.000253475	2	1.832
Ndufs7	7.80239e-09	0.230758	0.354	0.144	0.000254538	2	2.458
Sdf2	7.94637e-09	0.452499	0.313	0.114	0.000259234	2	2.746
Flywch1	8.08228e-09	0.186875	0.283	0.088	0.000263668	2	3.216
Eif3h	8.3404e-09	0.369402	0.273	0.073	0.000272089	2	3.74
Add1	8.39199e-09	0.263199	0.343	0.127	0.000273772	2	2.701
Pkig	9.13731e-09	0.55584	0.303	0.078	0.000298086	2	3.885
Eif4h	9.46908e-09	0.112278	0.364	0.166	0.00030891	2	2.193
Rbfox1	9.5501e-09	0.676543	0.303	0.071	0.000311553	2	4.268
Rpl6	9.623e-09	0.220909	0.455	0.226	0.000313931	2	2.013
Mapk8ip1	9.85825e-09	0.350548	0.283	0.095	0.000321606	2	2.979
Ptges3	9.96956e-09	0.254854	0.485	0.228	0.000325237	2	2.127
Ppdpf	9.98096e-09	0.0991912	0.303	0.123	0.000325609	2	2.463
Cyfip2	1.05215e-08	0.383339	0.333	0.101	0.000343244	2	3.297
Rab2b	1.14194e-08	0.626243	0.273	0.058	0.000372536	2	4.707
Ddb1	1.14258e-08	0.181421	0.303	0.125	0.000372744	2	2.424
Eif3a	1.27385e-08	0.00655724	0.374	0.222	0.000415567	2	1.685
Cox6a1	1.30859e-08	0.572662	0.758	0.416	0.000426901	2	1.822
Ndufb9	1.34105e-08	0.245261	0.495	0.248	0.000437491	2	1.996
Hpcal1	1.35392e-08	0.820989	0.253	0.041	0.00044169	2	6.171
Tagln2	1.37166e-08	0.422905	0.495	0.22	0.000447477	2	2.25
Tmsb4x	1.44636e-08	0.552945	0.98	0.963	0.000471847	2	1.018
Egln2	1.48372e-08	0.283376	0.303	0.095	0.000484035	2	3.189
Lamp1	1.49642e-08	0.217246	0.434	0.198	0.000488178	2	2.192
Cox5b	1.57267e-08	0.447456	0.586	0.278	0.000513052	2	2.108
LOC108348142	1.61326e-08	0.25066	0.293	0.121	0.000526295	2	2.421
Snrpd2	1.63403e-08	0.245276	0.343	0.144	0.000533069	2	2.382
Krtcap2	1.6522e-08	0.197419	0.253	0.097	0.000538996	2	2.608
Sh3glb1	1.65994e-08	0.167659	0.303	0.119	0.000541523	2	2.546
Kif3a	1.72036e-08	0.237025	0.273	0.086	0.000561234	2	3.174
Sub1	1.72328e-08	0.304726	0.495	0.248	0.000562185	2	1.996
Psmb5	1.75583e-08	0.52188	0.646	0.321	0.000572805	2	2.012
Capzb	1.75726e-08	0.675708	0.495	0.185	0.00057327	2	2.676
Skp1	1.76543e-08	0.0782392	0.444	0.244	0.000575935	2	1.82
Ndufs5	1.78029e-08	0.497339	0.505	0.216	0.000580783	2	2.338
Wasl	1.79159e-08	0.19704	0.263	0.084	0.00058447	2	3.131
Arl8b	1.79745e-08	0.352423	0.343	0.125	0.000586382	2	2.744
Pea15	1.80467e-08	0.147589	0.253	0.091	0.000588736	2	2.78
Atp5pf	1.81367e-08	0.531592	0.576	0.269	0.000591673	2	2.141
Psmb3	1.81378e-08	0.369118	0.475	0.209	0.000591709	2	2.273
Atp5mc2	1.86098e-08	0.279165	0.394	0.175	0.000607109	2	2.251
Rab11a	1.93264e-08	0.118821	0.293	0.119	0.000630486	2	2.462
Prdx1	1.95066e-08	0.230548	0.515	0.267	0.000636362	2	1.929
S100a10	1.97378e-08	0.410646	0.889	0.653	0.000643908	2	1.361
Ensa	2.07153e-08	0.0794668	0.253	0.099	0.000675794	2	2.556
Cct6a	2.08769e-08	0.288744	0.343	0.153	0.000681066	2	2.242
Ppme1	2.0951e-08	0.502285	0.263	0.056	0.000683484	2	4.696
Park7	2.10479e-08	0.0457753	0.384	0.2	0.000686645	2	1.92
Ywhab	2.1739e-08	0.294907	0.556	0.276	0.000709192	2	2.014
Saraf	2.20926e-08	0.227233	0.424	0.194	0.000720728	2	2.186
Sptan1	2.31861e-08	0.0558208	0.434	0.239	0.000756399	2	1.816
Olfm1	2.32643e-08	0.567488	0.313	0.082	0.000758951	2	3.817
Psma1	2.36512e-08	0.10599	0.293	0.131	0.000771574	2	2.237
Slc17a6	2.45389e-08	0.60337	0.313	0.086	0.000800531	2	3.64
Akirin1	2.47768e-08	0.384212	0.283	0.075	0.000808293	2	3.773
Rab14	2.48829e-08	0.203469	0.343	0.147	0.000811755	2	2.333
Sh3glb2	2.63451e-08	0.220531	0.283	0.088	0.000859457	2	3.216
Atp6v1a	2.63499e-08	0.416703	0.333	0.11	0.000859614	2	3.027
Shisa5	2.69309e-08	0.383904	0.273	0.078	0.000878567	2	3.5
Grb2	2.70945e-08	0.409109	0.323	0.101	0.000883905	2	3.198
Atp6v0a1	2.76148e-08	0.399143	0.333	0.114	0.000900879	2	2.921
Osbpl3	2.84788e-08	0.438765	0.273	0.067	0.000929065	2	4.075
Ccser2	2.92798e-08	0.257597	0.273	0.091	0.000955194	2	3
Tmem87b	2.98185e-08	0.365665	0.303	0.106	0.00097277	2	2.858
Cacna2d1	2.98464e-08	0.304969	0.253	0.069	0.000973678	2	3.667
Ppia	2.9862e-08	0.517227	0.586	0.274	0.000974189	2	2.139
Hopx	3.03443e-08	0.730864	0.253	0.043	0.000989923	2	5.884
Spcs2	3.10167e-08	0.302283	0.303	0.116	0.00101186	2	2.612
Napa	3.1678e-08	0.198021	0.313	0.127	0.00103343	2	2.465
Rraga	3.21446e-08	0.309185	0.333	0.125	0.00104865	2	2.664
Ncoa7	3.37072e-08	0.257165	0.333	0.119	0.00109963	2	2.798
Bnip3l	3.39422e-08	0.457456	0.364	0.121	0.00110729	2	3.008
Tmem45b	3.63801e-08	0.882229	0.263	0.047	0.00118683	2	5.596
Lamp2	3.78671e-08	0.11354	0.404	0.25	0.00123534	2	1.616
Stx12	4.01839e-08	0.245571	0.283	0.099	0.00131092	2	2.859
Abhd17a	4.15782e-08	0.268199	0.253	0.082	0.00135641	2	3.085
Atp6v1g1	4.19247e-08	0.233786	0.566	0.293	0.00136771	2	1.932
Manf	4.24046e-08	0.0793261	0.273	0.114	0.00138336	2	2.395
Rpl36	4.26466e-08	0.0684224	0.515	0.33	0.00139126	2	1.561
AABR07031491.2	4.28554e-08	0.0168943	0.263	0.116	0.00139807	2	2.267
Timm13	4.30374e-08	0.382771	0.384	0.157	0.00140401	2	2.446
Clta	4.37322e-08	0.399795	0.616	0.31	0.00142668	2	1.987
Pgrmc1	4.39564e-08	0.231895	0.333	0.134	0.00143399	2	2.485
Dync1h1	4.46672e-08	0.32366	0.424	0.205	0.00145718	2	2.068
Pten	4.49356e-08	0.264883	0.283	0.091	0.00146594	2	3.11
Scamp1	4.5146e-08	0.436029	0.263	0.069	0.0014728	2	3.812
Tspan7	4.71766e-08	0.163881	0.414	0.205	0.00153904	2	2.02
Fkbp2	4.76783e-08	0.174883	0.404	0.22	0.00155541	2	1.836
Smarca4	5.32051e-08	0.3066	0.253	0.071	0.00173571	2	3.563
Sucla2	5.42989e-08	0.401833	0.283	0.103	0.00177139	2	2.748
Dad1	5.46457e-08	0.0596304	0.455	0.276	0.00178271	2	1.649
Psap	5.71076e-08	0.593162	0.798	0.496	0.00186302	2	1.609
Tmed10	5.96548e-08	0.140474	0.293	0.138	0.00194612	2	2.123
Rad23b	6.00699e-08	0.092252	0.273	0.123	0.00195966	2	2.22
Rpl35	6.06698e-08	0.0768261	0.697	0.45	0.00197923	2	1.549
Synm	6.27766e-08	0.383825	0.364	0.129	0.00204796	2	2.822
Dync1li2	6.36531e-08	0.299256	0.293	0.106	0.00207656	2	2.764
Gmcl1	6.57051e-08	0.444222	0.253	0.056	0.0021435	2	4.518
Adam19	6.58624e-08	0.84085	0.253	0.045	0.00214863	2	5.622
Armcx3	6.66157e-08	0.595006	0.303	0.075	0.0021732	2	4.04
Sbds	6.96999e-08	0.278135	0.253	0.082	0.00227382	2	3.085
Abcf1	7.15233e-08	0.388454	0.303	0.11	0.0023333	2	2.755
Lmbrd1	7.19864e-08	0.633144	0.283	0.078	0.00234841	2	3.628
Psma7	7.28417e-08	0.188918	0.444	0.235	0.00237632	2	1.889
Cd99	7.43086e-08	0.204727	0.495	0.291	0.00242417	2	1.701
Naca	7.46116e-08	0.0250065	0.606	0.39	0.00243406	2	1.554
Canx	7.51167e-08	0.135982	0.535	0.33	0.00245053	2	1.621
Fasn	7.5178e-08	0.14186	0.273	0.138	0.00245253	2	1.978
Uxs1	7.52027e-08	0.50257	0.273	0.065	0.00245334	2	4.2
Pfn1	7.65123e-08	0.436534	0.505	0.226	0.00249606	2	2.235
Hnrnpk	7.69833e-08	0.126876	0.323	0.144	0.00251143	2	2.243
Cuta	7.88124e-08	0.242583	0.323	0.136	0.0025711	2	2.375
Cdc37	8.12748e-08	0.0690342	0.253	0.11	0.00265143	2	2.3
Map2k1	8.12764e-08	0.0351087	0.253	0.101	0.00265148	2	2.505
Elob	8.33181e-08	0.338665	0.576	0.293	0.00271809	2	1.966
LOC100359922	8.39512e-08	0.231926	0.374	0.181	0.00273874	2	2.066
Psen2	8.52395e-08	0.331744	0.283	0.084	0.00278077	2	3.369
Rpn2	8.79351e-08	0.548842	0.273	0.078	0.00286871	2	3.5
Prdx2	8.86631e-08	0.257737	0.596	0.323	0.00289246	2	1.845
Myl12b	8.97086e-08	0.201536	0.313	0.127	0.00292656	2	2.465
Anxa6	9.07598e-08	0.348635	0.434	0.19	0.00296086	2	2.284
Akap11	9.15376e-08	0.143369	0.374	0.175	0.00298623	2	2.137
Atp2b1	9.16313e-08	0.164339	0.293	0.116	0.00298929	2	2.526
Atp5po	9.28587e-08	0.218245	0.444	0.226	0.00302933	2	1.965
Dock11	9.69924e-08	0.616243	0.253	0.058	0.00316418	2	4.362
Rnf14	1.00639e-07	0.427169	0.303	0.108	0.00328314	2	2.806
Txndc17	1.00934e-07	0.178074	0.283	0.108	0.00329277	2	2.62
Ran	1.03763e-07	0.192445	0.394	0.205	0.00338505	2	1.922
Cdk14	1.07328e-07	0.165436	0.263	0.099	0.00350135	2	2.657
Cep170b	1.07963e-07	0.795789	0.283	0.065	0.00352209	2	4.354
Hsp90b1	1.09679e-07	0.0128062	0.444	0.263	0.00357807	2	1.688
Atp5mg	1.106e-07	0.096435	0.434	0.25	0.0036081	2	1.736
Atp5pd	1.15685e-07	0.378478	0.556	0.287	0.00377398	2	1.937
Cacybp	1.18295e-07	0.120146	0.354	0.179	0.00385914	2	1.978
Mdh1	1.20874e-07	0.269969	0.394	0.172	0.00394329	2	2.291
Cap1	1.22172e-07	0.173241	0.253	0.091	0.00398563	2	2.78
Actg1	1.2281e-07	0.427643	0.253	0.067	0.00400643	2	3.776
Csnk1d	1.275e-07	0.225564	0.303	0.116	0.00415942	2	2.612
Arpc2	1.33e-07	0.261062	0.455	0.224	0.00433886	2	2.031
Rpl12	1.41722e-07	0.034667	0.424	0.246	0.0046234	2	1.724
Mapre1	1.45554e-07	0.135794	0.273	0.119	0.00474839	2	2.294
Txnl1	1.47688e-07	0.169555	0.343	0.162	0.00481803	2	2.117
Actn4	1.50979e-07	0.272585	0.364	0.162	0.00492538	2	2.247
Zfr	1.51206e-07	0.207507	0.293	0.112	0.00493281	2	2.616
Gsk3b	1.51321e-07	0.134865	0.263	0.095	0.00493654	2	2.768
Rps27a	1.56968e-07	0.214471	0.293	0.119	0.00512077	2	2.462
Pmp22	1.61793e-07	0.430851	0.737	0.448	0.00527816	2	1.645
Ncdn	1.62537e-07	0.430242	0.333	0.116	0.00530245	2	2.871
Chd4	1.87179e-07	0.194688	0.374	0.203	0.00610636	2	1.842
Gdi1	1.88042e-07	0.128159	0.333	0.157	0.00613448	2	2.121
St13	1.97043e-07	0.313922	0.364	0.153	0.00642814	2	2.379
P4hb	2.01718e-07	0.38271	0.263	0.082	0.00658065	2	3.207
Stmn1	2.03449e-07	0.360494	0.586	0.297	0.0066371	2	1.973
Rac1	2.06793e-07	0.365602	0.354	0.149	0.00674621	2	2.376
Eepd1	2.19754e-07	0.0845955	0.333	0.162	0.00716904	2	2.056
Ccdc136	2.30737e-07	0.393194	0.253	0.062	0.00752734	2	4.081
Srp14	2.33835e-07	0.394427	0.475	0.231	0.00762838	2	2.056
Trim2	2.45021e-07	0.0662817	0.283	0.121	0.00799332	2	2.339
Jpt1	2.68904e-07	0.244986	0.566	0.308	0.00877244	2	1.838
Ttc3	2.79625e-07	0.283192	0.374	0.166	0.0091222	2	2.253
Psmd13	2.87348e-07	0.334148	0.293	0.103	0.00937415	2	2.845
Srebf2	2.92586e-07	0.391738	0.253	0.08	0.00954504	2	3.163
Tcf25	3.00694e-07	0.0198885	0.455	0.263	0.00980954	2	1.73
Mrps15	3.10391e-07	0.40264	0.303	0.099	0.0101259	2	3.061
Ubxn1	3.12092e-07	0.436481	0.374	0.151	0.0101814	2	2.477
Guk1	3.169e-07	0.260013	0.313	0.123	0.0103382	2	2.545
Cltc	3.20979e-07	0.17451	0.535	0.302	0.0104713	2	1.772
Atp13a2	3.32375e-07	0.536474	0.263	0.06	0.0108431	2	4.383
Atp5if1	3.45532e-07	0.343098	0.667	0.394	0.0112723	2	1.693
Atp5mc1	3.57478e-07	0.218818	0.455	0.239	0.011662	2	1.904
Rab10	3.65919e-07	0.0984229	0.313	0.153	0.0119374	2	2.046
Ndufb8	3.69617e-07	0.336168	0.545	0.282	0.012058	2	1.933
Acly	3.77978e-07	0.400528	0.384	0.179	0.0123308	2	2.145
Pik3ip1	3.99593e-07	0.466887	0.253	0.062	0.0130359	2	4.081
Ptprf	4.04063e-07	0.43291	0.283	0.097	0.0131818	2	2.918
LOC108348111	4.07888e-07	0.370912	0.253	0.067	0.0133065	2	3.776
Lamtor5	4.20024e-07	0.440532	0.273	0.084	0.0137024	2	3.25
Rtn4	4.20067e-07	0.391572	0.798	0.513	0.0137039	2	1.556
Kpnb1	4.21527e-07	0.158014	0.273	0.114	0.0137515	2	2.395
Mrpl20	4.64977e-07	0.235907	0.283	0.108	0.0151689	2	2.62
Atp6v1e1	4.84384e-07	0.270623	0.434	0.218	0.0158021	2	1.991
Ywhaz	4.95132e-07	0.141822	0.475	0.263	0.0161527	2	1.806
Fis1	5.58133e-07	0.381108	0.404	0.17	0.018208	2	2.376
Sqstm1	5.63971e-07	0.274009	0.495	0.248	0.0183984	2	1.996
Morf4l2	5.83478e-07	0.0621728	0.374	0.192	0.0190348	2	1.948
Mbnl2	6.23753e-07	0.0627421	0.384	0.231	0.0203487	2	1.662
Eef2	6.63444e-07	0.309007	0.475	0.233	0.0216435	2	2.039
Npm1	6.761e-07	0.0431178	0.455	0.282	0.0220564	2	1.613
Nell1	6.86968e-07	0.182012	0.253	0.103	0.022411	2	2.456
Gabarapl1	7.11204e-07	0.382236	0.404	0.175	0.0232016	2	2.309
Hspd1	7.26766e-07	0.0164057	0.343	0.194	0.0237093	2	1.768
Pja2	7.29142e-07	0.404978	0.394	0.164	0.0237868	2	2.402
Cox6c	7.56511e-07	0.188523	0.576	0.338	0.0246797	2	1.704
Abca7	7.61841e-07	0.32074	0.263	0.091	0.0248535	2	2.89
Atp5mf	7.71431e-07	0.386747	0.475	0.222	0.0251664	2	2.14
Pfdn5	7.7523e-07	0.228944	0.394	0.196	0.0252903	2	2.01
Tomm5	8.19978e-07	0.235129	0.263	0.11	0.0267501	2	2.391
Cfdp1	8.41367e-07	0.262347	0.263	0.091	0.0274479	2	2.89
Ptpra	8.60373e-07	0.2925	0.253	0.095	0.028068	2	2.663
Kras	8.82579e-07	0.16191	0.273	0.114	0.0287924	2	2.395
Cox4i1	9.39073e-07	0.523584	0.778	0.498	0.0306354	2	1.562
Selenom	9.41832e-07	0.374976	0.333	0.119	0.0307254	2	2.798
Eif3m	9.5962e-07	0.122993	0.303	0.151	0.0313057	2	2.007
Kif5c	9.83624e-07	0.294604	0.273	0.103	0.0320888	2	2.65
Calm3	1.0166e-06	0.185215	0.556	0.325	0.0331644	2	1.711
Pmvk	1.10648e-06	0.178105	0.273	0.114	0.0360967	2	2.395
Gpx4	1.15944e-06	0.0250605	0.646	0.45	0.0378243	2	1.436
Ssr2	1.21225e-06	0.472922	0.293	0.099	0.0395472	2	2.96
Man1a2	1.37338e-06	0.638551	0.263	0.062	0.0448037	2	4.242
Brox	1.40074e-06	0.377585	0.253	0.078	0.0456962	2	3.244
Casc4	1.43964e-06	0.451204	0.333	0.116	0.0469653	2	2.871
LOC100360841	1.72666e-06	0.116761	0.374	0.2	0.056329	2	1.87
Dnm3	1.88622e-06	0.124028	0.273	0.11	0.0615341	2	2.482
Syt4	2.08919e-06	0.45914	0.414	0.17	0.0681556	2	2.435
Adk	2.1966e-06	0.154754	0.263	0.123	0.0716597	2	2.138
Pik3r1	2.24294e-06	0.051459	0.273	0.164	0.0731714	2	1.665
Ssr3	2.32402e-06	0.032476	0.253	0.121	0.0758165	2	2.091
Ctsf	2.32708e-06	0.546936	0.253	0.065	0.0759164	2	3.892
Rps28	2.43355e-06	0.111481	0.515	0.3	0.0793896	2	1.717
Rpl10	2.49562e-06	0.211915	0.687	0.438	0.0814147	2	1.568
Rpl18a	2.54019e-06	0.071602	0.606	0.405	0.0828687	2	1.496
Alcam	2.6871e-06	0.371664	0.273	0.103	0.0876614	2	2.65
Agtpbp1	2.76877e-06	0.45321	0.263	0.084	0.0903257	2	3.131
Agap3	2.93241e-06	0.184203	0.263	0.097	0.095664	2	2.711
Gabbr1	3.2375e-06	0.085329	0.343	0.188	0.105617	2	1.824
Tsc22d3	3.3534e-06	0.253118	0.263	0.095	0.109398	2	2.768
Nptxr	3.41415e-06	0.634417	0.263	0.067	0.11138	2	3.925
Tax1bp1	3.63678e-06	0.0814906	0.424	0.254	0.118643	2	1.669
LOC103689961	3.64046e-06	0.548019	0.485	0.222	0.118763	2	2.185
Lars	3.69912e-06	0.0852745	0.273	0.134	0.120676	2	2.037
Schip1	4.00166e-06	0.146257	0.273	0.114	0.130546	2	2.395
Cox7c	4.06837e-06	0.494109	0.495	0.235	0.132723	2	2.106
Glg1	4.22333e-06	0.269401	0.283	0.116	0.137778	2	2.44
Psip1	4.2249e-06	0.165921	0.303	0.14	0.137829	2	2.164
Rpl36al	4.25682e-06	0.0485068	0.283	0.147	0.13887	2	1.925
Psmd4	4.42497e-06	0.0340668	0.313	0.172	0.144356	2	1.82
Rps10l1	4.9693e-06	0.155151	0.545	0.33	0.162114	2	1.652
Rps3	5.03782e-06	0.176288	0.646	0.414	0.164349	2	1.56
Chmp2a	5.29625e-06	0.0692984	0.253	0.131	0.17278	2	1.931
Hspb1	5.43993e-06	0.0255281	0.485	0.36	0.177467	2	1.347
Bex3	7.28575e-06	0.0378869	0.293	0.151	0.237683	2	1.94
Igsf3	7.47224e-06	0.239018	0.273	0.123	0.243767	2	2.22
Pdha1	7.6713e-06	0.245125	0.273	0.108	0.250261	2	2.528
Dnajc10	7.77526e-06	0.365513	0.273	0.097	0.253652	2	2.814
Rpl34	7.91334e-06	0.0110119	0.545	0.369	0.258157	2	1.477
Gtf2i	8.75104e-06	0.169905	0.263	0.108	0.285485	2	2.435
Rps7	9.94275e-06	0.194315	0.636	0.403	0.324362	2	1.578
Nefh	1.02663e-05	0.11048	0.283	0.136	0.334917	2	2.081
Dnm1	1.04364e-05	0.567144	0.273	0.086	0.340465	2	3.174
Rb1cc1	1.04377e-05	0.213605	0.253	0.103	0.340511	2	2.456
Rpsa	1.0767e-05	0.00765613	0.646	0.457	0.351253	2	1.414
Tm2d2	1.20071e-05	0.416742	0.263	0.086	0.391708	2	3.058
Psma4	1.26867e-05	0.229603	0.364	0.183	0.413878	2	1.989
Rpl15	1.47098e-05	0.146912	0.545	0.347	0.479878	2	1.571
Prkar2b	1.4914e-05	0.48484	0.273	0.086	0.486538	2	3.174
Selenof	1.49185e-05	0.274449	0.414	0.224	0.486687	2	1.848
Oat	1.55116e-05	0.261857	0.253	0.114	0.506036	2	2.219
LOC100364335	1.64004e-05	0.416921	0.313	0.131	0.535031	2	2.389
Epm2aip1	1.79071e-05	0.20142	0.253	0.103	0.584183	2	2.456
Gnai2	2.33429e-05	0.0517231	0.384	0.231	0.761517	2	1.662
Npepps	2.35754e-05	0.257003	0.283	0.114	0.769099	2	2.482
Nedd4	3.83958e-05	0.338239	0.616	0.381	1	2	1.617
Pls3	4.00218e-05	0.114975	0.263	0.131	1	2	2.008
Epb41l3	4.07999e-05	0.110997	0.333	0.177	1	2	1.881
Prkar1a	4.10629e-05	0.0992202	0.323	0.183	1	2	1.765
Snap25	4.24415e-05	0.473686	0.455	0.22	1	2	2.068
Atp2a2	4.99119e-05	0.240028	0.354	0.179	1	2	1.978
Rpl27a	6.65763e-05	0.0453593	0.636	0.448	1	2	1.42
Crip2	8.35971e-05	0.389295	0.303	0.125	1	2	2.424
Rps4x	8.80458e-05	0.0755185	0.606	0.422	1	2	1.436
Tpr	8.93158e-05	0.162949	0.313	0.159	1	2	1.969
Rpl29	9.04556e-05	0.195375	0.586	0.375	1	2	1.563
LOC103692716	0.000100778	0.277435	0.596	0.377	1	2	1.581
Ftl1	0.000101427	0.0652678	0.727	0.526	1	2	1.382
Rps5	0.0001055	0.26368	0.657	0.425	1	2	1.546
Uqcrh	0.000158922	0.305922	0.515	0.302	1	2	1.705
B2m	0.000193973	0.371841	0.939	0.797	1	2	1.178
Atp5f1b	0.000209769	0.279763	0.616	0.401	1	2	1.536
Eprs	0.000260588	0.0767354	0.364	0.213	1	2	1.709
Ywhaq	0.000275971	0.130168	0.455	0.282	1	2	1.613
Rps27a.1	0.000283459	0.343231	0.768	0.55	1	2	1.396
Ubb	0.000317939	0.300107	0.97	0.948	1	2	1.023
Calca	0.000578845	0.0756689	0.717	0.565	1	2	1.269
Hint1	0.000650393	0.344113	0.606	0.384	1	2	1.578
L1cam	0.000731951	0.304036	0.263	0.116	1	2	2.267
Fstl1	0.000759864	0.255908	0.515	0.319	1	2	1.614
Uba52	0.000890927	0.162883	0.747	0.55	1	2	1.358
Rps8	0.00101873	0.0670494	0.778	0.61	1	2	1.275
Rpl19	0.00107695	0.0457705	0.818	0.649	1	2	1.26
Nme2	0.0015598	0.322714	0.677	0.466	1	2	1.453
Rpl13	0.00300823	0.128907	0.586	0.431	1	2	1.36
Dynll1	0.00305362	0.236935	0.687	0.489	1	2	1.405
Rpl11	0.00337607	0.0753266	0.657	0.498	1	2	1.319
Rplp1	0.00570303	0.108504	0.778	0.619	1	2	1.257
Rps15a	0.00589695	0.243218	0.636	0.45	1	2	1.413
Rpl14	0.00630528	0.0789379	0.616	0.466	1	2	1.322
Rps23	0.00917379	0.094352	0.717	0.56	1	2	1.28
AC134224.3	3.86688e-38	0.924242	1	0.985	1.26149e-33	3	1.015
AY172581.24	9.46449e-32	0.790892	1	1	3.0876e-27	3	1
AY172581.9	5.91732e-27	0.75644	1	0.924	1.93041e-22	3	1.082
Mt-nd1	1.67689e-25	0.793454	0.989	0.866	5.47053e-21	3	1.142
Mt-atp6	8.82191e-25	0.59297	1	0.983	2.87797e-20	3	1.017
Mt-nd4	3.51204e-24	0.723819	0.989	0.894	1.14573e-19	3	1.106
Mt-cyb	3.10564e-23	0.682352	1	0.941	1.01315e-18	3	1.063
AC134224.1	3.39378e-23	0.94002	0.902	0.448	1.10715e-18	3	2.013
Mt-co1	5.22999e-20	0.442833	0.989	0.941	1.70618e-15	3	1.051
Mt-co3	9.5163e-19	0.517268	1	0.987	3.1045e-14	3	1.013
Mt-co2	1.17523e-18	0.508625	1	0.975	3.83394e-14	3	1.026
Mt-nd2	2.3418e-15	0.61315	0.978	0.919	7.63966e-11	3	1.064
Son	8.97878e-14	1.00465	0.609	0.295	2.92915e-09	3	2.064
Strn3	4.20425e-12	0.803105	0.348	0.161	1.37155e-07	3	2.161
Adgrg1	1.28681e-10	0.488228	0.402	0.248	4.19796e-06	3	1.621
Notch1	7.98975e-09	0.977226	0.391	0.113	0.00026065	3	3.46
Col5a3	1.2366e-08	0.54756	0.478	0.236	0.000403416	3	2.025
Apoe	3.43882e-08	0.072721	1	0.996	0.00112185	3	1.004
Lgi4	3.97229e-08	1.11859	0.391	0.136	0.00129588	3	2.875
7SK.235	4.97087e-08	0.885912	0.293	0.115	0.00162165	3	2.548
Jmjd1c	1.62609e-07	0.764289	0.533	0.248	0.00530479	3	2.149
Wnk1	1.72523e-07	0.567735	0.315	0.191	0.00562821	3	1.649
Mt-nd3	2.19519e-07	0.698114	0.641	0.408	0.00716137	3	1.571
Txnrd1	2.72811e-07	0.484423	0.304	0.189	0.00889991	3	1.608
Cdh19	8.18719e-07	0.943481	0.293	0.081	0.0267091	3	3.617
Atf6	2.28418e-06	0.888281	0.326	0.123	0.0745168	3	2.65
Dst	4.75976e-06	0.634337	0.609	0.473	0.155278	3	1.288
Ifrd1	8.01521e-06	0.0922338	0.446	0.34	0.26148	3	1.312
Ahnak	1.28319e-05	0.754239	0.565	0.384	0.418616	3	1.471
Cd9	1.40668e-05	0.473333	0.609	0.431	0.458902	3	1.413
Slc38a2	1.52956e-05	0.589113	0.359	0.234	0.49899	3	1.534
Itgb4	1.6513e-05	0.758815	0.283	0.117	0.538704	3	2.419
Akap13	2.72044e-05	0.768197	0.304	0.149	0.88749	3	2.04
Ddx39b	2.92866e-05	0.705363	0.272	0.136	0.955417	3	2
Ldlr	3.16007e-05	0.571858	0.326	0.206	1	3	1.583
Ash1l	3.23133e-05	0.799246	0.304	0.17	1	3	1.788
Gls	4.52562e-05	0.141698	0.283	0.278	1	3	1.018
Sbno2	5.12352e-05	0.746519	0.283	0.136	1	3	2.081
Ivns1abp	6.99441e-05	0.576041	0.304	0.172	1	3	1.767
Acsl4	7.1677e-05	0.557129	0.272	0.138	1	3	1.971
Zfp36	9.26285e-05	0.393722	0.337	0.197	1	3	1.711
Taf1d	9.39591e-05	0.922108	0.283	0.127	1	3	2.228
Cyp51	0.000116743	0.22912	0.5	0.397	1	3	1.259
Sdc4	0.000117415	0.540087	0.326	0.197	1	3	1.655
Csnk1a1	0.000124323	0.06741	0.293	0.306	1	3	0.958
H3f3a	0.000140869	0.106499	0.913	0.779	1	3	1.172
Btg1	0.000161151	0.24022	0.326	0.225	1	3	1.449
Zfand5	0.000166328	0.182466	0.359	0.314	1	3	1.143
Sphk1	0.000192635	0.851579	0.304	0.136	1	3	2.235
Fosb	0.000202212	0.611362	0.707	0.507	1	3	1.394
Emp1	0.000246614	0.494431	0.359	0.219	1	3	1.639
Lamp2	0.000248542	0.147018	0.326	0.268	1	3	1.216
Srrm2	0.000252298	0.588528	0.533	0.329	1	3	1.62
Fos	0.000265359	0.15934	0.761	0.688	1	3	1.106
Egr1	0.000278605	0.314446	0.641	0.518	1	3	1.237
Kmt2e	0.000293414	0.597048	0.304	0.189	1	3	1.608
Samd9	0.000394857	0.590193	0.272	0.155	1	3	1.755
Scn7a	0.000402574	0.829035	0.283	0.161	1	3	1.758
Eif2s2	0.000506159	0.418749	0.337	0.259	1	3	1.301
Cald1	0.000552289	0.467701	0.359	0.214	1	3	1.678
Abca8a	0.00058036	0.60815	0.326	0.183	1	3	1.781
Myc	0.000664842	0.570513	0.283	0.163	1	3	1.736
Jun	0.000714144	0.186856	0.75	0.684	1	3	1.096
Csrnp1	0.000747755	0.361234	0.261	0.163	1	3	1.601
Mt-nd5	0.000748813	0.327791	0.543	0.391	1	3	1.389
AC134224.2	0.000779421	0.710891	0.304	0.142	1	3	2.141
Ncl	0.000795267	0.339213	0.413	0.352	1	3	1.173
Tra2b	0.000871402	0.498795	0.261	0.187	1	3	1.396
Stat3	0.00087445	0.427323	0.435	0.31	1	3	1.403
Cd63	0.00126717	0.182227	0.533	0.497	1	3	1.072
Nfkb1	0.00133477	0.672805	0.261	0.13	1	3	2.008
LOC100909712	0.00142209	0.601625	0.478	0.31	1	3	1.542
Rnd3	0.00149498	0.515214	0.391	0.263	1	3	1.487
Nfkbia	0.00161147	0.3978	0.359	0.306	1	3	1.173
Mpz	0.00176431	0.154788	0.337	0.251	1	3	1.343
Btg2	0.00186727	0.427215	0.391	0.255	1	3	1.533
Sat1	0.00197367	0.45546	0.663	0.529	1	3	1.253
Lmo4	0.00242518	0.260502	0.38	0.28	1	3	1.357
Hspa5	0.00275505	0.588664	0.522	0.499	1	3	1.046
Spag9	0.00303511	0.330004	0.359	0.287	1	3	1.251
Ptn	0.0034276	0.0302481	0.652	0.635	1	3	1.027
NEWGENE-619861	0.00354997	0.247396	0.446	0.391	1	3	1.141
RT1-CE10	0.00504132	0.383749	0.261	0.195	1	3	1.338
Usp9x	0.00510905	0.321958	0.261	0.251	1	3	1.04
Fermt2	0.00641987	0.359538	0.348	0.257	1	3	1.354
Mbnl2	0.00714074	0.268302	0.261	0.257	1	3	1.016
Cnn3	0.00717721	0.0623026	0.304	0.27	1	3	1.126
Rsrp1	0.00775539	0.075869	0.261	0.227	1	3	1.15
Lmna	0.00787434	0.0946361	0.62	0.609	1	3	1.018
Canx	0.00824468	0.196811	0.402	0.359	1	3	1.12
Pdpn	0.00895757	0.398827	0.326	0.197	1	3	1.655
Hnrnpf	0.00902027	0.205505	0.304	0.301	1	3	1.01
Tcf25	0.00934703	0.292833	0.315	0.293	1	3	1.075
Hspa1b	0.00946138	0.24268	0.511	0.444	1	3	1.151
AC134224.3	1.84892e-35	1.30699	1	0.985	6.03174e-31	4	1.015
AC134224.1	1.42578e-26	1.2604	0.923	0.445	4.65131e-22	4	2.074
Fbln2	1.13575e-16	1.17744	0.714	0.252	3.70517e-12	4	2.833
Apoe	3.43415e-16	0.90274	1	0.996	1.12032e-11	4	1.004
Col5a3	3.44979e-15	1.2104	0.604	0.212	1.12543e-10	4	2.849
Bcl2	1.39322e-13	1.34593	0.407	0.106	4.54509e-09	4	3.84
Arih1	4.05855e-11	0.778051	0.363	0.142	1.32402e-06	4	2.556
Hnrnph1	1.23818e-10	0.797965	0.385	0.197	4.03933e-06	4	1.954
Cd9	5.46702e-10	0.502891	0.703	0.413	1.78351e-05	4	1.702
Cdh15	1.09584e-09	0.992949	0.253	0.068	3.57495e-05	4	3.721
Tap1	1.56682e-09	0.977192	0.308	0.106	5.11142e-05	4	2.906
7SK.235	1.59766e-09	1.01967	0.341	0.106	5.21205e-05	4	3.217
Lhfpl2	2.34373e-09	0.672861	0.319	0.11	7.64596e-05	4	2.9
Insig1	3.26517e-09	0.665431	0.374	0.212	0.00010652	4	1.764
Tyrp1	3.41569e-09	1.02653	0.473	0.176	0.00011143	4	2.688
Ttyh1	3.58434e-09	0.969049	0.429	0.155	0.000116932	4	2.768
Baz2b	5.18446e-09	1.14256	0.275	0.074	0.000169133	4	3.716
Chka	6.43246e-09	0.644962	0.264	0.148	0.000209846	4	1.784
Abca8a	7.75151e-09	1.04249	0.44	0.161	0.000252878	4	2.733
N4bp2l2	8.54362e-09	0.977847	0.286	0.104	0.000278719	4	2.75
Col12a1	1.21524e-08	0.99295	0.286	0.07	0.000396449	4	4.086
Acox1	1.26296e-08	0.879679	0.308	0.142	0.000412017	4	2.169
Tra2b	1.39066e-08	0.61681	0.308	0.178	0.000453676	4	1.73
Htra1	2.69256e-08	0.746875	0.429	0.189	0.000878393	4	2.27
Atf6	3.37192e-08	0.998235	0.33	0.123	0.00110002	4	2.683
Hmgcr	3.48989e-08	0.908368	0.484	0.237	0.00113851	4	2.042
Jmjd1c	5.43455e-08	0.901248	0.516	0.252	0.00177291	4	2.048
Pcdh9	7.05572e-08	1.0521	0.253	0.061	0.00230179	4	4.148
Zfand2a	8.20388e-08	0.889376	0.297	0.119	0.00267635	4	2.496
Xrn2	8.35962e-08	0.669785	0.253	0.112	0.00272716	4	2.259
Fosb	2.30731e-07	0.640837	0.791	0.492	0.00752713	4	1.608
Wsb1	2.71673e-07	0.631224	0.297	0.144	0.00886279	4	2.062
Elovl2	3.25913e-07	0.750602	0.286	0.093	0.0106323	4	3.075
Snrnp70	3.27301e-07	0.70508	0.352	0.129	0.0106775	4	2.729
Dag1	5.84381e-07	0.583456	0.308	0.146	0.0190643	4	2.11
Sbno2	7.0987e-07	0.956303	0.297	0.133	0.0231581	4	2.233
Ash1l	7.10963e-07	0.714041	0.352	0.161	0.0231938	4	2.186
Srrm2	7.8755e-07	0.542543	0.56	0.324	0.0256922	4	1.728
Sphk1	7.91001e-07	0.875133	0.352	0.127	0.0258048	4	2.772
Rhoq	8.62306e-07	0.56854	0.264	0.14	0.028131	4	1.886
Rell1	9.23111e-07	0.995745	0.264	0.085	0.0301146	4	3.106
Timp1	9.51881e-07	0.731541	0.473	0.246	0.0310532	4	1.923
Cmtm5	9.63667e-07	0.71934	0.33	0.133	0.0314377	4	2.481
Spp1	1.16574e-06	0.909035	0.538	0.322	0.0380299	4	1.671
AC134224.2	1.3198e-06	0.771602	0.341	0.136	0.0430558	4	2.507
Rasal2	1.43364e-06	0.929869	0.286	0.119	0.0467696	4	2.403
Pdpn	1.61734e-06	0.587643	0.385	0.186	0.0527625	4	2.07
Fermt2	1.73046e-06	0.797447	0.473	0.233	0.0564529	4	2.03
Pmepa1	2.01868e-06	0.355459	0.385	0.206	0.0658555	4	1.869
Nr2f1	2.24211e-06	0.780036	0.275	0.087	0.0731445	4	3.161
Nfat5	3.06763e-06	0.606982	0.275	0.123	0.100075	4	2.236
Notch1	5.33438e-06	0.888986	0.33	0.125	0.174023	4	2.64
Sdc4	6.27528e-06	0.654961	0.407	0.182	0.204718	4	2.236
Myc	6.60805e-06	0.602257	0.341	0.153	0.215574	4	2.229
Ascc3	7.06113e-06	0.846384	0.253	0.104	0.230355	4	2.433
Adgrg1	8.93726e-06	0.710783	0.407	0.248	0.29156	4	1.641
Cdh1	9.86215e-06	0.739703	0.385	0.18	0.321733	4	2.139
Pabpc1	1.09844e-05	0.444626	0.286	0.184	0.358343	4	1.554
Son	1.14586e-05	0.583525	0.516	0.314	0.373815	4	1.643
Dst	1.19878e-05	0.454061	0.703	0.456	0.391079	4	1.542
Lmna	1.55003e-05	0.184141	0.769	0.581	0.505668	4	1.324
Hnrnpa2b1	1.56067e-05	0.535802	0.352	0.22	0.509137	4	1.6
LOC498750	1.56552e-05	0.530251	0.264	0.184	0.510719	4	1.435
Sqle	2.0047e-05	0.595574	0.418	0.297	0.653994	4	1.407
Hbegf	2.08685e-05	0.676373	0.374	0.178	0.680793	4	2.101
Ldlr	2.26797e-05	0.61959	0.352	0.201	0.739879	4	1.751
Spag9	2.49752e-05	0.535443	0.429	0.273	0.814765	4	1.571
Acsl4	2.7321e-05	0.63448	0.253	0.142	0.891292	4	1.782
Msmo1	2.77291e-05	0.606009	0.516	0.316	0.904605	4	1.633
Ktn1	2.9128e-05	0.742497	0.451	0.265	0.950244	4	1.702
Phlda1	4.67715e-05	0.56751	0.407	0.231	1	4	1.762
Dclk1	4.97248e-05	0.827403	0.264	0.117	1	4	2.256
Itgb1	5.14745e-05	0.0841781	0.264	0.231	1	4	1.143
Kmt2e	6.28749e-05	0.436752	0.286	0.193	1	4	1.482
Cnn3	6.54517e-05	0.273329	0.352	0.261	1	4	1.349
Klf4	6.62359e-05	0.587895	0.451	0.273	1	4	1.652
Irf1	7.02602e-05	0.214475	0.418	0.311	1	4	1.344
Plec	7.51914e-05	0.627449	0.374	0.206	1	4	1.816
Lgi4	8.49171e-05	0.490855	0.308	0.153	1	4	2.013
Aplp2	0.000117159	0.156788	0.253	0.216	1	4	1.171
Nfkb1	0.000139694	0.652767	0.253	0.131	1	4	1.931
Tacc1	0.000143736	0.202992	0.253	0.191	1	4	1.325
Sat1	0.00015107	0.510039	0.725	0.517	1	4	1.402
Map4k4	0.000153404	0.524014	0.308	0.182	1	4	1.692
Ier2	0.000221216	0.17061	0.319	0.263	1	4	1.213
Mgst1	0.000240995	0.537201	0.297	0.157	1	4	1.892
Ifrd1	0.000248289	0.00224499	0.363	0.356	1	4	1.02
Azin1	0.000285367	0.35778	0.374	0.267	1	4	1.401
Prpf4b	0.000286066	0.766966	0.352	0.178	1	4	1.978
Rsrp1	0.000298752	0.309167	0.341	0.212	1	4	1.608
Emp1	0.000330157	0.731002	0.407	0.21	1	4	1.938
Sparc	0.000335142	0.529009	0.615	0.407	1	4	1.511
Scn7a	0.000351869	0.49942	0.253	0.167	1	4	1.515
Cyp51	0.000365286	0.576829	0.549	0.388	1	4	1.415
LOC100909712	0.00037494	0.508673	0.462	0.314	1	4	1.471
NEWGENE-619861	0.000394212	0.134174	0.44	0.392	1	4	1.122
Lpar1	0.000397947	0.663208	0.264	0.127	1	4	2.079
Atp1a2	0.00039825	0.633988	0.286	0.117	1	4	2.444
Ahnak	0.000463559	0.392323	0.505	0.396	1	4	1.275
Itprid2	0.000524814	0.703685	0.308	0.159	1	4	1.937
Zfp36	0.000578878	0.505349	0.341	0.197	1	4	1.731
Slc38a2	0.000606041	0.415019	0.33	0.239	1	4	1.381
Scd2	0.000647303	0.406145	0.78	0.64	1	4	1.219
Csnk1a1	0.000681367	0.524799	0.363	0.292	1	4	1.243
Lmo4	0.000715589	0.395166	0.44	0.269	1	4	1.636
Ptn	0.000831278	0.493373	0.714	0.623	1	4	1.146
Ntrk2	0.000917673	0.492886	0.275	0.144	1	4	1.91
Srsf2	0.000986232	0.0896119	0.33	0.311	1	4	1.061
Zfp622	0.00129445	0.398268	0.253	0.176	1	4	1.438
Plekha4	0.0013171	0.469839	0.363	0.201	1	4	1.806
Itm2c	0.00140154	0.12921	0.319	0.294	1	4	1.085
Hspa5	0.00177845	0.269918	0.56	0.492	1	4	1.138
Cd48	0.00184295	0.402893	0.308	0.176	1	4	1.75
Srsf3	0.00211683	0.330456	0.363	0.28	1	4	1.296
Stat3	0.0028206	0.164417	0.352	0.326	1	4	1.08
Csrp1	0.00292306	0.353132	0.286	0.169	1	4	1.692
Marcks	0.003027	0.371982	0.264	0.163	1	4	1.62
Mbnl2	0.00319605	0.170955	0.308	0.248	1	4	1.242
Cald1	0.00329373	0.635718	0.363	0.214	1	4	1.696
Npc2	0.00346577	0.271856	0.33	0.261	1	4	1.264
Kif21a	0.00448058	0.23242	0.275	0.256	1	4	1.074
Egr1	0.00525927	0.194026	0.615	0.523	1	4	1.176
Lamp2	0.00544579	0.262964	0.319	0.269	1	4	1.186
Mt-nd5	0.00749963	0.00401779	0.462	0.407	1	4	1.135
Phgdh	0.0079882	0.370398	0.253	0.155	1	4	1.632
Plp1	0.00845241	0.322876	0.33	0.208	1	4	1.587
Akap13	0.00878205	0.570596	0.253	0.159	1	4	1.591
Dbi	6.71508e-55	1.6691	1	0.88	2.19066e-50	5	1.136
Vim	9.00523e-24	1.12969	0.938	0.706	2.93778e-19	5	1.329
H3f3a	5.44673e-22	0.945439	0.962	0.774	1.77689e-17	5	1.243
Idi1	2.71078e-19	1.24388	0.75	0.491	8.84338e-15	5	1.527
Pebp1	7.87944e-19	0.958144	0.888	0.516	2.57051e-14	5	1.721
Cebpd	2.09977e-18	1.34063	0.725	0.348	6.85007e-14	5	2.083
Gadd45b	2.45473e-18	1.1164	0.775	0.455	8.00808e-14	5	1.703
Fth1	3.36089e-18	0.773498	1	0.979	1.09642e-13	5	1.021
Atf3	3.57362e-18	1.35016	0.788	0.41	1.16582e-13	5	1.922
Tpt1	6.41642e-18	0.845687	0.925	0.81	2.09323e-13	5	1.142
Fabp7	8.08855e-18	1.67575	0.55	0.184	2.63873e-13	5	2.989
Fabp5	8.1105e-18	0.936911	0.875	0.702	2.64589e-13	5	1.246
Eif1	1.08715e-16	0.844363	0.825	0.679	3.54661e-12	5	1.215
LOC108348061	3.79091e-16	1.37864	0.6	0.242	1.23671e-11	5	2.479
S100b	4.22351e-16	1.26238	0.725	0.373	1.37784e-11	5	1.944
Ubc	8.75317e-16	0.817844	0.925	0.801	2.85555e-11	5	1.155
H3f3c	9.99265e-16	1.27384	0.575	0.28	3.2599e-11	5	2.054
Ptms	5.97195e-15	1.12565	0.675	0.373	1.94823e-10	5	1.81
Lmna	8.21671e-15	1.07424	0.812	0.578	2.68054e-10	5	1.405
Cryab	1.67019e-14	1.48466	0.538	0.217	5.44866e-10	5	2.479
Scp2	2.28808e-14	1.19044	0.625	0.366	7.4644e-10	5	1.708
Rgcc	8.80997e-14	1.2725	0.575	0.265	2.87408e-09	5	2.17
Atf4	1.26854e-13	0.891319	0.7	0.433	4.13837e-09	5	1.617
Abhd4	1.62413e-13	1.16139	0.675	0.265	5.2984e-09	5	2.547
LOC108349548	1.19457e-12	1.06428	0.462	0.151	3.89706e-08	5	3.06
Acot1	1.53279e-12	1.11763	0.475	0.141	5.00041e-08	5	3.369
Rplp0	7.17214e-12	0.788964	0.762	0.609	2.33977e-07	5	1.251
LOC684797	1.06012e-11	1.18924	0.538	0.211	3.45843e-07	5	2.55
Gstm1	2.19363e-11	0.900799	0.3	0.108	7.15628e-07	5	2.778
LOC691807	7.12299e-11	1.0648	0.538	0.253	2.32373e-06	5	2.126
H3f3b	2.12455e-10	0.924262	0.425	0.19	6.93093e-06	5	2.237
Maff	2.16659e-10	1.25983	0.45	0.126	7.06807e-06	5	3.571
Taldo1	2.68212e-10	1.00887	0.538	0.29	8.74989e-06	5	1.855
Mt1	6.78332e-10	1.1199	0.475	0.201	2.21292e-05	5	2.363
Rpl37a	7.84959e-10	0.78169	0.7	0.47	2.56077e-05	5	1.489
Rps2	9.0543e-10	0.786355	0.75	0.551	2.95378e-05	5	1.361
Phlda3	1.00377e-09	1.18656	0.362	0.114	3.27461e-05	5	3.175
Rpl24	1.11709e-09	0.514092	0.65	0.418	3.6443e-05	5	1.555
Tifa	1.47042e-09	1.03182	0.362	0.124	4.79694e-05	5	2.919
Jun	1.49578e-09	0.722944	0.838	0.671	4.8797e-05	5	1.249
Rpl7	4.01933e-09	0.75616	0.662	0.439	0.000131123	5	1.508
Cnn3	5.5531e-09	0.990461	0.512	0.236	0.000181159	5	2.169
Rpl23	8.46748e-09	0.702249	0.788	0.54	0.000276234	5	1.459
Rps16	8.54161e-09	0.692418	0.8	0.609	0.000278653	5	1.314
Cnp	9.75462e-09	1.0581	0.35	0.112	0.000318225	5	3.125
Rps8	9.92721e-09	0.598403	0.8	0.613	0.000323855	5	1.305
Myl6	1.08224e-08	0.713969	0.738	0.559	0.00035306	5	1.32
Ifrd1	1.2535e-08	0.982036	0.6	0.317	0.00040893	5	1.893
Ddah2	1.49084e-08	1.00139	0.338	0.12	0.000486357	5	2.817
Pmepa1	1.63784e-08	1.08268	0.438	0.201	0.000534311	5	2.179
Gsta4	1.86716e-08	1.16334	0.312	0.062	0.000609122	5	5.032
Rhob	2.08563e-08	0.944379	0.475	0.215	0.000680394	5	2.209
Hnrnpf	2.19654e-08	0.846233	0.512	0.267	0.000716579	5	1.918
Rassf1	2.21904e-08	1.02799	0.362	0.095	0.000723917	5	3.811
Eif2ak2	4.29836e-08	0.986975	0.312	0.141	0.00140225	5	2.213
Phlda1	8.20654e-08	0.938678	0.5	0.219	0.00267722	5	2.283
Ftl1	9.41351e-08	0.638651	0.662	0.545	0.00307097	5	1.215
Suclg1	1.18943e-07	0.849453	0.4	0.201	0.00388029	5	1.99
Plekhb1	1.22768e-07	0.969814	0.312	0.091	0.00400507	5	3.429
Rps3a	1.42012e-07	0.659632	0.725	0.524	0.00463284	5	1.384
Cebpb	1.62993e-07	0.946719	0.488	0.23	0.00531733	5	2.122
Hmgn1	1.92178e-07	0.863288	0.3	0.108	0.00626942	5	2.778
S100a10	2.66559e-07	0.630806	0.812	0.675	0.00869596	5	1.203
Rps10l1	3.07781e-07	0.827994	0.588	0.331	0.0100408	5	1.776
Rps23	3.83338e-07	0.651669	0.738	0.563	0.0125056	5	1.311
LOC100359583	5.72733e-07	0.618664	0.662	0.538	0.0186843	5	1.23
Rpl18	6.75324e-07	0.731649	0.65	0.398	0.0220311	5	1.633
Sertad1	7.46039e-07	0.811625	0.35	0.133	0.024338	5	2.632
Sec14l1	7.72172e-07	1.01906	0.4	0.166	0.0251906	5	2.41
Jund	7.99824e-07	0.812182	0.562	0.335	0.0260927	5	1.678
Rpl19	9.17511e-07	0.594913	0.825	0.654	0.029932	5	1.261
Klf4	1.11977e-06	0.553219	0.488	0.271	0.0365303	5	1.801
Rps14	1.3313e-06	0.694248	0.688	0.505	0.0434309	5	1.362
AABR07021871.1	1.3425e-06	0.836727	0.325	0.155	0.0437962	5	2.097
Ddx5	1.46661e-06	0.686474	0.638	0.476	0.0478451	5	1.34
Hnrnpa1	1.65325e-06	0.813089	0.4	0.201	0.0539339	5	1.99
Gpx4	1.7336e-06	0.646712	0.712	0.447	0.0565551	5	1.593
Rplp1	2.15161e-06	0.51508	0.812	0.619	0.0701919	5	1.312
Rpl34	2.60284e-06	0.704074	0.612	0.364	0.0849126	5	1.681
Rps11	2.74876e-06	0.651896	0.612	0.381	0.0896729	5	1.606
Rps4x	3.01591e-06	0.635785	0.638	0.424	0.0983881	5	1.505
Rbm3	3.08625e-06	0.820042	0.375	0.219	0.100683	5	1.712
Rpl14	3.17324e-06	0.613938	0.612	0.472	0.103521	5	1.297
Tst	5.33635e-06	1.02271	0.3	0.085	0.174088	5	3.529
Eif4a1	5.92373e-06	0.606391	0.512	0.35	0.19325	5	1.463
Eef1a1	5.95776e-06	0.6127	0.262	0.141	0.19436	5	1.858
U2af1	6.05554e-06	0.883181	0.362	0.149	0.19755	5	2.43
Nrarp	6.09089e-06	0.799745	0.275	0.101	0.198703	5	2.723
Arid5a	7.0302e-06	0.775362	0.338	0.126	0.229346	5	2.683
Ndrg2	8.01727e-06	0.658465	0.362	0.209	0.261548	5	1.732
Dbndd2	8.11954e-06	0.897719	0.312	0.13	0.264884	5	2.4
Evi5	8.63349e-06	0.648036	0.325	0.139	0.28165	5	2.338
Swi5	9.12622e-06	0.546395	0.325	0.199	0.297725	5	1.633
Ubb	9.15815e-06	0.331725	0.988	0.946	0.298766	5	1.044
Phgdh	9.97198e-06	0.956655	0.375	0.137	0.325316	5	2.737
Myl12a	1.10537e-05	0.856869	0.325	0.12	0.360606	5	2.708
Rpl41	1.12911e-05	0.49335	0.788	0.689	0.368349	5	1.144
Sptssa	1.20681e-05	0.884096	0.325	0.116	0.393697	5	2.802
Naca	1.22725e-05	0.661596	0.625	0.395	0.400365	5	1.582
Cotl1	1.26134e-05	0.934487	0.275	0.083	0.411487	5	3.313
Calm3	1.27148e-05	0.680406	0.55	0.335	0.414793	5	1.642
Fau	1.36792e-05	0.488322	0.762	0.528	0.446255	5	1.443
Sf3b5	1.64371e-05	0.817561	0.288	0.114	0.536228	5	2.526
Aldoc	1.65751e-05	0.783064	0.525	0.298	0.540731	5	1.762
Plekha4	1.75963e-05	0.856799	0.425	0.195	0.574045	5	2.179
Rps9	1.82787e-05	0.600144	0.6	0.451	0.596307	5	1.33
Rhoa	1.92204e-05	0.689881	0.288	0.161	0.627026	5	1.789
Cstb	1.96092e-05	0.601156	0.438	0.277	0.639711	5	1.581
Rpl15	2.01648e-05	0.533242	0.562	0.352	0.657835	5	1.597
Rpl17	2.20149e-05	0.727635	0.538	0.335	0.718191	5	1.606
Gadd45a	2.35926e-05	0.720401	0.388	0.23	0.769662	5	1.687
Csrp1	2.58774e-05	0.750007	0.338	0.164	0.844197	5	2.061
Rpl5	2.88733e-05	0.585919	0.512	0.344	0.941933	5	1.488
Id4	2.94826e-05	0.903262	0.35	0.147	0.961809	5	2.381
Fos	3.5095e-05	0.597165	0.862	0.673	1	5	1.281
Fxyd1	3.94922e-05	0.771364	0.45	0.232	1	5	1.94
Fnta	3.98728e-05	0.784546	0.288	0.128	1	5	2.25
Rpl21.3	4.68476e-05	0.479348	0.562	0.383	1	5	1.467
Rpl13	4.83387e-05	0.552784	0.575	0.439	1	5	1.31
LOC684988	4.92515e-05	0.632257	0.462	0.275	1	5	1.68
Psmb2	4.98999e-05	0.575917	0.375	0.195	1	5	1.923
Oaf	6.49803e-05	0.800784	0.3	0.112	1	5	2.679
Rab5if	6.66495e-05	0.593736	0.375	0.195	1	5	1.923
Cnbp	6.84117e-05	0.589752	0.45	0.261	1	5	1.724
Ier2	7.66717e-05	0.769086	0.438	0.244	1	5	1.795
Rps27a	8.15859e-05	0.711628	0.288	0.126	1	5	2.286
Rps3	9.48902e-05	0.58751	0.575	0.435	1	5	1.322
Pdcd6	0.000116861	0.80247	0.275	0.108	1	5	2.546
Atp6v0e1	0.000118249	0.369953	0.3	0.201	1	5	1.493
Pla2g16	0.000119573	0.929934	0.262	0.083	1	5	3.157
Rpl28	0.000120536	0.506141	0.525	0.354	1	5	1.483
Arl3	0.00012543	0.66865	0.262	0.124	1	5	2.113
Ppp1r15a	0.000180844	0.604171	0.5	0.317	1	5	1.577
Cst3	0.000202609	0.433911	0.962	0.905	1	5	1.063
Ctnna1	0.000207409	0.895432	0.275	0.106	1	5	2.594
Rpl18a	0.000211623	0.577454	0.562	0.42	1	5	1.338
Rnd3	0.000225411	0.694074	0.475	0.253	1	5	1.877
Lmo4	0.000236054	0.741638	0.488	0.265	1	5	1.842
LOC100361854	0.000242674	0.634332	0.512	0.319	1	5	1.605
LOC100364457	0.000252225	0.534094	0.738	0.602	1	5	1.226
Eif6	0.000265358	0.911142	0.262	0.101	1	5	2.594
Ndufv2	0.000278982	0.360654	0.325	0.209	1	5	1.555
Rps5	0.000293191	0.585734	0.612	0.441	1	5	1.388
Rpl11	0.000314127	0.483332	0.625	0.509	1	5	1.228
Sncg	0.000314142	0.148089	1	0.967	1	5	1.034
Zfp36l1	0.000340724	0.410295	0.388	0.251	1	5	1.546
Rps18	0.000357829	0.379053	0.65	0.516	1	5	1.26
Timp1	0.000366009	0.56926	0.412	0.261	1	5	1.579
Uba52	0.000378449	0.405808	0.738	0.559	1	5	1.32
Srsf3	0.000381165	0.523033	0.4	0.275	1	5	1.455
RGD1311703	0.000381593	0.677275	0.275	0.135	1	5	2.037
Fosb	0.000385752	0.32587	0.725	0.509	1	5	1.424
Dnaja1	0.000408726	0.578519	0.688	0.54	1	5	1.274
Cd63	0.000429375	0.442609	0.638	0.48	1	5	1.329
Rheb	0.000454722	0.472208	0.412	0.259	1	5	1.591
Sfrp5	0.000504206	0.786089	0.325	0.128	1	5	2.539
Erh	0.000521428	0.610156	0.338	0.219	1	5	1.543
Scand1	0.000584068	0.613153	0.3	0.174	1	5	1.724
Sat1	0.000610929	0.365806	0.638	0.536	1	5	1.19
Rcan1	0.000657529	0.761399	0.3	0.151	1	5	1.987
Rpl37	0.000686906	0.446851	0.35	0.205	1	5	1.707
Tmsb4x	0.000706533	0.0653691	1	0.961	1	5	1.041
Prdx1	0.000750428	0.691592	0.462	0.286	1	5	1.615
Rps27	0.000784482	0.532082	0.55	0.42	1	5	1.31
Rnf187	0.000851925	0.592446	0.388	0.277	1	5	1.401
Vdac2	0.000991163	0.599941	0.388	0.246	1	5	1.577
LOC103694877	0.00099457	0.530205	0.3	0.209	1	5	1.435
Morf4l2	0.00106525	0.721337	0.3	0.211	1	5	1.422
Rpl35	0.00111868	0.495629	0.588	0.478	1	5	1.23
LOC100360057	0.00124871	0.556247	0.338	0.209	1	5	1.617
Junb	0.00127847	0.584323	0.675	0.524	1	5	1.288
Brk1	0.00131672	0.412522	0.262	0.153	1	5	1.712
Cavin3	0.00133614	0.662216	0.275	0.106	1	5	2.594
Eif2s2	0.00135512	0.45985	0.312	0.265	1	5	1.177
Rpl27	0.0014266	0.368239	0.375	0.246	1	5	1.524
Sod2	0.00143673	0.276941	0.312	0.306	1	5	1.02
Nme2	0.00144593	0.494934	0.6	0.487	1	5	1.232
Gstp1	0.00147465	0.481526	0.288	0.182	1	5	1.582
Rpsa	0.00150074	0.492218	0.638	0.466	1	5	1.369
Apoe	0.00170199	0.312036	1	0.996	1	5	1.004
Tacc1	0.0017226	0.60491	0.3	0.184	1	5	1.63
Rack1	0.00176377	0.473301	0.338	0.228	1	5	1.482
Gadd45g	0.00179937	0.496576	0.575	0.445	1	5	1.292
Rpl29	0.00184038	0.411097	0.525	0.393	1	5	1.336
Ptn	0.00188972	0.527636	0.725	0.623	1	5	1.164
Egr1	0.00192726	0.393949	0.662	0.518	1	5	1.278
Rps12	0.00194166	0.460092	0.512	0.36	1	5	1.422
Taf3	0.00211479	0.471845	0.3	0.257	1	5	1.167
Rps7	0.00214149	0.465539	0.562	0.424	1	5	1.325
Ifitm3	0.00230289	0.370579	0.288	0.184	1	5	1.565
Vapa	0.00238212	0.531355	0.35	0.211	1	5	1.659
Rpl6	0.00248683	0.340541	0.338	0.255	1	5	1.325
Btg1	0.00250391	0.672612	0.375	0.219	1	5	1.712
Dad1	0.00255913	0.469683	0.412	0.29	1	5	1.421
Gabarap	0.00258475	0.314061	0.275	0.207	1	5	1.329
Eef1b2	0.00269249	0.434796	0.338	0.228	1	5	1.482
Ddt	0.00273534	0.449808	0.275	0.193	1	5	1.425
Rpl36	0.00283079	0.353819	0.462	0.346	1	5	1.335
Mmd2	0.00305035	0.679248	0.275	0.116	1	5	2.371
Cfl1	0.00311924	0.344891	0.462	0.468	1	5	0.987
Cox7b	0.00327431	0.548983	0.35	0.209	1	5	1.675
Serf2	0.00368321	0.476563	0.412	0.331	1	5	1.245
Rps15	0.00383257	0.503541	0.512	0.364	1	5	1.407
Ldhb	0.00385311	0.620397	0.325	0.193	1	5	1.684
Atp5mg	0.00399664	0.507596	0.438	0.257	1	5	1.704
Micos13	0.00400788	0.543305	0.362	0.224	1	5	1.616
Cyp51	0.00443982	0.0732889	0.412	0.414	1	5	0.995
Stmn1	0.00446156	0.130339	0.262	0.362	1	5	0.724
Zbed5	0.00452074	0.224464	0.275	0.234	1	5	1.175
Rpl10	0.00456597	0.478173	0.575	0.466	1	5	1.234
Zfand5	0.004574	0.524106	0.388	0.311	1	5	1.248
Ccnl2	0.00479815	0.513611	0.262	0.159	1	5	1.648
Dynll1	0.00481773	0.459943	0.675	0.499	1	5	1.353
Sod1	0.00504975	0.223424	0.338	0.28	1	5	1.207
Rpl4	0.00513231	0.360501	0.388	0.277	1	5	1.401
Rps15a	0.00537165	0.384628	0.538	0.474	1	5	1.135
Nfkbia	0.00620485	0.457426	0.45	0.292	1	5	1.541
Mrfap1	0.00635218	0.418172	0.538	0.377	1	5	1.427
Selenok	0.00663165	0.439103	0.35	0.261	1	5	1.341
Txnl1	0.00697466	0.564235	0.275	0.18	1	5	1.528
Crip1	0.00697588	0.59364	0.388	0.248	1	5	1.565
Id3	0.007079	0.378798	0.275	0.188	1	5	1.463
Psma7	0.00728688	0.48278	0.375	0.255	1	5	1.471
Pfdn5	0.00758786	0.400821	0.312	0.217	1	5	1.438
Hmgcs1	0.00762296	0.0806976	0.55	0.582	1	5	0.945
Sec61g	0.00846865	0.690343	0.262	0.13	1	5	2.015
Edf1	0.00906358	0.102212	0.338	0.3	1	5	1.127
Irf1	0.00914078	0.554186	0.425	0.313	1	5	1.358
Cyb5a	0.00942438	0.413745	0.275	0.199	1	5	1.382
Snhg11	2.44262e-36	3.66243	1	0.037	7.96857e-32	6	27.027
C2cd5	2.01424e-27	1.90511	1	0.029	6.57107e-23	6	34.483
Cacna1a	1.64797e-22	2.04583	0.85	0.026	5.37616e-18	6	32.692
Plekha6	4.00375e-22	1.76341	0.95	0.05	1.30614e-17	6	19
Kifc2	6.26761e-21	1.41831	0.8	0.02	2.04468e-16	6	40
Fmnl1	7.9378e-21	0.782478	0.65	0.018	2.58955e-16	6	36.111
AABR07026473.1	1.85139e-20	1.76292	0.7	0.006	6.03978e-16	6	116.667
Leng8	1.96311e-20	1.3138	0.85	0.039	6.40427e-16	6	21.795
Mcf2l	3.58345e-20	1.39933	0.8	0.033	1.16903e-15	6	24.242
Slc4a3	4.70403e-20	1.39847	0.75	0.015	1.5346e-15	6	50
Agrn	7.99401e-20	1.42445	0.8	0.026	2.60789e-15	6	30.769
Rev3l	5.9928e-19	1.24317	0.8	0.037	1.95503e-14	6	21.622
Arhgap21	1.04746e-18	1.65919	0.8	0.029	3.41712e-14	6	27.586
Rsrp1	1.05153e-18	1.7432	1	0.204	3.4304e-14	6	4.902
Mfn1	1.58917e-18	1.20896	0.75	0.029	5.18436e-14	6	25.862
Mapk11	1.67963e-18	1.62434	0.8	0.031	5.47945e-14	6	25.806
Xkr6	2.70677e-18	1.28217	0.65	0.007	8.83028e-14	6	92.857
Plekha5	3.39699e-18	1.83915	0.95	0.074	1.1082e-13	6	12.838
Atg16l1	3.84676e-18	1.90366	0.9	0.057	1.25493e-13	6	15.789
Clasrp	4.23845e-18	1.11328	0.6	0.009	1.38271e-13	6	66.667
Anks6	5.01424e-18	1.02715	0.55	0.004	1.63579e-13	6	137.5
Ppip5k2	1.49313e-17	1.06176	0.75	0.039	4.87104e-13	6	19.231
Eml4	1.82012e-17	0.851706	0.75	0.048	5.93777e-13	6	15.625
LOC100910882	2.87629e-17	0.847713	0.9	0.125	9.38332e-13	6	7.2
Dlc1	4.59995e-17	1.06008	0.85	0.079	1.50064e-12	6	10.759
Chd9	7.40408e-17	1.27452	0.75	0.033	2.41543e-12	6	22.727
Stk38	7.94028e-17	1.15783	0.65	0.017	2.59036e-12	6	38.235
Rere	8.23807e-17	0.957357	0.75	0.053	2.68751e-12	6	14.151
AABR07059380.1	9.61119e-17	1.16889	0.65	0.017	3.13546e-12	6	38.235
Kif13a	1.70344e-16	0.914841	0.65	0.024	5.55715e-12	6	27.083
Nptx1	2.25281e-16	1.59877	0.8	0.048	7.34934e-12	6	16.667
Macf1	2.3609e-16	1.01006	0.85	0.088	7.70198e-12	6	9.659
Isg20	2.41368e-16	0.774594	0.45	0.007	7.87416e-12	6	64.286
Orc2	3.12588e-16	0.880473	0.65	0.029	1.01976e-11	6	22.414
Vav2	3.28316e-16	1.03642	0.65	0.02	1.07107e-11	6	32.5
Agap3	3.35193e-16	0.685258	0.8	0.101	1.0935e-11	6	7.921
Rbms1	3.70296e-16	1.08128	0.9	0.101	1.20802e-11	6	8.911
Rps6kb2	4.44692e-16	0.962456	0.6	0.02	1.45072e-11	6	30
Mctp2	4.80348e-16	1.06115	0.6	0.013	1.56704e-11	6	46.154
Ankrd27	5.99209e-16	0.574158	0.4	0.015	1.9548e-11	6	26.667
Zcchc9	6.66268e-16	1.70689	0.9	0.077	2.17357e-11	6	11.688
Pfkfb3	6.9892e-16	0.961351	0.85	0.096	2.28009e-11	6	8.854
Nktr	7.56047e-16	0.827303	0.7	0.068	2.46645e-11	6	10.294
Mical2	7.62527e-16	0.562253	0.35	0.006	2.48759e-11	6	58.333
Ncln	7.98128e-16	1.07105	0.75	0.052	2.60373e-11	6	14.423
Ankrd26	9.23999e-16	0.998517	0.6	0.017	3.01436e-11	6	35.294
Slc20a1	1.01253e-15	1.09533	0.8	0.072	3.30317e-11	6	11.111
Jag2	1.05374e-15	0.974585	0.7	0.042	3.43763e-11	6	16.667
Isl1	1.07222e-15	1.54064	0.75	0.033	3.4979e-11	6	22.727
Ralgps1	1.12794e-15	0.912821	0.5	0	3.67969e-11	6	Inf
Map7	1.26478e-15	1.64927	0.8	0.05	4.12608e-11	6	16
Entr1	1.26949e-15	1.30387	0.8	0.057	4.14146e-11	6	14.035
Kcnt1	1.28571e-15	2.02431	0.7	0.022	4.19438e-11	6	31.818
Slc19a2	1.86246e-15	0.912298	0.55	0.015	6.0759e-11	6	36.667
Mycbp2	1.88298e-15	1.05839	0.9	0.109	6.14285e-11	6	8.257
Golgb1	1.90849e-15	0.979556	0.75	0.068	6.22605e-11	6	11.029
Xylb	2.05021e-15	0.644905	0.45	0.011	6.6884e-11	6	40.909
Usp33	2.05154e-15	1.24196	0.75	0.059	6.69273e-11	6	12.712
Pum1	2.06559e-15	0.738862	0.65	0.063	6.73859e-11	6	10.317
Rasa2	2.43589e-15	0.895564	0.7	0.055	7.94659e-11	6	12.727
AABR07071395.1	2.47458e-15	1.18652	0.55	0.007	8.07281e-11	6	78.571
Dgkz	2.49905e-15	2.47705	0.85	0.112	8.15266e-11	6	7.589
Supt5h	2.99072e-15	0.51562	0.7	0.079	9.75662e-11	6	8.861
Fmn1	3.28329e-15	1.57523	0.55	0.004	1.07111e-10	6	137.5
RGD1311744	3.56595e-15	0.501731	0.45	0.028	1.16332e-10	6	16.071
Tra2b	3.66937e-15	0.405456	0.85	0.175	1.19706e-10	6	4.857
Pcsk2	4.08222e-15	1.0257	0.8	0.07	1.33174e-10	6	11.429
Slc12a3	4.55276e-15	1.13863	0.55	0.006	1.48525e-10	6	91.667
Tbl1x	4.58142e-15	0.635618	0.6	0.046	1.4946e-10	6	13.043
Dnm2	4.82073e-15	0.808935	0.6	0.031	1.57267e-10	6	19.355
Luc7l3	5.42219e-15	0.69882	0.9	0.162	1.76888e-10	6	5.556
Khdc4	6.00138e-15	0.913272	0.65	0.039	1.95783e-10	6	16.667
Flnb	6.05699e-15	1.09097	0.65	0.026	1.97597e-10	6	25
Adam11	6.73435e-15	1.81134	0.75	0.044	2.19695e-10	6	17.045
Dgkq	7.85215e-15	1.13403	0.65	0.022	2.56161e-10	6	29.545
Unc13c	8.98715e-15	1.32709	0.5	0.004	2.93188e-10	6	125
Fbh1	9.71095e-15	0.378727	0.5	0.046	3.168e-10	6	10.87
Grik4	1.01277e-14	0.872996	0.45	0.004	3.30397e-10	6	112.5
AC134224.3	1.01845e-14	1.17745	1	0.987	3.3225e-10	6	1.013
Ppp1r12a	1.04888e-14	0.639674	0.8	0.112	3.42175e-10	6	7.143
Bdnf	1.05109e-14	1.40423	0.75	0.046	3.42896e-10	6	16.304
Proser1	1.05841e-14	0.917575	0.6	0.024	3.45284e-10	6	25
Golga4	1.07866e-14	1.16793	0.75	0.048	3.51893e-10	6	15.625
Kiaa0408L	1.0863e-14	0.699865	0.75	0.088	3.54384e-10	6	8.523
Sacs	1.09836e-14	1.09467	0.8	0.081	3.58318e-10	6	9.877
Pcm1	1.15841e-14	0.544132	0.75	0.101	3.77909e-10	6	7.426
Man1a2	1.26666e-14	0.51863	0.65	0.077	4.13223e-10	6	8.442
Ssh3	1.29806e-14	0.847313	0.5	0.011	4.23467e-10	6	45.455
Phldb1	1.45525e-14	0.414968	0.45	0.033	4.74745e-10	6	13.636
Nrg2	1.46667e-14	1.41814	0.6	0.015	4.78472e-10	6	40
Fcho1	1.52539e-14	1.03545	0.55	0.011	4.97627e-10	6	50
Gtf2i	1.80062e-14	0.644722	0.8	0.11	5.87417e-10	6	7.273
Cdc42bpb	1.84699e-14	0.647924	0.65	0.063	6.02544e-10	6	10.317
Slc7a8	2.00073e-14	1.29954	0.6	0.018	6.52699e-10	6	33.333
Cog2	2.11307e-14	0.458945	0.4	0.026	6.89347e-10	6	15.385
AABR07035428.2	2.15339e-14	0.947924	0.6	0.022	7.02502e-10	6	27.273
Pip5k1a	2.24783e-14	0.767088	0.6	0.039	7.33309e-10	6	15.385
Haus7	2.48369e-14	0.747084	0.55	0.028	8.10253e-10	6	19.643
Peak1	2.63504e-14	0.287925	0.35	0.024	8.59628e-10	6	14.583
Slc25a25	2.78332e-14	0.663181	0.6	0.042	9.08003e-10	6	14.286
Kdm1a	2.90763e-14	0.620685	0.5	0.024	9.48555e-10	6	20.833
Rsbn1	3.03498e-14	0.664019	0.6	0.057	9.90103e-10	6	10.526
Rims2	3.30774e-14	1.28239	0.6	0.022	1.07908e-09	6	27.273
Zranb2	3.49659e-14	1.17965	0.85	0.098	1.14069e-09	6	8.673
Acpp	3.52107e-14	0.699534	0.85	0.14	1.14868e-09	6	6.071
Pck2	3.67146e-14	1.03099	0.55	0.015	1.19774e-09	6	36.667
Spns1	3.97406e-14	0.701166	0.55	0.033	1.29646e-09	6	16.667
Dgkh	4.6023e-14	0.961173	0.65	0.046	1.50141e-09	6	14.13
Tfg	4.76122e-14	0.51627	0.7	0.107	1.55325e-09	6	6.542
AABR07065531.26	4.97734e-14	0.916273	0.45	0.002	1.62376e-09	6	225
Adarb1	5.25798e-14	1.22639	0.75	0.057	1.71531e-09	6	13.158
Zmynd8	5.83431e-14	0.758702	0.65	0.055	1.90333e-09	6	11.818
Atp2b1	6.16259e-14	0.875151	0.85	0.122	2.01042e-09	6	6.967
Carmil3	6.34539e-14	1.32567	0.65	0.024	2.07006e-09	6	27.083
Uhrf2	6.49442e-14	1.40274	0.7	0.037	2.11867e-09	6	18.919
Ccdc136	6.85603e-14	0.957502	0.75	0.072	2.23664e-09	6	10.417
Lrrc1	7.39735e-14	0.93705	0.5	0.007	2.41324e-09	6	71.429
Ppp3ca	8.23359e-14	0.523721	0.8	0.144	2.68604e-09	6	5.556
Dmxl2	8.23511e-14	0.512565	0.6	0.057	2.68654e-09	6	10.526
Elavl4	8.35232e-14	0.799887	0.9	0.164	2.72478e-09	6	5.488
Prkag1	8.45903e-14	0.786897	0.65	0.059	2.75959e-09	6	11.017
Fem1a	8.58564e-14	0.750227	0.55	0.029	2.80089e-09	6	18.966
Psme4	8.77469e-14	0.806266	0.8	0.109	2.86257e-09	6	7.339
Luc7l2	9.10925e-14	0.438274	0.6	0.077	2.97171e-09	6	7.792
Susd6	1.00131e-13	0.718457	0.6	0.05	3.26658e-09	6	12
Akap9	1.0127e-13	0.751768	0.75	0.094	3.30372e-09	6	7.979
Srrm3	1.13346e-13	1.02584	0.55	0.015	3.6977e-09	6	36.667
Map3k3	1.2047e-13	0.955831	0.55	0.018	3.93011e-09	6	30.556
Ice1	1.29661e-13	0.840998	0.6	0.037	4.22993e-09	6	16.216
Tiparp	1.34125e-13	0.111875	0.55	0.116	4.37557e-09	6	4.741
Tfrc	1.3887e-13	1.01419	0.7	0.061	4.53036e-09	6	11.475
Cemip2	1.41561e-13	0.737025	0.55	0.029	4.61816e-09	6	18.966
Sh3gl1	1.45701e-13	0.923164	0.6	0.028	4.75319e-09	6	21.429
Nxf1	1.46645e-13	0.307313	0.6	0.087	4.78399e-09	6	6.897
Cep290	1.56556e-13	1.08481	0.65	0.039	5.10732e-09	6	16.667
Cacna1c	1.62437e-13	0.831307	0.45	0.007	5.29919e-09	6	64.286
Ap3b2	1.66054e-13	1.01242	0.75	0.085	5.41717e-09	6	8.824
Cacna1b	1.73196e-13	1.28649	0.75	0.061	5.65017e-09	6	12.295
Dab2ip	1.77874e-13	0.98418	0.75	0.077	5.8028e-09	6	9.74
Kcnc3	1.93745e-13	0.855202	0.45	0.007	6.32054e-09	6	64.286
Fancm	2.00092e-13	0.327833	0.3	0.018	6.5276e-09	6	16.667
Sidt2	2.21737e-13	0.650963	0.6	0.053	7.23373e-09	6	11.321
Cpsf7	2.25406e-13	0.732995	0.65	0.057	7.35342e-09	6	11.404
Ahi1	2.32947e-13	0.654079	0.55	0.061	7.59943e-09	6	9.016
Syvn1	2.36331e-13	0.546245	0.5	0.037	7.70983e-09	6	13.514
Myt1	2.5221e-13	1.17007	0.55	0.017	8.22786e-09	6	32.353
Irf3	2.6326e-13	0.579178	0.5	0.042	8.58832e-09	6	11.905
Hivep3	2.88288e-13	1.74388	0.6	0.017	9.40482e-09	6	35.294
Pclo	3.099e-13	1.36948	0.75	0.068	1.01099e-08	6	11.029
Kansl3	3.16159e-13	0.812932	0.65	0.057	1.03141e-08	6	11.404
Pcsk7	3.1814e-13	0.680682	0.45	0.013	1.03787e-08	6	34.615
Tnrc6a	3.20434e-13	0.838047	0.7	0.074	1.04535e-08	6	9.459
Abca7	3.26448e-13	1.4327	0.85	0.094	1.06497e-08	6	9.043
Acadsb	3.2674e-13	0.52118	0.45	0.029	1.06592e-08	6	15.517
AABR07007032.1	3.41405e-13	0.738713	0.6	0.044	1.11377e-08	6	13.636
Taf1d	3.44943e-13	1.03829	0.85	0.127	1.12531e-08	6	6.693
Crmp1	3.46236e-13	1.11829	0.75	0.074	1.12953e-08	6	10.135
Akap8l	3.4779e-13	0.887005	0.6	0.041	1.13459e-08	6	14.634
Usp40	3.68219e-13	1.10502	0.45	0.004	1.20124e-08	6	112.5
Atp6v0a1	3.82699e-13	0.885018	0.85	0.127	1.24848e-08	6	6.693
Enox1	3.83305e-13	1.18687	0.55	0.017	1.25046e-08	6	32.353
Krit1	3.88891e-13	1.02825	0.75	0.074	1.26868e-08	6	10.135
Dnm3	3.90652e-13	0.776893	0.8	0.114	1.27442e-08	6	7.018
Rai1	4.47517e-13	0.90316	0.5	0.015	1.45994e-08	6	33.333
Sgsm1	4.56327e-13	1.033	0.6	0.033	1.48867e-08	6	18.182
Abca1	4.61274e-13	1.41966	0.85	0.105	1.50482e-08	6	8.095
Kmt2e	4.67777e-13	0.763245	0.9	0.182	1.52603e-08	6	4.945
Rabggtb	4.75612e-13	0.450132	0.7	0.123	1.55159e-08	6	5.691
Dbnl	4.81031e-13	0.69165	0.6	0.053	1.56927e-08	6	11.321
Usp25	4.81973e-13	0.433704	0.65	0.092	1.57234e-08	6	7.065
Sfpq	4.89238e-13	0.0143521	0.6	0.131	1.59604e-08	6	4.58
Bod1l1	5.41613e-13	0.511188	0.6	0.074	1.7669e-08	6	8.108
Ubr4	5.65757e-13	0.894367	0.75	0.087	1.84567e-08	6	8.621
Pcmtd2	5.89686e-13	1.15813	0.65	0.046	1.92373e-08	6	14.13
Abca6	5.95509e-13	0.794706	0.55	0.037	1.94273e-08	6	14.865
Gabbr1	6.02684e-13	0.523626	0.85	0.192	1.96614e-08	6	4.427
Myo9b	6.94808e-13	0.825347	0.55	0.048	2.26667e-08	6	11.458
Ap3b1	7.03451e-13	0.78214	0.6	0.05	2.29487e-08	6	12
Smg1	7.07815e-13	0.586704	0.5	0.037	2.30911e-08	6	13.514
Celsr3	7.85403e-13	0.955946	0.55	0.02	2.56222e-08	6	27.5
Mat2a	8.05837e-13	1.3442	0.9	0.129	2.62888e-08	6	6.977
Zfyve27	8.85248e-13	0.928397	0.75	0.085	2.88794e-08	6	8.824
Dicer1	8.9682e-13	0.658267	0.5	0.024	2.9257e-08	6	20.833
Nlk	8.97618e-13	0.791655	0.55	0.031	2.9283e-08	6	17.742
Phactr3	9.21301e-13	0.734856	0.5	0.024	3.00556e-08	6	20.833
Exoc2	9.22684e-13	0.662059	0.6	0.057	3.01007e-08	6	10.526
Sptan1	9.39423e-13	0.576154	0.95	0.249	3.06468e-08	6	3.815
Scn11a	9.98133e-13	0.441155	0.9	0.238	3.25621e-08	6	3.782
Ep400	1.03257e-12	0.737134	0.6	0.046	3.36855e-08	6	13.043
Ncoa7	1.05305e-12	0.630791	0.8	0.133	3.43537e-08	6	6.015
Zcchc7	1.08496e-12	0.98652	0.55	0.028	3.53947e-08	6	19.643
AC134224.2	1.14593e-12	0.816628	0.75	0.147	3.73838e-08	6	5.102
Tet2	1.19378e-12	0.699148	0.5	0.026	3.89448e-08	6	19.231
Map1a	1.32082e-12	0.0983279	0.9	0.304	4.30893e-08	6	2.961
Elavl2	1.32373e-12	1.53401	0.95	0.168	4.31839e-08	6	5.655
Pacsin2	1.32818e-12	0.773644	0.6	0.053	4.33292e-08	6	11.321
Pkd1	1.41322e-12	0.864011	0.5	0.02	4.61034e-08	6	25
Rnf10	1.43149e-12	0.652754	0.7	0.107	4.66995e-08	6	6.542
Pnisr	1.4995e-12	1.19119	0.85	0.112	4.89183e-08	6	7.589
Nfat5	1.53584e-12	1.28366	0.85	0.122	5.01037e-08	6	6.967
L1cam	1.5901e-12	0.652419	0.75	0.12	5.18739e-08	6	6.25
Fry	1.6002e-12	0.833905	0.6	0.044	5.22033e-08	6	13.636
Gon4l	1.60357e-12	0.792421	0.5	0.024	5.23133e-08	6	20.833
Tbc1d1	1.6361e-12	1.01948	0.55	0.018	5.33744e-08	6	30.556
Mbnl2	1.68674e-12	1.17266	1	0.23	5.50265e-08	6	4.348
Fam184a	1.73114e-12	0.996958	0.45	0.004	5.64751e-08	6	112.5
AABR07065091.1	1.83118e-12	0.730157	0.4	0.004	5.97387e-08	6	100
Gramd1a	1.84934e-12	0.970698	0.6	0.035	6.03311e-08	6	17.143
Eif4ebp3	1.97024e-12	0.560059	0.6	0.068	6.42752e-08	6	8.824
Tp53bp1	2.04025e-12	0.81682	0.7	0.081	6.6559e-08	6	8.642
Prdm8	2.08069e-12	1.36916	0.45	0.002	6.78784e-08	6	225
Hecw1	2.18341e-12	0.948213	0.45	0.007	7.12293e-08	6	64.286
Cradd	2.2653e-12	0.503188	0.3	0.006	7.39007e-08	6	50
Rmnd1	2.44499e-12	1.04257	0.6	0.035	7.9763e-08	6	17.143
Scn10a	2.479e-12	1.21523	0.9	0.147	8.08723e-08	6	6.122
Eef2k	2.52538e-12	0.716773	0.5	0.028	8.23855e-08	6	17.857
Csmd1	2.53187e-12	0.932197	0.45	0.007	8.25971e-08	6	64.286
Ccser1	2.54992e-12	0.848843	0.4	0	8.3186e-08	6	Inf
Ptpn5	2.54992e-12	0.77824	0.4	0	8.3186e-08	6	Inf
Tmem63b	2.78988e-12	0.839931	0.65	0.072	9.10143e-08	6	9.028
Ank2	2.91409e-12	0.949017	0.9	0.164	9.50664e-08	6	5.488
Cacna1h	3.041e-12	1.28903	0.55	0.018	9.92066e-08	6	30.556
Abcc5	3.07792e-12	0.770762	0.65	0.066	1.00411e-07	6	9.848
Srsf11	3.38236e-12	0.893889	0.85	0.136	1.10343e-07	6	6.25
Zfp292	3.43574e-12	0.524818	0.45	0.028	1.12084e-07	6	16.071
Rbfox2	3.46464e-12	0.917233	0.65	0.055	1.13027e-07	6	11.818
Cchcr1	3.78312e-12	0.718551	0.45	0.017	1.23417e-07	6	26.471
Commd4	3.95405e-12	0.15213	0.5	0.081	1.28993e-07	6	6.173
Clk1	3.99617e-12	1.49495	0.85	0.109	1.30367e-07	6	7.798
Ank3	4.0857e-12	1.07866	0.7	0.07	1.33288e-07	6	10
Dennd4a	4.15317e-12	0.786562	0.6	0.055	1.35489e-07	6	10.909
Adgrv1	4.18238e-12	1.14216	0.45	0.007	1.36442e-07	6	64.286
Acox1	4.48764e-12	0.335284	0.75	0.147	1.464e-07	6	5.102
Slc4a11	4.53488e-12	1.18569	0.55	0.02	1.47941e-07	6	27.5
Dbn1	4.57425e-12	1.29135	0.65	0.046	1.49226e-07	6	14.13
Nop56	4.65607e-12	0.868529	0.75	0.094	1.51895e-07	6	7.979
Trrap	4.99044e-12	1.33674	0.7	0.066	1.62803e-07	6	10.606
Rspo2	5.04175e-12	0.975827	0.55	0.024	1.64477e-07	6	22.917
Slc44a2	5.19679e-12	0.970883	0.7	0.074	1.69535e-07	6	9.459
Adamtsl4	5.22269e-12	1.11244	0.5	0.017	1.7038e-07	6	29.412
Nsd1	5.25603e-12	0.80625	0.6	0.053	1.71468e-07	6	11.321
Zfhx3	5.54376e-12	0.794549	0.55	0.053	1.80854e-07	6	10.377
Atxn2l	5.6409e-12	1.13924	0.8	0.101	1.84023e-07	6	7.921
Erf	5.80997e-12	0.597999	0.55	0.057	1.89539e-07	6	9.649
Ehmt1	5.89106e-12	0.500372	0.45	0.031	1.92184e-07	6	14.516
Herc1	5.93357e-12	1.16199	0.95	0.19	1.93571e-07	6	5
Tra2a	6.10833e-12	0.259889	0.6	0.099	1.99272e-07	6	6.061
Mapt	6.16664e-12	0.971641	0.9	0.168	2.01174e-07	6	5.357
Arglu1	6.43245e-12	1.32362	0.85	0.116	2.09846e-07	6	7.328
Tcf25	6.52132e-12	0.305209	0.9	0.274	2.12745e-07	6	3.285
AC106932.1	6.60927e-12	0.548812	0.3	0.009	2.15614e-07	6	33.333
Npr2	6.72589e-12	0.82487	0.55	0.033	2.19419e-07	6	16.667
Swt1	6.74496e-12	0.598136	0.6	0.063	2.20041e-07	6	9.524
Vps13c	6.77867e-12	0.881237	0.6	0.05	2.21141e-07	6	12
Nup93	6.80702e-12	0.792956	0.45	0.015	2.22065e-07	6	30
[truncated: 1,339 more rows]
