# Supplementary material for: Single-cell transcriptome analysis reveals distinct cell populations in dorsal root ganglia and their potential roles in diabetic peripheral neuropathy
Source: PLoS One. 2024 Jul 31;19(7):e0306424. doi: 10.1371/journal.pone.0306424 (PMC11290642; doi:10.1371/journal.pone.0306424)
Supplement: S3 Table — The list of Differentially expressed genes in neuron sub-types with DPN. (XLSX) [file pone.0306424.s006.xlsx]

## Sheet: N1
gene	pvalue	pct.1	pct.2	padj	baseMean	FoldChange	log2FoldChange	up_down	Dbxref	product	GO_id	GO_term	pathway	pathway_description
U2af1l4	0.000334265	0.04	0.5	1	-1.33525	0.123724	-3.0148	Down	GeneID:361542,Genbank:NM_001008775.1,RGD:1305600	U2 small nuclear RNA auxiliary factor 1-like 4	GO:0016607,GO:0030628,GO:0046872,GO:0089701,GO:0000398,GO:0005681,GO:0005737	nuclear speck|pre-mRNA 3'-splice site binding|metal ion binding|U2AF|mRNA splicing, via spliceosome|spliceosomal complex|cytoplasm	rno03040	Spliceosome
Cd72	0.000767763	0	0.25	1	#NAME?	0.207898	-2.26605	Down	GeneID:313498,Genbank:NM_001015016.1,RGD:1309757	Cd72 molecule	GO:0005887	integral component of plasma membrane	rno04662	B cell receptor signaling pathway
Pigc	0.0014168	0.012	0.375	1	-2.46142	0.164581	-2.60313	Down	GeneID:364032,Genbank:XM_006250182.2,RGD:1311337	phosphatidylinositol glycan anchor biosynthesis, class C	GO:0006506,GO:0016021,GO:0017176,GO:0000506,GO:0003824	GPI anchor biosynthetic process|integral component of membrane|phosphatidylinositol N-acetylglucosaminyltransferase activity|glycosylphosphatidylinositol-N-acetylglucosaminyltransferase (GPI-GnT) complex|catalytic activity	rno00563	Glycosylphosphatidylinositol(GPI)-anchor biosynthesis
Sult4a1	0.0029587	0.104	0.625	1	-0.526157	0.25727	-1.95864	Down	GeneID:58953,Genbank:NM_031641.1,RGD:69292	sulfotransferase family 4A, member 1	GO:0008202,GO:0042802,GO:0005737,GO:0006790,GO:0008146	steroid metabolic process|identical protein binding|cytoplasm|sulfur compound metabolic process|sulfotransferase activity
Mtor	0.00298225	0.006	0.25	1	-3.4273	0.215765	-2.21247	Down	GeneID:56718,Genbank:NM_019906.1,RGD:68371	mechanistic target of rapamycin	GO:0043610,GO:0044877,GO:0045429,GO:0045670,GO:0045727,GO:0050731,GO:0045792,GO:0050769,GO:0050882,GO:0045859,GO:0051219,GO:0051496,GO:0051549,GO:0051896,GO:0090335,GO:0051897,GO:0090559,GO:0055006,GO:1901216,GO:0055013,GO:1901838,GO:1903691,GO:1904000,GO:1904056,GO:1904058,GO:1904193,GO:1904197,GO:0001938,GO:0002296,GO:0003007,GO:0003179,GO:0004672,GO:0004674,GO:0005829,GO:0005979,GO:0005515,GO:…	regulation of carbohydrate utilization|protein-containing complex binding|positive regulation of nitric oxide biosynthetic process|regulation of osteoclast differentiation|positive regulation of translation|positive regulation of peptidyl-tyrosine phosphorylation|negative regulation of cell size|positive regulation of neurogenesis|voluntary musculoskeletal movement|regulation of protein kinase ac…	rno04012,rno04371,rno04630,rno04066,rno04072,rno04151,rno04152,rno04150,rno04140,rno04136,rno04218,rno04659,rno04910,rno04920,rno04919,rno04211,rno04213,rno04714,rno05200,rno05230,rno05231,rno05206,rno05205,rno05210,rno05212,rno05225,rno05226,rno05214,rno05221,rno05215,rno05224,rno04930,rno04931,rno05167,rno05165,rno01521,rno01522	ErbB signaling pathway|Apelin signaling pathway|Jak-STAT signaling pathway|HIF-1 signaling pathway|Phospholipase D signaling pathway|PI3K-Akt signaling pathway|AMPK signaling pathway|mTOR signaling pathway|Autophagy - animal|Autophagy - other eukaryotes|Cellular senescence|Th17 cell differentiation|Insulin signaling pathway|Adipocytokine signaling pathway|Thyroid hormone signaling pathway|Longevi…
AABR07057190.1	0.00298225	0.006	0.25	1	-3.33312	0.213327	-2.22886	Down	--	--	--	--	--	--
Fos	0.00342466	0.688	0.125	1	-0.200064	7.39771	2.88708	Up	GeneID:314322,Genbank:NM_022197.2,RGD:2626	FBJ osteosarcoma oncogene	GO:0003677,GO:0003682,GO:0003690,GO:0003700,GO:0005515,GO:0007399,GO:0005634,GO:0007565,GO:0007568,GO:0008134,GO:0009409,GO:0009416,GO:0035902,GO:0009612,GO:0035914,GO:0009629,GO:0035976,GO:0009636,GO:0035994,GO:0042493,GO:0043005,GO:0000978,GO:0071277,GO:0043565,GO:1901216,GO:0044212,GO:0000979,GO:1902895,GO:0045672,GO:0000982,GO:0001077,GO:0001102,GO:0001190,GO:0001661,GO:0005654,GO:0005667,GO:…	DNA binding|chromatin binding|double-stranded DNA binding|DNA binding transcription factor activity|protein binding|nervous system development|nucleus|female pregnancy|aging|transcription factor binding|response to cold|response to light stimulus|response to immobilization stress|response to mechanical stimulus|skeletal muscle cell differentiation|response to gravity|transcription factor AP-1 com…	rno04010,rno04668,rno04024,rno04210,rno04620,rno04660,rno04658,rno04659,rno04657,rno04662,rno04915,rno04917,rno04921,rno04926,rno04725,rno04728,rno04380,rno04713,rno05200,rno05231,rno05210,rno05224,rno05323,rno05031,rno05418,rno05132,rno05133,rno05166,rno05161,rno05168,rno05167,rno05140,rno05142,rno01522	MAPK signaling pathway|TNF signaling pathway|cAMP signaling pathway|Apoptosis|Toll-like receptor signaling pathway|T cell receptor signaling pathway|Th1 and Th2 cell differentiation|Th17 cell differentiation|IL-17 signaling pathway|B cell receptor signaling pathway|Estrogen signaling pathway|Prolactin signaling pathway|Oxytocin signaling pathway|Relaxin signaling pathway|Cholinergic synapse|Dopam…
Snrpe	0.00345887	0.11	0.625	1	-0.470642	0.292413	-1.77392	Down	GeneID:100360682,Genbank:NM_001271237.1,RGD:2321675	small nuclear ribonucleoprotein polypeptide E	GO:0071013,GO:0005683,GO:1990446,GO:0005685,GO:0005687,GO:0005689,GO:0005697,GO:0005829,GO:0008150,GO:0034709,GO:0034715,GO:0034719,GO:0000387,GO:0042633,GO:0005634,GO:0071007	catalytic step 2 spliceosome|U7 snRNP|U1 snRNP binding|U1 snRNP|U4 snRNP|U12-type spliceosomal complex|telomerase holoenzyme complex|cytosol|biological_process|methylosome|pICln-Sm protein complex|SMN-Sm protein complex|spliceosomal snRNP assembly|hair cycle|nucleus|U2-type catalytic step 2 spliceosome	rno03040	Spliceosome
Sat1	0.00404775	0.445	0	1	#NAME?	10.7684	3.42873	Up	GeneID:302642,Genbank:NM_001007667.2,RGD:1586174	spermidine/spermine N1-acetyl transferase 1	GO:0032919,GO:0005622,GO:0042127,GO:0005829,GO:0042802,GO:0006595,GO:0006598,GO:0008080,GO:0046208,GO:0019809,GO:0001525,GO:0032918,GO:0004145	spermine acetylation|intracellular|regulation of cell proliferation|cytosol|identical protein binding|polyamine metabolic process|polyamine catabolic process|N-acetyltransferase activity|spermine catabolic process|spermidine binding|angiogenesis|spermidine acetylation|diamine N-acetyltransferase activity	rno00330,rno04216	Arginine and proline metabolism|Ferroptosis
Gadd45g	0.00479117	0.434	0	1	#NAME?	9.98348	3.31954	Up	GeneID:291005,Genbank:NM_001077640.1,RGD:1311796	growth arrest and DNA-damage-inducible, gamma	GO:1900745,GO:0005634,GO:0005737,GO:0006469,GO:0006915,GO:0007275,GO:0030154,GO:0042802,GO:0043065,GO:0046330,GO:0000185,GO:0051726,GO:0000186	positive regulation of p38MAPK cascade|nucleus|cytoplasm|negative regulation of protein kinase activity|apoptotic process|multicellular organism development|cell differentiation|identical protein binding|positive regulation of apoptotic process|positive regulation of JNK cascade|activation of MAPKKK activity|regulation of cell cycle|activation of MAPKK activity	rno04010,rno04068,rno04110,rno04210,rno04115,rno04218,rno05200,rno05202,rno05210,rno05212,rno05225,rno05226,rno05214,rno05216,rno05220,rno05217,rno05218,rno05213,rno05224,rno05222,rno05223	MAPK signaling pathway|FoxO signaling pathway|Cell cycle|Apoptosis|p53 signaling pathway|Cellular senescence|Pathways in cancer|Transcriptional misregulation in cancers|Colorectal cancer|Pancreatic cancer|Hepatocellular carcinoma|Gastric cancer|Glioma|Thyroid cancer|Chronic myeloid leukemia|Basal cell carcinoma|Melanoma|Endometrial cancer|Breast cancer|Small cell lung cancer|Non-small cell lung c…
AC134224.3	0.00495972	1	0.875	1	2.03625	2.55034	1.35069	Up	--	--	--	--	--	--
S100b	0.00520692	0.428	0	1	#NAME?	10.7985	3.43276	Up	GeneID:25742,Genbank:XM_017601568.1,RGD:3615	S100 calcium binding protein B	GO:0060291,GO:0048168,GO:0031643,GO:0005515,GO:0071456,GO:0048306,GO:0042802,GO:0005615,GO:2001015,GO:0048471,GO:0042803,GO:0005634,GO:0048708,GO:0005737,GO:0007611,GO:0050786,GO:0043025,GO:0007613,GO:0043065,GO:0008270,GO:0050806,GO:0043123,GO:0001726,GO:0051384,GO:0044548,GO:0008284,GO:0005102,GO:0051597,GO:0048156,GO:0008360,GO:0005509	long-term synaptic potentiation|regulation of neuronal synaptic plasticity|positive regulation of myelination|protein binding|cellular response to hypoxia|calcium-dependent protein binding|identical protein binding|extracellular space|negative regulation of skeletal muscle cell differentiation|perinuclear region of cytoplasm|protein homodimerization activity|nucleus|astrocyte differentiation|cyto…
Aldoa	0.00596518	0.486	1	1	1.05338	0.544527	-0.876924	Down	GeneID:24189,Genbank:XM_006230211.2,RGD:2089	aldolase, fructose-bisphosphate A	GO:0005739,GO:0005829,GO:0006000,GO:0006096,GO:0006754,GO:0035094,GO:0006941,GO:0035686,GO:0007339,GO:0042802,GO:0008092,GO:0043209,GO:0043627,GO:0045296,GO:0046716,GO:0051289,GO:0061827,GO:0070061,GO:0001666,GO:0002020,GO:0003674,GO:0004332,GO:0005515,GO:0005615,GO:0005720,GO:0005737,GO:0008360,GO:0009408,GO:0015629,GO:0016020,GO:0030018,GO:0030335,GO:0030388,GO:0070062,GO:0031430,GO:0032496,GO:…	mitochondrion|cytosol|fructose metabolic process|glycolytic process|ATP biosynthetic process|response to nicotine|striated muscle contraction|sperm fibrous sheath|binding of sperm to zona pellucida|identical protein binding|cytoskeletal protein binding|myelin sheath|response to estrogen|cadherin binding|muscle cell cellular homeostasis|protein homotetramerization|sperm head|fructose binding|respo…	rno00010,rno00030,rno00051,rno04066	Glycolysis / Gluconeogenesis|Pentose phosphate pathway|Fructose and mannose metabolism|HIF-1 signaling pathway
Apoe	0.00596545	1	0.875	1	2.13873	1.89901	0.925248	Up	GeneID:25728,Genbank:NM_001270683.1,RGD:2138	apolipoprotein EGO:0033344,GO:0033700,GO:0034361,GO:0034365,GO:0034372,GO:0034362,GO:0034374,GO:0034375,GO:0042157,GO:0034380,GO:0042158,GO:0042159,GO:0042311,GO:0043025,GO:0042627,GO:0043407,GO:0043524,GO:0005102,GO:0043537,GO:0005319,GO:0051651,GO:0046889,GO:0043691,GO:0055088,GO:0005543,GO:0055089,GO:0046911,GO:0060228,GO:0005794,GO:0046983,GO:0005576,GO:0048156,GO:0005615,GO:0072358,GO:006099…	cholesterol efflux|phospholipid efflux|very-low-density lipoprotein particle|discoidal high-density lipoprotein particle|very-low-density lipoprotein particle remodeling|low-density lipoprotein particle|low-density lipoprotein particle remodeling|high-density lipoprotein particle remodeling|lipoprotein metabolic process|high-density lipoprotein particle assembly|lipoprotein biosynthetic process|l…	rno04979,rno05010	Cholesterol metabolism|Alzheimer's disease
Tmed3	0.00693499	0.029	0.375	1	-1.77183	0.240678	-2.05482	Down	GeneID:300888,Genbank:NM_001004249.1,RGD:1303327	transmembrane p24 trafficking protein 3	GO:0030126,GO:0005783,GO:0005789,GO:0030134,GO:0005793,GO:0005794,GO:0032580,GO:0033116,GO:0006886,GO:0006888,GO:0007030,GO:0004871,GO:0015031,GO:0016021	COPI vesicle coat|endoplasmic reticulum|endoplasmic reticulum membrane|COPII-coated ER to Golgi transport vesicle|endoplasmic reticulum-Golgi intermediate compartment|Golgi apparatus|Golgi cisterna membrane|endoplasmic reticulum-Golgi intermediate compartment membrane|intracellular protein transport|ER to Golgi vesicle-mediated transport|Golgi organization|signal transducer activity|protein trans…
RT1-A2	0.00707391	0.069	0.5	1	-0.960496	0.267446	-1.90268	Down	GeneID:24974,Genbank:XM_017601545.1,RGD:1595923	RT1 class Ia, locus A2	GO:0005102,GO:0005515,GO:0005886,GO:0006955,GO:0009897,GO:0010977,GO:0016021,GO:0042605,GO:0042612,GO:0045121,GO:0001916,GO:0002474,GO:0002485	signaling receptor binding|protein binding|plasma membrane|immune response|external side of plasma membrane|negative regulation of neuron projection development|integral component of membrane|peptide antigen binding|MHC class I protein complex|membrane raft|positive regulation of T cell mediated cytotoxicity|antigen processing and presentation of peptide antigen via MHC class I|antigen processing…	rno04514,rno04144,rno04145,rno04218,rno04650,rno04612,rno05203,rno05320,rno05330,rno05332,rno05416,rno04940,rno05166,rno05168,rno05167,rno05169,rno05165	Cell adhesion molecules (CAMs)|Endocytosis|Phagosome|Cellular senescence|Natural killer cell mediated cytotoxicity|Antigen processing and presentation|Viral carcinogenesis|Autoimmune thyroid disease|Allograft rejection|Graft-versus-host disease|Viral myocarditis|Type I diabetes mellitus|HTLV-I infection|Herpes simplex infection|Kaposi's sarcoma-associated herpesvirus infection|Epstein-Barr virus …
Ppp2r2b	0.00709511	0.069	0.5	1	-0.979733	0.267552	-1.90211	Down	GeneID:60660,Genbank:NM_022209.3,RGD:631441	protein phosphatase 2, regulatory subunit B, betaGO:0043666,GO:0007286,GO:0000266,GO:0007420,GO:0000278,GO:0044877,GO:0016020,GO:0004722,GO:0070262,GO:0005515,GO:0005737,GO:0005739,GO:0019888,GO:0005741,GO:0030182,GO:0005829,GO:0032502,GO:0000159,GO:0043525,GO:0005856,GO:0043653,GO:0006626	regulation of phosphoprotein phosphatase activity|spermatid development|mitochondrial fission|brain development|mitotic cell cycle|protein-containing complex binding|membrane|protein serine/threonine phosphatase activity|peptidyl-serine dephosphorylation|protein binding|cytoplasm|mitochondrion|protein phosphatase regulator activity|mitochondrial outer membrane|neuron differentiation|cytosol|devel…	rno03015,rno04390,rno04071,rno04151,rno04152,rno04530,rno04261,rno04728,rno05160,rno05165,rno05142	mRNA surveillance pathway|Hippo signaling pathway|Sphingolipid signaling pathway|PI3K-Akt signaling pathway|AMPK signaling pathway|Tight junction|Adrenergic signaling in cardiomyocytes|Dopaminergic synapse|Hepatitis C|Human papillomavirus infection|Chagas disease (American trypanosomiasis)
Atp6v1g1	0.00808875	0.254	0.125	1	-0.697549	0.578429	-0.789787	Down	GeneID:298103,Genbank:NM_001106660.1,RGD:1310088	ATPase H+ transporting V1 subunit G1	GO:0005886,GO:0006879,GO:0008021,GO:0008553,GO:0016471,GO:0016887,GO:0036295,GO:0051117,GO:1902600,GO:0005622,GO:0005765,GO:0005829	plasma membrane|cellular iron ion homeostasis|synaptic vesicle|proton-exporting ATPase activity, phosphorylative mechanism|vacuolar proton-transporting V-type ATPase complex|ATPase activity|cellular response to increased oxygen levels|ATPase binding|proton transmembrane transport|intracellular|lysosomal membrane|cytosol	rno00190,rno04150,rno04145,rno04966,rno04721,rno05323	Oxidative phosphorylation|mTOR signaling pathway|Phagosome|Collecting duct acid secretion|Synaptic vesicle cycle|Rheumatoid arthritis
Selenom	0.00868835	0.092	0.5	1	-0.744017	0.184646	-2.43716	Down	--	--	--	--	--	--
Scg3	0.00945228	0.225	0.75	1	0.243302	0.350589	-1.51215	Down	GeneID:116635,Genbank:NM_053856.2,RGD:621209	secretogranin III	GO:0031410,GO:0005515,GO:0005576,GO:0030658	cytoplasmic vesicle|protein binding|extracellular region|transport vesicle membrane
Cox5a	0.0116559	0.272	0.75	1	0.320019	0.55193	-0.857442	Down	GeneID:252934,Genbank:NM_145783.1,RGD:620607	cytochrome c oxidase subunit 5A	GO:0005739,GO:0005743,GO:0005751,GO:0006123,GO:0043209,GO:0046872,GO:1902600,GO:0004129	mitochondrion|mitochondrial inner membrane|mitochondrial respiratory chain complex IV|mitochondrial electron transport, cytochrome c to oxygen|myelin sheath|metal ion binding|proton transmembrane transport|cytochrome-c oxidase activity	rno00190,rno04260,rno04714,rno05010,rno05012,rno05016,rno04932	Oxidative phosphorylation|Cardiac muscle contraction|Thermogenesis|Alzheimer's disease|Parkinson's disease|Huntington's disease|Non-alcoholic fatty liver disease (NAFLD)
Mrps17	0.0117998	0.046	0.375	1	-1.4285	0.173131	-2.53006	Down	GeneID:288621,Genbank:NM_001105923.1,RGD:1307650	mitochondrial ribosomal protein S17	GO:0032543,GO:0003735,GO:0005763	mitochondrial translation|structural constituent of ribosome|mitochondrial small ribosomal subunit	rno03010	Ribosome
Rab3a	0.0123357	0.087	0.5	1	-0.746604	0.203178	-2.29918	Down	GeneID:25531,Genbank:NM_013018.2,RGD:3528	RAB3A, member RAS oncogene family	GO:0005886,GO:0006886,GO:0006904,GO:0007005,GO:0007274,GO:0007409,GO:0017157,GO:0008021,GO:0030324,GO:0030424,GO:0030742,GO:0031410,GO:0031489,GO:0048172,GO:0031630,GO:0048790,GO:0050808,GO:0050975,GO:0051021,GO:0051117,GO:0001669,GO:0051602,GO:0001671,GO:0061670,GO:0003016,GO:0098993,GO:0003924,GO:0005515,GO:0005525,GO:0005768,GO:0005829,GO:0008022,GO:0009306,GO:0009791,GO:0012505,GO:0015031,GO:…	plasma membrane|intracellular protein transport|vesicle docking involved in exocytosis|mitochondrion organization|neuromuscular synaptic transmission|axonogenesis|regulation of exocytosis|synaptic vesicle|lung development|axon|GTP-dependent protein binding|cytoplasmic vesicle|myosin V binding|regulation of short-term neuronal synaptic plasticity|regulation of synaptic vesicle fusion to presynapti…	rno04911,rno04721	Insulin secretion|Synaptic vesicle cycle
Pin1	0.0124928	0.173	0.625	1	-0.117392	0.266606	-1.90722	Down	GeneID:298696,Genbank:NM_001106701.2,RGD:1310299	peptidylprolyl cis/trans isomerase, NIMA-interacting 1	GO:0005654,GO:0005737,GO:0005739,GO:0005829,GO:0008013,GO:0043547,GO:0030182,GO:0045944,GO:0030496,GO:0046785,GO:0030512,GO:0050808,GO:0050815,GO:0050816,GO:0050821,GO:0051219,GO:0051443,GO:0060393,GO:0000413,GO:0001934,GO:0003755,GO:0003774,GO:0005515,GO:0005634,GO:0031434,GO:0032091,GO:0032465,GO:0032794,GO:0035307,GO:0042127,GO:0042177,GO:0061051,GO:0043005,GO:0070373,GO:0043524,GO:0090263,GO:…	nucleoplasm|cytoplasm|mitochondrion|cytosol|beta-catenin binding|positive regulation of GTPase activity|neuron differentiation|positive regulation of transcription by RNA polymerase II|midbody|microtubule polymerization|negative regulation of transforming growth factor beta receptor signaling pathway|synapse organization|phosphoserine residue binding|phosphothreonine residue binding|protein stabi…	rno04622	RIG-I-like receptor signaling pathway
AABR07000398.1	0.0125699	0.595	0.125	1	-0.357143	6.87693	2.78177	Up	--	--	--	--	--	--
Cst3	0.013289	0.913	0.875	1	1.59506	2.33602	1.22406	Up	GeneID:25307,Genbank:NM_012837.1,RGD:2432	cystatin C	GO:0004869,GO:0005576,GO:0005604,GO:0005615,GO:0009743,GO:0005737,GO:0010035,GO:0005764,GO:0010466,GO:0005771,GO:0010711,GO:0010716,GO:0014070,GO:0030414,GO:0043292,GO:0030424,GO:0045740,GO:0031667,GO:0045861,GO:0031965,GO:0048471,GO:0048678,GO:0060009,GO:0060311,GO:0001540,GO:0060313,GO:0001654,GO:0060548,GO:0001666,GO:0070301,GO:0001775,GO:0002020,GO:0004866,GO:0005783,GO:0006915,GO:0006952,GO:…	cysteine-type endopeptidase inhibitor activity|extracellular region|basement membrane|extracellular space|response to carbohydrate|cytoplasm|response to inorganic substance|lysosome|negative regulation of peptidase activity|multivesicular body|negative regulation of collagen catabolic process|negative regulation of extracellular matrix disassembly|response to organic cyclic compound|peptidase inh…	rno04970	Salivary secretion
Tubb5	0.0141373	0.601	1	1	1.33406	0.500407	-0.998826	Down	GeneID:29214,Genbank:NM_173102.2,RGD:628596	tubulin, beta 5 class I	GO:0044877,GO:0008150,GO:0005200,GO:0045121,GO:0009987,GO:0051225,GO:0019904,GO:0005515,GO:0005525,GO:0005634,GO:0005641,GO:0031625,GO:0005737,GO:0032794,GO:0032991,GO:0005874,GO:0036464,GO:0000226,GO:0042288,GO:0007017,GO:0000278,GO:0044297,GO:0003924	protein-containing complex binding|biological_process|structural constituent of cytoskeleton|membrane raft|cellular process|spindle assembly|protein domain specific binding|protein binding|GTP binding|nucleus|nuclear envelope lumen|ubiquitin protein ligase binding|cytoplasm|GTPase activating protein binding|protein-containing complex|microtubule|cytoplasmic ribonucleoprotein granule|microtubule c…	rno04145,rno04540	Phagosome|Gap junction
Aga	0.0155602	0.04	0.375	1	-1.59191	0.228708	-2.12842	Down	GeneID:290923,Genbank:XM_006253111.3,RGD:1309646	aspartylglucosaminidase	GO:0005764,GO:0005783,GO:0006508,GO:0006517,GO:0008150,GO:0008233,GO:0043621,GO:0051604,GO:0003948,GO:0005615	lysosome|endoplasmic reticulum|proteolysis|protein deglycosylation|biological_process|peptidase activity|protein self-association|protein maturation|N4-(beta-N-acetylglucosaminyl)-L-asparaginase activity|extracellular space	rno00511,rno04142	Other glycan degradation|Lysosome
Hspe1	0.015622	0.04	0.375	1	-1.53841	0.264552	-1.91838	Down	GeneID:25462,Genbank:NM_012966.1,RGD:2844	heat shock protein family E member 1	GO:0005759,GO:0006986,GO:0046872,GO:0051082,GO:0051085,GO:0051087,GO:0005524,GO:0005739	mitochondrial matrix|response to unfolded protein|metal ion binding|unfolded protein binding|chaperone cofactor-dependent protein refolding|chaperone binding|ATP binding|mitochondrion
Fosb	0.016802	0.341	0	1	#NAME?	9.48604	3.24581	Up	GeneID:100360880,Genbank:NM_001256509.1,RGD:1308198	FosB proto-oncogene, AP-1 transcription factor subunit	GO:0071277,GO:0032570,GO:0001077,GO:0032870,GO:0003677,GO:0042493,GO:0003690,GO:0003700,GO:0005634,GO:0043231,GO:0005654,GO:0043278,GO:0043565,GO:0006357,GO:0045944,GO:0006366,GO:0000978,GO:0051412,GO:0007565,GO:0051591,GO:0009612,GO:0000982	cellular response to calcium ion|response to progesterone|transcriptional activator activity, RNA polymerase II proximal promoter sequence-specific DNA binding|cellular response to hormone stimulus|DNA binding|response to drug|double-stranded DNA binding|DNA binding transcription factor activity|nucleus|intracellular membrane-bounded organelle|nucleoplasm|response to morphine|sequence-specific DN…	rno04657,rno04380,rno05030,rno05031,rno05034	IL-17 signaling pathway|Osteoclast differentiation|Cocaine addiction|Amphetamine addiction|Alcoholism
Slc25a3	0.0168273	0.214	0.625	1	0.137327	0.296105	-1.75582	Down	GeneID:245959,Genbank:NM_139100.2,RGD:70986	solute carrier family 25 member 3GO:0005743,GO:0006839,GO:0015114,GO:0015317,GO:0016021,GO:0022857,GO:0035435,GO:0043209,GO:1902600,GO:0005739	mitochondrial inner membrane|mitochondrial transport|phosphate ion transmembrane transporter activity|phosphate:proton symporter activity|integral component of membrane|transmembrane transporter activity|phosphate ion transmembrane transport|myelin sheath|proton transmembrane transport|mitochondrion
Rps12	0.0180854	0.335	0	1	#NAME?	7.51236	2.90927	Up	GeneID:65139,Genbank:NM_031709.3,RGD:62024	ribosomal protein S12	GO:0005794,GO:0005829,GO:0005840,GO:0006412,GO:0010243,GO:0022625,GO:0022627,GO:0043231,GO:0003674,GO:0003735	Golgi apparatus|cytosol|ribosome|translation|response to organonitrogen compound|cytosolic large ribosomal subunit|cytosolic small ribosomal subunit|intracellular membrane-bounded organelle|molecular_function|structural constituent of ribosome	rno03010	Ribosome
Tubb3	0.0181656	0.78	1	1	1.67823	0.544212	-0.877759	Down	GeneID:246118,Genbank:NM_139254.2,RGD:628595	tubulin, beta 3 class III	GO:0030425,GO:0007411,GO:0003924,GO:0042277,GO:0005200,GO:0043025,GO:0071944,GO:0005525,GO:0005622,GO:0005737,GO:0015630,GO:0030182,GO:0005874,GO:0030424,GO:0007010,GO:0000226,GO:0007017,GO:0000278	dendrite|axon guidance|GTPase activity|peptide binding|structural constituent of cytoskeleton|neuronal cell body|cell periphery|GTP binding|intracellular|cytoplasm|microtubule cytoskeleton|neuron differentiation|microtubule|axon|cytoskeleton organization|microtubule cytoskeleton organization|microtubule-based process|mitotic cell cycle	rno04145,rno04540	Phagosome|Gap junction
Cox17	0.0204241	0.104	0.5	1	-0.64733	0.258028	-1.9544	Down	GeneID:89786,Genbank:NM_053540.2,RGD:620548	COX17 cytochrome c oxidase copper chaperone	GO:1904960,GO:0005737,GO:0005758,GO:0006825,GO:0007420,GO:0007507,GO:0008047,GO:0008284,GO:0016531,GO:0033617,GO:0003674,GO:0005507,GO:1903136,GO:0005575	positive regulation of cytochrome-c oxidase activity|cytoplasm|mitochondrial intermembrane space|copper ion transport|brain development|heart development|enzyme activator activity|positive regulation of cell proliferation|copper chaperone activity|mitochondrial respiratory chain complex IV assembly|molecular_function|copper ion binding|cuprous ion binding|cellular_component	rno00190,rno04714	Oxidative phosphorylation|Thermogenesis
Ahnak	0.0224888	0.318	0	1	#NAME?	6.39654	2.67729	Up	GeneID:191572,Genbank:XM_017588766.1,RGD:619779	AHNAK nucleoprotein7	GO:0051259,GO:0043484,GO:0005737,GO:0070062,GO:0005829,GO:0097493,GO:0044291,GO:0005886,GO:0015629,GO:0030315,GO:1901385,GO:0044548,GO:0031982,GO:0045121,GO:0042383,GO:0005634,GO:0045296,GO:0043034	protein complex oligomerization|regulation of RNA splicing|cytoplasm|extracellular exosome|cytosol|structural molecule activity conferring elasticity|cell-cell contact zone|plasma membrane|actin cytoskeleton|T-tubule|regulation of voltage-gated calcium channel activity|S100 protein binding|vesicle|membrane raft|sarcolemma|nucleus|cadherin binding|costamere
Nkiras1	0.0237302	0.012	0.25	1	-2.72875	0.27228	-1.87684	Down	GeneID:305751,Genbank:NM_001107252.2,RGD:1308560	NFKB inhibitor interacting Ras-like 1	GO:0016020,GO:0003924,GO:0005525,GO:0007165	membrane|GTPase activity|GTP binding|signal transduction
Rbm25l1	0.0238893	0.046	0.375	1	-1.35151	0.233499	-2.09851	Down	GeneID:497865,Genbank:XM_003750770.3,RGD:1565486	RNA binding motif protein 25-like 1	GO:0006397,GO:0000381,GO:0003729,GO:0005681	mRNA processing|regulation of alternative mRNA splicing, via spliceosome|mRNA binding|spliceosomal complex	rno03040	Spliceosome
Chmp6	0.024032	0.046	0.375	1	-1.5171	0.28283	-1.82199	Down	GeneID:287873,Genbank:NM_001105856.1,RGD:1565325	charged multivesicular body protein 6	GO:0007034,GO:0007080,GO:0007175,GO:0010008,GO:0039702,GO:0044877,GO:0047485,GO:1903541,GO:0000815,GO:0000920,GO:0006997	vacuolar transport|mitotic metaphase plate congression|negative regulation of epidermal growth factor-activated receptor activity|endosome membrane|viral budding via host ESCRT complex|protein-containing complex binding|protein N-terminus binding|regulation of exosomal secretion|ESCRT III complex|cell separation after cytokinesis|nucleus organization	rno04144,rno04217	Endocytosis|Necroptosis
Sipa1l2	0.0254469	0.012	0.25	1	-2.75632	0.251019	-1.99413	Down	GeneID:361442,Genbank:XM_008772639.1,RGD:1306269	signal-induced proliferation-associated 1 like 2	GO:0005096,GO:0043547,GO:0051056	GTPase activator activity|positive regulation of GTPase activity|regulation of small GTPase mediated signal transduction	rno04015	Rap1 signaling pathway
Sst	0.0259454	0.306	0	1	#NAME?	18.5746	4.21526	Up	GeneID:24797,Genbank:NM_012659.2,RGD:3761	somatostatin	GO:0048545,GO:0005615,GO:0006972,GO:0007166,GO:0007267,GO:0009408,GO:0010243,GO:0010447,GO:0010469,GO:0030334,GO:0042493,GO:0005179,GO:0043025,GO:0043200	response to steroid hormone|extracellular space|hyperosmotic response|cell surface receptor signaling pathway|cell-cell signaling|response to heat|response to organonitrogen compound|response to acidic pH|regulation of signaling receptor activity|regulation of cell migration|response to drug|hormone activity|neuronal cell body|response to amino acid	rno04971	Gastric acid secretion
Sptbn1	0.0259454	0.306	0	1	#NAME?	7.38277	2.88416	Up	GeneID:305614,Genbank:XM_017599259.1,RGD:727922	spectrin, beta, non-erythrocytic 1	GO:0071709,GO:0030863,GO:0005543,GO:0072659,GO:0031430,GO:0005634,GO:1900042,GO:0032437,GO:0005730,GO:1903076,GO:0005737,GO:0005886,GO:0007009,GO:0007010,GO:0032991,GO:0007182,GO:1903078,GO:0043001,GO:0008091,GO:0044877,GO:0014069,GO:0045296,GO:0016020,GO:0000281,GO:0051020,GO:0030506,GO:0003779,GO:0051693,GO:0030673,GO:0005200	membrane assembly|cortical cytoskeleton|phospholipid binding|protein localization to plasma membrane|M band|nucleus|positive regulation of interleukin-2 secretion|cuticular plate|nucleolus|regulation of protein localization to plasma membrane|cytoplasm|plasma membrane|plasma membrane organization|cytoskeleton organization|protein-containing complex|common-partner SMAD protein phosphorylation|posi…
AABR07052486.1	0.0272311	0	0.125	1	#NAME?	0.375	-1.41504	Down	--	--	--	--	--	--
Cd7	0.0272311	0	0.125	1	#NAME?	0.375	-1.41504	Down	GeneID:303747,Genbank:NM_001107074.1,RGD:1310015	Cd7 molecule	GO:0016021,GO:0048873	integral component of membrane|homeostasis of number of cells within a tissue	rno04640	Hematopoietic cell lineage
Cyb561	0.0272311	0	0.125	1	#NAME?	0.375	-1.41504	Down	GeneID:303601,Genbank:XM_008768357.2,RGD:1310987	cytochrome b-561	GO:0016491,GO:0022900,GO:0055114,GO:0000293,GO:0005765,GO:0016021	oxidoreductase activity|electron transport chain|oxidation-reduction process|ferric-chelate reductase activity|lysosomal membrane|integral component of membrane
Fads3	0.0272311	0	0.125	1	#NAME?	0.375	-1.41504	Down	GeneID:286922,Genbank:NM_173137.1,RGD:628876	fatty acid desaturase 3	GO:0016491,GO:0055114,GO:0005789,GO:0006633,GO:0016021	oxidoreductase activity|oxidation-reduction process|endoplasmic reticulum membrane|fatty acid biosynthetic process|integral component of membrane
Gdap1l1	0.0272311	0	0.125	1	#NAME?	0.375	-1.41504	Down	GeneID:311616,Genbank:NM_001107798.2,RGD:1304960	ganglioside-induced differentiation-associated protein 1-like 1	GO:0016021,GO:0004364,GO:0005737,GO:0006749	integral component of membrane|glutathione transferase activity|cytoplasm|glutathione metabolic process
Kcnk12	0.0272311	0	0.125	1	#NAME?	0.375	-1.41504	Down	GeneID:64119,Genbank:NM_022292.1,RGD:68940	potassium two pore domain channel subfamily K member 12	GO:0030322,GO:0034765,GO:0071805,GO:0005244,GO:0005887,GO:0022841	stabilization of membrane potential|regulation of ion transmembrane transport|potassium ion transmembrane transport|voltage-gated ion channel activity|integral component of plasma membrane|potassium ion leak channel activity
Medag	0.0272311	0	0.125	1	#NAME?	0.375	-1.41504	Down	GeneID:360757,Genbank:XM_341029.7,RGD:1307396	mesenteric estrogen-dependent adipogenesis	GO:0005737,GO:0045600	cytoplasm|positive regulation of fat cell differentiation
Pdss2	0.0272311	0	0.125	1	#NAME?	0.375	-1.41504	Down	GeneID:365592,Genbank:XM_008773004.2,RGD:1359372	prenyl (decaprenyl) diphosphate synthase, subunit 2	GO:0006744,GO:0008299,GO:0046982,GO:0050347,GO:0050878,GO:0051290,GO:1990234,GO:0000010,GO:0005829	ubiquinone biosynthetic process|isoprenoid biosynthetic process|protein heterodimerization activity|trans-octaprenyltranstransferase activity|regulation of body fluid levels|protein heterotetramerization|transferase complex|trans-hexaprenyltranstransferase activity|cytosol	rno00900	Terpenoid backbone biosynthesis
Cyp7b1	0.0272311	0	0.125	1	#NAME?	0.401628	-1.31607	Down	GeneID:25429,Genbank:NM_019138.1,RGD:2483	cytochrome P450, family 7, subfamily b, polypeptide 1	GO:0035754,GO:0008396,GO:0005789,GO:0042493,GO:0016021,GO:0006699,GO:0042632,GO:0016705,GO:0050679,GO:0007613,GO:0007623,GO:0020037,GO:0008203,GO:0031090,GO:0008395,GO:0051591,GO:0033147,GO:0055114,GO:0004497,GO:0060740,GO:0005506,GO:0005575	B cell chemotaxis|oxysterol 7-alpha-hydroxylase activity|endoplasmic reticulum membrane|response to drug|integral component of membrane|bile acid biosynthetic process|cholesterol homeostasis|oxidoreductase activity, acting on paired donors, with incorporation or reduction of molecular oxygen|positive regulation of epithelial cell proliferation|memory|circadian rhythm|heme binding|cholesterol meta…	rno00120,rno00140	Primary bile acid biosynthesis|Steroid hormone biosynthesis
Elp6	0.0272311	0	0.125	1	#NAME?	0.401628	-1.31607	Down	GeneID:363150,Genbank:NM_001108782.2,RGD:1305478	elongator acetyltransferase complex subunit 6	GO:0006351,GO:0006355,GO:0008150,GO:0030335,GO:0033588,GO:0002098,GO:0003674,GO:0005575	transcription, DNA-templated|regulation of transcription, DNA-templated|biological_process|positive regulation of cell migration|Elongator holoenzyme complex|tRNA wobble uridine modification|molecular_function|cellular_component
Fosl1	0.0272311	0	0.125	1	#NAME?	0.401628	-1.31607	Down	GeneID:25445,Genbank:NM_012953.1,RGD:2627	FOS like 1, AP-1 transcription factor subunit	GO:0051591,GO:0042542,GO:0007612,GO:0000978,GO:0060674,GO:0042734,GO:0008285,GO:0000982,GO:0061614,GO:0043005,GO:0009612,GO:0001077,GO:2000144,GO:0043065,GO:0001701,GO:0003677,GO:0005634,GO:0009629,GO:0005654,GO:0043231,GO:0014070,GO:0045787,GO:0031668,GO:0005829,GO:0045944,GO:0032570,GO:0006357,GO:0000977,GO:0051091,GO:0034097,GO:0007296,GO:0051412,GO:0042493,GO:0007565	response to cAMP|response to hydrogen peroxide|learning|RNA polymerase II proximal promoter sequence-specific DNA binding|placenta blood vessel development|presynaptic membrane|negative regulation of cell proliferation|transcription factor activity, RNA polymerase II proximal promoter sequence-specific DNA binding|pri-miRNA transcription by RNA polymerase II|neuron projection|response to mechanic…	rno04310,rno04657,rno04380,rno05166	Wnt signaling pathway|IL-17 signaling pathway|Osteoclast differentiation|HTLV-I infection
Gfpt2	0.0272311	0	0.125	1	#NAME?	0.401628	-1.31607	Down	GeneID:360518,Genbank:NM_001002819.2,RGD:1303097	glutamine-fructose-6-phosphate transaminase 2	GO:0006002,GO:0006047,GO:0006048,GO:0006487,GO:0006541,GO:0008150,GO:0097367,GO:1990830,GO:0003674,GO:0004360,GO:0005575	fructose 6-phosphate metabolic process|UDP-N-acetylglucosamine metabolic process|UDP-N-acetylglucosamine biosynthetic process|protein N-linked glycosylation|glutamine metabolic process|biological_process|carbohydrate derivative binding|cellular response to leukemia inhibitory factor|molecular_function|glutamine-fructose-6-phosphate transaminase (isomerizing) activity|cellular_component	rno00520,rno00250,rno04931	Amino sugar and nucleotide sugar metabolism|Alanine, aspartate and glutamate metabolism|Insulin resistance
Ift122	0.0272311	0	0.125	1	#NAME?	0.401628	-1.31607	Down	GeneID:312651,Genbank:XM_006237067.2,RGD:1311302	intraflagellar transport 122	GO:0072594,GO:0050680,GO:0035050,GO:0005737,GO:0097546,GO:0060173,GO:0035115,GO:0005829,GO:1905515,GO:0060271,GO:0035720,GO:0005929,GO:0007227,GO:0009953,GO:0035721,GO:0010172,GO:0060830,GO:0021914,GO:0060831,GO:0036064,GO:0030991,GO:0060971,GO:0042733,GO:0001843,GO:0061512,GO:0045879,GO:0031514,GO:0005654,GO:0048593,GO:0032391	establishment of protein localization to organelle|negative regulation of epithelial cell proliferation|embryonic heart tube development|cytoplasm|ciliary base|limb development|embryonic forelimb morphogenesis|cytosol|non-motile cilium assembly|cilium assembly|intraciliary anterograde transport|cilium|signal transduction downstream of smoothened|dorsal/ventral pattern formation|intraciliary retro…
LOC103692719	0.0272311	0	0.125	1	#NAME?	0.401628	-1.31607	Down	GeneID:103692719,Genbank:XM_008764976.2,RGD:9330187	tRNA (adenine(58)-N(1))-methyltransferase catalytic subunit TRMT61A	GO:0031515,GO:0061953,GO:0080009,GO:0005634,GO:0016429,GO:0030488	tRNA (m1A) methyltransferase complex|mRNA (adenine-N1-)-methyltransferase activity|mRNA methylation|nucleus|tRNA (adenine-N1-)-methyltransferase activity|tRNA methylation
Miga2	0.0272311	0	0.125	1	#NAME?	0.401628	-1.31607	Down	GeneID:296623,Genbank:XM_006233781.2,RGD:1310887	mitoguardin 2	GO:0046982,GO:0060348,GO:0005887,GO:0008053,GO:0042803	protein heterodimerization activity|bone development|integral component of plasma membrane|mitochondrial fusion|protein homodimerization activity
Poc1a	0.0272311	0	0.125	1	#NAME?	0.401628	-1.31607	Down	GeneID:501048,Genbank:XM_008766561.2,RGD:1565004	POC1 centriolar protein A	GO:0005813,GO:0005814,GO:0007052,GO:0007283,GO:0010825,GO:0036064,GO:0060348,GO:1905515,GO:0000922,GO:0003431,GO:0005737	centrosome|centriole|mitotic spindle organization|spermatogenesis|positive regulation of centrosome duplication|ciliary basal body|bone development|non-motile cilium assembly|spindle pole|growth plate cartilage chondrocyte development|cytoplasm
Prr32	0.0272311	0	0.125	1	#NAME?	0.401628	-1.31607	Down	GeneID:683753,Genbank:XM_002728150.5,RGD:1583341	proline rich 32
Pus1	0.0272311	0	0.125	1	#NAME?	0.401628	-1.31607	Down	GeneID:304567,Genbank:XM_017598352.1,RGD:1311871	pseudouridylate synthase 1	GO:0005667,GO:0005730,GO:0005739,GO:0009982,GO:0030374,GO:0031119,GO:0045944,GO:1990481,GO:0000790,GO:0005634	transcription factor complex|nucleolus|mitochondrion|pseudouridine synthase activity|ligand-dependent nuclear receptor transcription coactivator activity|tRNA pseudouridine synthesis|positive regulation of transcription by RNA polymerase II|mRNA pseudouridine synthesis|nuclear chromatin|nucleus
Afmid	0.0272311	0	0.125	1	#NAME?	0.360941	-1.47017	Down	GeneID:688283,Genbank:XM_017597530.1,RGD:1591143	arylformamidase	GO:0005737,GO:0005829,GO:0009056,GO:0016787,GO:0019441,GO:0034354,GO:0004061,GO:0005634	cytoplasm|cytosol|catabolic process|hydrolase activity|tryptophan catabolic process to kynurenine|'de novo' NAD biosynthetic process from tryptophan|arylformamidase activity|nucleus	rno00630,rno00380	Glyoxylate and dicarboxylate metabolism|Tryptophan metabolism
Cpsf3	0.0272311	0	0.125	1	#NAME?	0.360941	-1.47017	Down	GeneID:298916,Genbank:NM_001030030.1,RGD:1305767	cleavage and polyadenylation specific factor 3	GO:0005575,GO:0005847,GO:0006398,GO:0008150,GO:0008409,GO:0090502,GO:0003674,GO:0003723,GO:0004521	cellular_component|mRNA cleavage and polyadenylation specificity factor complex|mRNA 3'-end processing by stem-loop binding and cleavage|biological_process|5'-3' exonuclease activity|RNA phosphodiester bond hydrolysis, endonucleolytic|molecular_function|RNA binding|endoribonuclease activity	rno03015	mRNA surveillance pathway
Crk	0.0272311	0	0.125	1	#NAME?	0.360941	-1.47017	Down	GeneID:54245,Genbank:XM_006246913.1,RGD:2405	CRK proto-oncogene, adaptor protein	GO:0008360,GO:0009966,GO:0014911,GO:0015629,GO:0017124,GO:0019899,GO:0019904,GO:0043621,GO:0030307,GO:0045121,GO:0030674,GO:0045309,GO:0032956,GO:0045953,GO:0046875,GO:0048013,GO:1990782,GO:0051270,GO:0061041,GO:1990859,GO:0061045,GO:2000145,GO:2000146,GO:0001784,GO:0001878,GO:0005070,GO:0005159,GO:0005515,GO:0005829,GO:0005886,GO:0007257,GO:0008092,GO:0032991,GO:0035020,GO:0035728,GO:0042169,GO:…	regulation of cell shape|regulation of signal transduction|positive regulation of smooth muscle cell migration|actin cytoskeleton|SH3 domain binding|enzyme binding|protein domain specific binding|protein self-association|positive regulation of cell growth|membrane raft|protein binding, bridging|protein phosphorylated amino acid binding|regulation of actin cytoskeleton organization|negative regula…	rno04015,rno04010,rno04012,rno04510,rno04810,rno04666,rno04062,rno04910,rno04722,rno05200,rno05206,rno05220,rno05211,rno05100	Rap1 signaling pathway|MAPK signaling pathway|ErbB signaling pathway|Focal adhesion|Regulation of actin cytoskeleton|Fc gamma R-mediated phagocytosis|Chemokine signaling pathway|Insulin signaling pathway|Neurotrophin signaling pathway|Pathways in cancer|MicroRNAs in cancer|Chronic myeloid leukemia|Renal cell carcinoma|Bacterial invasion of epithelial cells
LOC100364500	0.0272311	0	0.125	1	#NAME?	0.360941	-1.47017	Down	GeneID:100364500,Genbank:XM_006255892.3,RGD:2320860	RT1 class I, locus CE11-like	GO:0042612,GO:0002474,GO:0006955,GO:0016021	MHC class I protein complex|antigen processing and presentation of peptide antigen via MHC class I|immune response|integral component of membrane
Nexmif	0.0272311	0	0.125	1	#NAME?	0.360941	-1.47017	Down	--	--	--	--	--	--
Nim1k	0.0272311	0	0.125	1	#NAME?	0.360941	-1.47017	Down	GeneID:310376,Genbank:XM_006231982.3,RGD:1308116	NIM1 serine/threonine protein kinase	GO:0005524,GO:0005634,GO:0005737,GO:0006468,GO:0035556,GO:0000287,GO:0004674	ATP binding|nucleus|cytoplasm|protein phosphorylation|intracellular signal transduction|magnesium ion binding|protein serine/threonine kinase activity
Rabl2	0.0272311	0	0.125	1	#NAME?	0.360941	-1.47017	Down	--	--	--	--	--	--
Rpp25l	0.0272311	0	0.125	1	#NAME?	0.360941	-1.47017	Down	GeneID:298002,Genbank:XM_006238032.2,RGD:1306576	ribonuclease P/MRP 25 subunit-like			rno03013,rno03008	RNA transport|Ribosome biogenesis in eukaryotes
Acta1	0.0272311	0	0.125	1	#NAME?	0.339672	-1.55778	Down	GeneID:29437,Genbank:NM_019212.2,RGD:2025	actin, alpha 1, skeletal muscle	GO:0090131,GO:0030175,GO:0005575,GO:0030240,GO:0005737,GO:0005865,GO:0005884,GO:0009612,GO:0043503,GO:0009991,GO:0044297,GO:0010226,GO:0048545,GO:0010628,GO:0048741,GO:0015629,GO:0001725,GO:0030017,GO:0071417,GO:0030027,GO:0005524	mesenchyme migration|filopodium|cellular_component|skeletal muscle thin filament assembly|cytoplasm|striated muscle thin filament|actin filament|response to mechanical stimulus|skeletal muscle fiber adaptation|response to extracellular stimulus|cell body|response to lithium ion|response to steroid hormone|positive regulation of gene expression|skeletal muscle fiber development|actin cytoskeleton|…
Bpifb5	0.0272311	0	0.125	1	#NAME?	0.339672	-1.55778	Down	GeneID:690479,Genbank:XM_001074561.4,RGD:1596031	BPI fold containing family B, member 5	GO:0008289	lipid binding
Glrx	0.0272311	0	0.125	1	#NAME?	0.339672	-1.55778	Down	GeneID:64045,Genbank:NM_022278.1,RGD:70951	glutaredoxin	GO:1901224,GO:0032024,GO:0005737,GO:1901299,GO:0043025,GO:2000587,GO:0045454,GO:0005758,GO:2000651,GO:0005829,GO:0007568,GO:0007584,GO:0009055,GO:0045838,GO:0015035,GO:0045921,GO:0015038,GO:0047485,GO:0060355,GO:0022602,GO:0002931,GO:0071333,GO:0022900,GO:0005634,GO:0071392,GO:0030425	positive regulation of NIK/NF-kappaB signaling|positive regulation of insulin secretion|cytoplasm|negative regulation of hydrogen peroxide-mediated programmed cell death|neuronal cell body|negative regulation of platelet-derived growth factor receptor-beta signaling pathway|cell redox homeostasis|mitochondrial intermembrane space|positive regulation of sodium ion transmembrane transporter activit…
Kcnj11	0.0272311	0	0.125	1	#NAME?	0.339672	-1.55778	Down	GeneID:83535,Genbank:XM_008759421.2,RGD:69247	potassium voltage-gated channel subfamily J member 11	GO:0005783,GO:0005829,GO:0005886,GO:0006006,GO:0006813,GO:0030506,GO:0008022,GO:0030673,GO:0008282,GO:0031072,GO:0032355,GO:0033198,GO:0033574,GO:0034765,GO:0071333,GO:0042383,GO:0071356,GO:0042391,GO:0071805,GO:0042493,GO:1903078,GO:2001259,GO:0001669,GO:0002931,GO:0005242,GO:0005249,GO:0005515,GO:0005524,GO:0005635,GO:0005739,GO:0005768,GO:0010107,GO:0014704,GO:0015272,GO:0030315,GO:0043025,GO:…	endoplasmic reticulum|cytosol|plasma membrane|glucose metabolic process|potassium ion transport|ankyrin binding|protein C-terminus binding|axolemma|inward rectifying potassium channel|heat shock protein binding|response to estradiol|response to ATP|response to testosterone|regulation of ion transmembrane transport|cellular response to glucose stimulus|sarcolemma|cellular response to tumor necrosi…	rno04911,rno04930	Insulin secretion|Type II diabetes mellitus
LOC100910854	0.0272311	0	0.125	1	#NAME?	0.339672	-1.55778	Down	GeneID:100910854,Genbank:XM_006253280.3,RGD:6496333	zinc finger MYND domain-containing protein 19-like
Med23	0.0272311	0	0.125	1	#NAME?	0.339672	-1.55778	Down	GeneID:309565,Genbank:XM_008758613.2,RGD:1307671	mediator complex subunit 23	GO:0006351,GO:0006355,GO:0010628,GO:0016567,GO:0016592,GO:0061630,GO:2000409,GO:0000151,GO:0005667	transcription, DNA-templated|regulation of transcription, DNA-templated|positive regulation of gene expression|protein ubiquitination|mediator complex|ubiquitin protein ligase activity|positive regulation of T cell extravasation|ubiquitin ligase complex|transcription factor complex
Ntsr1	0.0272311	0	0.125	1	#NAME?	0.339672	-1.55778	Down	GeneID:366274,Genbank:NM_001108967.1,RGD:1306076	neurotensin receptor 1	GO:0005887,GO:0007218,GO:0007612,GO:0008344,GO:0009898,GO:0009986,GO:0014049,GO:0043195,GO:0014054,GO:0043197,GO:0016492,GO:0043198,GO:0043204,GO:0043576,GO:0043679,GO:0044309,GO:0097151,GO:0045121,GO:0098712,GO:0098900,GO:0045202,GO:2001259,GO:0001659,GO:0003085,GO:0003254,GO:0005737,GO:0005739,GO:0005783,GO:0005794,GO:0005886,GO:0030424,GO:0030425,GO:0032280,GO:0033993,GO:0042802,GO:0042803,GO:…	integral component of plasma membrane|neuropeptide signaling pathway|learning|adult locomotory behavior|cytoplasmic side of plasma membrane|cell surface|positive regulation of glutamate secretion|terminal bouton|positive regulation of gamma-aminobutyric acid secretion|dendritic spine|G-protein coupled neurotensin receptor activity|dendritic shaft|perikaryon|regulation of respiratory gaseous excha…	rno04020,rno04080	Calcium signaling pathway|Neuroactive ligand-receptor interaction
Panx3	0.0272311	0	0.125	1	#NAME?	0.339672	-1.55778	Down	GeneID:315567,Genbank:NM_199398.1,RGD:735137	pannexin 3	GO:0006812,GO:0007267,GO:0012505,GO:0016021,GO:0022829,GO:0034214,GO:0055077,GO:0055085,GO:0005886,GO:0005921	cation transport|cell-cell signaling|endomembrane system|integral component of membrane|wide pore channel activity|protein hexamerization|gap junction hemi-channel activity|transmembrane transport|plasma membrane|gap junction
Polr2a	0.0272311	0	0.125	1	#NAME?	0.339672	-1.55778	Down	GeneID:363633,Genbank:XM_343922.7,RGD:1587326	polymerase (RNA) II subunit A	GO:0031625,GO:0001055,GO:0033120,GO:0003674,GO:0071453,GO:0003677,GO:0003899,GO:0005634,GO:0005665,GO:1990841,GO:0005719,GO:0005730,GO:0006353,GO:0000974,GO:0006366,GO:0001047,GO:0014070	ubiquitin protein ligase binding|RNA polymerase II activity|positive regulation of RNA splicing|molecular_function|cellular response to oxygen levels|DNA binding|DNA-directed 5'-3' RNA polymerase activity|nucleus|DNA-directed RNA polymerase II, core complex|promoter-specific chromatin binding|nuclear euchromatin|nucleolus|DNA-templated transcription, termination|Prp19 complex|transcription by RNA…	rno00230,rno00240,rno03020,rno05016,rno05168,rno05169	Purine metabolism|Pyrimidine metabolism|RNA polymerase|Huntington's disease|Herpes simplex infection|Epstein-Barr virus infection
Tgds	0.0272311	0	0.125	1	#NAME?	0.339672	-1.55778	Down	GeneID:306164,Genbank:NM_001107286.1,RGD:1306544	TDP-glucose 4,6-dehydratase
AABR07054368.1	0.0272311	0	0.125	1	#NAME?	0.313187	-1.6749	Down	--	--	--	--	--	--
Cxcl3	0.0272311	0	0.125	1	#NAME?	0.313187	-1.6749	Down	GeneID:171551,Genbank:NM_138522.1,RGD:621812	chemokine (C-X-C motif) ligand 3	GO:0030593,GO:0005615,GO:0032496,GO:0005623,GO:0006954,GO:0006955,GO:0007186,GO:0007204,GO:0042127,GO:0008009,GO:0045236,GO:0070098,GO:0071222,GO:0010469,GO:0002690,GO:0090023	neutrophil chemotaxis|extracellular space|response to lipopolysaccharide|cell|inflammatory response|immune response|G-protein coupled receptor signaling pathway|positive regulation of cytosolic calcium ion concentration|regulation of cell proliferation|chemokine activity|CXCR chemokine receptor binding|chemokine-mediated signaling pathway|cellular response to lipopolysaccharide|regulation of sign…	rno04668,rno04060,rno04621,rno04657,rno04062,rno05132,rno05134,rno05167	TNF signaling pathway|Cytokine-cytokine receptor interaction|NOD-like receptor signaling pathway|IL-17 signaling pathway|Chemokine signaling pathway|Salmonella infection|Legionellosis|Kaposi's sarcoma-associated herpesvirus infection
Fxyd6	0.0272311	0	0.125	1	#NAME?	0.313187	-1.6749	Down	GeneID:63847,Genbank:XM_008766171.2,RGD:69315	FXYD domain-containing ion transport regulator 6	GO:0016021,GO:0017080,GO:0034220,GO:2000649,GO:0005216,GO:0005886,GO:0005887	integral component of membrane|sodium channel regulator activity|ion transmembrane transport|regulation of sodium ion transmembrane transporter activity|ion channel activity|plasma membrane|integral component of plasma membrane
Gne	0.0272311	0	0.125	1	#NAME?	0.313187	-1.6749	Down	GeneID:114711,Genbank:XM_006238006.3,RGD:69239	glucosamine (UDP-N-acetyl)-2-epimerase/N-acetylmannosamine kinase	GO:0005829,GO:0006045,GO:0006047,GO:0008761,GO:0009384,GO:0046380,GO:0046835,GO:0046872,GO:0004553,GO:0005515,GO:0005524	cytosol|N-acetylglucosamine biosynthetic process|UDP-N-acetylglucosamine metabolic process|UDP-N-acetylglucosamine 2-epimerase activity|N-acylmannosamine kinase activity|N-acetylneuraminate biosynthetic process|carbohydrate phosphorylation|metal ion binding|hydrolase activity, hydrolyzing O-glycosyl compounds|protein binding|ATP binding	rno00520	Amino sugar and nucleotide sugar metabolism
Gusb	0.0272311	0	0.125	1	#NAME?	0.313187	-1.6749	Down	GeneID:24434,Genbank:NM_017015.2,RGD:2772	glucuronidase, beta	GO:0019904,GO:0004566,GO:0030246,GO:0005102,GO:0005615,GO:0005764,GO:0043231,GO:0005975,GO:0004553,GO:0016787	protein domain specific binding|beta-glucuronidase activity|carbohydrate binding|signaling receptor binding|extracellular space|lysosome|intracellular membrane-bounded organelle|carbohydrate metabolic process|hydrolase activity, hydrolyzing O-glycosyl compounds|hydrolase activity	rno00040,rno00531,rno00860,rno00983,rno04142	Pentose and glucuronate interconversions|Glycosaminoglycan degradation|Porphyrin and chlorophyll metabolism|Drug metabolism - other enzymes|Lysosome
Hirip3	0.0272311	0	0.125	1	#NAME?	0.313187	-1.6749	Down	GeneID:361650,Genbank:NM_001025725.1,RGD:1306463	HIRA interacting protein 3	GO:0005634,GO:0005730	nucleus|nucleolus
Hnrnpll	0.0272311	0	0.125	1	#NAME?	0.313187	-1.6749	Down	GeneID:313842,Genbank:XM_233805.9,RGD:1305861	heterogeneous nuclear ribonucleoprotein L-like	GO:0033120,GO:0003729,GO:0005634,GO:0006397	positive regulation of RNA splicing|mRNA binding|nucleus|mRNA processing
Lin7a	0.0272311	0	0.125	1	#NAME?	0.313187	-1.6749	Down	GeneID:85327,Genbank:NM_053514.1,RGD:621256	lin-7 homolog A, crumbs cell polarity complex component	GO:0097016,GO:0045199,GO:0006887,GO:0045202,GO:0007269,GO:0097025,GO:0014069,GO:0015031,GO:0016020,GO:0045211,GO:0016323,GO:0098793,GO:0048489,GO:1903361,GO:0048839,GO:0005622,GO:0030165,GO:0005911,GO:0043005,GO:0005923	L27 domain binding|maintenance of epithelial cell apical/basal polarity|exocytosis|synapse|neurotransmitter secretion|MPP7-DLG1-LIN7 complex|postsynaptic density|protein transport|membrane|postsynaptic membrane|basolateral plasma membrane|presynapse|synaptic vesicle transport|protein localization to basolateral plasma membrane|inner ear development|intracellular|PDZ domain binding|cell-cell junct…
Mdga2	0.0272311	0	0.125	1	#NAME?	0.313187	-1.6749	Down	GeneID:314180,Genbank:XM_008764688.2,RGD:735131	MAM domain containing glycosylphosphatidylinositol anchor 2	GO:0021522,GO:0031225,GO:0005886,GO:0007389,GO:0016021	spinal cord motor neuron differentiation|anchored component of membrane|plasma membrane|pattern specification process|integral component of membrane
Oxld1	0.0272311	0	0.125	1	#NAME?	0.313187	-1.6749	Down	GeneID:103693495,Genbank:NM_001305985.1,RGD:1590060	oxidoreductase-like domain containing 1	GO:0005739	mitochondrion
Pnpt1	0.0272311	0	0.125	1	#NAME?	0.313187	-1.6749	Down	GeneID:360992,Genbank:NM_001142371.1,RGD:1307987	polyribonucleotide nucleotidyltransferase 1	GO:0000965,GO:0004654,GO:0005634,GO:0005737,GO:0035198,GO:0005739,GO:0035458,GO:0035927,GO:0005758,GO:0035928,GO:0042788,GO:0043457,GO:0043631,GO:0097421,GO:0045025,GO:2000627,GO:0045926,GO:2000772,GO:0051260,GO:0000175,GO:0000957,GO:0000958,GO:0000962,GO:0000963,GO:0000964,GO:0005789,GO:0005829,GO:0006401,GO:0006402,GO:0051591,GO:0008266,GO:0060416,GO:0034046,GO:0061014,GO:0034599,GO:0070207,GO:…	mitochondrial RNA 3'-end processing|polyribonucleotide nucleotidyltransferase activity|nucleus|cytoplasm|miRNA binding|mitochondrion|cellular response to interferon-beta|RNA import into mitochondrion|mitochondrial intermembrane space|rRNA import into mitochondrion|polysomal ribosome|regulation of cellular respiration|RNA polyadenylation|liver regeneration|mitochondrial degradosome|positive regula…	rno00230,rno00240,rno03018	Purine metabolism|Pyrimidine metabolism|RNA degradation
Rfxapl1	0.0272311	0	0.125	1	#NAME?	0.313187	-1.6749	Down	GeneID:103691557,Genbank:XM_008761021.2,RGD:9303218	regulatory factor X-associated protein-like 1	GO:0005634,GO:0016607,GO:0045893,GO:0003677,GO:0003713	nucleus|nuclear speck|positive regulation of transcription, DNA-templated|DNA binding|transcription coactivator activity	rno04612,rno05340,rno05152	Antigen processing and presentation|Primary immunodeficiency|Tuberculosis
Tbrg4	0.0272311	0	0.125	1	#NAME?	0.313187	-1.6749	Down	GeneID:360977,Genbank:XM_006251342.3,RGD:1309737	transforming growth factor beta regulator 4	GO:0005759,GO:0006468,GO:0016071,GO:0044528,GO:0045333,GO:0090615,GO:0004672,GO:0005739	mitochondrial matrix|protein phosphorylation|mRNA metabolic process|regulation of mitochondrial mRNA stability|cellular respiration|mitochondrial mRNA processing|protein kinase activity|mitochondrion
Capn3	0.0272311	0	0.125	1	#NAME?	0.411765	-1.28011	Down	GeneID:29155,Genbank:XM_008762080.2,RGD:2269	calpain 3	GO:0071472,GO:0072657,GO:0097264,GO:1990091,GO:0005509,GO:0005515,GO:0005622,GO:0005634,GO:0006508,GO:0005737,GO:0008233,GO:0008307,GO:0031402,GO:0012501,GO:0031432,GO:0032947,GO:0003824,GO:0043122,GO:0004198,GO:0032991,GO:0045214,GO:0045661,GO:0005102,GO:0051092,GO:0045862,GO:0051281,GO:0051592,GO:0061061,GO:0055103,GO:0065003,GO:0070315,GO:2001015,GO:0071277,GO:0005829,GO:0005886,GO:0014718,GO:…	cellular response to salt stress|protein localization to membrane|self proteolysis|sodium-dependent self proteolysis|calcium ion binding|protein binding|intracellular|nucleus|proteolysis|cytoplasm|peptidase activity|structural constituent of muscle|sodium ion binding|programmed cell death|titin binding|protein-containing complex scaffold activity|catalytic activity|regulation of I-kappaB kinase/N…
Cpne5	0.0272311	0	0.125	1	#NAME?	0.411765	-1.28011	Down	GeneID:309650,Genbank:NM_001107616.1,RGD:1308021	copine 5	GO:0043005,GO:0043025,GO:1903861	neuron projection|neuronal cell body|positive regulation of dendrite extension
Hpca	0.0272311	0	0.125	1	#NAME?	0.411765	-1.28011	Down	GeneID:29177,Genbank:XM_006238920.2,RGD:620060	hippocalcin	GO:1904009,GO:0060041,GO:0032590,GO:0005509,GO:1904010,GO:0071257,GO:0032809,GO:0005515,GO:0071277,GO:0032839,GO:0005737,GO:0005829,GO:0007420,GO:0010518,GO:0014070,GO:0042802,GO:0019722,GO:0090314,GO:0019898,GO:1901385,GO:0043204,GO:0019900,GO:0044327,GO:0030424,GO:0003779,GO:1901986,GO:0045762,GO:0031283,GO:1902065,GO:0048839,GO:0031584	cellular response to monosodium glutamate|retina development in camera-type eye|dendrite membrane|calcium ion binding|response to Aroclor 1254|cellular response to electrical stimulus|neuronal cell body membrane|protein binding|cellular response to calcium ion|dendrite cytoplasm|cytoplasm|cytosol|brain development|positive regulation of phospholipase activity|response to organic cyclic compound|i…
LOC500007	0.0272311	0	0.125	1	#NAME?	0.411765	-1.28011	Down	GeneID:500007,Genbank:XM_006236077.3,RGD:1588445	similar to EF hand calcium binding domain 1	GO:0005509	calcium ion binding
P3h4	0.0272311	0	0.125	1	#NAME?	0.411765	-1.28011	Down	GeneID:59101,Genbank:NM_021581.2,RGD:620767	prolyl 3-hydroxylase family member 4	GO:0017185,GO:0030199,GO:0032964,GO:0046849,GO:1902494,GO:0000795,GO:0005783	peptidyl-lysine hydroxylation|collagen fibril organization|collagen biosynthetic process|bone remodeling|catalytic complex|synaptonemal complex|endoplasmic reticulum
Pcnt	0.0272311	0	0.125	1	#NAME?	0.411765	-1.28011	Down	GeneID:309692,Genbank:XM_017601880.1,RGD:1595865	pericentrin	GO:0090316,GO:0035264,GO:0007165,GO:0001764,GO:1990403,GO:0036064,GO:0008150,GO:0001822,GO:0043010,GO:0021696,GO:0001944,GO:0043066,GO:0003674,GO:0005575,GO:0005801,GO:0005813,GO:0021772,GO:0005814,GO:0045171,GO:0031514,GO:0005815,GO:0048854,GO:0032947,GO:0005829,GO:0060271,GO:0034451,GO:0000226,GO:0060322,GO:0035050,GO:0007051,GO:0000242,GO:0061351,GO:0035108,GO:0007052,GO:0001701	positive regulation of intracellular protein transport|multicellular organism growth|signal transduction|neuron migration|embryonic brain development|ciliary basal body|biological_process|kidney development|camera-type eye development|cerebellar cortex morphogenesis|vasculature development|negative regulation of apoptotic process|molecular_function|cellular_component|cis-Golgi network|centrosome|…
Syne3	0.0272311	0	0.125	1	#NAME?	0.411765	-1.28011	Down	GeneID:299356,Genbank:NM_001106762.1,RGD:1304563	spectrin repeat containing, nuclear envelope family member 3	GO:0008360,GO:0016021,GO:0031965,GO:0034993,GO:0051015,GO:0090150,GO:0090286,GO:0005635,GO:0005640,GO:0007010	regulation of cell shape|integral component of membrane|nuclear membrane|meiotic nuclear membrane microtubule tethering complex|actin filament binding|establishment of protein localization to membrane|cytoskeletal anchoring at nuclear membrane|nuclear envelope|nuclear outer membrane|cytoskeleton organization
Tmem8a	0.0272311	0	0.125	1	#NAME?	0.411765	-1.28011	Down	GeneID:303004,Genbank:XM_006245973.3,RGD:1311395	transmembrane protein 8A	GO:0005886,GO:0016021	plasma membrane|integral component of membrane
Actr3b	0.0272311	0	0.125	1	#NAME?	0.382106	-1.38796	Down	GeneID:362298,Genbank:NM_001191860.1,RGD:1565759	ARP3 actin-related protein 3 homolog B (yeast)	GO:0005524,GO:0005885,GO:0034314	ATP binding|Arp2/3 protein complex|Arp2/3 complex-mediated actin nucleation	rno04530	Tight junction
Casz1	0.0272311	0	0.125	1	#NAME?	0.382106	-1.38796	Down	GeneID:313713,Genbank:XM_008764318.2,RGD:1563533	castor zinc finger 1	GO:0005829,GO:0006351,GO:0043231,GO:0045664,GO:0045665,GO:0045893,GO:0060040,GO:0060223,GO:0060226,GO:1902870,GO:0003676,GO:0005654	cytosol|transcription, DNA-templated|intracellular membrane-bounded organelle|regulation of neuron differentiation|negative regulation of neuron differentiation|positive regulation of transcription, DNA-templated|retinal bipolar neuron differentiation|retinal rod cell fate commitment|negative regulation of retinal cone cell fate commitment|negative regulation of amacrine cell differentiation|nucl…
Cmc2	0.0272311	0	0.125	1	#NAME?	0.382106	-1.38796	Down	GeneID:100363376,Genbank:XM_006255699.3,RGD:2324599	C-x(9)-C motif containing 2	GO:0005739	mitochondrion
Dalrd3	0.0272311	0	0.125	1	#NAME?	0.382106	-1.38796	Down	GeneID:363146,Genbank:NM_001014214.1,RGD:1359206	DALR anticodon binding domain containing 3	GO:0004814,GO:0005524,GO:0006420	arginine-tRNA ligase activity|ATP binding|arginyl-tRNA aminoacylation
Dnajb5	0.0272311	0	0.125	1	#NAME?	0.382106	-1.38796	Down	GeneID:313811,Genbank:XM_006238070.2,RGD:1307453	DnaJ heat shock protein family (Hsp40) member B5	GO:0006457,GO:0006986,GO:0051082,GO:0051087,GO:0000122,GO:0005634,GO:0005829	protein folding|response to unfolded protein|unfolded protein binding|chaperone binding|negative regulation of transcription by RNA polymerase II|nucleus|cytosol
Gpld1	0.0272311	0	0.125	1	#NAME?	0.382106	-1.38796	Down	GeneID:291132,Genbank:XM_017600480.1,RGD:631371	glycosylphosphatidylinositol specific phospholipase D1	GO:0002430,GO:0004621,GO:0004630,GO:0006507,GO:0005576,GO:0005578,GO:0008285,GO:0008286,GO:0010907,GO:0010983,GO:0009749,GO:0017080,GO:0032869,GO:0001503,GO:0045919,GO:0034364,GO:0002042,GO:0035690,GO:0046470,GO:0051044,GO:0002062,GO:0071401,GO:0051047,GO:0071467,GO:0070633,GO:1900076,GO:0005615,GO:0005622,GO:0005737,GO:0010595,GO:0010694,GO:0010867,GO:0010897,GO:0035774,GO:0043065,GO:0043231,GO:…	complement receptor mediated signaling pathway|glycosylphosphatidylinositol phospholipase D activity|phospholipase D activity|GPI anchor release|extracellular region|proteinaceous extracellular matrix|negative regulation of cell proliferation|insulin receptor signaling pathway|positive regulation of glucose metabolic process|positive regulation of high-density lipoprotein particle clearance|respo…	rno00563	Glycosylphosphatidylinositol(GPI)-anchor biosynthesis
Kifc3	0.0272311	0	0.125	1	#NAME?	0.382106	-1.38796	Down	GeneID:307644,Genbank:XM_008772288.2,RGD:1307693	kinesin family member C3	GO:0045218,GO:0005813,GO:0090136,GO:0005871,GO:0005874,GO:0005915,GO:0007017,GO:0007018,GO:0007030,GO:0008017,GO:0003777,GO:0008569,GO:0005524,GO:0016887,GO:0005794	zonula adherens maintenance|centrosome|epithelial cell-cell adhesion|kinesin complex|microtubule|zonula adherens|microtubule-based process|microtubule-based movement|Golgi organization|microtubule binding|microtubule motor activity|ATP-dependent microtubule motor activity, minus-end-directed|ATP binding|ATPase activity|Golgi apparatus
Neil1	0.0272311	0	0.125	1	#NAME?	0.382106	-1.38796	Down	GeneID:367090,Genbank:XM_006243134.3,RGD:1306077	nei-like DNA glycosylase 1	GO:0016798,GO:0004519,GO:0016829,GO:0005634,GO:0019104,GO:0005654,GO:0005737,GO:0006281,GO:0006284,GO:0032074,GO:0090305,GO:0006289,GO:0006979,GO:0003684,GO:0008022,GO:0003906,GO:0008270	hydrolase activity, acting on glycosyl bonds|endonuclease activity|lyase activity|nucleus|DNA N-glycosylase activity|nucleoplasm|cytoplasm|DNA repair|base-excision repair|negative regulation of nuclease activity|nucleic acid phosphodiester bond hydrolysis|nucleotide-excision repair|response to oxidative stress|damaged DNA binding|protein C-terminus binding|DNA-(apurinic or apyrimidinic site) endo…	rno03410	Base excision repair
Ppwd1	0.0272311	0	0.125	1	#NAME?	0.382106	-1.38796	Down	GeneID:294711,Genbank:XM_006231887.3,RGD:1310204	peptidylprolyl isomerase domain and WD repeat containing 1	GO:0016604,GO:0071013,GO:0000413,GO:0003755	nuclear body|catalytic step 2 spliceosome|protein peptidyl-prolyl isomerization|peptidyl-prolyl cis-trans isomerase activity
Rbmxl1b	0.0272311	0	0.125	1	#NAME?	0.382106	-1.38796	Down	--	--	--	--	--	--
Arntl2	0.0272311	0	0.125	1	#NAME?	0.298541	-1.744	Down	GeneID:362464,Genbank:NM_133391.1,RGD:620230	aryl hydrocarbon receptor nuclear translocator-like 2	GO:0070888,GO:0005575,GO:0005634,GO:0005667,GO:0005730,GO:0005737,GO:0006351,GO:0006357,GO:0007623,GO:0042753,GO:0045893,GO:0000982,GO:0045944,GO:0003674,GO:0046983,GO:0003700	E-box binding|cellular_component|nucleus|transcription factor complex|nucleolus|cytoplasm|transcription, DNA-templated|regulation of transcription by RNA polymerase II|circadian rhythm|positive regulation of circadian rhythm|positive regulation of transcription, DNA-templated|transcription factor activity, RNA polymerase II proximal promoter sequence-specific DNA binding|positive regulation of tr…
Clcnkb	0.0272311	0	0.125	1	#NAME?	0.298541	-1.744	Down	GeneID:79430,Genbank:XM_008764293.2,RGD:628639	chloride voltage-gated channel Kb	GO:0005254,GO:0005886,GO:0005887,GO:0006821,GO:0016021,GO:0030321,GO:0034707,GO:0034765,GO:0046872,GO:1902476,GO:0000139,GO:0005247	chloride channel activity|plasma membrane|integral component of plasma membrane|chloride transport|integral component of membrane|transepithelial chloride transport|chloride channel complex|regulation of ion transmembrane transport|metal ion binding|chloride transmembrane transport|Golgi membrane|voltage-gated chloride channel activity	rno04966	Collecting duct acid secretion
Dact3	0.0272311	0	0.125	1	#NAME?	0.298541	-1.744	Down	GeneID:499088,Genbank:NM_001191947.1,RGD:1563892	dishevelled-binding antagonist of beta-catenin 3	GO:0005737,GO:0008013,GO:0010719,GO:0030111,GO:0030178,GO:0030308,GO:0042802,GO:0051018,GO:0070097,GO:0005080,GO:0090090	cytoplasm|beta-catenin binding|negative regulation of epithelial to mesenchymal transition|regulation of Wnt signaling pathway|negative regulation of Wnt signaling pathway|negative regulation of cell growth|identical protein binding|protein kinase A binding|delta-catenin binding|protein kinase C binding|negative regulation of canonical Wnt signaling pathway
Dhodh	0.0272311	0	0.125	1	#NAME?	0.298541	-1.744	Down	GeneID:65156,Genbank:XM_017601352.1,RGD:68352	dihydroorotate dehydrogenase (quinone)	GO:0044205,GO:0009220,GO:0005654,GO:0048039,GO:0010181,GO:0055114,GO:0014070,GO:0005739,GO:0090140,GO:0005743,GO:0005829,GO:0016021,GO:1903576,GO:0031000,GO:0006207,GO:0042493,GO:0042594,GO:0007565,GO:0004152,GO:0043025,GO:0007595,GO:0043065,GO:0008144	'de novo' UMP biosynthetic process|pyrimidine ribonucleotide biosynthetic process|nucleoplasm|ubiquinone binding|FMN binding|oxidation-reduction process|response to organic cyclic compound|mitochondrion|regulation of mitochondrial fission|mitochondrial inner membrane|cytosol|integral component of membrane|response to L-arginine|response to caffeine|'de novo' pyrimidine nucleobase biosynthetic pro…	rno00240	Pyrimidine metabolism
LOC361016	0.0272311	0	0.125	1	#NAME?	0.298541	-1.744	Down	GeneID:361016,Genbank:NM_001014137.2,RGD:1359720	similar to RIKEN cDNA 4933406L09
Ppp1r15a	0.0278499	0.301	0	1	#NAME?	6.31032	2.65771	Up	GeneID:171071,Genbank:XM_006228974.3,RGD:621526	protein phosphatase 1, regulatory subunit 15A	GO:0005783,GO:0005789,GO:0005794,GO:0005829,GO:0006915,GO:0007568,GO:0030968,GO:0008157,GO:0032515,GO:0032516,GO:0008285,GO:0033138,GO:0034644,GO:0034976,GO:0070262,GO:0070972,GO:0071236,GO:0035308,GO:0071322,GO:0071407,GO:0072703,GO:0072732,GO:0000164,GO:0090648,GO:0090650,GO:0001934,GO:1902310,GO:0005515,GO:0005737,GO:0005739,GO:0005741,GO:0010628,GO:0010801,GO:0010955,GO:0014070,GO:0016020,GO:…	endoplasmic reticulum|endoplasmic reticulum membrane|Golgi apparatus|cytosol|apoptotic process|aging|endoplasmic reticulum unfolded protein response|protein phosphatase 1 binding|negative regulation of phosphoprotein phosphatase activity|positive regulation of phosphoprotein phosphatase activity|negative regulation of cell proliferation|positive regulation of peptidyl-serine phosphorylation|cellu…	rno04141	Protein processing in endoplasmic reticulum
Nr2c2ap	0.0282322	0.052	0.375	1	-1.45927	0.264011	-1.92133	Down	GeneID:361128,Genbank:XM_006252908.3,RGD:1561190	nuclear receptor 2C2-associated protein	GO:0005654	nucleoplasm
Tsn	0.029346	0.058	0.375	1	-1.39002	0.253629	-1.97921	Down	GeneID:60381,Genbank:NM_021762.1,RGD:621107	translin	GO:0003729,GO:0004521,GO:0005634,GO:0005737,GO:0016070,GO:0042802,GO:0043565,GO:0044877,GO:0003697,GO:0003723	mRNA binding|endoribonuclease activity|nucleus|cytoplasm|RNA metabolic process|identical protein binding|sequence-specific DNA binding|protein-containing complex binding|single-stranded DNA binding|RNA binding
Anxa5	0.0294027	0.618	0.75	1	1.28566	0.443591	-1.1727	Down	GeneID:25673,Genbank:XM_017590653.1,RGD:2120	annexin A5	GO:0005622,GO:0005634,GO:0005737,GO:0005783,GO:0005829,GO:0005886,GO:0007596,GO:0043025,GO:0008021,GO:0043065,GO:0009897,GO:0043204,GO:0043679,GO:0050819,GO:0051260,GO:0051592,GO:0070588,GO:0071284,GO:0005388,GO:0005509,GO:0005515,GO:0005544,GO:0005615,GO:0010033,GO:0014704,GO:0017046,GO:0030018,GO:0030195,GO:0030425,GO:0072563,GO:0030971,GO:0042383,GO:0097066,GO:0042995,GO:0097211,GO:0099132,GO:…	intracellular|nucleus|cytoplasm|endoplasmic reticulum|cytosol|plasma membrane|blood coagulation|neuronal cell body|synaptic vesicle|positive regulation of apoptotic process|external side of plasma membrane|perikaryon|axon terminus|negative regulation of coagulation|protein homooligomerization|response to calcium ion|calcium ion transmembrane transport|cellular response to lead ion|calcium-transpo…
Bola3	0.0302368	0.017	0.25	1	-2.65657	0.2516	-1.9908	Down	GeneID:297388,Genbank:NM_001106601.1,RGD:1305975	bolA family member 3	GO:0008150,GO:0003674,GO:0005575,GO:0005739	biological_process|molecular_function|cellular_component|mitochondrion
AABR07018038.1	0.0315119	0.052	0.375	1	-1.37179	0.273051	-1.87276	Down	--	--	--	--	--	--
Pmp22	0.0354672	0.434	0.875	1	0.904598	0.497086	-1.00843	Down	GeneID:24660,Genbank:NM_017037.1,RGD:3359	peripheral myelin protein 22	GO:0007422,GO:0008219,GO:0008285,GO:0010977,GO:0016021,GO:0030154,GO:0032060,GO:0032288,GO:0042552,GO:0005886,GO:0043218,GO:0005923,GO:0007050	peripheral nervous system development|cell death|negative regulation of cell proliferation|negative regulation of neuron projection development|integral component of membrane|cell differentiation|bleb assembly|myelin assembly|myelination|plasma membrane|compact myelin|bicellular tight junction|cell cycle arrest
Acp1	0.0357105	0.058	0.375	1	-1.32504	0.340539	-1.55411	Down	GeneID:24161,Genbank:NM_001135562.1,RGD:2020	acid phosphatase 1, solubleGO:0042383,GO:0004725,GO:0004726,GO:0043005,GO:0005737,GO:0005829,GO:0007268,GO:0009898,GO:0016791,GO:0003993,GO:0017124,GO:0035335	sarcolemma|protein tyrosine phosphatase activity|non-membrane spanning protein tyrosine phosphatase activity|neuron projection|cytoplasm|cytosol|chemical synaptic transmission|cytoplasmic side of plasma membrane|phosphatase activity|acid phosphatase activity|SH3 domain binding|peptidyl-tyrosine dephosphorylation	rno00730,rno00740,rno04520	Thiamine metabolism|Riboflavin metabolism|Adherens junction
Sae1	0.0376921	0.058	0.375	1	-1.28257	0.306257	-1.70719	Down	GeneID:308384,Genbank:NM_001012063.1,RGD:1306098	SUMO1 activating enzyme subunit 1	GO:0016925,GO:0019948,GO:0031510,GO:0043008,GO:0044388,GO:0005737,GO:0046982,GO:0008022,GO:1903955	protein sumoylation|SUMO activating enzyme activity|SUMO activating enzyme complex|ATP-dependent protein binding|small protein activating enzyme binding|cytoplasm|protein heterodimerization activity|protein C-terminus binding|positive regulation of protein targeting to mitochondrion	rno04120	Ubiquitin mediated proteolysis
Lsm7	0.0378785	0.017	0.25	1	-2.47897	0.314638	-1.66823	Down	GeneID:362829,Genbank:XM_008765118.2,RGD:1305354	LSM7 homolog, U6 small nuclear RNA and mRNA degradation associated	GO:0003723,GO:0005575,GO:0005688,GO:0005689,GO:0006396,GO:0008150,GO:0071004,GO:0071013,GO:0097526,GO:1990726,GO:0000398,GO:0000956,GO:0003674	RNA binding|cellular_component|U6 snRNP|U12-type spliceosomal complex|RNA processing|biological_process|U2-type prespliceosome|catalytic step 2 spliceosome|spliceosomal tri-snRNP complex|Lsm1-7-Pat1 complex|mRNA splicing, via spliceosome|nuclear-transcribed mRNA catabolic process|molecular_function	rno03040,rno03018	Spliceosome|RNA degradation
RT1-M3-1	0.0382397	0.017	0.25	1	-2.33728	0.277145	-1.85129	Down	GeneID:24747,Genbank:NM_022921.2,RGD:3494	RT1 class Ib, locus M3, gene 1	GO:0002474,GO:0002476,GO:0002481,GO:0005102,GO:0005886,GO:0009897,GO:0016021,GO:0032398,GO:0032729,GO:0042605,GO:0042742,GO:0001916,GO:0045429,GO:0002237,GO:0045954,GO:0002287	antigen processing and presentation of peptide antigen via MHC class I|antigen processing and presentation of endogenous peptide antigen via MHC class Ib|antigen processing and presentation of exogenous protein antigen via MHC class Ib, TAP-dependent|signaling receptor binding|plasma membrane|external side of plasma membrane|integral component of membrane|MHC class Ib protein complex|positive reg…	rno04514,rno04144,rno04145,rno04218,rno04650,rno04612,rno05203,rno05320,rno05330,rno05332,rno05416,rno04940,rno05166,rno05168,rno05167,rno05169,rno05165	Cell adhesion molecules (CAMs)|Endocytosis|Phagosome|Cellular senescence|Natural killer cell mediated cytotoxicity|Antigen processing and presentation|Viral carcinogenesis|Autoimmune thyroid disease|Allograft rejection|Graft-versus-host disease|Viral myocarditis|Type I diabetes mellitus|HTLV-I infection|Herpes simplex infection|Kaposi's sarcoma-associated herpesvirus infection|Epstein-Barr virus …
Chchd5	0.0387131	0.023	0.25	1	-2.43702	0.242696	-2.04278	Down	GeneID:296147,Genbank:XM_006234969.3,RGD:1307809	coiled-coil-helix-coiled-coil-helix domain containing 5	GO:0033617,GO:0005758,GO:0009060	mitochondrial respiratory chain complex IV assembly|mitochondrial intermembrane space|aerobic respiration
Dync1i2	0.0388113	0.301	0.75	1	0.478954	0.430486	-1.21596	Down	GeneID:116659,Genbank:XM_017591432.1,RGD:620174	dynein cytoplasmic 1 intermediate chain 2	GO:0045504,GO:0030286,GO:0005813,GO:1990090,GO:0030424,GO:0005868,GO:2000582,GO:0030426,GO:0005874,GO:0007018,GO:0031982,GO:0007420,GO:0008574,GO:0043025,GO:0005737,GO:0044877,GO:0010970,GO:0005739,GO:0045503,GO:0010977	dynein heavy chain binding|dynein complex|centrosome|cellular response to nerve growth factor stimulus|axon|cytoplasmic dynein complex|positive regulation of ATP-dependent microtubule motor activity, plus-end-directed|growth cone|microtubule|microtubule-based movement|vesicle|brain development|ATP-dependent microtubule motor activity, plus-end-directed|neuronal cell body|cytoplasm|protein-contain…	rno04145,rno04962,rno05132	Phagosome|Vasopressin-regulated water reabsorption|Salmonella infection
Stx7	0.0389091	0.069	0.375	1	-1.16458	0.382988	-1.38463	Down	GeneID:60466,Genbank:XM_017589644.1,RGD:619747	syntaxin 7	GO:0005622,GO:0005764,GO:0005765,GO:0005768,GO:0005769,GO:0005770,GO:0019905,GO:0005886,GO:0030139,GO:0006886,GO:0031201,GO:0031901,GO:0031902,GO:0031982,GO:0042582,GO:0043195,GO:0044877,GO:0000149,GO:0001772,GO:0001916,GO:0005484,GO:0005515,GO:0006906,GO:0008333,GO:0012505,GO:0016021,GO:0016079,GO:0048278,GO:0016192,GO:0048471,GO:0051640,GO:0019869,GO:0055037,GO:0061025,GO:0070820,GO:0070925,GO:…	intracellular|lysosome|lysosomal membrane|endosome|early endosome|late endosome|syntaxin binding|plasma membrane|endocytic vesicle|intracellular protein transport|SNARE complex|early endosome membrane|late endosome membrane|vesicle|azurophil granule|terminal bouton|protein-containing complex binding|SNARE binding|immunological synapse|positive regulation of T cell mediated cytotoxicity|SNAP recep…	rno04130,rno04145	SNARE interactions in vesicular transport|Phagosome
Prdx2	0.0398	0.353	0.75	1	0.619725	0.411787	-1.28003	Down	GeneID:29338,Genbank:XM_006255244.1,RGD:3838	peroxiredoxin 2	GO:0045454,GO:0032496,GO:0005623,GO:0045581,GO:0034599,GO:0005829,GO:0048538,GO:0042098,GO:0006979,GO:0048872,GO:0008379,GO:0010310,GO:0042743,GO:0016209,GO:0055114,GO:0042744,GO:0019430,GO:2000378,GO:0042981,GO:2001237,GO:0030194,GO:0000187,GO:2001240,GO:0043209,GO:0031665,GO:0002536,GO:0043524,GO:0032088,GO:0003674	cell redox homeostasis|response to lipopolysaccharide|cell|negative regulation of T cell differentiation|cellular response to oxidative stress|cytosol|thymus development|T cell proliferation|response to oxidative stress|homeostasis of number of cells|thioredoxin peroxidase activity|regulation of hydrogen peroxide metabolic process|hydrogen peroxide metabolic process|antioxidant activity|oxidation…
Vps37c	0.0407149	0.029	0.25	1	-2.34831	0.253276	-1.98122	Down	GeneID:108348178,Genbank:XM_017590303.1	VPS37C, ESCRT-I subunit	GO:0048306,GO:0000813,GO:0015031,GO:0032509	calcium-dependent protein binding|ESCRT I complex|protein transport|endosome transport via multivesicular body sorting pathway	rno04144	Endocytosis
Ppp2r1a	0.0417396	0.121	0.5	1	-0.576808	0.341892	-1.54839	Down	GeneID:117281,Genbank:NM_057140.1,RGD:620907	protein phosphatase 2 scaffold subunit A alpha	GO:0005829,GO:0007059,GO:0007143,GO:0019888,GO:0043666,GO:0046982,GO:0051232,GO:0051306,GO:0051754,GO:0070262,GO:1903538,GO:0000159,GO:1990405,GO:0000775,GO:2001241,GO:0004722	cytosol|chromosome segregation|female meiotic nuclear division|protein phosphatase regulator activity|regulation of phosphoprotein phosphatase activity|protein heterodimerization activity|meiotic spindle elongation|mitotic sister chromatid separation|meiotic sister chromatid cohesion, centromeric|peptidyl-serine dephosphorylation|regulation of meiotic cell cycle process involved in oocyte maturat…	rno03015,rno04350,rno04390,rno04071,rno04151,rno04152,rno04114,rno04530,rno04261,rno04728,rno04730,rno05160,rno05165,rno05142	mRNA surveillance pathway|TGF-beta signaling pathway|Hippo signaling pathway|Sphingolipid signaling pathway|PI3K-Akt signaling pathway|AMPK signaling pathway|Oocyte meiosis|Tight junction|Adrenergic signaling in cardiomyocytes|Dopaminergic synapse|Long-term depression|Hepatitis C|Human papillomavirus infection|Chagas disease (American trypanosomiasis)
Gabarapl2	0.0417743	0.312	0.75	1	0.502405	0.398717	-1.32656	Down	GeneID:64670,Genbank:NM_022706.2,RGD:620510	GABA(A) receptor-associated protein like 2	GO:0031410,GO:0000421,GO:0031625,GO:0000422,GO:1901799,GO:0003674,GO:0005575,GO:0005622,GO:0005737,GO:0005776,GO:0005794,GO:0005829,GO:0006995,GO:0000045,GO:0008150,GO:0000139,GO:0015031	cytoplasmic vesicle|autophagosome membrane|ubiquitin protein ligase binding|autophagy of mitochondrion|negative regulation of proteasomal protein catabolic process|molecular_function|cellular_component|intracellular|cytoplasm|autophagosome|Golgi apparatus|cytosol|cellular response to nitrogen starvation|autophagosome assembly|biological_process|Golgi membrane|protein transport	rno04371,rno04068,rno04140,rno04136,rno04137,rno04621,rno04727,rno05167	Apelin signaling pathway|FoxO signaling pathway|Autophagy - animal|Autophagy - other eukaryotes|Mitophagy - animal|NOD-like receptor signaling pathway|GABAergic synapse|Kaposi's sarcoma-associated herpesvirus infection
Irf1	0.0422397	0.266	0	1	#NAME?	5.75249	2.52419	Up	GeneID:24508,Genbank:NM_012591.1,RGD:2920	interferon regulatory factor 1	GO:0003700,GO:0005515,GO:0005634,GO:0005737,GO:0010942,GO:0006355,GO:0032481,GO:0006366,GO:0006915,GO:0032728,GO:0034124,GO:0045590,GO:0045892,GO:0035458,GO:0045893,GO:0000790,GO:0071347,GO:0045944,GO:0071356,GO:0000978,GO:0071359,GO:0071375,GO:0001077,GO:2000564,GO:0003677,GO:0007050,GO:0007249,GO:0007565,GO:0008285,GO:0042127,GO:0009408,GO:0042532,GO:0010468,GO:0043374,GO:0043565,GO:0051607,GO:…	DNA binding transcription factor activity|protein binding|nucleus|cytoplasm|positive regulation of cell death|regulation of transcription, DNA-templated|positive regulation of type I interferon production|transcription by RNA polymerase II|apoptotic process|positive regulation of interferon-beta production|regulation of MyD88-dependent toll-like receptor signaling pathway|negative regulation of r…	rno04625,rno04917,rno05133,rno05160,rno05165	C-type lectin receptor signaling pathway|Prolactin signaling pathway|Pertussis|Hepatitis C|Human papillomavirus infection
Tmem132a	0.0426572	0.017	0.25	1	-2.54481	0.303408	-1.72067	Down	GeneID:338474,Genbank:XM_006231041.3,RGD:727936	transmembrane protein 132A	GO:0005783,GO:0005789,GO:0005794,GO:0007420,GO:0016021,GO:0043069,GO:0000139,GO:0005515	endoplasmic reticulum|endoplasmic reticulum membrane|Golgi apparatus|brain development|integral component of membrane|negative regulation of programmed cell death|Golgi membrane|protein binding
Dbn1	0.0427881	0.017	0.25	1	-2.517	0.293013	-1.77096	Down	GeneID:81653,Genbank:XM_006253655.3,RGD:70885	drebrin 1	GO:0005911,GO:0005921,GO:0005938,GO:0007015,GO:0014069,GO:0014823,GO:0007283,GO:0015629,GO:0007399,GO:0016020,GO:0030027,GO:0044295,GO:0030175,GO:0044308,GO:0030426,GO:0044309,GO:0045211,GO:0045296,GO:0045773,GO:0003779,GO:0071560,GO:0048286,GO:0005515,GO:0090327,GO:0048471,GO:0005522,GO:0098828,GO:0048699,GO:0005737,GO:1900026,GO:0005856,GO:1902737,GO:0005884,GO:1902897,GO:0005886,GO:1904113,GO:…	cell-cell junction|gap junction|cell cortex|actin filament organization|postsynaptic density|response to activity|spermatogenesis|actin cytoskeleton|nervous system development|membrane|lamellipodium|axonal growth cone|filopodium|axonal spine|growth cone|neuron spine|postsynaptic membrane|cadherin binding|positive regulation of axon extension|actin binding|cellular response to transforming growth …
Hdac2	0.0428068	0.017	0.25	1	-2.41821	0.24994	-2.00034	Down	GeneID:84577,Genbank:NM_053447.1,RGD:619976	histone deacetylase 2	GO:0003682,GO:0003700,GO:0004407,GO:0005515,GO:0005634,GO:0010870,GO:0005657,GO:0010977,GO:0005667,GO:0005737,GO:0016358,GO:0016575,GO:0016580,GO:0032732,GO:0016581,GO:0032760,GO:0017053,GO:0032922,GO:0019213,GO:0032991,GO:0033558,GO:0034605,GO:0034739,GO:0000122,GO:0043565,GO:0035094,GO:0000785,GO:0045862,GO:0035098,GO:0000790,GO:0045892,GO:0035851,GO:0000792,GO:0000978,GO:0045944,GO:0001103,GO:…	chromatin binding|DNA binding transcription factor activity|histone deacetylase activity|protein binding|nucleus|positive regulation of receptor biosynthetic process|replication fork|negative regulation of neuron projection development|transcription factor complex|cytoplasm|dendrite development|histone deacetylation|Sin3 complex|positive regulation of interleukin-1 production|NuRD complex|positiv…	rno04330,rno04110,rno04919,rno04213,rno05200,rno05202,rno05203,rno05220,rno05016,rno05034,rno05169,rno05165	Notch signaling pathway|Cell cycle|Thyroid hormone signaling pathway|Longevity regulating pathway - multiple species|Pathways in cancer|Transcriptional misregulation in cancers|Viral carcinogenesis|Chronic myeloid leukemia|Huntington's disease|Alcoholism|Epstein-Barr virus infection|Human papillomavirus infection
Nfkbia	0.0452172	0.26	0	1	#NAME?	5.26342	2.396	Up	GeneID:25493,Genbank:NM_001105720.2,RGD:3171	NFKB inhibitor alpha	GO:0005886,GO:0007249,GO:0007253,GO:0008139,GO:0010468,GO:0010745,GO:0034142,GO:0010875,GO:0035994,GO:0010888,GO:0042127,GO:0019899,GO:0042802,GO:0042994,GO:0043330,GO:0044877,GO:0097421,GO:0045638,GO:0045746,GO:0045893,GO:0000060,GO:0005622,GO:0005634,GO:0005737,GO:0005829,GO:0031072,GO:0031625,GO:0031663,GO:0032088,GO:0032270,GO:0032495,GO:0032496,GO:0045944,GO:0032991,GO:0050729,GO:0033209,GO:…	plasma membrane|I-kappaB kinase/NF-kappaB signaling|cytoplasmic sequestering of NF-kappaB|nuclear localization sequence binding|regulation of gene expression|negative regulation of macrophage derived foam cell differentiation|toll-like receptor 4 signaling pathway|positive regulation of cholesterol efflux|response to muscle stretch|negative regulation of lipid storage|regulation of cell prolifera…	rno04064,rno04668,rno04024,rno04210,rno04620,rno04621,rno04622,rno04623,rno04625,rno04660,rno04658,rno04659,rno04657,rno04662,rno04062,rno04920,rno04926,rno04722,rno04380,rno05200,rno05203,rno05220,rno05215,rno05222,rno04931,rno05134,rno05166,rno05162,rno05164,rno05161,rno05160,rno05168,rno05167,rno05169,rno05145,rno05140,rno05142	NF-kappa B signaling pathway|TNF signaling pathway|cAMP signaling pathway|Apoptosis|Toll-like receptor signaling pathway|NOD-like receptor signaling pathway|RIG-I-like receptor signaling pathway|Cytosolic DNA-sensing pathway|C-type lectin receptor signaling pathway|T cell receptor signaling pathway|Th1 and Th2 cell differentiation|Th17 cell differentiation|IL-17 signaling pathway|B cell receptor …
Ssr2	0.0479576	0.081	0.375	1	-0.996315	0.232622	-2.10394	Down	GeneID:295235,Genbank:NM_001106442.1,RGD:1308365	signal sequence receptor, beta	GO:0016021,GO:0005783,GO:0005789,GO:0006613	integral component of membrane|endoplasmic reticulum|endoplasmic reticulum membrane|cotranslational protein targeting to membrane	rno04141	Protein processing in endoplasmic reticulum
Eef1g	0.048388	0.254	0	1	#NAME?	5.80019	2.5361	Up	GeneID:293725,Genbank:NM_001004223.2,RGD:1302939	eukaryotic translation elongation factor 1 gamma	GO:0005737,GO:0005783,GO:0006414,GO:0006749,GO:0009615,GO:0045296,GO:0003746,GO:0004364,GO:0005634	cytoplasm|endoplasmic reticulum|translational elongation|glutathione metabolic process|response to virus|cadherin binding|translation elongation factor activity|glutathione transferase activity|nucleus	rno05134	Legionellosis
Tuba1a	0.0496561	0.954	1	1	2.05603	0.61882	-0.692407	Down	GeneID:64158,Genbank:NM_022298.1,RGD:619717	tubulin, alpha 1A	GO:0015630,GO:0005200,GO:0019904,GO:0036464,GO:0005515,GO:0005525,GO:0005737,GO:0005874,GO:0043209,GO:0045121,GO:0005881,GO:0046982,GO:0007010,GO:0000226,GO:0055037,GO:0007017,GO:0000278,GO:0003924	microtubule cytoskeleton|structural constituent of cytoskeleton|protein domain specific binding|cytoplasmic ribonucleoprotein granule|protein binding|GTP binding|cytoplasm|microtubule|myelin sheath|membrane raft|cytoplasmic microtubule|protein heterodimerization activity|cytoskeleton organization|microtubule cytoskeleton organization|recycling endosome|microtubule-based process|mitotic cell cycle…	rno04145,rno04210,rno04530,rno04540	Phagosome|Apoptosis|Tight junction|Gap junction
Yipf3	0.0496664	0.064	0.375	1	-1.2549	0.317282	-1.65616	Down	GeneID:301245,Genbank:XM_017596328.1,RGD:1308185	Yip1 domain family, member 3	GO:0016021,GO:0030133,GO:0030154,GO:0043231,GO:0005794,GO:0005886	integral component of membrane|transport vesicle|cell differentiation|intracellular membrane-bounded organelle|Golgi apparatus|plasma membrane

## Sheet: N2
gene	pvalue	pct.1	pct.2	padj	baseMean	FoldChange	log2FoldChange	up_down	Dbxref	product	GO_id	GO_term	pathway	pathway_description
Golga7	1.61491e-06	0	0.3	0.0526832	#NAME?	0.523314	-0.934251	Down	GeneID:361171,Genbank:XM_017600185.1,RGD:1359725	golgin A7	GO:0043001,GO:0005795,GO:0050821,GO:0006612,GO:0018230,GO:0019706,GO:0031228,GO:0002178	Golgi to plasma membrane protein transport|Golgi stack|protein stabilization|protein targeting to membrane|peptidyl-L-cysteine S-palmitoylation|protein-cysteine S-palmitoyltransferase activity|intrinsic component of Golgi membrane|palmitoyltransferase complex
Slc22a17	3.57358e-06	0.068	0.5	0.116581	-1.60423	0.373854	-1.41945	Down	GeneID:305886,Genbank:XM_006251965.1,RGD:631405	solute carrier family 22, member 17	GO:0031301,GO:0005774,GO:0043252,GO:0005887,GO:0055072,GO:0007165,GO:0008514,GO:0015347,GO:0055085,GO:0015711,GO:0015891,GO:0004888,GO:0016021,GO:0005452	integral component of organelle membrane|vacuolar membrane|sodium-independent organic anion transport|integral component of plasma membrane|iron ion homeostasis|signal transduction|organic anion transmembrane transporter activity|sodium-independent organic anion transmembrane transporter activity|transmembrane transport|organic anion transport|siderophore transport|transmembrane signaling recepto…
Mcts1	6.40399e-06	0.119	0.575	0.208917	-1.07934	0.30895	-1.69456	Down	GeneID:302500,Genbank:XM_006257488.3,RGD:1566390	malignant T cell amplified sequence 1	GO:0003723,GO:0005737,GO:0005829,GO:0005886,GO:0006351,GO:0006355,GO:0006974,GO:0022627,GO:0032790,GO:0001731,GO:0040008,GO:0075522,GO:0002188	RNA binding|cytoplasm|cytosol|plasma membrane|transcription, DNA-templated|regulation of transcription, DNA-templated|cellular response to DNA damage stimulus|cytosolic small ribosomal subunit|ribosome disassembly|formation of translation preinitiation complex|regulation of growth|IRES-dependent viral translational initiation|translation reinitiation
Txndc15	3.53072e-05	0.102	0.5	1	-1.32355	0.523395	-0.934028	Down	GeneID:307180,Genbank:XM_008771497.1,RGD:1304696	thioredoxin domain containing 15	GO:0005623,GO:0016021,GO:0045454	cell|integral component of membrane|cell redox homeostasis
RT1-CE4	4.31113e-05	0.288	0.725	1	0.0357655	0.556679	-0.845082	Down	GeneID:414783,Genbank:NM_001008842.1,RGD:1598234	RT1 class I, locus CE4	GO:0042612,GO:0002474,GO:0006955,GO:0016021	MHC class I protein complex|antigen processing and presentation of peptide antigen via MHC class I|immune response|integral component of membrane	rno04514,rno04144,rno04145,rno04218,rno04650,rno04612,rno05203,rno05320,rno05330,rno05332,rno05416,rno04940,rno05166,rno05168,rno05167,rno05169,rno05165	Cell adhesion molecules (CAMs)|Endocytosis|Phagosome|Cellular senescence|Natural killer cell mediated cytotoxicity|Antigen processing and presentation|Viral carcinogenesis|Autoimmune thyroid disease|Allograft rejection|Graft-versus-host disease|Viral myocarditis|Type I diabetes mellitus|HTLV-I infection|Herpes simplex infection|Kaposi's sarcoma-associated herpesvirus infection|Epstein-Barr virus …
Sord	4.83947e-05	0	0.225	1	#NAME?	0.613603	-0.704622	Down	GeneID:24788,Genbank:XM_017591474.1,RGD:3734	sorbitol dehydrogenase	GO:0051287,GO:0042493,GO:0006060,GO:0055114,GO:0042802,GO:0006062,GO:0070062,GO:0006970,GO:0008270,GO:0009725,GO:0016020,GO:0046370,GO:0030317,GO:0046526,GO:0046686,GO:0031514,GO:0046688,GO:0003939,GO:0051160,GO:0031667,GO:0005575,GO:0051164,GO:0031966,GO:0005739	NAD binding|response to drug|sorbitol metabolic process|oxidation-reduction process|identical protein binding|sorbitol catabolic process|extracellular exosome|response to osmotic stress|zinc ion binding|response to hormone|membrane|fructose biosynthetic process|flagellated sperm motility|D-xylulose reductase activity|response to cadmium ion|motile cilium|response to copper ion|L-iditol 2-dehydrog…	rno00040,rno00051	Pentose and glucuronate interconversions|Fructose and mannose metabolism
Ece2	4.83947e-05	0	0.225	1	#NAME?	0.441167	-1.1806	Down	GeneID:408243,Genbank:XM_006248573.3,RGD:1303039	endothelin-converting enzyme 2	GO:0008237,GO:0016021,GO:0016486	metallopeptidase activity|integral component of membrane|peptide hormone processing
Chchd5	4.83947e-05	0	0.225	1	#NAME?	0.618163	-0.69394	Down	GeneID:296147,Genbank:XM_006234969.3,RGD:1307809	coiled-coil-helix-coiled-coil-helix domain containing 5	GO:0033617,GO:0005758,GO:0009060	mitochondrial respiratory chain complex IV assembly|mitochondrial intermembrane space|aerobic respiration
Gosr2	4.83947e-05	0	0.225	1	#NAME?	0.519115	-0.945875	Down	GeneID:64154,Genbank:XM_017597520.1,RGD:62079	golgi SNAP receptor complex member 2	GO:0012507,GO:0005484,GO:0016021,GO:0005789,GO:0016192,GO:0005794,GO:0005829,GO:0006623,GO:0031201,GO:0006888,GO:0031902,GO:0006891,GO:0042147,GO:0000139,GO:0048280,GO:0006896,GO:0000149	ER to Golgi transport vesicle membrane|SNAP receptor activity|integral component of membrane|endoplasmic reticulum membrane|vesicle-mediated transport|Golgi apparatus|cytosol|protein targeting to vacuole|SNARE complex|ER to Golgi vesicle-mediated transport|late endosome membrane|intra-Golgi vesicle-mediated transport|retrograde transport, endosome to Golgi|Golgi membrane|vesicle fusion with Golgi…	rno04130	SNARE interactions in vesicular transport
LOC108351137	7.87527e-05	0.508	0.9	1	0.852141	0.512584	-0.96414	Down	GeneID:108351137,Genbank:XM_017593963.1	glyceraldehyde-3-phosphate dehydrogenase	GO:0051402,GO:0005515,GO:0005634,GO:0055114,GO:0005737,GO:0005829,GO:0006006,GO:0006096,GO:0008017,GO:0097452,GO:0015630,GO:0035605,GO:0035606,GO:0050661,GO:0000226,GO:0050821,GO:0004365,GO:0051287	neuron apoptotic process|protein binding|nucleus|oxidation-reduction process|cytoplasm|cytosol|glucose metabolic process|glycolytic process|microtubule binding|GAIT complex|microtubule cytoskeleton|peptidyl-cysteine S-nitrosylase activity|peptidyl-cysteine S-trans-nitrosylation|NADP binding|microtubule cytoskeleton organization|protein stabilization|glyceraldehyde-3-phosphate dehydrogenase (NAD+)…
Tacc1	9.34853e-05	0.051	0.375	1	-1.93254	0.581485	-0.782185	Down	GeneID:306562,Genbank:XM_017600146.1,RGD:1303120	transforming, acidic coiled-coil containing protein 1	GO:0005737,GO:0008283,GO:0015630,GO:0019904,GO:0021987,GO:0022008,GO:0022027,GO:0032886,GO:0000226,GO:0005622	cytoplasm|cell proliferation|microtubule cytoskeleton|protein domain specific binding|cerebral cortex development|neurogenesis|interkinetic nuclear migration|regulation of microtubule-based process|microtubule cytoskeleton organization|intracellular
Evi5	9.87499e-05	0.034	0.35	1	-2.26402	0.495156	-1.01404	Down	GeneID:100360066,Genbank:XM_006250525.3,RGD:2322879	ecotropic viral integration site 5	GO:0005794,GO:0005829,GO:0006886,GO:0012505,GO:0017137,GO:0031338,GO:0042147,GO:0043231,GO:0043547,GO:0005096,GO:0090630,GO:1902017,GO:0005622	Golgi apparatus|cytosol|intracellular protein transport|endomembrane system|Rab GTPase binding|regulation of vesicle fusion|retrograde transport, endosome to Golgi|intracellular membrane-bounded organelle|positive regulation of GTPase activity|GTPase activator activity|activation of GTPase activity|regulation of cilium assembly|intracellular
Pde2a	0.000144995	0	0.2	1	#NAME?	0.620652	-0.688143	Down	GeneID:81743,Genbank:NM_001143847.1,RGD:620965	phosphodiesterase 2AGO:0071320,GO:0071321,GO:0071560,GO:0097011,GO:0097457,GO:1904613,GO:0004118,GO:0005515,GO:0005634,GO:0005794,GO:0005737,GO:0005829,GO:0005886,GO:0010821,GO:0019933,GO:0019934,GO:0030224,GO:0000122,GO:0033159,GO:0030424,GO:0035690,GO:0030425,GO:0030552,GO:0003170,GO:0003279,GO:0035904,GO:0003281,GO:0036004,GO:0004112,GO:0036006,GO:0043951,GO:0004114,GO:0045121,GO:0042734,GO:00…	cellular response to cAMP|cellular response to cGMP|cellular response to transforming growth factor beta stimulus|cellular response to granulocyte macrophage colony-stimulating factor stimulus|hippocampal mossy fiber|cellular response to 2,3,7,8-tetrachlorodibenzodioxine|cGMP-stimulated cyclic-nucleotide phosphodiesterase activity|protein binding|nucleus|Golgi apparatus|cytoplasm|cytosol|plasma m…	rno00230,rno04022,rno04925,rno04740,rno05032	Purine metabolism|cGMP - PKG signaling pathway|Aldosterone synthesis and secretion|Olfactory transduction|Morphine addiction
Fam107b	0.000144995	0	0.2	1	#NAME?	0.566907	-0.818817	Down	GeneID:498796,Genbank:XM_017600646.1,RGD:1561482	family with sequence similarity 107, member B	GO:0007605	sensory perception of sound
Ap1m1	0.000144995	0	0.2	1	#NAME?	0.612556	-0.707087	Down	GeneID:306332,Genbank:NM_001044239.1,RGD:1307653	adaptor-related protein complex 1, mu 1 subunit	GO:0030131,GO:0030665,GO:0032438,GO:0035646,GO:0005794,GO:0006886,GO:0016192	clathrin adaptor complex|clathrin-coated vesicle membrane|melanosome organization|endosome to melanosome transport|Golgi apparatus|intracellular protein transport|vesicle-mediated transport	rno04142	Lysosome
Pphln1	0.000144995	0	0.2	1	#NAME?	0.540978	-0.886359	Down	GeneID:366975,Genbank:XM_006242230.1,RGD:1306207	periphilin 1	GO:0005794,GO:0005829,GO:0045892,GO:0005654	Golgi apparatus|cytosol|negative regulation of transcription, DNA-templated|nucleoplasm
Gprc5c	0.000144995	0	0.2	1	#NAME?	0.518463	-0.947687	Down	GeneID:287805,Genbank:XM_017597153.1,RGD:1311408	G protein-coupled receptor, class C, group 5, member C	GO:0016021,GO:0043235,GO:0004930,GO:0005886,GO:0007186	integral component of membrane|receptor complex|G-protein coupled receptor activity|plasma membrane|G-protein coupled receptor signaling pathway
Dpm3	0.000144995	0	0.2	1	#NAME?	0.640765	-0.642133	Down	GeneID:502017,Genbank:NM_001109331.2,RGD:1561807	dolichyl-phosphate mannosyltransferase subunit 3	GO:0005783,GO:0005789,GO:0006506,GO:0030176,GO:0031647,GO:0033185,GO:0035269,GO:0004582	endoplasmic reticulum|endoplasmic reticulum membrane|GPI anchor biosynthetic process|integral component of endoplasmic reticulum membrane|regulation of protein stability|dolichol-phosphate-mannose synthase complex|protein O-linked mannosylation|dolichyl-phosphate beta-D-mannosyltransferase activity	rno00510	N-Glycan biosynthesis
Dyrk2	0.000144995	0	0.2	1	#NAME?	0.572851	-0.803769	Down	GeneID:314862,Genbank:XM_006241389.3,RGD:1312039	dual specificity tyrosine phosphorylation regulated kinase 2	GO:0042771,GO:0004713,GO:0045725,GO:0005524,GO:0070885,GO:0005634,GO:0005654,GO:0005737,GO:0005829,GO:0006468,GO:0006974,GO:0007224,GO:0000151,GO:0018108,GO:0000287,GO:0030145,GO:0004674	intrinsic apoptotic signaling pathway in response to DNA damage by p53 class mediator|protein tyrosine kinase activity|positive regulation of glycogen biosynthetic process|ATP binding|negative regulation of calcineurin-NFAT signaling cascade|nucleus|nucleoplasm|cytoplasm|cytosol|protein phosphorylation|cellular response to DNA damage stimulus|smoothened signaling pathway|ubiquitin ligase complex|…
Rpl6	0.000151183	0.288	0.7	1	-0.0119144	0.378879	-1.40019	Down	GeneID:117042,Genbank:XM_006249378.3,RGD:619826	ribosomal protein L6	GO:0045296,GO:0002181,GO:1990932,GO:0003729,GO:0003735,GO:0005634,GO:0005791,GO:0022625,GO:0031672,GO:0036464,GO:0000027,GO:0042788,GO:0000049	cadherin binding|cytoplasmic translation|5.8S rRNA binding|mRNA binding|structural constituent of ribosome|nucleus|rough endoplasmic reticulum|cytosolic large ribosomal subunit|A band|cytoplasmic ribonucleoprotein granule|ribosomal large subunit assembly|polysomal ribosome|tRNA binding	rno03010	Ribosome
Cers2	0.000181004	0.051	0.375	1	-2.10121	0.408717	-1.29083	Down	GeneID:310667,Genbank:NM_001033700.2,RGD:1310059	ceramide synthase 2	GO:0006629,GO:0016021,GO:0016410,GO:0030148,GO:0046513,GO:0048681,GO:0050291,GO:1900148,GO:1905045,GO:0003677,GO:0005634,GO:0005783	lipid metabolic process|integral component of membrane|N-acyltransferase activity|sphingolipid biosynthetic process|ceramide biosynthetic process|negative regulation of axon regeneration|sphingosine N-acyltransferase activity|negative regulation of Schwann cell migration|negative regulation of Schwann cell proliferation involved in axon regeneration|DNA binding|nucleus|endoplasmic reticulum	rno00600,rno04071	Sphingolipid metabolism|Sphingolipid signaling pathway
Akt1	0.000231919	0.085	0.425	1	-1.51029	0.526177	-0.92638	Down	GeneID:24185,Genbank:XM_006240631.2,RGD:2081	AKT serine/threonine kinase 1	GO:0032794,GO:0032869,GO:0032880,GO:0032991,GO:0042981,GO:0033138,GO:0034405,GO:0043065,GO:0034614,GO:0043066,GO:0043154,GO:0046622,GO:0043325,GO:0046889,GO:0043491,GO:0048009,GO:0043536,GO:0048661,GO:0051000,GO:0051091,GO:0071456,GO:0051146,GO:0071889,GO:0051721,GO:0072655,GO:0060416,GO:0072656,GO:0090201,GO:0004674,GO:0097011,GO:0097194,GO:1900182,GO:0004712,GO:1901653,GO:0005080,GO:0005515,GO:…	GTPase activating protein binding|cellular response to insulin stimulus|regulation of protein localization|protein-containing complex|regulation of apoptotic process|positive regulation of peptidyl-serine phosphorylation|response to fluid shear stress|positive regulation of apoptotic process|cellular response to reactive oxygen species|negative regulation of apoptotic process|negative regulation …	rno04014,rno04015,rno04010,rno04012,rno04370,rno04371,rno04630,rno04668,rno04066,rno04068,rno04072,rno04071,rno04024,rno04022,rno04151,rno04152,rno04150,rno04140,rno04210,rno04218,rno04510,rno04550,rno04611,rno04620,rno04625,rno04660,rno04662,rno04664,rno04666,rno04062,rno04910,rno04922,rno04923,rno04920,rno04915,rno04914,rno04917,rno04926,rno04919,rno04261,rno04973,rno04725,rno04728,rno04722,rno…	Ras signaling pathway|Rap1 signaling pathway|MAPK signaling pathway|ErbB signaling pathway|VEGF signaling pathway|Apelin signaling pathway|Jak-STAT signaling pathway|TNF signaling pathway|HIF-1 signaling pathway|FoxO signaling pathway|Phospholipase D signaling pathway|Sphingolipid signaling pathway|cAMP signaling pathway|cGMP - PKG signaling pathway|PI3K-Akt signaling pathway|AMPK signaling pathw…
Uhrf1bp1l	0.000265645	0.017	0.275	1	-2.91557	0.563604	-0.827246	Down	GeneID:363009,Genbank:NM_001108753.1,RGD:1594520	UHRF1 binding protein 1-like
Anxa7	0.000335283	0.051	0.35	1	-2.23871	0.638944	-0.646239	Down	GeneID:155423,Genbank:XM_006251625.3,RGD:621173	annexin A7	GO:0010629,GO:0005575,GO:0014070,GO:0005634,GO:0030855,GO:0005635,GO:0005789,GO:0005829,GO:0005886,GO:0006874,GO:0031982,GO:0006914,GO:0035176,GO:0007599,GO:0042584,GO:0008283,GO:0048306,GO:0008360,GO:0005178,GO:0051592,GO:0009651,GO:0005509,GO:0061025,GO:0009992,GO:0005544	negative regulation of gene expression|cellular_component|response to organic cyclic compound|nucleus|epithelial cell differentiation|nuclear envelope|endoplasmic reticulum membrane|cytosol|plasma membrane|cellular calcium ion homeostasis|vesicle|autophagy|social behavior|hemostasis|chromaffin granule membrane|cell proliferation|calcium-dependent protein binding|regulation of cell shape|integrin …
Lrrc41	0.000363812	0.017	0.275	1	-3.27671	0.546304	-0.872225	Down	GeneID:362566,Genbank:NM_001009710.1,RGD:1311221	leucine rich repeat containing 41	GO:0005737,GO:0016567,GO:0042803,GO:0005634	cytoplasm|protein ubiquitination|protein homodimerization activity|nucleus
Cdr2l	0.000375652	0.017	0.275	1	-3.19963	0.361779	-1.46682	Down	GeneID:360656,Genbank:XM_340933.8,RGD:1306881	cerebellar degeneration-related protein 2-like
C2cd2l	0.000378278	0.017	0.275	1	-3.8045	0.622633	-0.683546	Down	GeneID:300666,Genbank:XM_006242917.3,RGD:1310281	C2CD2-like	GO:0016021,GO:0032541,GO:0035091,GO:0035774,GO:0043559,GO:0098592,GO:0005548,GO:0008526,GO:0015914	integral component of membrane|cortical endoplasmic reticulum|phosphatidylinositol binding|positive regulation of insulin secretion involved in cellular response to glucose stimulus|insulin binding|cytoplasmic side of apical plasma membrane|phospholipid transporter activity|phosphatidylinositol transporter activity|phospholipid transport
Flywch1	0.00038058	0.136	0.5	1	-1.23345	0.374665	-1.41633	Down	GeneID:360488,Genbank:XM_340760.7,RGD:1309385	FLYWCH-type zinc finger 1	GO:0016604,GO:0005654,GO:0005829	nuclear body|nucleoplasm|cytosol
Emp3	0.000385066	0.356	0.75	1	0.243112	0.507959	-0.977216	Down	GeneID:81505,Genbank:XM_008759418.1,RGD:621094	epithelial membrane protein 3	GO:0032060,GO:0005886,GO:0008219,GO:0016021	bleb assembly|plasma membrane|cell death|integral component of membrane
Gramd4	0.000427948	0	0.175	1	#NAME?	0.541741	-0.884326	Down	GeneID:315203,Genbank:XM_017595280.1,RGD:1309983	GRAM domain containing 4	GO:0043280,GO:0005739,GO:0006915,GO:0016021	positive regulation of cysteine-type endopeptidase activity involved in apoptotic process|mitochondrion|apoptotic process|integral component of membrane
Xpo4	0.000427948	0	0.175	1	#NAME?	0.637363	-0.649813	Down	GeneID:290280,Genbank:NM_001106042.1,RGD:1312015	exportin 4	GO:0005643,GO:0005654,GO:0005737,GO:0005829,GO:0006611,GO:0008150,GO:0008536,GO:0046827,GO:0003674,GO:0005049,GO:0005575	nuclear pore|nucleoplasm|cytoplasm|cytosol|protein export from nucleus|biological_process|Ran GTPase binding|positive regulation of protein export from nucleus|molecular_function|nuclear export signal receptor activity|cellular_component
Lrp1	0.000427948	0	0.175	1	#NAME?	0.60123	-0.734012	Down	GeneID:299858,Genbank:XM_008765393.1,RGD:1307535	LDL receptor related protein 1	GO:0007205,GO:0007568,GO:0008203,GO:0008283,GO:0010875,GO:0010942,GO:0010977,GO:0032956,GO:0014912,GO:0034185,GO:0016020,GO:0035909,GO:0016323,GO:0042157,GO:0043025,GO:0043235,GO:0043277,GO:1905167,GO:0043524,GO:2000587,GO:0044877,GO:0002020,GO:0002265,GO:0003279,GO:0005509,GO:0005515,GO:0005768,GO:0005769,GO:0005887,GO:0006898,GO:0016964,GO:0021987,GO:0030136,GO:0030178,GO:0030425,GO:0032050,GO:…	protein kinase C-activating G-protein coupled receptor signaling pathway|aging|cholesterol metabolic process|cell proliferation|positive regulation of cholesterol efflux|positive regulation of cell death|negative regulation of neuron projection development|regulation of actin cytoskeleton organization|negative regulation of smooth muscle cell migration|apolipoprotein binding|membrane|aorta morpho…	rno04979,rno05010,rno05144	Cholesterol metabolism|Alzheimer's disease|Malaria
Tmem17	0.000427948	0	0.175	1	#NAME?	0.58773	-0.766775	Down	GeneID:360985,Genbank:XM_017599320.1,RGD:1310566	transmembrane protein 17	GO:0016021,GO:0035869,GO:0036038,GO:0060170,GO:0060271,GO:1905515,GO:0007224,GO:0016020	integral component of membrane|ciliary transition zone|MKS complex|ciliary membrane|cilium assembly|non-motile cilium assembly|smoothened signaling pathway|membrane
Klhl2	0.000427948	0	0.175	1	#NAME?	0.550209	-0.861949	Down	GeneID:290692,Genbank:XM_008771199.2,RGD:1306388	kelch-like family member 2	GO:0042802,GO:0016567,GO:0003779,GO:0004842,GO:0005737,GO:0030027,GO:0005829,GO:0031463,GO:0015629,GO:0001726	identical protein binding|protein ubiquitination|actin binding|ubiquitin-protein transferase activity|cytoplasm|lamellipodium|cytosol|Cul3-RING ubiquitin ligase complex|actin cytoskeleton|ruffle
Scyl1	0.000427948	0	0.175	1	#NAME?	0.515402	-0.95623	Down	GeneID:293684,Genbank:XM_006230749.3,RGD:1307330	SCY1 like pseudokinase 1	GO:0045296,GO:0005793,GO:0005794,GO:0005801,GO:0005815,GO:0005829,GO:0006468,GO:0006890,GO:0004672,GO:0005524,GO:0030126,GO:0005737	cadherin binding|endoplasmic reticulum-Golgi intermediate compartment|Golgi apparatus|cis-Golgi network|microtubule organizing center|cytosol|protein phosphorylation|retrograde vesicle-mediated transport, Golgi to ER|protein kinase activity|ATP binding|COPI vesicle coat|cytoplasm
Myadm	0.000527541	0.068	0.375	1	-1.8734	0.546787	-0.870949	Down	GeneID:369016,Genbank:XM_006228035.3,RGD:727835	myeloid-associated differentiation marker	GO:0090038,GO:0005911,GO:1900026,GO:0010629,GO:0010810,GO:0016021,GO:0030335,GO:0030837,GO:0030864,GO:0031579,GO:0034115,GO:0045121,GO:0045217,GO:0001726,GO:0061028,GO:0001933,GO:0072659,GO:0005886	negative regulation of protein kinase C signaling|cell-cell junction|positive regulation of substrate adhesion-dependent cell spreading|negative regulation of gene expression|regulation of cell-substrate adhesion|integral component of membrane|positive regulation of cell migration|negative regulation of actin filament polymerization|cortical actin cytoskeleton|membrane raft organization|negative …
Eef1d	0.000560877	0.085	0.4	1	-1.55878	0.579887	-0.786157	Down	GeneID:300033,Genbank:XM_008765558.1,RGD:621174	eukaryotic translation elongation factor 1 delta3	GO:0033613,GO:0005634,GO:0045296,GO:0071479,GO:0005737,GO:0005783,GO:0005829,GO:0005853,GO:0006355,GO:0006414,GO:0007165,GO:0009299,GO:0001650,GO:0010941,GO:0003677,GO:0031072,GO:0003746	activating transcription factor binding|nucleus|cadherin binding|cellular response to ionizing radiation|cytoplasm|endoplasmic reticulum|cytosol|eukaryotic translation elongation factor 1 complex|regulation of transcription, DNA-templated|translational elongation|signal transduction|mRNA transcription|fibrillar center|regulation of cell death|DNA binding|heat shock protein binding|translation elo…	rno05168	Herpes simplex infection
Wdr1	0.000578439	0.136	0.475	1	-1.06294	0.587765	-0.766688	Down	GeneID:360950,Genbank:NM_001014135.1,RGD:1305789	WD repeat domain 1	GO:0045214,GO:0030865,GO:0005886,GO:0048713,GO:0040011,GO:0051015,GO:0042247,GO:0005911,GO:0008360,GO:0030036,GO:0030042,GO:0030043,GO:0042643,GO:0030054,GO:0060307,GO:0042995,GO:0030220,GO:1990266,GO:0043209,GO:0030834,GO:0043297,GO:0030836,GO:0002102,GO:0045199,GO:0002446,GO:0030864,GO:0005884	sarcomere organization|cortical cytoskeleton organization|plasma membrane|regulation of oligodendrocyte differentiation|locomotion|actin filament binding|establishment of planar polarity of follicular epithelium|cell-cell junction|regulation of cell shape|actin cytoskeleton organization|actin filament depolymerization|actin filament fragmentation|actomyosin, actin portion|cell junction|regulation…
Caskin1	0.000685225	0.034	0.3	1	-2.75011	0.575027	-0.798298	Down	GeneID:140722,Genbank:XM_006245895.2,RGD:620191	CASK interacting protein 1	GO:0007165,GO:0016020,GO:0019904,GO:0042802,GO:0005515,GO:0005737	signal transduction|membrane|protein domain specific binding|identical protein binding|protein binding|cytoplasm
Tspan17	0.000703911	0.424	0.8	1	0.369653	0.541498	-0.884973	Down	GeneID:306771,Genbank:XM_006253631.3,RGD:1311167	tetraspanin 17	GO:0019899,GO:0045747,GO:0051604,GO:0072594,GO:0005887,GO:0007166,GO:0016021	enzyme binding|positive regulation of Notch signaling pathway|protein maturation|establishment of protein localization to organelle|integral component of plasma membrane|cell surface receptor signaling pathway|integral component of membrane
C1d	0.000711563	0.136	0.475	1	-1.11396	0.580059	-0.785728	Down	GeneID:289810,Genbank:NM_001106021.1,RGD:1560600	C1D nuclear receptor co-repressor	GO:0003674,GO:0003677,GO:0003714,GO:0003723,GO:0005575,GO:0005634,GO:0005730,GO:0008150,GO:0016922,GO:0000178,GO:0017053,GO:0000460,GO:0045892	molecular_function|DNA binding|transcription corepressor activity|RNA binding|cellular_component|nucleus|nucleolus|biological_process|ligand-dependent nuclear receptor binding|exosome (RNase complex)|transcriptional repressor complex|maturation of 5.8S rRNA|negative regulation of transcription, DNA-templated	rno03018	RNA degradation
Tpgs2	0.000748725	0.085	0.4	1	-1.85005	0.560071	-0.836319	Down	GeneID:361301,Genbank:NM_001014147.1,RGD:1310571	tubulin polyglutamylase complex subunit 2	GO:0005737,GO:0005874	cytoplasm|microtubule
Aars	0.00080708	0.102	0.425	1	-1.37239	0.465929	-1.10182	Down	GeneID:292023,Genbank:NM_001100517.1,RGD:1304832	alanyl-tRNA synthetase	GO:0050905,GO:0006419,GO:0002161,GO:0106074,GO:0002196,GO:0140018,GO:0004813,GO:0005524,GO:0005737,GO:0016597,GO:0005739,GO:0021680,GO:0005829,GO:0043524,GO:0000049,GO:0046872,GO:0006400,GO:0050885	neuromuscular process|alanyl-tRNA aminoacylation|aminoacyl-tRNA editing activity|aminoacyl-tRNA metabolism involved in translational fidelity|Ser-tRNA(Ala) hydrolase activity|regulation of cytoplasmic translational fidelity|alanine-tRNA ligase activity|ATP binding|cytoplasm|amino acid binding|mitochondrion|cerebellar Purkinje cell layer development|cytosol|negative regulation of neuron apoptotic …	rno00970	Aminoacyl-tRNA biosynthesis
Nrn1	0.000863757	0.475	0.825	1	0.730417	0.447431	-1.16026	Down	GeneID:83834,Genbank:NM_053346.1,RGD:621586	neuritin 1	GO:0030054,GO:0032281,GO:0042803,GO:0045202,GO:0046658,GO:0046982,GO:1990138,GO:0005615,GO:0007399	cell junction|AMPA glutamate receptor complex|protein homodimerization activity|synapse|anchored component of plasma membrane|protein heterodimerization activity|neuron projection extension|extracellular space|nervous system development
Them6	0.000955618	0.237	0.6	1	-0.340469	0.509074	-0.974052	Down	GeneID:300015,Genbank:NM_001007658.1,RGD:1359378	thioesterase superfamily member 6	GO:0008150,GO:0003674,GO:0005575,GO:0005576	biological_process|molecular_function|cellular_component|extracellular region
C1qbp	0.000995468	0.136	0.475	1	-1.16394	0.435763	-1.19838	Down	GeneID:29681,Genbank:NM_019259.2,RGD:2230	complement C1q binding protein	GO:0003729,GO:0005080,GO:0005515,GO:0005540,GO:0006351,GO:0005615,GO:0006397,GO:0005634,GO:0006915,GO:0006955,GO:0006958,GO:0008134,GO:0031690,GO:0008380,GO:0032689,GO:0008494,GO:0009986,GO:0032695,GO:0039534,GO:0000122,GO:0050687,GO:0039536,GO:0001849,GO:0051897,GO:0042256,GO:0070131,GO:0003714,GO:0090023,GO:0097177,GO:0005730,GO:0005737,GO:0005739,GO:0005759,GO:0005829,GO:0005886,GO:0014065,GO:…	mRNA binding|protein kinase C binding|protein binding|hyaluronic acid binding|transcription, DNA-templated|extracellular space|mRNA processing|nucleus|apoptotic process|immune response|complement activation, classical pathway|transcription factor binding|adrenergic receptor binding|RNA splicing|negative regulation of interferon-gamma production|translation activator activity|cell surface|negative…	rno05168	Herpes simplex infection
Snapc2	0.00101728	0.017	0.25	1	-3.35627	0.433074	-1.20731	Down	GeneID:304204,Genbank:XM_008768956.2,RGD:1304589	small nuclear RNA activating complex, polypeptide 2	GO:0006351,GO:0006355,GO:0016604,GO:0005654,GO:0005829	transcription, DNA-templated|regulation of transcription, DNA-templated|nuclear body|nucleoplasm|cytosol
Fam91a1	0.00101839	0.017	0.25	1	-3.81198	0.65539	-0.609574	Down	GeneID:689997,Genbank:XM_006241684.3,RGD:1586304	family with sequence similarity 91, member A1	GO:0005802	trans-Golgi network
Agpat1	0.00104838	0.085	0.375	1	-1.60553	0.627342	-0.672676	Down	GeneID:406165,Genbank:XM_006255975.1,RGD:1303287	1-acylglycerol-3-phosphate O-acyltransferase 1	GO:0005783,GO:0006654,GO:0016021,GO:0016411,GO:0046474,GO:0001819,GO:0003841	endoplasmic reticulum|phosphatidic acid biosynthetic process|integral component of membrane|acylglycerol O-acyltransferase activity|glycerophospholipid biosynthetic process|positive regulation of cytokine production|1-acylglycerol-3-phosphate O-acyltransferase activity	rno00561,rno00564,rno04072,rno04975	Glycerolipid metabolism|Glycerophospholipid metabolism|Phospholipase D signaling pathway|Fat digestion and absorption
Me1	0.00106504	0.051	0.325	1	-2.37343	0.605956	-0.722714	Down	GeneID:24552,Genbank:XM_008766439.2,RGD:3074	malic enzyme 1	GO:0050661,GO:0006108,GO:0004470,GO:0051262,GO:0004471,GO:0004473,GO:0051287,GO:0008948,GO:0005739,GO:0055114,GO:0009725,GO:1902031,GO:0030145,GO:0005829,GO:0006090,GO:0046872	NADP binding|malate metabolic process|malic enzyme activity|protein tetramerization|malate dehydrogenase (decarboxylating) (NAD+) activity|malate dehydrogenase (decarboxylating) (NADP+) activity|NAD binding|oxaloacetate decarboxylase activity|mitochondrion|oxidation-reduction process|response to hormone|regulation of NADP metabolic process|manganese ion binding|cytosol|pyruvate metabolic process|…	rno00620,rno03320	Pyruvate metabolism|PPAR signaling pathway
Cst12	0.00106904	0.051	0.325	1	-1.9479	0.255093	-1.97091	Down	GeneID:266776,Genbank:NM_153734.1,RGD:708514	cystatin 12	GO:0005615,GO:0010951,GO:2000117,GO:0002020,GO:0004869	extracellular space|negative regulation of endopeptidase activity|negative regulation of cysteine-type endopeptidase activity|protease binding|cysteine-type endopeptidase inhibitor activity
Rpl24	0.00107273	0.407	0.775	1	0.565922	0.610242	-0.712546	Down	GeneID:64307,Genbank:NM_022515.1,RGD:621191	ribosomal protein L24	GO:0022626,GO:0007093,GO:0002181,GO:0031290,GO:0008150,GO:0003674,GO:0010458,GO:0003723,GO:0042788,GO:0003735,GO:0005737,GO:0005783,GO:0005829,GO:0045296,GO:0021554,GO:0006412,GO:0060041,GO:0022625,GO:0000027,GO:1902626	cytosolic ribosome|mitotic cell cycle checkpoint|cytoplasmic translation|retinal ganglion cell axon guidance|biological_process|molecular_function|exit from mitosis|RNA binding|polysomal ribosome|structural constituent of ribosome|cytoplasm|endoplasmic reticulum|cytosol|cadherin binding|optic nerve development|translation|retina development in camera-type eye|cytosolic large ribosomal subunit|rib…	rno03010	Ribosome
Dad1	0.00113523	0.305	0.675	1	-0.0603972	0.491286	-1.02536	Down	GeneID:192275,Genbank:NM_138910.3,RGD:621028	defender against cell death 1	GO:0004576,GO:0004579,GO:0005575,GO:0006486,GO:0006487,GO:0006915,GO:0007584,GO:0008250,GO:0016021,GO:0042493,GO:0001824,GO:0043066,GO:0003674	oligosaccharyl transferase activity|dolichyl-diphosphooligosaccharide-protein glycotransferase activity|cellular_component|protein glycosylation|protein N-linked glycosylation|apoptotic process|response to nutrient|oligosaccharyltransferase complex|integral component of membrane|response to drug|blastocyst development|negative regulation of apoptotic process|molecular_function	rno00510,rno04141	N-Glycan biosynthesis|Protein processing in endoplasmic reticulum
Nploc4	0.00121083	0.051	0.325	1	-2.43232	0.500614	-0.998229	Down	GeneID:140639,Genbank:NM_080577.2,RGD:620794	NPL4 homolog, ubiquitin recognition factor	GO:0061025,GO:0039536,GO:0032480,GO:0005829,GO:0070530,GO:0034098,GO:0006511,GO:0043130,GO:0007030,GO:0030970,GO:0043161,GO:0036435,GO:0031625,GO:0044877,GO:0036501,GO:0005515,GO:0046872,GO:0005634,GO:0051117	membrane fusion|negative regulation of RIG-I signaling pathway|negative regulation of type I interferon production|cytosol|K63-linked polyubiquitin modification-dependent protein binding|VCP-NPL4-UFD1 AAA ATPase complex|ubiquitin-dependent protein catabolic process|ubiquitin binding|Golgi organization|retrograde protein transport, ER to cytosol|proteasome-mediated ubiquitin-dependent protein cata…	rno04141	Protein processing in endoplasmic reticulum
Mid1ip1	0.00121922	0.237	0.6	1	-0.481298	0.550313	-0.861677	Down	GeneID:404280,Genbank:XM_017602126.1,RGD:1303258	MID1 interacting protein 1	GO:0051258,GO:0005829,GO:0051351,GO:0005874,GO:0006629,GO:0007026,GO:0008022,GO:0015630,GO:0042802,GO:0045723,GO:0005634,GO:0046890,GO:0005737	protein polymerization|cytosol|positive regulation of ligase activity|microtubule|lipid metabolic process|negative regulation of microtubule depolymerization|protein C-terminus binding|microtubule cytoskeleton|identical protein binding|positive regulation of fatty acid biosynthetic process|nucleus|regulation of lipid biosynthetic process|cytoplasm
Mylip	0.00124712	0	0.15	1	#NAME?	0.560478	-0.835271	Down	GeneID:306825,Genbank:NM_001107344.2,RGD:1305761	myosin regulatory light chain interacting protein	GO:0016567,GO:0005622,GO:0031032,GO:0005737,GO:0005856,GO:0005886,GO:0006511,GO:0031648,GO:0007399,GO:0032803,GO:0008092,GO:0042632,GO:0010977,GO:0045732,GO:0004842,GO:0046872,GO:0010989,GO:0061630,GO:0005200	protein ubiquitination|intracellular|actomyosin structure organization|cytoplasm|cytoskeleton|plasma membrane|ubiquitin-dependent protein catabolic process|protein destabilization|nervous system development|regulation of low-density lipoprotein particle receptor catabolic process|cytoskeletal protein binding|cholesterol homeostasis|negative regulation of neuron projection development|positive reg…	rno04979	Cholesterol metabolism
Usp53	0.00124712	0	0.15	1	#NAME?	0.664777	-0.589058	Down	GeneID:295425,Genbank:NM_001106468.1,RGD:1306615	ubiquitin specific peptidase 53	GO:0007605,GO:0010996,GO:0016579,GO:0036459,GO:0051402,GO:0101005,GO:0001508,GO:0005911,GO:0006915	sensory perception of sound|response to auditory stimulus|protein deubiquitination|thiol-dependent ubiquitinyl hydrolase activity|neuron apoptotic process|ubiquitinyl hydrolase activity|action potential|cell-cell junction|apoptotic process
Hsf1	0.00124712	0	0.15	1	#NAME?	0.635805	-0.653344	Down	GeneID:79245,Genbank:NM_024393.1,RGD:620913	heat shock transcription factor 1	GO:1990904,GO:1990910,GO:1990911,GO:2001033,GO:0001701,GO:0001892,GO:0003677,GO:0003682,GO:0003700,GO:0005634,GO:0008284,GO:0008285,GO:0005654,GO:0009299,GO:0005737,GO:0009408,GO:0010243,GO:0010628,GO:0033574,GO:0010629,GO:0034605,GO:0010667,GO:0014070,GO:0034620,GO:0034622,GO:0000122,GO:0045931,GO:0035690,GO:0000165,GO:0045944,GO:0035865,GO:0000776,GO:0046982,GO:0040018,GO:0000791,GO:0048471,GO:…	ribonucleoprotein complex|response to hypobaric hypoxia|response to psychosocial stress|negative regulation of double-strand break repair via nonhomologous end joining|in utero embryonic development|embryonic placenta development|DNA binding|chromatin binding|DNA binding transcription factor activity|nucleus|positive regulation of cell proliferation|negative regulation of cell proliferation|nucle…	rno05134	Legionellosis
Slc6a8	0.00124712	0	0.15	1	#NAME?	0.62032	-0.688915	Down	GeneID:50690,Genbank:XM_006229611.2,RGD:619711	solute carrier family 6 member 8	GO:0005309,GO:0005328,GO:0005886,GO:0005887,GO:0006810,GO:0006814,GO:0015220,GO:0015871,GO:0015881,GO:0005215,GO:1990403,GO:0005308	creatine:sodium symporter activity|neurotransmitter:sodium symporter activity|plasma membrane|integral component of plasma membrane|transport|sodium ion transport|choline transmembrane transporter activity|choline transport|creatine transmembrane transport|transporter activity|embryonic brain development|creatine transmembrane transporter activity
Rbm7	0.00124712	0	0.15	1	#NAME?	0.663219	-0.592443	Down	GeneID:315634,Genbank:NM_001108143.2,RGD:1308017	RNA binding motif protein 7	GO:0005634,GO:0005654,GO:0005730,GO:0000381,GO:0003727	nucleus|nucleoplasm|nucleolus|regulation of alternative mRNA splicing, via spliceosome|single-stranded RNA binding
Slc35b2	0.00124712	0	0.15	1	#NAME?	0.660469	-0.598438	Down	GeneID:501103,Genbank:NM_001037215.3,RGD:1565318	solute carrier family 35 member B2	GO:0030173,GO:0030176,GO:0046963,GO:0046964,GO:1902559,GO:0005794,GO:0007165,GO:0016020	integral component of Golgi membrane|integral component of endoplasmic reticulum membrane|3'-phosphoadenosine 5'-phosphosulfate transport|3'-phosphoadenosine 5'-phosphosulfate transmembrane transporter activity|3'-phospho-5'-adenylyl sulfate transmembrane transport|Golgi apparatus|signal transduction|membrane
LOC100909750	0.00124712	0	0.15	1	#NAME?	0.599678	-0.737741	Down	GeneID:100909750,Genbank:XM_003749439.4,RGD:6502032	tyrosine-protein kinase ABL1-like	GO:0007169,GO:0030154,GO:0030425,GO:0031234,GO:0038083,GO:0042127,GO:0043025,GO:0045087,GO:1905244,GO:0004715,GO:0005102,GO:0005634	transmembrane receptor protein tyrosine kinase signaling pathway|cell differentiation|dendrite|extrinsic component of cytoplasmic side of plasma membrane|peptidyl-tyrosine autophosphorylation|regulation of cell proliferation|neuronal cell body|innate immune response|regulation of modification of synaptic structure|non-membrane spanning protein tyrosine kinase activity|signaling receptor binding|n…
Prr5	0.00124712	0	0.15	1	#NAME?	0.639657	-0.644629	Down	GeneID:315189,Genbank:XM_008765726.2,RGD:1307954	proline rich 5	GO:0014068,GO:0031932,GO:0038203,GO:0001934	positive regulation of phosphatidylinositol 3-kinase signaling|TORC2 complex|TORC2 signaling|positive regulation of protein phosphorylation	rno04150	mTOR signaling pathway
Fndc5	0.00124712	0	0.15	1	#NAME?	0.61618	-0.698575	Down	GeneID:260327,Genbank:NM_001270981.1,RGD:708525	fibronectin type III domain containing 5	GO:0005778,GO:0005783,GO:0005886,GO:0010469,GO:0014850,GO:0016021,GO:0090336,GO:0005179,GO:0005576	peroxisomal membrane|endoplasmic reticulum|plasma membrane|regulation of signaling receptor activity|response to muscle activity|integral component of membrane|positive regulation of brown fat cell differentiation|hormone activity|extracellular region
Mrpl32	0.001299	0.068	0.35	1	-2.1053	0.617698	-0.695027	Down	GeneID:291206,Genbank:NM_001106116.1,RGD:1310541	mitochondrial ribosomal protein L32	GO:0005762,GO:0006412,GO:0003735,GO:0005743	mitochondrial large ribosomal subunit|translation|structural constituent of ribosome|mitochondrial inner membrane	rno03010	Ribosome
B3galnt1	0.00141876	0.034	0.275	1	-2.55186	0.605897	-0.722855	Down	GeneID:310508,Genbank:XM_017590869.1,RGD:1304797	beta-1,3-N-acetylgalactosaminyltransferase 1 (globoside blood group)	GO:0047273,GO:0006486,GO:0006487,GO:0006493,GO:0008375,GO:0008376,GO:0008499,GO:0009312,GO:0016020,GO:0000139,GO:0016021,GO:0005783,GO:0016758,GO:0005794	galactosylgalactosylglucosylceramide beta-D-acetylgalactosaminyltransferase activity|protein glycosylation|protein N-linked glycosylation|protein O-linked glycosylation|acetylglucosaminyltransferase activity|acetylgalactosaminyltransferase activity|UDP-galactose:beta-N-acetylglucosamine beta-1,3-galactosyltransferase activity|oligosaccharide biosynthetic process|membrane|Golgi membrane|integral c…	rno00601,rno00603	Glycosphingolipid biosynthesis - lacto and neolacto series|Glycosphingolipid biosynthesis - globo and isoglobo series
Parvb	0.00148316	0.119	0.425	1	-1.22365	0.577054	-0.793222	Down	GeneID:362973,Genbank:NM_001134780.1,RGD:1311485	parvin, beta	GO:0034446,GO:0005925,GO:0071963,GO:0007155,GO:0007163,GO:0015629,GO:0030027,GO:0030031,GO:0030032,GO:0003779,GO:0031532,GO:0005737	substrate adhesion-dependent cell spreading|focal adhesion|establishment or maintenance of cell polarity regulating cell shape|cell adhesion|establishment or maintenance of cell polarity|actin cytoskeleton|lamellipodium|cell projection assembly|lamellipodium assembly|actin binding|actin cytoskeleton reorganization|cytoplasm	rno04510	Focal adhesion
LOC100362453	0.00155492	0.119	0.425	1	-1.38269	0.582111	-0.780634	Down	--	--	--	--	--	--
Atp5md	0.00157194	0.085	0.375	1	-1.78147	0.613474	-0.704926	Down	--	--	--	--	--	--
Ciapin1	0.00159003	0.102	0.4	1	-1.573	0.599039	-0.739277	Down	GeneID:307649,Genbank:XM_006255107.3,RGD:1549737	cytokine induced apoptosis inhibitor 1	GO:0005737,GO:0005739,GO:0005758,GO:0006915,GO:0016226,GO:0030097,GO:0043066,GO:0046872,GO:0051537,GO:0005654,GO:0051539,GO:0005730	cytoplasm|mitochondrion|mitochondrial intermembrane space|apoptotic process|iron-sulfur cluster assembly|hemopoiesis|negative regulation of apoptotic process|metal ion binding|2 iron, 2 sulfur cluster binding|nucleoplasm|4 iron, 4 sulfur cluster binding|nucleolus
LOC100125364	0.00160409	0.034	0.275	1	-2.58125	0.581578	-0.781956	Down	GeneID:100125364,Genbank:XM_017588625.1,RGD:1642424	hypothetical protein LOC100125364	GO:0006915	apoptotic process
Hikeshi	0.00161738	0.068	0.35	1	-2.39426	0.568785	-0.814045	Down	GeneID:293103,Genbank:XM_006229662.3,RGD:1359455	Hikeshi, heat shock protein nuclear import factor	GO:0034605,GO:0008565,GO:0005634,GO:0015031,GO:0005737,GO:0005829,GO:0006606,GO:0030324,GO:0030544,GO:0007030,GO:0005622	cellular response to heat|protein transporter activity|nucleus|protein transport|cytoplasm|cytosol|protein import into nucleus|lung development|Hsp70 protein binding|Golgi organization|intracellular
AABR07072356.1	0.0016451	0.068	0.35	1	-2.13397	0.411822	-1.27991	Down	--	--	--	--	--	--
Kcnk2	0.00165021	0.068	0.35	1	-2.25666	0.541051	-0.886163	Down	GeneID:170899,Genbank:XM_006250433.3,RGD:621448	potassium two pore domain channel subfamily K member 2	GO:0005887,GO:0006813,GO:0007186,GO:0007613,GO:0008076,GO:0009612,GO:0009986,GO:0044305,GO:0010942,GO:0048678,GO:0015271,GO:0060044,GO:0071456,GO:0071805,GO:0090102,GO:0097449,GO:1900039,GO:0003231,GO:0005249,GO:0005515,GO:0005634,GO:0005783,GO:0005789,GO:0005886,GO:0016324,GO:0019870,GO:0022841,GO:0030322,GO:0030424,GO:0042391,GO:2000279,GO:0043005,GO:0043025,GO:0043679	integral component of plasma membrane|potassium ion transport|G-protein coupled receptor signaling pathway|memory|voltage-gated potassium channel complex|response to mechanical stimulus|cell surface|calyx of Held|positive regulation of cell death|response to axon injury|outward rectifier potassium channel activity|negative regulation of cardiac muscle cell proliferation|cellular response to hypox…	rno04927,rno04971,rno04934	Cortisol synthesis and secretion|Gastric acid secretion|Cushing's syndrome
Pet100	0.00166265	0.119	0.425	1	-1.54256	0.663783	-0.591217	Down	GeneID:688786,Genbank:NM_001195245.1,RGD:1585222	PET100 homolog	GO:0031305,GO:0033617,GO:0051082	integral component of mitochondrial inner membrane|mitochondrial respiratory chain complex IV assembly|unfolded protein binding
Urm1	0.00177018	0.034	0.275	1	-2.64682	0.568035	-0.815949	Down	GeneID:311840,Genbank:NM_001137562.2,RGD:1306599	ubiquitin related modifier 1	GO:0032447,GO:0034227,GO:0002098,GO:0005829,GO:0016783	protein urmylation|tRNA thio-modification|tRNA wobble uridine modification|cytosol|sulfurtransferase activity	rno04122	Sulfur relay system
Pls3	0.00180741	0.136	0.45	1	-1.0103	0.524702	-0.93043	Down	GeneID:81748,Genbank:XM_006257434.2,RGD:621409	plastin 3	GO:0060348,GO:0005737,GO:0005829,GO:0005884,GO:0005886,GO:0032420,GO:0032432,GO:0042491,GO:0051015,GO:0051017,GO:0003779,GO:0051639,GO:0005509,GO:0051764	bone development|cytoplasm|cytosol|actin filament|plasma membrane|stereocilium|actin filament bundle|inner ear auditory receptor cell differentiation|actin filament binding|actin filament bundle assembly|actin binding|actin filament network formation|calcium ion binding|actin crosslink formation
Atp6ap1	0.00182584	0.102	0.4	1	-1.39797	0.480114	-1.05855	Down	GeneID:83615,Genbank:NM_031785.1,RGD:620423	ATPase H+ transporting accessory protein 1	GO:0008219,GO:0015991,GO:0016021,GO:0017137,GO:0033116,GO:0045921,GO:0033180,GO:0036295,GO:0046933,GO:0046961,GO:0051656,GO:0070070,GO:0070374,GO:0003674,GO:0005524,GO:0005575,GO:0005623,GO:0005789,GO:0006879,GO:0007568,GO:0045669,GO:0045780,GO:0045851,GO:2001206	cell death|ATP hydrolysis coupled proton transport|integral component of membrane|Rab GTPase binding|endoplasmic reticulum-Golgi intermediate compartment membrane|positive regulation of exocytosis|proton-transporting V-type ATPase, V1 domain|cellular response to increased oxygen levels|proton-transporting ATP synthase activity, rotational mechanism|proton-transporting ATPase activity, rotational …	rno00190,rno04145,rno04142,rno05323,rno05152,rno05161	Oxidative phosphorylation|Phagosome|Lysosome|Rheumatoid arthritis|Tuberculosis|Hepatitis B
Mef2a	0.00184718	0.085	0.375	1	-1.89222	0.463777	-1.1085	Down	GeneID:309957,Genbank:XM_008759541.2,RGD:1359360	myocyte enhancer factor 2a	GO:0000790,GO:0000976,GO:0000977,GO:0000978,GO:0001205,GO:0003677,GO:0003682,GO:0000981,GO:0003700,GO:0003705,GO:0005829,GO:0006351,GO:0005515,GO:0005634,GO:0006355,GO:0006366,GO:0006915,GO:0007275,GO:0000002,GO:0042826,GO:0007507,GO:0000122,GO:0008134,GO:0043565,GO:0000165,GO:0046983,GO:0044212,GO:0048311,GO:0045893,GO:0048813,GO:0055005,GO:0061337,GO:0070375,GO:0071277,GO:0071333,GO:0000982,GO:…	nuclear chromatin|transcription regulatory region sequence-specific DNA binding|RNA polymerase II regulatory region sequence-specific DNA binding|RNA polymerase II proximal promoter sequence-specific DNA binding|transcriptional activator activity, RNA polymerase II distal enhancer sequence-specific DNA binding|DNA binding|chromatin binding|RNA polymerase II transcription factor activity, sequence…	rno04371,rno04022,rno05418	Apelin signaling pathway|cGMP - PKG signaling pathway|Fluid shear stress and atherosclerosis
Arpc4	0.00186707	0.186	0.525	1	-0.772909	0.540202	-0.88843	Down	GeneID:297518,Genbank:NM_001106615.2,RGD:1310096	actin related protein 2/3 complex, subunit 4	GO:0005737,GO:0005885,GO:0008150,GO:0019899,GO:0030041,GO:0030674,GO:0034314,GO:0051015,GO:0003674,GO:0005200,GO:0005575	cytoplasm|Arp2/3 protein complex|biological_process|enzyme binding|actin filament polymerization|protein binding, bridging|Arp2/3 complex-mediated actin nucleation|actin filament binding|molecular_function|structural constituent of cytoskeleton|cellular_component	rno04144,rno04810,rno04666,rno05132,rno05100	Endocytosis|Regulation of actin cytoskeleton|Fc gamma R-mediated phagocytosis|Salmonella infection|Bacterial invasion of epithelial cells
Coro2a	0.00187699	0.034	0.275	1	-2.9597	0.64484	-0.632988	Down	GeneID:313235,Genbank:XM_006238058.3,RGD:1309719	coronin 2A	GO:0017053,GO:0030036,GO:0051015,GO:0005903,GO:0015629	transcriptional repressor complex|actin cytoskeleton organization|actin filament binding|brush border|actin cytoskeleton
Snapin	0.00190284	0.119	0.425	1	-1.32416	0.550398	-0.861454	Down	GeneID:295217,Genbank:NM_001170576.1,RGD:1560377	SNAP-associated proteinGO:0008021,GO:0008089,GO:0008090,GO:0008333,GO:0010977,GO:0016079,GO:0048471,GO:0016188,GO:0030054,GO:0048489,GO:0030141,GO:0048490,GO:0051604,GO:0072553,GO:0097352,GO:0099078,GO:0000139,GO:0000149,GO:0005515,GO:0005765,GO:0005829,GO:0006886,GO:0007040,GO:0007042,GO:0007268,GO:0030672,GO:0031083,GO:0031175,GO:0031629,GO:0032418,GO:0034629,GO:1902774,GO:0043393,GO:1904115,GO…	synaptic vesicle|anterograde axonal transport|retrograde axonal transport|endosome to lysosome transport|negative regulation of neuron projection development|synaptic vesicle exocytosis|perinuclear region of cytoplasm|synaptic vesicle maturation|cell junction|synaptic vesicle transport|secretory granule|anterograde synaptic vesicle transport|protein maturation|terminal button organization|autopha…
Serpina11	0.00196245	0.085	0.375	1	-1.87458	0.440796	-1.18182	Down	GeneID:362774,Genbank:XM_006240481.2,RGD:1359239	serpin family A member 11	GO:0010951,GO:0004867,GO:0005615	negative regulation of endopeptidase activity|serine-type endopeptidase inhibitor activity|extracellular space
Cldnd1	0.00200621	0.034	0.275	1	-2.80629	0.485817	-1.04152	Down	GeneID:288182,Genbank:NM_001006955.2,RGD:1359273	claudin domain containing 1	GO:0016021,GO:0016324	integral component of membrane|apical plasma membrane
Mt-nd4l	0.0020132	0.034	0.275	1	-2.9395	0.614027	-0.703625	Down	--	--	--	--	--	--
Morn4	0.00202626	0.034	0.275	1	-2.87267	0.520073	-0.943213	Down	GeneID:293950,Genbank:NM_001024975.1,RGD:1307336	MORN repeat containing 4	GO:0032426,GO:0032433,GO:0048678,GO:0005737	stereocilium tip|filopodium tip|response to axon injury|cytoplasm
Tmed3	0.00216314	0.102	0.4	1	-1.52737	0.453274	-1.14154	Down	GeneID:300888,Genbank:NM_001004249.1,RGD:1303327	transmembrane p24 trafficking protein 3	GO:0030126,GO:0005783,GO:0005789,GO:0030134,GO:0005793,GO:0005794,GO:0032580,GO:0033116,GO:0006886,GO:0006888,GO:0007030,GO:0004871,GO:0015031,GO:0016021	COPI vesicle coat|endoplasmic reticulum|endoplasmic reticulum membrane|COPII-coated ER to Golgi transport vesicle|endoplasmic reticulum-Golgi intermediate compartment|Golgi apparatus|Golgi cisterna membrane|endoplasmic reticulum-Golgi intermediate compartment membrane|intracellular protein transport|ER to Golgi vesicle-mediated transport|Golgi organization|signal transducer activity|protein trans…
Dlgap4	0.00233654	0.051	0.3	1	-2.19845	0.544926	-0.875867	Down	GeneID:286930,Genbank:NM_173145.1,RGD:708350	DLG associated protein 4	GO:0030425,GO:0043025,GO:0045202,GO:0005886,GO:0019904,GO:0023052	dendrite|neuronal cell body|synapse|plasma membrane|protein domain specific binding|signaling
Pik3cd	0.00239409	0.017	0.225	1	-3.02095	0.532134	-0.910137	Down	GeneID:366508,Genbank:NM_001108978.1,RGD:1310990	phosphatidylinositol-4,5-bisphosphate 3-kinase, catalytic subunit delta	GO:0046854,GO:0016477,GO:0005829,GO:0030168,GO:0005886,GO:0046934,GO:0030335,GO:0005942,GO:0048015,GO:0006468,GO:0006954,GO:0007166,GO:0010628,GO:0033031,GO:0014065,GO:0048872,GO:0035005,GO:0050832,GO:0036092,GO:0016020,GO:0052742,GO:0016301,GO:0001782,GO:0060326,GO:0042113,GO:0016303,GO:0002250,GO:0045087,GO:0016310,GO:0005737	phosphatidylinositol phosphorylation|cell migration|cytosol|platelet activation|plasma membrane|phosphatidylinositol-4,5-bisphosphate 3-kinase activity|positive regulation of cell migration|phosphatidylinositol 3-kinase complex|phosphatidylinositol-mediated signaling|protein phosphorylation|inflammatory response|cell surface receptor signaling pathway|positive regulation of gene expression|positi…	rno00562,rno04014,rno04015,rno04012,rno04370,rno04630,rno04668,rno04066,rno04068,rno04070,rno04072,rno04071,rno04024,rno04151,rno04152,rno04150,rno04140,rno04210,rno04218,rno04510,rno04550,rno04810,rno04611,rno04620,rno04625,rno04650,rno04660,rno04662,rno04664,rno04666,rno04670,rno04062,rno04910,rno04923,rno04915,rno04914,rno04917,rno04926,rno04919,rno04973,rno04960,rno04725,rno04722,rno04750,rno…	Inositol phosphate metabolism|Ras signaling pathway|Rap1 signaling pathway|ErbB signaling pathway|VEGF signaling pathway|Jak-STAT signaling pathway|TNF signaling pathway|HIF-1 signaling pathway|FoxO signaling pathway|Phosphatidylinositol signaling system|Phospholipase D signaling pathway|Sphingolipid signaling pathway|cAMP signaling pathway|PI3K-Akt signaling pathway|AMPK signaling pathway|mTOR s…
Jag2	0.00250845	0.051	0.3	1	-2.16923	0.591032	-0.758692	Down	GeneID:29147,Genbank:XM_006240666.3,RGD:2938	jagged 2	GO:0005112,GO:0005509,GO:0005887,GO:0010469,GO:0007219,GO:0016020,GO:0016331,GO:0007283,GO:0030154,GO:0030155,GO:0045061,GO:0030217,GO:0045595,GO:0045747,GO:0048471,GO:0001501,GO:1990134,GO:0001666,GO:0001701,GO:0001709,GO:0003016,GO:0007420,GO:0008083,GO:0008584,GO:0030326,GO:0009912,GO:0042060,GO:0042127,GO:0042475,GO:0042492	Notch binding|calcium ion binding|integral component of plasma membrane|regulation of signaling receptor activity|Notch signaling pathway|membrane|morphogenesis of embryonic epithelium|spermatogenesis|cell differentiation|regulation of cell adhesion|thymic T cell selection|T cell differentiation|regulation of cell differentiation|positive regulation of Notch signaling pathway|perinuclear region o…	rno04330,rno04658,rno05200,rno05224,rno01522	Notch signaling pathway|Th1 and Th2 cell differentiation|Pathways in cancer|Breast cancer|Endocrine resistance
Tor1a	0.00258677	0.017	0.225	1	-3.57157	0.634572	-0.656145	Down	GeneID:266606,Genbank:NM_153303.2,RGD:628863	torsin family 1, member A	GO:0005737,GO:0005783,GO:0005788,GO:0006979,GO:0006996,GO:0030054,GO:0006998,GO:0030141,GO:0030426,GO:0007155,GO:0030659,GO:0031175,GO:0031965,GO:0051082,GO:0034504,GO:0051085,GO:0051260,GO:0042406,GO:0051584,GO:0051787,GO:0000338,GO:0061077,GO:0005515,GO:0071712,GO:0005524,GO:0005634,GO:0005635,GO:0005637,GO:0008021,GO:0008092,GO:0016020,GO:0016887,GO:0019894,GO:0043005,GO:0043231,GO:0044319,GO:…	cytoplasm|endoplasmic reticulum|endoplasmic reticulum lumen|response to oxidative stress|organelle organization|cell junction|nuclear envelope organization|secretory granule|growth cone|cell adhesion|cytoplasmic vesicle membrane|neuron projection development|nuclear membrane|unfolded protein binding|protein localization to nucleus|chaperone cofactor-dependent protein refolding|protein homooligome…
Dcaf12l1	0.00259578	0.017	0.225	1	-3.54249	0.574524	-0.799562	Down	--	--	--	--	--	--
Maged2	0.00260627	0.017	0.225	1	-3.52624	0.53448	-0.903791	Down	GeneID:113947,Genbank:XM_017593115.1,RGD:70899	MAGE family member D2	GO:0005829,GO:0007565,GO:0070294,GO:0005634,GO:0005730	cytosol|female pregnancy|renal sodium ion absorption|nucleus|nucleolus
Sfxn3	0.00260909	0.017	0.225	1	-3.65824	0.641527	-0.640419	Down	GeneID:65042,Genbank:XM_006231565.3,RGD:620716	sideroflexin 3	GO:0005739,GO:0008150,GO:0015075,GO:0016021,GO:0031966,GO:0034220,GO:0035674,GO:0055072,GO:0003674,GO:0005371	mitochondrion|biological_process|ion transmembrane transporter activity|integral component of membrane|mitochondrial membrane|ion transmembrane transport|tricarboxylic acid transmembrane transport|iron ion homeostasis|molecular_function|tricarboxylate secondary active transmembrane transporter activity
Ddx39b	0.00262045	0.017	0.225	1	-3.87812	0.53262	-0.908823	Down	GeneID:114612,Genbank:NM_133300.3,RGD:70923	DEAD-box helicase 39B	GO:0005634,GO:0005681,GO:0005687,GO:0005688,GO:0005730,GO:0005737,GO:0030621,GO:0032786,GO:0006406,GO:0032991,GO:0042802,GO:0043008,GO:0044877,GO:0045727,GO:0046784,GO:0061051,GO:0000245,GO:0000346,GO:0000398,GO:0001889,GO:0003676,GO:0004004,GO:0005524,GO:0006974,GO:0008186,GO:0008380,GO:0010468,GO:0010501,GO:0016363,GO:1904707,GO:0016607,GO:2000002,GO:0016887,GO:0017070,GO:2000573	nucleus|spliceosomal complex|U4 snRNP|U6 snRNP|nucleolus|cytoplasm|U4 snRNA binding|positive regulation of DNA-templated transcription, elongation|mRNA export from nucleus|protein-containing complex|identical protein binding|ATP-dependent protein binding|protein-containing complex binding|positive regulation of translation|viral mRNA export from host cell nucleus|positive regulation of cell growt…	rno03040,rno03013,rno03015,rno05164	Spliceosome|RNA transport|mRNA surveillance pathway|Influenza A
LOC108348172.1	0.00264754	0.661	0.925	1	1.16186	0.571348	-0.807559	Down	--	--	--	--	--	--
AABR07027870.1	0.00265691	0.017	0.225	1	-4.00688	0.596674	-0.744986	Down	--	--	--	--	--	--
Agpat3	0.00281991	0.051	0.3	1	-2.46534	0.411241	-1.28194	Down	GeneID:294324,Genbank:XM_006256243.3,RGD:1305787	1-acylglycerol-3-phosphate O-acyltransferase 3	GO:0005783,GO:0016021,GO:0042171	endoplasmic reticulum|integral component of membrane|lysophosphatidic acid acyltransferase activity	rno00561,rno00564,rno04072	Glycerolipid metabolism|Glycerophospholipid metabolism|Phospholipase D signaling pathway
Apex1	0.00282998	0.068	0.325	1	-2.01771	0.60926	-0.714869	Down	GeneID:79116,Genbank:XM_006251913.1,RGD:2126	apurinic/apyrimidinic endodeoxyribonuclease 1	GO:0003906,GO:0004519,GO:0004521,GO:0004528,GO:0005515,GO:0005634,GO:0005813,GO:0006281,GO:0006284,GO:0006310,GO:0006351,GO:0016890,GO:0006355,GO:0007568,GO:0031490,GO:0008081,GO:0042493,GO:0042981,GO:0000723,GO:0071375,GO:0043488,GO:0003677,GO:0071417,GO:0080111,GO:0044877,GO:0003684,GO:0090502,GO:0003691,GO:0097698,GO:0003713,GO:0140078,GO:0140080,GO:1900087,GO:0005654,GO:0005667,GO:0005730,GO:…	DNA-(apurinic or apyrimidinic site) endonuclease activity|endonuclease activity|endoribonuclease activity|phosphodiesterase I activity|protein binding|nucleus|centrosome|DNA repair|base-excision repair|DNA recombination|transcription, DNA-templated|site-specific endodeoxyribonuclease activity, specific for altered base|regulation of transcription, DNA-templated|aging|chromatin DNA binding|phospho…	rno03410	Base excision repair
Apc2	0.00285134	0.051	0.3	1	-2.39916	0.522313	-0.937014	Down	GeneID:299611,Genbank:NM_001106769.2,RGD:1308256	APC2, WNT signaling pathway regulator	GO:0090090,GO:0031258,GO:0008150,GO:0005575,GO:0090630,GO:0031941,GO:0008283,GO:0005737,GO:0045171,GO:0015630,GO:0005794,GO:0005829,GO:0005881,GO:0016055,GO:0005884,GO:0045295,GO:0016342,GO:0007026,GO:0045595,GO:0016477,GO:0007389,GO:0045732,GO:0030496,GO:0008013,GO:0000226,GO:0048471,GO:0001708,GO:0030877,GO:0008017,GO:0003674	negative regulation of canonical Wnt signaling pathway|lamellipodium membrane|biological_process|cellular_component|activation of GTPase activity|filamentous actin|cell proliferation|cytoplasm|intercellular bridge|microtubule cytoskeleton|Golgi apparatus|cytosol|cytoplasmic microtubule|Wnt signaling pathway|actin filament|gamma-catenin binding|catenin complex|negative regulation of microtubule de…	rno04310,rno04390,rno04550,rno04810,rno05200,rno05206,rno05210,rno05225,rno05226,rno05217,rno05213,rno05224,rno04934,rno05166,rno05165	Wnt signaling pathway|Hippo signaling pathway|Signaling pathways regulating pluripotency of stem cells|Regulation of actin cytoskeleton|Pathways in cancer|MicroRNAs in cancer|Colorectal cancer|Hepatocellular carcinoma|Gastric cancer|Basal cell carcinoma|Endometrial cancer|Breast cancer|Cushing's syndrome|HTLV-I infection|Human papillomavirus infection
Slc51a	0.00288708	0.051	0.3	1	-1.75374	0.425213	-1.23374	Down	GeneID:303879,Genbank:NM_001107087.1,RGD:1311100	solute carrier family 51, alpha subunit	GO:0032991,GO:0005886,GO:0042803,GO:0046982,GO:0006810,GO:0015125,GO:0015721,GO:0016021,GO:0055085,GO:0071702,GO:0016323,GO:0022857,GO:0005215,GO:0032782,GO:0005789	protein-containing complex|plasma membrane|protein homodimerization activity|protein heterodimerization activity|transport|bile acid transmembrane transporter activity|bile acid and bile salt transport|integral component of membrane|transmembrane transport|organic substance transport|basolateral plasma membrane|transmembrane transporter activity|transporter activity|bile acid secretion|endoplasmi…	rno04976	Bile secretion
Hint2	0.00298235	0.051	0.3	1	-2.51003	0.577593	-0.791874	Down	GeneID:313491,Genbank:NM_001107955.2,RGD:1308910	histidine triad nucleotide binding protein 2	GO:0005739,GO:2000757,GO:0003824,GO:0005730	mitochondrion|negative regulation of peptidyl-lysine acetylation|catalytic activity|nucleolus
Entpd4	0.00304378	0.051	0.3	1	-2.24421	0.396751	-1.3337	Down	GeneID:361063,Genbank:NM_001108384.1,RGD:1309511	ectonucleoside triphosphate diphosphohydrolase 4	GO:0030173,GO:0045134,GO:0097637,GO:0006256,GO:0017110,GO:0017111	integral component of Golgi membrane|uridine-diphosphatase activity|integral component of autophagosome membrane|UDP catabolic process|nucleoside-diphosphatase activity|nucleoside-triphosphatase activity	rno00230,rno00240,rno04142	Purine metabolism|Pyrimidine metabolism|Lysosome
Tlx2	0.00305329	0.051	0.3	1	-2.38738	0.434421	-1.20283	Down	GeneID:680117,Genbank:NM_001172125.1,RGD:1595506	T-cell leukemia homeobox 2	GO:0005737,GO:0006366,GO:0043565,GO:0045944,GO:0048484,GO:0050774,GO:0001228,GO:0001707,GO:0005634	cytoplasm|transcription by RNA polymerase II|sequence-specific DNA binding|positive regulation of transcription by RNA polymerase II|enteric nervous system development|negative regulation of dendrite morphogenesis|transcriptional activator activity, RNA polymerase II transcription regulatory region sequence-specific DNA binding|mesoderm formation|nucleus
Anapc13	0.00314984	0.068	0.325	1	-2.27231	0.6553	-0.609772	Down	GeneID:685029,Genbank:NM_001173983.1,RGD:1583270	anaphase promoting complex subunit 13	GO:0005680,GO:0070979	anaphase-promoting complex|protein K11-linked ubiquitination	rno04120,rno04110,rno04114,rno04914	Ubiquitin mediated proteolysis|Cell cycle|Oocyte meiosis|Progesterone-mediated oocyte maturation
Psma1	0.00316159	0.169	0.475	1	-0.923262	0.652488	-0.615978	Down	GeneID:29668,Genbank:NM_017278.1,RGD:61841	proteasome subunit alpha 1	GO:0010498,GO:0002862,GO:0010499,GO:0004175,GO:0019773,GO:0004298,GO:0005634,GO:0005654,GO:0005737,GO:0043161,GO:0005813,GO:0005839,GO:0000502,GO:0001530,GO:0006511,GO:0002376	proteasomal protein catabolic process|negative regulation of inflammatory response to antigenic stimulus|proteasomal ubiquitin-independent protein catabolic process|endopeptidase activity|proteasome core complex, alpha-subunit complex|threonine-type endopeptidase activity|nucleus|nucleoplasm|cytoplasm|proteasome-mediated ubiquitin-dependent protein catabolic process|centrosome|proteasome core com…	rno03050	Proteasome
Ebag9	0.00320508	0.068	0.325	1	-1.77689	0.495764	-1.01227	Down	GeneID:299864,Genbank:NM_001009665.1,RGD:1307293	estrogen receptor binding site associated, antigen, 9	GO:0008150,GO:0016021,GO:0030141,GO:0000139,GO:0005515,GO:0006915	biological_process|integral component of membrane|secretory granule|Golgi membrane|protein binding|apoptotic process	rno04915	Estrogen signaling pathway
Churc1	0.00331705	0.085	0.35	1	-1.98056	0.657862	-0.604142	Down	GeneID:299154,Genbank:NM_001106741.2,RGD:1305116	churchill domain containing 1	GO:0007275,GO:0008270,GO:0045893	multicellular organism development|zinc ion binding|positive regulation of transcription, DNA-templated
Prkcz	0.00350502	0.034	0.25	1	-2.32781	0.610192	-0.712666	Down	GeneID:25522,Genbank:XM_008764337.2,RGD:3399	protein kinase C, zeta	GO:0005524,GO:0005634,GO:0005635,GO:0005737,GO:0005768,GO:0005815,GO:0007166,GO:0005829,GO:0007616,GO:0008284,GO:0008286,GO:0015459,GO:0016324,GO:0016363,GO:0032148,GO:0016477,GO:0032753,GO:0018105,GO:0032869,GO:0032991,GO:0034613,GO:0000226,GO:0046628,GO:0035556,GO:0001954,GO:0046872,GO:0004672,GO:0047496,GO:0035748,GO:0048471,GO:0004674,GO:0050732,GO:0050806,GO:0051092,GO:0004697,GO:2000463,GO:…	ATP binding|nucleus|nuclear envelope|cytoplasm|endosome|microtubule organizing center|cell surface receptor signaling pathway|cytosol|long-term memory|positive regulation of cell proliferation|insulin receptor signaling pathway|potassium channel regulator activity|apical plasma membrane|nuclear matrix|activation of protein kinase B activity|cell migration|positive regulation of interleukin-4 prod…	rno04015,rno04390,rno04071,rno04144,rno04530,rno04611,rno04062,rno04910,rno04926,rno04360,rno05418,rno04930,rno04931,rno04933,rno05165	Rap1 signaling pathway|Hippo signaling pathway|Sphingolipid signaling pathway|Endocytosis|Tight junction|Platelet activation|Chemokine signaling pathway|Insulin signaling pathway|Relaxin signaling pathway|Axon guidance|Fluid shear stress and atherosclerosis|Type II diabetes mellitus|Insulin resistance|AGE-RAGE signaling pathway in diabetic complications|Human papillomavirus infection
Swap70	0.00359918	0	0.125	1	#NAME?	0.626641	-0.67429	Down	GeneID:293410,Genbank:XM_017588986.1,RGD:1305579	SWAP switching B-cell complex 70	GO:0060754,GO:0005634,GO:1902309,GO:0005737,GO:0007204,GO:0008064,GO:0016444,GO:0030835,GO:0032233,GO:0032880,GO:0033633,GO:0045190,GO:0003677,GO:0045296,GO:0005524,GO:0051017	positive regulation of mast cell chemotaxis|nucleus|negative regulation of peptidyl-serine dephosphorylation|cytoplasm|positive regulation of cytosolic calcium ion concentration|regulation of actin polymerization or depolymerization|somatic cell DNA recombination|negative regulation of actin filament depolymerization|positive regulation of actin filament bundle assembly|regulation of protein loca…
Kdm5b	0.00359918	0	0.125	1	#NAME?	0.621342	-0.686541	Down	GeneID:304809,Genbank:XM_008769555.2,RGD:1565602	lysine demethylase 5B	GO:1990830,GO:0034721,GO:0005575,GO:1990837,GO:0042393,GO:0005634,GO:2000864,GO:0044344,GO:0005829,GO:0007338,GO:0008270,GO:0009791,GO:0045892,GO:0010628,GO:0060444,GO:0032453,GO:0060763,GO:0033601,GO:0060992,GO:0034647,GO:0003674,GO:0061038,GO:0034648,GO:0003677,GO:0070306,GO:0034720,GO:0003714	cellular response to leukemia inhibitory factor|histone H3-K4 demethylation, trimethyl-H3-K4-specific|cellular_component|sequence-specific double-stranded DNA binding|histone binding|nucleus|regulation of estradiol secretion|cellular response to fibroblast growth factor stimulus|cytosol|single fertilization|zinc ion binding|post-embryonic development|negative regulation of transcription, DNA-temp…
Unc93b1	0.00359918	0	0.125	1	#NAME?	0.606109	-0.72235	Down	GeneID:361689,Genbank:XM_006230833.2,RGD:1311984	unc-93 homolog B1 (C. elegans)	GO:0034154,GO:0005575,GO:0005764,GO:0034162,GO:0005768,GO:0005783,GO:0006886,GO:0008150,GO:0008565,GO:0016021,GO:0035325,GO:0019882,GO:0019886,GO:2000778,GO:0032009,GO:0000902,GO:2001184,GO:0034138,GO:0002224,GO:0003674	toll-like receptor 7 signaling pathway|cellular_component|lysosome|toll-like receptor 9 signaling pathway|endosome|endoplasmic reticulum|intracellular protein transport|biological_process|protein transporter activity|integral component of membrane|Toll-like receptor binding|antigen processing and presentation|antigen processing and presentation of exogenous peptide antigen via MHC class II|positi…
Polr1b	0.00359918	0	0.125	1	#NAME?	0.566728	-0.819272	Down	GeneID:83582,Genbank:NM_031773.1,RGD:620822	polymerase (RNA) I subunit B	GO:0032549,GO:0006360,GO:0003677,GO:0046872,GO:0007566,GO:0003899,GO:0005575,GO:0005634,GO:0005730,GO:0008150,GO:0005736,GO:0009303,GO:0001054,GO:0017126,GO:0005829,GO:0003674	ribonucleoside binding|transcription by RNA polymerase I|DNA binding|metal ion binding|embryo implantation|DNA-directed 5'-3' RNA polymerase activity|cellular_component|nucleus|nucleolus|biological_process|DNA-directed RNA polymerase I complex|rRNA transcription|RNA polymerase I activity|nucleologenesis|cytosol|molecular_function	rno00230,rno00240,rno03020	Purine metabolism|Pyrimidine metabolism|RNA polymerase
Chst5	0.00359918	0	0.125	1	#NAME?	0.548454	-0.866558	Down	GeneID:307859,Genbank:XM_006255633.3,RGD:1561144	carbohydrate (N-acetylglucosamine 6-O) sulfotransferase 5	GO:0003674,GO:0005575,GO:0005975,GO:0006044,GO:0006790,GO:0008150,GO:0016021,GO:0018146,GO:0000139,GO:0001517	molecular_function|cellular_component|carbohydrate metabolic process|N-acetylglucosamine metabolic process|sulfur compound metabolic process|biological_process|integral component of membrane|keratan sulfate biosynthetic process|Golgi membrane|N-acetylglucosamine 6-O-sulfotransferase activity	rno00533	Glycosaminoglycan biosynthesis - keratan sulfate
Steap3	0.00359918	0	0.125	1	#NAME?	0.506176	-0.98229	Down	GeneID:170824,Genbank:NM_133314.1,RGD:708552	STEAP3 metalloreductase	GO:0055114,GO:0015677,GO:0005768,GO:0005771,GO:0098706,GO:0016021,GO:0005886,GO:0005887,GO:0006826,GO:0006915,GO:0042802,GO:0008823,GO:1902167,GO:0043065,GO:1990182,GO:0046872,GO:0009306,GO:0052851,GO:0000293,GO:0005737,GO:0055072,GO:0010008	oxidation-reduction process|copper ion import|endosome|multivesicular body|ferric iron import across plasma membrane|integral component of membrane|plasma membrane|integral component of plasma membrane|iron ion transport|apoptotic process|identical protein binding|cupric reductase activity|positive regulation of intrinsic apoptotic signaling pathway in response to DNA damage by p53 class mediator…	rno04216,rno04115	Ferroptosis|p53 signaling pathway
Samd10	0.00359918	0	0.125	1	#NAME?	0.650758	-0.619806	Down	GeneID:499957,Genbank:XM_006235798.2,RGD:1563203	sterile alpha motif domain containing 10
Rnpep	0.00359918	0	0.125	1	#NAME?	0.648366	-0.62512	Down	GeneID:81761,Genbank:XM_017598941.1,RGD:621137	arginyl aminopeptidase	GO:0060041,GO:0030141,GO:0006508,GO:0005576,GO:0070006,GO:0007568,GO:0042277,GO:0008237,GO:0005615,GO:0005737,GO:0005794,GO:0008270,GO:0043005,GO:0005886,GO:0043171,GO:0045776,GO:0004177,GO:0009897,GO:0050897,GO:0016485,GO:0005507	retina development in camera-type eye|secretory granule|proteolysis|extracellular region|metalloaminopeptidase activity|aging|peptide binding|metallopeptidase activity|extracellular space|cytoplasm|Golgi apparatus|zinc ion binding|neuron projection|plasma membrane|peptide catabolic process|negative regulation of blood pressure|aminopeptidase activity|external side of plasma membrane|cobalt ion bi…
Rhoj	0.00359918	0	0.125	1	#NAME?	0.53815	-0.893919	Down	GeneID:299145,Genbank:NM_001008320.1,RGD:1310528	ras homolog family member J	GO:0032488,GO:0008360,GO:0005525,GO:0032956,GO:0016477,GO:0042995,GO:0019901,GO:0005622,GO:0043231,GO:0005737,GO:0005856,GO:0005886,GO:0005938,GO:0030031,GO:0006897,GO:0061299,GO:0030036,GO:0007015,GO:0090050,GO:0007163,GO:0030865,GO:0007266,GO:0003924,GO:0031410,GO:0031982,GO:0004871	Cdc42 protein signal transduction|regulation of cell shape|GTP binding|regulation of actin cytoskeleton organization|cell migration|cell projection|protein kinase binding|intracellular|intracellular membrane-bounded organelle|cytoplasm|cytoskeleton|plasma membrane|cell cortex|cell projection assembly|endocytosis|retina vasculature morphogenesis in camera-type eye|actin cytoskeleton organization|a…
Ptprz1	0.00359918	0	0.125	1	#NAME?	0.63935	-0.645322	Down	GeneID:25613,Genbank:XM_006236137.3,RGD:3455	protein tyrosine phosphatase, receptor type Z1	GO:0005615,GO:0005737,GO:0006470,GO:0007409,GO:0007413,GO:0007420,GO:0030175,GO:0007611,GO:0030335,GO:0030424,GO:0030425,GO:0030426,GO:0031226,GO:0032587,GO:0048814,GO:0035335,GO:0050731,GO:0070445,GO:0072534,GO:0002244,GO:1900006,GO:0004725,GO:1900149,GO:0005515,GO:0005578,GO:0008285,GO:0008542,GO:0010812,GO:0010976,GO:0016020,GO:0016021,GO:0016791,GO:0017134,GO:0043025,GO:0021766,GO:0043197,GO:…	extracellular space|cytoplasm|protein dephosphorylation|axonogenesis|axonal fasciculation|brain development|filopodium|learning or memory|positive regulation of cell migration|axon|dendrite|growth cone|intrinsic component of plasma membrane|ruffle membrane|regulation of dendrite morphogenesis|peptidyl-tyrosine dephosphorylation|positive regulation of peptidyl-tyrosine phosphorylation|regulation o…
Schip1	0.00360181	0.153	0.45	1	-1.07377	0.629632	-0.66742	Down	GeneID:295105,Genbank:NM_001100666.1,RGD:1309962	schwannomin interacting protein 1	GO:0060021,GO:0005829,GO:0060325,GO:0005886,GO:0006807,GO:0008210,GO:0008585,GO:0009791,GO:0010761,GO:0016604,GO:0030054,GO:0042802,GO:0048008,GO:0001553,GO:0048705,GO:0001822,GO:0048745,GO:0005634	roof of mouth development|cytosol|face morphogenesis|plasma membrane|nitrogen compound metabolic process|estrogen metabolic process|female gonad development|post-embryonic development|fibroblast migration|nuclear body|cell junction|identical protein binding|platelet-derived growth factor receptor signaling pathway|luteinization|skeletal system morphogenesis|kidney development|smooth muscle tissue…
F8a1	0.00380311	0.068	0.325	1	-2.2401	0.537439	-0.895827	Down	GeneID:501661,Genbank:NM_001109323.1,RGD:1566014	coagulation factor VIII-associated 1	GO:0005634,GO:0005737	nucleus|cytoplasm
Nsg1	0.00388383	0.39	0.725	1	0.418935	0.556554	-0.845407	Down	GeneID:25247,Genbank:NM_024128.3,RGD:2222	neuron specific gene family member 1	GO:0005770,GO:0005783,GO:0005789,GO:0006915,GO:0042982,GO:0007212,GO:0016021,GO:0043202,GO:0016197,GO:0045211,GO:0048268,GO:0055038,GO:0098814,GO:0098845,GO:0098887,GO:0099627,GO:0001881,GO:0001921,GO:0005102,GO:0005515,GO:0005768,GO:0005769,GO:0016328,GO:0030425,GO:0030659,GO:0031901,GO:0032051,GO:0032580,GO:0032585,GO:0099630,GO:0032588,GO:1900271,GO:0036477	late endosome|endoplasmic reticulum|endoplasmic reticulum membrane|apoptotic process|amyloid precursor protein metabolic process|dopamine receptor signaling pathway|integral component of membrane|lysosomal lumen|endosomal transport|postsynaptic membrane|clathrin coat assembly|recycling endosome membrane|spontaneous synaptic transmission|postsynaptic endosome|neurotransmitter receptor transport, e…
Eif2s3	0.00390456	0.085	0.35	1	-1.7259	0.514669	-0.958285	Down	GeneID:299027,Genbank:NM_001100542.1,RGD:1561279	eukaryotic translation initiation factor 2, subunit 3 gamma	GO:0005525,GO:0005634,GO:0005737,GO:0005850,GO:0006413,GO:0008135,GO:0045296,GO:0003743,GO:0003924,GO:0005515	GTP binding|nucleus|cytoplasm|eukaryotic translation initiation factor 2 complex|translational initiation|translation factor activity, RNA binding|cadherin binding|translation initiation factor activity|GTPase activity|protein binding	rno03013	RNA transport
Fos	0.00404924	0.627	0.45	1	0.152184	2.81421	1.49273	Up	GeneID:314322,Genbank:NM_022197.2,RGD:2626	FBJ osteosarcoma oncogene	GO:0003677,GO:0003682,GO:0003690,GO:0003700,GO:0005515,GO:0007399,GO:0005634,GO:0007565,GO:0007568,GO:0008134,GO:0009409,GO:0009416,GO:0035902,GO:0009612,GO:0035914,GO:0009629,GO:0035976,GO:0009636,GO:0035994,GO:0042493,GO:0043005,GO:0000978,GO:0071277,GO:0043565,GO:1901216,GO:0044212,GO:0000979,GO:1902895,GO:0045672,GO:0000982,GO:0001077,GO:0001102,GO:0001190,GO:0001661,GO:0005654,GO:0005667,GO:…	DNA binding|chromatin binding|double-stranded DNA binding|DNA binding transcription factor activity|protein binding|nervous system development|nucleus|female pregnancy|aging|transcription factor binding|response to cold|response to light stimulus|response to immobilization stress|response to mechanical stimulus|skeletal muscle cell differentiation|response to gravity|transcription factor AP-1 com…	rno04010,rno04668,rno04024,rno04210,rno04620,rno04660,rno04658,rno04659,rno04657,rno04662,rno04915,rno04917,rno04921,rno04926,rno04725,rno04728,rno04380,rno04713,rno05200,rno05231,rno05210,rno05224,rno05323,rno05031,rno05418,rno05132,rno05133,rno05166,rno05161,rno05168,rno05167,rno05140,rno05142,rno01522	MAPK signaling pathway|TNF signaling pathway|cAMP signaling pathway|Apoptosis|Toll-like receptor signaling pathway|T cell receptor signaling pathway|Th1 and Th2 cell differentiation|Th17 cell differentiation|IL-17 signaling pathway|B cell receptor signaling pathway|Estrogen signaling pathway|Prolactin signaling pathway|Oxytocin signaling pathway|Relaxin signaling pathway|Cholinergic synapse|Dopam…
Mtmr9	0.00421717	0.085	0.35	1	-1.71866	0.511404	-0.967465	Down	GeneID:282584,Genbank:NM_001005761.1,RGD:628840	myotubularin related protein 9	GO:0019903,GO:0030234,GO:0032991,GO:0050821,GO:0060304,GO:0005737,GO:0010507,GO:0010922	protein phosphatase binding|enzyme regulator activity|protein-containing complex|protein stabilization|regulation of phosphatidylinositol dephosphorylation|cytoplasm|negative regulation of autophagy|positive regulation of phosphatase activity
Trpv1	0.00424812	0.186	0.5	1	-0.646253	0.525296	-0.928798	Down	GeneID:83810,Genbank:NM_031982.1,RGD:628841	transient receptor potential cation channel, subfamily V, member 1	GO:0005230,GO:0005231,GO:0005261,GO:0005262,GO:0005515,GO:0009268,GO:0005516,GO:0005524,GO:0005829,GO:0009408,GO:0009897,GO:0010243,GO:0034220,GO:0014047,GO:0034605,GO:0014832,GO:0015276,GO:0035091,GO:0042802,GO:0043005,GO:0000122,GO:0050968,GO:0043025,GO:0001659,GO:0051209,GO:0043065,GO:0001660,GO:0051219,GO:0043434,GO:0001774,GO:0051289,GO:0002024,GO:0060079,GO:0002790,GO:0060083,GO:0004888,GO:…	extracellular ligand-gated ion channel activity|excitatory extracellular ligand-gated ion channel activity|cation channel activity|calcium channel activity|protein binding|response to pH|calmodulin binding|ATP binding|cytosol|response to heat|external side of plasma membrane|response to organonitrogen compound|ion transmembrane transport|glutamate secretion|cellular response to heat|urinary bladd…	rno04080,rno04750	Neuroactive ligand-receptor interaction|Inflammatory mediator regulation of TRP channels
Fyn	0.00430818	0.153	0.45	1	-1.26119	0.64096	-0.641693	Down	GeneID:25150,Genbank:XM_006256522.1,RGD:2641	FYN proto-oncogene, Src family tyrosine kinase	GO:0004871,GO:0005102,GO:0005515,GO:0005524,GO:0005739,GO:0005768,GO:0014069,GO:0005829,GO:0015631,GO:0016020,GO:0005884,GO:0016477,GO:0018108,GO:0042177,GO:0042493,GO:0019899,GO:0042531,GO:0030154,GO:0042608,GO:0042609,GO:0042610,GO:0042802,GO:0001664,GO:0046872,GO:0042981,GO:0001764,GO:0046875,GO:0043123,GO:0004672,GO:0048813,GO:0043231,GO:0050730,GO:0004713,GO:0050798,GO:0050852,GO:0004715,GO:…	signal transducer activity|signaling receptor binding|protein binding|ATP binding|mitochondrion|endosome|postsynaptic density|cytosol|tubulin binding|membrane|actin filament|cell migration|peptidyl-tyrosine phosphorylation|negative regulation of protein catabolic process|response to drug|enzyme binding|positive regulation of tyrosine phosphorylation of STAT protein|cell differentiation|T cell rec…	rno04072,rno04071,rno04510,rno04520,rno04611,rno04650,rno04660,rno04664,rno04725,rno04360,rno04380,rno05020,rno05416,rno05162	Phospholipase D signaling pathway|Sphingolipid signaling pathway|Focal adhesion|Adherens junction|Platelet activation|Natural killer cell mediated cytotoxicity|T cell receptor signaling pathway|Fc epsilon RI signaling pathway|Cholinergic synapse|Axon guidance|Osteoclast differentiation|Prion diseases|Viral myocarditis|Measles
Tmem179	0.00446769	0.102	0.375	1	-1.48759	0.564869	-0.824011	Down	GeneID:314472,Genbank:NM_001126280.1,RGD:1310269	transmembrane protein 179	GO:0016021	integral component of membrane
Cops2	0.00462846	0.102	0.375	1	-1.78619	0.589934	-0.761375	Down	GeneID:261736,Genbank:XM_006234901.3,RGD:628791	COP9 signalosome subunit 2	GO:1903507,GO:0003714,GO:0005515,GO:0005634,GO:0005737,GO:0008180,GO:0008283,GO:0030182,GO:0035914,GO:0000122,GO:0045892,GO:0000338	negative regulation of nucleic acid-templated transcription|transcription corepressor activity|protein binding|nucleus|cytoplasm|COP9 signalosome|cell proliferation|neuron differentiation|skeletal muscle cell differentiation|negative regulation of transcription by RNA polymerase II|negative regulation of transcription, DNA-templated|protein deneddylation
Mrps36	0.00466411	0.153	0.45	1	-1.12024	0.548266	-0.867052	Down	GeneID:294696,Genbank:XM_006231846.3,RGD:1309315	mitochondrial ribosomal protein S36	GO:0005739,GO:0005763,GO:0009353	mitochondrion|mitochondrial small ribosomal subunit|mitochondrial oxoglutarate dehydrogenase complex
Chp1	0.00475752	0.169	0.475	1	-0.928977	0.557536	-0.842863	Down	GeneID:64152,Genbank:NM_024139.2,RGD:620447	calcineurin-like EF-hand protein 1	GO:0005737,GO:0005783,GO:0005793,GO:0005829,GO:0005886,GO:0031953,GO:0006469,GO:0032088,GO:0006611,GO:0008017,GO:0032417,GO:0042308,GO:0070885,GO:0045056,GO:0071468,GO:0048306,GO:0090314,GO:1901214,GO:0000139,GO:0001578,GO:0001933,GO:0004860,GO:0005215,GO:0005509,GO:0005515,GO:0005634,GO:0010923,GO:0015630,GO:0017156,GO:0019722,GO:0019900,GO:0022406,GO:0050821,GO:0030133,GO:0031122,GO:0051222,GO:…	cytoplasm|endoplasmic reticulum|endoplasmic reticulum-Golgi intermediate compartment|cytosol|plasma membrane|negative regulation of protein autophosphorylation|negative regulation of protein kinase activity|negative regulation of NF-kappaB transcription factor activity|protein export from nucleus|microtubule binding|positive regulation of sodium:proton antiporter activity|negative regulation of p…
Golga1	0.00480735	0.034	0.25	1	-2.84428	0.554827	-0.849891	Down	GeneID:311919,Genbank:NM_001107842.1,RGD:1311305	golgin A1	GO:0048471,GO:0005794,GO:0005802	perinuclear region of cytoplasm|Golgi apparatus|trans-Golgi network
Yipf1	0.00488947	0.051	0.275	1	-2.0768	0.641319	-0.640886	Down	GeneID:298312,Genbank:XM_006238504.3,RGD:735206	Yip1 domain family, member 1	GO:0005797,GO:0005802,GO:0016021,GO:0017137,GO:0030133,GO:0031902,GO:0000138,GO:0005794	Golgi medial cisterna|trans-Golgi network|integral component of membrane|Rab GTPase binding|transport vesicle|late endosome membrane|Golgi trans cisterna|Golgi apparatus
Gcdh	0.004912	0.034	0.25	1	-3.12712	0.610787	-0.711258	Down	GeneID:364975,Genbank:NM_001108896.1,RGD:1308829	glutaryl-CoA dehydrogenase	GO:0005739,GO:0006637,GO:0019395,GO:0033539,GO:0046949,GO:0050660,GO:0000062,GO:0004361	mitochondrion|acyl-CoA metabolic process|fatty acid oxidation|fatty acid beta-oxidation using acyl-CoA dehydrogenase|fatty-acyl-CoA biosynthetic process|flavin adenine dinucleotide binding|fatty-acyl-CoA binding|glutaryl-CoA dehydrogenase activity	rno00071,rno00310,rno00380	Fatty acid degradation|Lysine degradation|Tryptophan metabolism
Sigmar1	0.00501689	0.322	0.65	1	0.0247549	0.49191	-1.02353	Down	GeneID:29336,Genbank:NM_030996.1,RGD:68364	sigma non-opioid intracellular receptor 1	GO:0030426,GO:0005637,GO:0031410,GO:0005640,GO:0038003,GO:0005783,GO:0005789,GO:0005811,GO:0038023,GO:0006869,GO:0042802,GO:0007399,GO:0043523,GO:0014069,GO:0016021,GO:0004985,GO:0045211,GO:0005515,GO:0070207,GO:0030054,GO:0005635	growth cone|nuclear inner membrane|cytoplasmic vesicle|nuclear outer membrane|opioid receptor signaling pathway|endoplasmic reticulum|endoplasmic reticulum membrane|lipid droplet|signaling receptor activity|lipid transport|identical protein binding|nervous system development|regulation of neuron apoptotic process|postsynaptic density|integral component of membrane|opioid receptor activity|postsyn…
Kidins220	0.00501845	0.136	0.425	1	-1.26657	0.46998	-1.08933	Down	GeneID:116478,Genbank:XM_006239925.3,RGD:619949	kinase D-interacting substrate 220	GO:0048813,GO:0005770,GO:0005829,GO:1990090,GO:0010976,GO:0016021,GO:0019887,GO:0019901,GO:0030165,GO:0032991,GO:0038180,GO:0001701,GO:0045859,GO:0005515	dendrite morphogenesis|late endosome|cytosol|cellular response to nerve growth factor stimulus|positive regulation of neuron projection development|integral component of membrane|protein kinase regulator activity|protein kinase binding|PDZ domain binding|protein-containing complex|nerve growth factor signaling pathway|in utero embryonic development|regulation of protein kinase activity|protein bi…	rno04722	Neurotrophin signaling pathway
Ssr3	0.0051963	0.136	0.425	1	-1.15916	0.488639	-1.03316	Down	GeneID:81784,Genbank:NM_031120.2,RGD:621630	signal sequence receptor, gamma	GO:0006614,GO:0016021,GO:0005622,GO:0005784	SRP-dependent cotranslational protein targeting to membrane|integral component of membrane|intracellular|Sec61 translocon complex	rno04141	Protein processing in endoplasmic reticulum
Ddb1	0.00579088	0.186	0.475	1	-0.89187	0.614312	-0.702956	Down	GeneID:64470,Genbank:XM_006231071.2,RGD:621889	damage-specific DNA binding protein 1	GO:0005654,GO:0005737,GO:0006281,GO:0006289,GO:0006511,GO:0031465,GO:0006974,GO:0032991,GO:0010498,GO:0035518,GO:0016055,GO:0043066,GO:0043161,GO:0070914,GO:0071987,GO:0080008,GO:0097602,GO:0003684,GO:1901990,GO:0005575,GO:0005634,GO:0016567,GO:0030674,GO:0031461,GO:0031464,GO:0044877,GO:0045070,GO:0045732,GO:0046726,GO:1902188,GO:0051702	nucleoplasm|cytoplasm|DNA repair|nucleotide-excision repair|ubiquitin-dependent protein catabolic process|Cul4B-RING E3 ubiquitin ligase complex|cellular response to DNA damage stimulus|protein-containing complex|proteasomal protein catabolic process|histone H2A monoubiquitination|Wnt signaling pathway|negative regulation of apoptotic process|proteasome-mediated ubiquitin-dependent protein catabo…	rno04120,rno03420,rno05203,rno05161	Ubiquitin mediated proteolysis|Nucleotide excision repair|Viral carcinogenesis|Hepatitis B
Ppib	0.00594989	0.271	0.575	1	-0.292385	0.608035	-0.717773	Down	GeneID:64367,Genbank:NM_022536.2,RGD:620312	peptidylprolyl isomerase B	GO:0048471,GO:0003755,GO:0050821,GO:0005515,GO:0051169,GO:0005634,GO:0005783,GO:0005788,GO:0005790,GO:0032991,GO:0060348,GO:0034663,GO:0061077,GO:0040018,GO:0042470,GO:0044794,GO:0000413,GO:0070063,GO:0044829,GO:1901873,GO:0044877	perinuclear region of cytoplasm|peptidyl-prolyl cis-trans isomerase activity|protein stabilization|protein binding|nuclear transport|nucleus|endoplasmic reticulum|endoplasmic reticulum lumen|smooth endoplasmic reticulum|protein-containing complex|bone development|endoplasmic reticulum chaperone complex|chaperone-mediated protein folding|positive regulation of multicellular organism growth|melanos…
Hm13	0.00612597	0.051	0.275	1	-2.46426	0.5925	-0.755114	Down	GeneID:311545,Genbank:XM_006235268.1,RGD:1308946	histocompatibility minor 13	GO:0042803,GO:0005791,GO:0071458,GO:0006465,GO:0006509,GO:0008233,GO:0009986,GO:0030660,GO:0031293,GO:0071556,GO:0031625,GO:0033619,GO:1904211,GO:0036513,GO:0005765,GO:0042500,GO:0005783,GO:0005789	protein homodimerization activity|rough endoplasmic reticulum|integral component of cytoplasmic side of endoplasmic reticulum membrane|signal peptide processing|membrane protein ectodomain proteolysis|peptidase activity|cell surface|Golgi-associated vesicle membrane|membrane protein intracellular domain proteolysis|integral component of lumenal side of endoplasmic reticulum membrane|ubiquitin pro…
Armc6	0.00623541	0.068	0.3	1	-1.78481	0.611852	-0.708746	Down	GeneID:306352,Genbank:NM_001107306.1,RGD:1306691	armadillo repeat containing 6	GO:0002244,GO:0005829	hematopoietic progenitor cell differentiation|cytosol
Txn1	0.00627481	0.407	0.725	1	0.262333	0.595639	-0.747489	Down	GeneID:116484,Genbank:NM_053800.3,RGD:621157	thioredoxin 1	GO:0005739,GO:0005829,GO:0006351,GO:0006662,GO:0009314,GO:0033138,GO:0033158,GO:0010269,GO:0034599,GO:0035690,GO:0042493,GO:0055114,GO:0043025,GO:0071236,GO:0043388,GO:0071333,GO:0071455,GO:0071548,GO:0097068,GO:0098869,GO:0000122,GO:1903206,GO:0004791,GO:0005634,GO:0005737,GO:0014823,GO:0015035,GO:0015037,GO:0016671,GO:0019899,GO:0030424,GO:0045454,GO:0030425,GO:0046826,GO:0047134,GO:0048678	mitochondrion|cytosol|transcription, DNA-templated|glycerol ether metabolic process|response to radiation|positive regulation of peptidyl-serine phosphorylation|regulation of protein import into nucleus, translocation|response to selenium ion|cellular response to oxidative stress|cellular response to drug|response to drug|oxidation-reduction process|neuronal cell body|cellular response to antibio…	rno04621,rno05418	NOD-like receptor signaling pathway|Fluid shear stress and atherosclerosis
Ppp6c	0.00634345	0.017	0.2	1	-3.5264	0.662959	-0.593009	Down	GeneID:171121,Genbank:XM_017591448.1,RGD:708460	protein phosphatase 6, catalytic subunit	GO:0005829,GO:0006470,GO:0045087,GO:0046872,GO:0004722,GO:0005575	cytosol|protein dephosphorylation|innate immune response|metal ion binding|protein serine/threonine phosphatase activity|cellular_component
Slc7a5	0.00655603	0.051	0.275	1	-2.21717	0.520745	-0.941352	Down	GeneID:50719,Genbank:NM_017353.1,RGD:620639	solute carrier family 7 member 5	GO:0030154,GO:0005886,GO:0042605,GO:0043231,GO:0005887,GO:0007399,GO:0015171,GO:0015175,GO:0015179,GO:1902475,GO:0015297,GO:0015804,GO:0003333,GO:0015807,GO:0005829,GO:0016324	cell differentiation|plasma membrane|peptide antigen binding|intracellular membrane-bounded organelle|integral component of plasma membrane|nervous system development|amino acid transmembrane transporter activity|neutral amino acid transmembrane transporter activity|L-amino acid transmembrane transporter activity|L-alpha-amino acid transmembrane transport|antiporter activity|neutral amino acid tr…	rno04150,rno05230	mTOR signaling pathway|Central carbon metabolism in cancer
Snx4	0.00659929	0.017	0.2	1	-3.83021	0.513733	-0.96091	Down	GeneID:360725,Genbank:NM_001127550.1,RGD:1309763	sorting nexin 4	GO:0035091,GO:0005768,GO:1903595,GO:0005868,GO:1990459,GO:0005886,GO:0006897,GO:0015031,GO:0016020,GO:0016050,GO:1990460,GO:0019898,GO:0031201,GO:0031901,GO:0032456,GO:0005154,GO:0032991,GO:0005158,GO:0005737	phosphatidylinositol binding|endosome|positive regulation of histamine secretion by mast cell|cytoplasmic dynein complex|transferrin receptor binding|plasma membrane|endocytosis|protein transport|membrane|vesicle organization|leptin receptor binding|extrinsic component of membrane|SNARE complex|early endosome membrane|endocytic recycling|epidermal growth factor receptor binding|protein-containing…	rno04144	Endocytosis
Fkbpl	0.00661577	0.017	0.2	1	-3.77744	0.636335	-0.652142	Down	GeneID:406168,Genbank:NM_001002818.2,RGD:1303227	FK506 binding protein-like	GO:0005576,GO:0045765,GO:1905553	extracellular region|regulation of angiogenesis|regulation of blood vessel branching
Tmem120a	0.00664875	0.017	0.2	1	-3.31906	0.550997	-0.859884	Down	GeneID:288591,Genbank:NM_001010945.1,RGD:1311474	transmembrane protein 120A	GO:0008150,GO:0016020,GO:0016021,GO:0045444,GO:0051260,GO:0051291,GO:0003674,GO:0005575,GO:0005637	biological_process|membrane|integral component of membrane|fat cell differentiation|protein homooligomerization|protein heterooligomerization|molecular_function|cellular_component|nuclear inner membrane
Psmg4	0.00666761	0.017	0.2	1	-4.01467	0.535906	-0.899948	Down	GeneID:689623,Genbank:XM_006253847.3,RGD:1589955	proteasome assembly chaperone 4	GO:0043248	proteasome assembly
Cox6c	0.00668813	0.458	0.75	1	0.510519	0.520629	-0.941673	Down	GeneID:54322,Genbank:NM_019360.2,RGD:620616	cytochrome c oxidase subunit 6C	GO:0008150,GO:0016021,GO:0022900,GO:1902600,GO:0004129,GO:0005739,GO:0005751	biological_process|integral component of membrane|electron transport chain|proton transmembrane transport|cytochrome-c oxidase activity|mitochondrion|mitochondrial respiratory chain complex IV	rno00190,rno04260,rno04714,rno05010,rno05012,rno05016,rno04932	Oxidative phosphorylation|Cardiac muscle contraction|Thermogenesis|Alzheimer's disease|Parkinson's disease|Huntington's disease|Non-alcoholic fatty liver disease (NAFLD)
Hmgn1	0.00693204	0.085	0.325	1	-1.8884	0.643862	-0.635178	Down	GeneID:360704,Genbank:NM_001013184.1,RGD:1307761	high mobility group nucleosome binding domain 1	GO:0005634,GO:0006283,GO:0006325,GO:0006357,GO:0010224,GO:0010225,GO:0031492,GO:0040034,GO:0048597,GO:0050678,GO:1901666,GO:0000720,GO:0000785,GO:0003682	nucleus|transcription-coupled nucleotide-excision repair|chromatin organization|regulation of transcription by RNA polymerase II|response to UV-B|response to UV-C|nucleosomal DNA binding|regulation of development, heterochronic|post-embryonic camera-type eye morphogenesis|regulation of epithelial cell proliferation|positive regulation of NAD+ ADP-ribosyltransferase activity|pyrimidine dimer repai…	rno05168	Herpes simplex infection
Mrpl17	0.0069675	0.288	0.6	1	-0.294976	0.624429	-0.679391	Down	GeneID:171061,Genbank:NM_001313843.1,RGD:70943	mitochondrial ribosomal protein L17GO:0005762,GO:0006412,GO:0015934,GO:0019904,GO:0000002,GO:0003735	mitochondrial large ribosomal subunit|translation|large ribosomal subunit|protein domain specific binding|mitochondrial genome maintenance|structural constituent of ribosome	rno03010	Ribosome
Ptgir	0.00705789	0.051	0.275	1	-2.20826	0.406671	-1.29807	Down	GeneID:292661,Genbank:NM_001077644.1,RGD:1310890	prostaglandin I2 (prostacyclin) receptor (IP)	GO:0006954,GO:0007189,GO:0007204,GO:0010642,GO:0016021,GO:0016501,GO:0032496,GO:0048662,GO:0004930,GO:0005829,GO:0005886	inflammatory response|adenylate cyclase-activating G-protein coupled receptor signaling pathway|positive regulation of cytosolic calcium ion concentration|negative regulation of platelet-derived growth factor receptor signaling pathway|integral component of membrane|prostacyclin receptor activity|response to lipopolysaccharide|negative regulation of smooth muscle cell proliferation|G-protein coup…	rno04080,rno04611,rno04270	Neuroactive ligand-receptor interaction|Platelet activation|Vascular smooth muscle contraction
Ostc	0.00714514	0.22	0.525	1	-0.536604	0.473598	-1.07827	Down	GeneID:362040,Genbank:NM_001108566.1,RGD:1560708	oligosaccharyltransferase complex subunit (non-catalytic)	GO:0016021,GO:0006486,GO:0008250	integral component of membrane|protein glycosylation|oligosaccharyltransferase complex
Sptssa	0.0072188	0.068	0.3	1	-2.03728	0.632599	-0.660638	Down	GeneID:500651,Genbank:NM_001047743.1,RGD:1565821	serine palmitoyltransferase, small subunit A	GO:0016021,GO:0017059,GO:0046513,GO:0004758	integral component of membrane|serine C-palmitoyltransferase complex|ceramide biosynthetic process|serine C-palmitoyltransferase activity
Mapk3	0.00745502	0.441	0.75	1	0.433217	0.592425	-0.755296	Down	GeneID:50689,Genbank:NM_017347.2,RGD:3046	mitogen activated protein kinase 3	GO:2000657,GO:0004707,GO:0004708,GO:0005515,GO:0005524,GO:0005634,GO:0005829,GO:0005635,GO:0005856,GO:0005886,GO:0005901,GO:0010759,GO:0005925,GO:0014032,GO:0006351,GO:0016310,GO:0006468,GO:0018105,GO:0019233,GO:0019369,GO:0019902,GO:0000165,GO:0034614,GO:0030278,GO:0000187,GO:0035066,GO:0030509,GO:0001784,GO:0035556,GO:0030641,GO:0001934,GO:0002741,GO:0004672,GO:0038083,GO:0004674,GO:0042473,GO:…	negative regulation of apolipoprotein binding|MAP kinase activity|MAP kinase kinase activity|protein binding|ATP binding|nucleus|cytosol|nuclear envelope|cytoskeleton|plasma membrane|caveola|positive regulation of macrophage chemotaxis|focal adhesion|neural crest cell development|transcription, DNA-templated|phosphorylation|protein phosphorylation|peptidyl-serine phosphorylation|sensory perceptio…	rno04014,rno04015,rno04010,rno04012,rno04350,rno04370,rno04371,rno04668,rno04066,rno04068,rno04072,rno04071,rno04024,rno04022,rno04151,rno04150,rno04140,rno04114,rno04210,rno04218,rno04510,rno04520,rno04540,rno04550,rno04810,rno04611,rno04620,rno04621,rno04625,rno04650,rno04660,rno04658,rno04659,rno04657,rno04662,rno04664,rno04666,rno04062,rno04910,rno04912,rno04915,rno04914,rno04917,rno04921,rno…	Ras signaling pathway|Rap1 signaling pathway|MAPK signaling pathway|ErbB signaling pathway|TGF-beta signaling pathway|VEGF signaling pathway|Apelin signaling pathway|TNF signaling pathway|HIF-1 signaling pathway|FoxO signaling pathway|Phospholipase D signaling pathway|Sphingolipid signaling pathway|cAMP signaling pathway|cGMP - PKG signaling pathway|PI3K-Akt signaling pathway|mTOR signaling pathw…
Emc7	0.00745863	0.22	0.525	1	-0.709165	0.482993	-1.04993	Down	GeneID:296050,Genbank:XM_017591570.1,RGD:1305045	ER membrane protein complex subunit 7	GO:0072546,GO:0016021,GO:0030246	ER membrane protein complex|integral component of membrane|carbohydrate binding
Leprotl1	0.00746319	0.153	0.425	1	-1.19543	0.628584	-0.669823	Down	GeneID:361160,Genbank:NM_001013188.2,RGD:1307168	leptin receptor overlapping transcript-like 1	GO:0032511,GO:2000009,GO:0005515,GO:0005768,GO:0016021	late endosome to vacuole transport via multivesicular body sorting pathway|negative regulation of protein localization to cell surface|protein binding|endosome|integral component of membrane
Ina	0.00750262	0.22	0.525	1	-0.518741	0.470541	-1.08761	Down	GeneID:24503,Genbank:NM_019128.5,RGD:2911	internexin neuronal intermediate filament protein, alpha	GO:0045111,GO:0005654,GO:0046982,GO:0005883,GO:0060052,GO:0007399,GO:0030154,GO:0031965,GO:0036464,GO:1990830,GO:0042246,GO:0043209,GO:0005198,GO:0005515,GO:0045104	intermediate filament cytoskeleton|nucleoplasm|protein heterodimerization activity|neurofilament|neurofilament cytoskeleton organization|nervous system development|cell differentiation|nuclear membrane|cytoplasmic ribonucleoprotein granule|cellular response to leukemia inhibitory factor|tissue regeneration|myelin sheath|structural molecule activity|protein binding|intermediate filament cytoskelet…
Mt-co1	0.00774109	0.966	0.85	1	1.73655	0.597464	-0.743076	Down	--	--	--	--	--	--
Smc6	0.00795425	0.068	0.3	1	-2.40734	0.591434	-0.757712	Down	GeneID:313961,Genbank:NM_001108014.1,RGD:1311214	structural maintenance of chromosomes 6	GO:0000803,GO:0005622,GO:0005634,GO:0005654,GO:0006974,GO:0016605,GO:0030915,GO:0031625,GO:0035061,GO:0035861,GO:0051984,GO:0000722,GO:0090398,GO:0000724,GO:0000781	sex chromosome|intracellular|nucleus|nucleoplasm|cellular response to DNA damage stimulus|PML body|Smc5-Smc6 complex|ubiquitin protein ligase binding|interchromatin granule|site of double-strand break|positive regulation of chromosome segregation|telomere maintenance via recombination|cellular senescence|double-strand break repair via homologous recombination|chromosome, telomeric region
Htr3a	0.00808019	0.169	0.45	1	-0.790031	0.411561	-1.28082	Down	GeneID:79246,Genbank:XM_017595928.1,RGD:61818	5-hydroxytryptamine receptor 3A	GO:0050877,GO:0034220,GO:0005886,GO:0051378,GO:0042220,GO:0005887,GO:0071363,GO:0042391,GO:0098655,GO:0007165,GO:0007268,GO:0042802,GO:0022850,GO:1904602,GO:0043005,GO:0043025,GO:0030054,GO:0045202,GO:0030424,GO:0004888,GO:0045211,GO:0032154,GO:0005230,GO:0045471,GO:0032414,GO:0005737	nervous system process|ion transmembrane transport|plasma membrane|serotonin binding|response to cocaine|integral component of plasma membrane|cellular response to growth factor stimulus|regulation of membrane potential|cation transmembrane transport|signal transduction|chemical synaptic transmission|identical protein binding|serotonin-gated cation-selective channel activity|serotonin-activated c…	rno04726,rno04742	Serotonergic synapse|Taste transduction
Pole4	0.00813965	0.068	0.3	1	-2.3128	0.638768	-0.646635	Down	GeneID:362385,Genbank:NM_001108634.1,RGD:1307793	polymerase (DNA) epsilon 4, accessory subunit	GO:0008150,GO:0008622,GO:0043966,GO:0046982,GO:0003674,GO:0005575,GO:0005671	biological_process|epsilon DNA polymerase complex|histone H3 acetylation|protein heterodimerization activity|molecular_function|cellular_component|Ada2/Gcn5/Ada3 transcription activator complex	rno00230,rno00240,rno03030,rno03410,rno03420,rno05166	Purine metabolism|Pyrimidine metabolism|DNA replication|Base excision repair|Nucleotide excision repair|HTLV-I infection
LOC100360841	0.00855355	0.254	0.55	1	-0.301857	0.452311	-1.14461	Down	GeneID:100360841,Genbank:XM_002730037.5,RGD:2321317	ribosomal protein L37-like	GO:0019843,GO:0046872,GO:0003723,GO:0003735,GO:0006412	rRNA binding|metal ion binding|RNA binding|structural constituent of ribosome|translation
Sec61a1	0.00861998	0.085	0.325	1	-1.73665	0.569992	-0.810986	Down	GeneID:80843,Genbank:NM_199256.2,RGD:68321	Sec61 translocon alpha 1 subunit	GO:0045047,GO:0005791,GO:0055085,GO:0006613,GO:0006614,GO:0006620,GO:0007029,GO:0016020,GO:0016021,GO:0022857,GO:0030176,GO:0034341,GO:0039019,GO:0003674,GO:0005789,GO:0043022	protein targeting to ER|rough endoplasmic reticulum|transmembrane transport|cotranslational protein targeting to membrane|SRP-dependent cotranslational protein targeting to membrane|posttranslational protein targeting to endoplasmic reticulum membrane|endoplasmic reticulum organization|membrane|integral component of membrane|transmembrane transporter activity|integral component of endoplasmic ret…	rno03060,rno04141,rno04145	Protein export|Protein processing in endoplasmic reticulum|Phagosome
B3gat3	0.00883624	0.153	0.425	1	-1.03927	0.625889	-0.676021	Down	GeneID:293722,Genbank:NM_001128184.1,RGD:1311968	beta-1,3-glucuronyltransferase 3	GO:0072542,GO:0005975,GO:0090316,GO:0006024,GO:0006486,GO:0015012,GO:0015018,GO:0015020,GO:0030204,GO:0043085,GO:0043666,GO:0046872,GO:0050650,GO:0000139,GO:0005794,GO:0050651,GO:0005801	protein phosphatase activator activity|carbohydrate metabolic process|positive regulation of intracellular protein transport|glycosaminoglycan biosynthetic process|protein glycosylation|heparan sulfate proteoglycan biosynthetic process|galactosylgalactosylxylosylprotein 3-beta-glucuronosyltransferase activity|glucuronosyltransferase activity|chondroitin sulfate metabolic process|positive regulati…	rno00532,rno00534	Glycosaminoglycan biosynthesis - chondroitin sulfate / dermatan sulfate|Glycosaminoglycan biosynthesis - heparan sulfate / heparin
Ndufc2	0.00904705	0.39	0.7	1	0.156892	0.600108	-0.736706	Down	GeneID:293130,Genbank:NM_001009290.1,RGD:1307511	NADH:ubiquinone oxidoreductase subunit C2	GO:0006120,GO:0008137,GO:0010918,GO:0016021,GO:0032981,GO:0050727,GO:0060547,GO:1901223,GO:1903427,GO:2001171,GO:0005737,GO:0005739,GO:0005747	mitochondrial electron transport, NADH to ubiquinone|NADH dehydrogenase (ubiquinone) activity|positive regulation of mitochondrial membrane potential|integral component of membrane|mitochondrial respiratory chain complex I assembly|regulation of inflammatory response|negative regulation of necrotic cell death|negative regulation of NIK/NF-kappaB signaling|negative regulation of reactive oxygen sp…	rno00190,rno04723,rno04714,rno05010,rno05012,rno05016,rno04932	Oxidative phosphorylation|Retrograde endocannabinoid signaling|Thermogenesis|Alzheimer's disease|Parkinson's disease|Huntington's disease|Non-alcoholic fatty liver disease (NAFLD)
Ehd1	0.00926254	0.102	0.35	1	-1.49478	0.500296	-0.999147	Down	GeneID:293692,Genbank:NM_001011939.2,RGD:1309017	EH-domain containing 1	GO:0006886,GO:0006897,GO:0010008,GO:0010886,GO:0010976,GO:0042802,GO:0016197,GO:0043209,GO:0017137,GO:0045296,GO:0020018,GO:0048471,GO:0051260,GO:0055038,GO:0060271,GO:0061512,GO:0005509,GO:0005515,GO:0005524,GO:0005525,GO:0005768,GO:0005769,GO:0005811,GO:0005886,GO:0030139,GO:0031095,GO:0031175,GO:0031901,GO:0032456,GO:1901741,GO:0034383,GO:0042632,GO:1990090,GO:2001137	intracellular protein transport|endocytosis|endosome membrane|positive regulation of cholesterol storage|positive regulation of neuron projection development|identical protein binding|endosomal transport|myelin sheath|Rab GTPase binding|cadherin binding|ciliary pocket membrane|perinuclear region of cytoplasm|protein homooligomerization|recycling endosome membrane|cilium assembly|protein localizat…	rno04144	Endocytosis
Abca7	0.00926717	0.153	0.425	1	-1.0984	0.610799	-0.71123	Down	GeneID:299609,Genbank:XM_006240874.3,RGD:1303134	ATP binding cassette subfamily A member 7	GO:0006869,GO:0006909,GO:0007613,GO:0009986,GO:0010008,GO:0033700,GO:0010875,GO:0034188,GO:0016020,GO:0034380,GO:0034504,GO:0070374,GO:0090554,GO:0038027,GO:0090556,GO:1900223,GO:1901076,GO:0000139,GO:1902430,GO:0001891,GO:1902995,GO:0005524,GO:0005548,GO:0005622,GO:0005794,GO:0005886,GO:0016021,GO:0016324,GO:0016887,GO:0018149,GO:0030054,GO:0032587,GO:0042626,GO:0033344,GO:0042985,GO:0043231,GO:…	lipid transport|phagocytosis|memory|cell surface|endosome membrane|phospholipid efflux|positive regulation of cholesterol efflux|apolipoprotein A-I receptor activity|membrane|high-density lipoprotein particle assembly|protein localization to nucleus|positive regulation of ERK1 and ERK2 cascade|phosphatidylcholine-translocating ATPase activity|apolipoprotein A-I-mediated signaling pathway|phosphat…	rno02010	ABC transporters
Pirt	0.0093631	0.119	0	1	#NAME?	1.86675	0.900527	Up	GeneID:497929,Genbank:NM_001109032.1,RGD:1565284	phosphoinositide-interacting regulator of transient receptor potential channels	GO:0009408,GO:0016021,GO:0044325,GO:0048015,GO:0048266,GO:1902936,GO:2001259,GO:0005547,GO:0005622,GO:0005886	response to heat|integral component of membrane|ion channel binding|phosphatidylinositol-mediated signaling|behavioral response to pain|phosphatidylinositol bisphosphate binding|positive regulation of cation channel activity|phosphatidylinositol-3,4,5-trisphosphate binding|intracellular|plasma membrane
Txnip	0.0093631	0.119	0	1	#NAME?	2.22848	1.15606	Up	GeneID:117514,Genbank:NM_001008767.1,RGD:620886	thioredoxin interacting protein	GO:0071228,GO:0042127,GO:0005634,GO:0042493,GO:0005737,GO:0042542,GO:0005758,GO:0006351,GO:0006606,GO:0006979,GO:0043065,GO:0009612,GO:0043086,GO:0009749,GO:0048008,GO:0030216,GO:0051592,GO:0031625,GO:0000122,GO:0051782,GO:0032355,GO:0003674,GO:0032570,GO:0004857	cellular response to tumor cell|regulation of cell proliferation|nucleus|response to drug|cytoplasm|response to hydrogen peroxide|mitochondrial intermembrane space|transcription, DNA-templated|protein import into nucleus|response to oxidative stress|positive regulation of apoptotic process|response to mechanical stimulus|negative regulation of catalytic activity|response to glucose|platelet-deriv…	rno04621	NOD-like receptor signaling pathway
Zmpste24	0.0093631	0.119	0	1	#NAME?	2.06924	1.0491	Up	GeneID:313564,Genbank:XM_017593398.1,RGD:1305570	zinc metallopeptidase STE24	GO:0005575,GO:0006998,GO:0008150,GO:0016020,GO:0030176,GO:0030327,GO:0071586,GO:0003674,GO:0004222	cellular_component|nuclear envelope organization|biological_process|membrane|integral component of endoplasmic reticulum membrane|prenylated protein catabolic process|CAAX-box protein processing|molecular_function|metalloendopeptidase activity	rno00900	Terpenoid backbone biosynthesis
Pcp4l1	0.0093631	0.119	0	1	#NAME?	1.57195	0.65256	Up	GeneID:685448,Genbank:NM_001126093.2,RGD:1593809	Purkinje cell protein 4-like 1
Oga	0.0093631	0.119	0	1	#NAME?	1.75135	0.808464	Up	--	--	--	--	--	--
Rpl26	0.00936319	0.271	0.575	1	-0.266948	0.547748	-0.868415	Down	GeneID:287417,Genbank:NM_001304534.1,RGD:1310607	ribosomal protein L26	GO:0005737,GO:0006364,GO:0006412,GO:0006977,GO:0015934,GO:0071479,GO:0022625,GO:0071480,GO:0022626,GO:1902164,GO:1902167,GO:1904803,GO:1990904,GO:0002181,GO:0003674,GO:0003723,GO:0003735,GO:0005654,GO:0005730,GO:0034644,GO:0042273,GO:0043195,GO:0045727,GO:1990928,GO:0048027	cytoplasm|rRNA processing|translation|DNA damage response, signal transduction by p53 class mediator resulting in cell cycle arrest|large ribosomal subunit|cellular response to ionizing radiation|cytosolic large ribosomal subunit|cellular response to gamma radiation|cytosolic ribosome|positive regulation of DNA damage response, signal transduction by p53 class mediator resulting in transcription …	rno03010	Ribosome
Mrps33	0.00938592	0.119	0.375	1	-1.40019	0.664091	-0.590548	Down	GeneID:296995,Genbank:XM_006236305.3,RGD:1309217	mitochondrial ribosomal protein S33	GO:0005739,GO:0005840	mitochondrion|ribosome
Susd4	0.00986042	0.034	0.225	1	-2.83416	0.662739	-0.593487	Down	GeneID:289335,Genbank:XM_008769820.2,RGD:1564043	sushi domain containing 4	GO:0045959,GO:0016021,GO:0030449,GO:0045957	negative regulation of complement activation, classical pathway|integral component of membrane|regulation of complement activation|negative regulation of complement activation, alternative pathway
Rpn1	0.00989724	0.237	0.525	1	-0.531545	0.643105	-0.636873	Down	GeneID:25596,Genbank:NM_013067.2,RGD:3594	ribophorin I	GO:0042470,GO:0005789,GO:0005791,GO:0005829,GO:0008250,GO:0015833,GO:0016021,GO:0018279,GO:0004579,GO:0005783	melanosome|endoplasmic reticulum membrane|rough endoplasmic reticulum|cytosol|oligosaccharyltransferase complex|peptide transport|integral component of membrane|protein N-linked glycosylation via asparagine|dolichyl-diphosphooligosaccharide-protein glycotransferase activity|endoplasmic reticulum	rno00510,rno04141	N-Glycan biosynthesis|Protein processing in endoplasmic reticulum
Trmt112	0.0101594	0.136	0.4	1	-1.12626	0.556995	-0.844263	Down	GeneID:293700,Genbank:NM_001106330.2,RGD:1309710	tRNA methyltransferase 11-2 homolog (S. cerevisiae)	GO:0018364,GO:0030488,GO:0046982,GO:0048471,GO:0070476,GO:2000234,GO:0005654,GO:0008276,GO:0016435	peptidyl-glutamine methylation|tRNA methylation|protein heterodimerization activity|perinuclear region of cytoplasm|rRNA (guanine-N7)-methylation|positive regulation of rRNA processing|nucleoplasm|protein methyltransferase activity|rRNA (guanine) methyltransferase activity
Rps21	0.0101693	0.22	0.5	1	-0.535237	0.423338	-1.24012	Down	GeneID:81775,Genbank:NM_031111.1,RGD:621038	ribosomal protein S21	GO:0003674,GO:0003735,GO:0005791,GO:0006412,GO:0008150,GO:0022627,GO:0042788,GO:0043022,GO:0000447,GO:0000461,GO:0002181	molecular_function|structural constituent of ribosome|rough endoplasmic reticulum|translation|biological_process|cytosolic small ribosomal subunit|polysomal ribosome|ribosome binding|endonucleolytic cleavage in ITS1 to separate SSU-rRNA from 5.8S rRNA and LSU-rRNA from tricistronic rRNA transcript (SSU-rRNA, 5.8S rRNA, LSU-rRNA)|endonucleolytic cleavage to generate mature 3'-end of SSU-rRNA from …	rno03010	Ribosome
Dhx32	0.010219	0.034	0.225	1	-2.59209	0.567823	-0.816488	Down	GeneID:361667,Genbank:NM_001130039.1,RGD:1311740	DEAH-box helicase 32 (putative)	GO:0005524,GO:0005681,GO:0005737,GO:0006396,GO:0000398,GO:0003723,GO:0004004	ATP binding|spliceosomal complex|cytoplasm|RNA processing|mRNA splicing, via spliceosome|RNA binding|ATP-dependent RNA helicase activity
Raly	0.0110265	0.119	0.375	1	-1.70103	0.491846	-1.02372	Down	GeneID:296301,Genbank:XM_008762314.1,RGD:1307228	RALY heterogeneous nuclear ribonucleoprotein	GO:0005634,GO:0042632,GO:0071013,GO:1903506,GO:0003712,GO:0003723	nucleus|cholesterol homeostasis|catalytic step 2 spliceosome|regulation of nucleic acid-templated transcription|transcription cofactor activity|RNA binding
Dctn6	0.0112906	0.119	0.375	1	-1.67949	0.535004	-0.902379	Down	GeneID:290798,Genbank:NM_001106085.1,RGD:1307549	dynactin subunit 6	GO:0005869,GO:0007052,GO:0008150,GO:0070840,GO:0003674,GO:0005575,GO:0005813	dynactin complex|mitotic spindle organization|biological_process|dynein complex binding|molecular_function|cellular_component|centrosome	rno04962	Vasopressin-regulated water reabsorption
Acot9	0.0113644	0.034	0.225	1	-2.88201	0.570234	-0.810373	Down	GeneID:302640,Genbank:NM_001013960.1,RGD:1359188	acyl-CoA thioesterase 9	GO:0006637,GO:0047617,GO:0003986,GO:0005739	acyl-CoA metabolic process|acyl-CoA hydrolase activity|acetyl-CoA hydrolase activity|mitochondrion
Xpo7	0.0113668	0.034	0.225	1	-2.95944	0.606044	-0.722506	Down	GeneID:361070,Genbank:XM_008770832.2,RGD:1310928	exportin 7	GO:0005643,GO:0005737,GO:0006611,GO:0008536,GO:0005049,GO:0005634	nuclear pore|cytoplasm|protein export from nucleus|Ran GTPase binding|nuclear export signal receptor activity|nucleus
Tmbim4	0.0114433	0.288	0.575	1	-0.234965	0.627432	-0.672469	Down	GeneID:362884,Genbank:NM_199116.2,RGD:735173	transmembrane BAX inhibitor motif containing 4	GO:0043066,GO:0050848,GO:0005794,GO:0005795,GO:0016021	negative regulation of apoptotic process|regulation of calcium-mediated signaling|Golgi apparatus|Golgi stack|integral component of membrane
Nbl1	0.0115157	0.254	0.55	1	-0.43337	0.489111	-1.03177	Down	GeneID:50594,Genbank:NM_031609.1,RGD:3151	neuroblastoma 1, DAN family BMP antagonist	GO:0045666,GO:0007399,GO:0048263,GO:0010469,GO:0016015,GO:0030514,GO:0035582,GO:0048812,GO:0036122,GO:0090027,GO:0038098,GO:0005576,GO:0042803,GO:0005615	positive regulation of neuron differentiation|nervous system development|determination of dorsal identity|regulation of signaling receptor activity|morphogen activity|negative regulation of BMP signaling pathway|sequestering of BMP in extracellular matrix|neuron projection morphogenesis|BMP binding|negative regulation of monocyte chemotaxis|sequestering of BMP from receptor via BMP binding|extrac…	rno04350	TGF-beta signaling pathway
Psmd5	0.0116244	0.034	0.225	1	-2.92315	0.538142	-0.893941	Down	GeneID:296651,Genbank:XM_006233970.3,RGD:1308434	proteasome 26S subunit, non-ATPase 5	GO:0022624,GO:0070682,GO:0005829,GO:0008540	proteasome accessory complex|proteasome regulatory particle assembly|cytosol|proteasome regulatory particle, base subcomplex
LOC686087	0.0116513	0.034	0.225	1	-2.451	0.478821	-1.06244	Down	GeneID:686087,Genbank:XM_008770405.2,RGD:1586609	similar to motile sperm domain containing 1	GO:0000139,GO:0005789,GO:0016021	Golgi membrane|endoplasmic reticulum membrane|integral component of membrane
Srrm1	0.0129691	0.051	0.25	1	-2.46991	0.578773	-0.788931	Down	GeneID:313620,Genbank:XM_008764243.2,RGD:1311258	serine and arginine repetitive matrix 1	GO:0006397,GO:0008150,GO:0016607,GO:0071013,GO:0003674,GO:0005575,GO:0005681	mRNA processing|biological_process|nuclear speck|catalytic step 2 spliceosome|molecular_function|cellular_component|spliceosomal complex	rno03013,rno03015	RNA transport|mRNA surveillance pathway
Egr1	0.0133766	0.356	0.475	1	-0.32369	1.72381	0.785598	Up	GeneID:24330,Genbank:NM_012551.2,RGD:2544	early growth response 1	GO:0071320,GO:0071363,GO:0071371,GO:0071372,GO:0071383,GO:0071455,GO:0071456,GO:1902949,GO:0071480,GO:1990841,GO:0071504,GO:2000182,GO:0001077,GO:0001666,GO:0001975,GO:0002931,GO:0006355,GO:0006366,GO:0003677,GO:0007611,GO:0007616,GO:0007623,GO:0030509,GO:0008134,GO:0008270,GO:0031667,GO:0032354,GO:0032868,GO:0032869,GO:0000122,GO:0042981,GO:0033233,GO:0043525,GO:0000976,GO:0043565,GO:0034465,GO:…	cellular response to cAMP|cellular response to growth factor stimulus|cellular response to gonadotropin stimulus|cellular response to follicle-stimulating hormone stimulus|cellular response to steroid hormone stimulus|cellular response to hyperoxia|cellular response to hypoxia|positive regulation of tau-protein kinase activity|cellular response to gamma radiation|promoter-specific chromatin bindi…	rno04371,rno05020,rno04933,rno05166	Apelin signaling pathway|Prion diseases|AGE-RAGE signaling pathway in diabetic complications|HTLV-I infection
Mt-atp8	0.0135363	0.085	0.25	1	-2.22904	1.53524	0.618465	Up	--	--	--	--	--	--
Mt3	0.0139439	0.356	0.65	1	0.33871	0.505332	-0.984697	Down	GeneID:117038,Genbank:NM_053968.3,RGD:621252	metallothionein 3	GO:0050774,GO:0050794,GO:0050821,GO:0051354,GO:0055069,GO:0071276,GO:0055073,GO:0071280,GO:0071294,GO:0071456,GO:0071732,GO:0097214,GO:0097449,GO:0005615,GO:0005622,GO:0005634,GO:0005737,GO:0006882,GO:0005741,GO:0005791,GO:0006915,GO:0005840,GO:0006979,GO:0007420,GO:0008021,GO:0010942,GO:0008144,GO:0014002,GO:0014069,GO:0016234,GO:0000060,GO:0030949,GO:0016570,GO:0032095,GO:0001666,GO:0019430,GO:…	negative regulation of dendrite morphogenesis|regulation of cellular process|protein stabilization|negative regulation of oxidoreductase activity|zinc ion homeostasis|cellular response to cadmium ion|cadmium ion homeostasis|cellular response to copper ion|cellular response to zinc ion|cellular response to hypoxia|cellular response to nitric oxide|positive regulation of lysosomal membrane permeabi…
Lyrm1	0.0145917	0.051	0.25	1	-2.50634	0.632147	-0.661667	Down	GeneID:365361,Genbank:XM_006230134.3,RGD:1563498	LYR motif containing 1	GO:0005739,GO:0030496,GO:0005654	mitochondrion|midbody|nucleoplasm
Hk1	0.0149337	0.203	0.025	1	-3.79375	2.08772	1.06193	Up	GeneID:25058,Genbank:NM_012734.1,RGD:2796	hexokinase 1	GO:0004396,GO:0004672,GO:0005515,GO:0005524,GO:0006096,GO:0005536,GO:0006468,GO:0005739,GO:0008865,GO:0009741,GO:0010359,GO:0016887,GO:0046777,GO:0018105,GO:0046835,GO:0018107,GO:0018108,GO:0050718,GO:0051156,GO:0001678,GO:0072655,GO:0002741,GO:0072656,GO:0002931,GO:0004340,GO:0005741,GO:0005829,GO:0019158,GO:0005901,GO:0019318,GO:0005929,GO:0032991,GO:0042803,GO:0042834,GO:0043066,GO:0044877,GO:…	hexokinase activity|protein kinase activity|protein binding|ATP binding|glycolytic process|glucose binding|protein phosphorylation|mitochondrion|fructokinase activity|response to brassinosteroid|regulation of anion channel activity|ATPase activity|protein autophosphorylation|peptidyl-serine phosphorylation|carbohydrate phosphorylation|peptidyl-threonine phosphorylation|peptidyl-tyrosine phosphory…	rno00010,rno00051,rno00052,rno00500,rno00520,rno00524,rno04066,rno04910,rno04973,rno05230,rno04930	Glycolysis / Gluconeogenesis|Fructose and mannose metabolism|Galactose metabolism|Starch and sucrose metabolism|Amino sugar and nucleotide sugar metabolism|Neomycin, kanamycin and gentamicin biosynthesis|HIF-1 signaling pathway|Insulin signaling pathway|Carbohydrate digestion and absorption|Central carbon metabolism in cancer|Type II diabetes mellitus
Fbh1	0.0150439	0.017	0.175	1	-2.92493	0.5487	-0.865911	Down	--	--	--	--	--	--
Mfsd6	0.0152529	0.119	0.35	1	-1.47416	0.643814	-0.635284	Down	GeneID:301388,Genbank:XM_006244898.3,RGD:1562317	major facilitator superfamily domain containing 6	GO:0016021	integral component of membrane
Lsm3	0.0154225	0.051	0.25	1	-2.60763	0.579013	-0.788332	Down	GeneID:297455,Genbank:NM_001106611.1,RGD:1305971	LSM3 homolog, U6 small nuclear RNA and mRNA degradation associated	GO:0003674,GO:0003723,GO:0005575,GO:0005688,GO:0008150,GO:0033962,GO:0046540,GO:0071011,GO:0071013,GO:1990726,GO:0000398,GO:0000932,GO:0000956	molecular_function|RNA binding|cellular_component|U6 snRNP|biological_process|cytoplasmic mRNA processing body assembly|U4/U6 x U5 tri-snRNP complex|precatalytic spliceosome|catalytic step 2 spliceosome|Lsm1-7-Pat1 complex|mRNA splicing, via spliceosome|P-body|nuclear-transcribed mRNA catabolic process	rno03040,rno03018	Spliceosome|RNA degradation
Gal	0.0158154	0.017	0.175	1	-2.83337	0.364074	-1.4577	Down	GeneID:29141,Genbank:NM_033237.1,RGD:61954	galanin and GMAP prepropeptide	GO:0005794,GO:0006954,GO:0007218,GO:0007399,GO:0007631,GO:0031943,GO:0008285,GO:0032868,GO:0010469,GO:0035902,GO:0010737,GO:0042493,GO:0043025,GO:0043065,GO:0043204,GO:0043627,GO:0044306,GO:0045944,GO:0001664,GO:0004966,GO:0005184,GO:0005615,GO:0005737,GO:0019933,GO:0030141,GO:0031763,GO:0031764,GO:0031765,GO:0050672,GO:0031766,GO:0050776,GO:0051464,GO:0051795,GO:1902608,GO:1902891	Golgi apparatus|inflammatory response|neuropeptide signaling pathway|nervous system development|feeding behavior|regulation of glucocorticoid metabolic process|negative regulation of cell proliferation|response to insulin|regulation of signaling receptor activity|response to immobilization stress|protein kinase A signaling|response to drug|neuronal cell body|positive regulation of apoptotic proce…	rno04080	Neuroactive ligand-receptor interaction
Rab3d	0.0158457	0.051	0.25	1	-2.83381	0.608183	-0.717423	Down	GeneID:140665,Genbank:XM_006242594.3,RGD:620924	RAB3D, member RAS oncogene family	GO:1903307,GO:0030133,GO:0005525,GO:0030742,GO:0005881,GO:0031410,GO:0005886,GO:0006886,GO:0006887,GO:0006904,GO:0008021,GO:0031489,GO:0009306,GO:0031982,GO:0012505,GO:0032482,GO:0015031,GO:0042588,GO:0017157,GO:0003924,GO:0045453,GO:0099503,GO:0018125,GO:0005515	positive regulation of regulated secretory pathway|transport vesicle|GTP binding|GTP-dependent protein binding|cytoplasmic microtubule|cytoplasmic vesicle|plasma membrane|intracellular protein transport|exocytosis|vesicle docking involved in exocytosis|synaptic vesicle|myosin V binding|protein secretion|vesicle|endomembrane system|Rab protein signal transduction|protein transport|zymogen granule|…	rno04972	Pancreatic secretion
Fbxo11	0.0159797	0.085	0.3	1	-1.90126	0.631015	-0.664255	Down	GeneID:301674,Genbank:XM_017594113.1,RGD:727935	F-box protein 11	GO:0005694,GO:0005730,GO:0005737,GO:0005829,GO:0006464,GO:0007605,GO:0008270,GO:0016274,GO:0016567,GO:0000151,GO:0035246,GO:0004842,GO:0005634	chromosome|nucleolus|cytoplasm|cytosol|cellular protein modification process|sensory perception of sound|zinc ion binding|protein-arginine N-methyltransferase activity|protein ubiquitination|ubiquitin ligase complex|peptidyl-arginine N-methylation|ubiquitin-protein transferase activity|nucleus
Gorasp2	0.0160769	0.051	0.25	1	-2.75526	0.554799	-0.849962	Down	GeneID:113961,Genbank:NM_001007720.1,RGD:619911	golgi reassembly stacking protein 2	GO:0005794,GO:0005797,GO:0006996,GO:0007030,GO:0032580,GO:0005515	Golgi apparatus|Golgi medial cisterna|organelle organization|Golgi organization|Golgi cisterna membrane|protein binding
Shisal1	0.016106	0.017	0.175	1	-3.91673	0.562201	-0.830842	Down	--	--	--	--	--	--
Irf2bp1	0.0162144	0.017	0.175	1	-3.85574	0.568368	-0.815103	Down	GeneID:308404,Genbank:NM_001107483.1,RGD:1308312	interferon regulatory factor 2 binding protein 1	GO:0005654,GO:0046872	nucleoplasm|metal ion binding
Iffo1	0.0162415	0.017	0.175	1	-3.98436	0.636827	-0.651027	Down	GeneID:362437,Genbank:XM_006237374.2,RGD:1308257	intermediate filament family orphan 1	GO:0005198,GO:0005882	structural molecule activity|intermediate filament
Gpr137	0.0162595	0.017	0.175	1	-4.09684	0.580293	-0.785147	Down	GeneID:689984,Genbank:NM_001109562.2,RGD:1586317	G protein-coupled receptor 137	GO:0016021	integral component of membrane
Stt3b	0.0163622	0.017	0.175	1	-3.71342	0.652054	-0.616936	Down	GeneID:363160,Genbank:NM_001170539.1,RGD:1311563	STT3B, catalytic subunit of the oligosaccharyltransferase complex	GO:0043687,GO:0004579,GO:0005783,GO:0006516,GO:0006986,GO:0008250,GO:0016021,GO:0018279,GO:0030433,GO:0043686	post-translational protein modification|dolichyl-diphosphooligosaccharide-protein glycotransferase activity|endoplasmic reticulum|glycoprotein catabolic process|response to unfolded protein|oligosaccharyltransferase complex|integral component of membrane|protein N-linked glycosylation via asparagine|ubiquitin-dependent ERAD pathway|co-translational protein modification	rno00510,rno04141	N-Glycan biosynthesis|Protein processing in endoplasmic reticulum
2023-09-10	0.0163686	0.017	0.175	1	-3.48226	0.528253	-0.920698	Down	GeneID:309891,Genbank:XM_017601669.1,RGD:1359307	septin 10	GO:0005525,GO:0005737,GO:0005856,GO:0005940,GO:0015630,GO:0031105,GO:0032153,GO:0032160,GO:0032947,GO:0034613,GO:0051301,GO:0000281,GO:0060271,GO:0000921,GO:0003924	GTP binding|cytoplasm|cytoskeleton|septin ring|microtubule cytoskeleton|septin complex|cell division site|septin filament array|protein-containing complex scaffold activity|cellular protein localization|cell division|mitotic cytokinesis|cilium assembly|septin ring assembly|GTPase activity
Tmed4	0.0163761	0.017	0.175	1	-3.42482	0.47659	-1.06918	Down	GeneID:305502,Genbank:XM_017599230.1,RGD:1306319	transmembrane p24 trafficking protein 4	GO:0005793,GO:0005794,GO:0006886,GO:0006888,GO:0007030,GO:0007165,GO:0016021,GO:0030134,GO:0043123,GO:0004871,GO:0005783,GO:0005789	endoplasmic reticulum-Golgi intermediate compartment|Golgi apparatus|intracellular protein transport|ER to Golgi vesicle-mediated transport|Golgi organization|signal transduction|integral component of membrane|COPII-coated ER to Golgi transport vesicle|positive regulation of I-kappaB kinase/NF-kappaB signaling|signal transducer activity|endoplasmic reticulum|endoplasmic reticulum membrane
Tmem184b	0.0163869	0.068	0.275	1	-2.0603	0.619537	-0.690738	Down	GeneID:362959,Genbank:NM_001173370.1,RGD:1306591	transmembrane protein 184B	GO:0016021,GO:0005215,GO:0006810	integral component of membrane|transporter activity|transport
Psmd4	0.016453	0.203	0.475	1	-0.787187	0.553966	-0.852132	Down	GeneID:83499,Genbank:NM_031331.1,RGD:621109	proteasome 26S subunit, non-ATPase 4	GO:0005654,GO:0005737,GO:0005829,GO:0008134,GO:0008540,GO:0022624,GO:0031593,GO:0042044,GO:0042802,GO:0043161,GO:0000502,GO:0043248,GO:0005634	nucleoplasm|cytoplasm|cytosol|transcription factor binding|proteasome regulatory particle, base subcomplex|proteasome accessory complex|polyubiquitin modification-dependent protein binding|fluid transport|identical protein binding|proteasome-mediated ubiquitin-dependent protein catabolic process|proteasome complex|proteasome assembly|nucleus	rno03050,rno05169	Proteasome|Epstein-Barr virus infection
Exoc2	0.0166416	0.085	0.3	1	-2.00364	0.665494	-0.587503	Down	GeneID:171455,Genbank:XM_006253891.1,RGD:619961	exocyst complex component 2	GO:2000535,GO:0000145,GO:0001927,GO:0005515,GO:0006893,GO:0015031,GO:0017160,GO:0019901,GO:0030742,GO:0047485,GO:0090543,GO:0097544,GO:0097546,GO:0097731	regulation of entry of bacterium into host cell|exocyst|exocyst assembly|protein binding|Golgi to plasma membrane transport|protein transport|Ral GTPase binding|protein kinase binding|GTP-dependent protein binding|protein N-terminus binding|Flemming body|ciliary shaft|ciliary base|9+0 non-motile cilium	rno04014	Ras signaling pathway
Fbxo9	0.016698	0.119	0.35	1	-1.71697	0.662716	-0.593537	Down	GeneID:300849,Genbank:NM_001011998.1,RGD:1310374	f-box protein 9	GO:0045087,GO:0005737,GO:0045444,GO:0016567,GO:0019005,GO:0031146,GO:0004842,GO:0032006	innate immune response|cytoplasm|fat cell differentiation|protein ubiquitination|SCF ubiquitin ligase complex|SCF-dependent proteasomal ubiquitin-dependent protein catabolic process|ubiquitin-protein transferase activity|regulation of TOR signaling
Sdf2	0.0168556	0.203	0.475	1	-0.684663	0.487669	-1.03603	Down	GeneID:287470,Genbank:NM_001105803.2,RGD:1307274	stromal cell derived factor 2	GO:0071712,GO:0004169,GO:0005789,GO:0035269	ER-associated misfolded protein catabolic process|dolichyl-phosphate-mannose-protein mannosyltransferase activity|endoplasmic reticulum membrane|protein O-linked mannosylation
Glod4	0.0168973	0.153	0.4	1	-1.30923	0.647732	-0.626532	Down	GeneID:363644,Genbank:NM_001014227.1,RGD:1307010	glyoxalase domain containing 4	GO:0045296	cadherin binding
Ndufa7	0.0172398	0.203	0.475	1	-0.840017	0.526967	-0.924216	Down	GeneID:299643,Genbank:NM_001106772.2,RGD:1304597	NADH:ubiquinone oxidoreductase subunit A7	GO:0005747,GO:0006120,GO:0008137,GO:0008150,GO:0003674,GO:0005575,GO:0005739	mitochondrial respiratory chain complex I|mitochondrial electron transport, NADH to ubiquinone|NADH dehydrogenase (ubiquinone) activity|biological_process|molecular_function|cellular_component|mitochondrion	rno00190,rno04723,rno04714,rno05010,rno05012,rno05016,rno04932	Oxidative phosphorylation|Retrograde endocannabinoid signaling|Thermogenesis|Alzheimer's disease|Parkinson's disease|Huntington's disease|Non-alcoholic fatty liver disease (NAFLD)
Insig1	0.0173572	0.136	0.375	1	-1.43597	0.6319	-0.662231	Down	GeneID:64194,Genbank:NM_022392.1,RGD:708457	insulin induced gene 1	GO:0070862,GO:0042472,GO:0006641,GO:1901303,GO:0042474,GO:0006695,GO:0042632,GO:0006991,GO:0008203,GO:0010894,GO:0016126,GO:0032355,GO:0043434,GO:0032869,GO:0045599,GO:0032933,GO:0045717,GO:0032937,GO:0060021,GO:0033993,GO:0003674,GO:0060363,GO:0036315,GO:0005575,GO:0070542,GO:0036316,GO:0005783	negative regulation of protein exit from endoplasmic reticulum|inner ear morphogenesis|triglyceride metabolic process|negative regulation of cargo loading into COPII-coated vesicle|middle ear morphogenesis|cholesterol biosynthetic process|cholesterol homeostasis|response to sterol depletion|cholesterol metabolic process|negative regulation of steroid biosynthetic process|sterol biosynthetic proce…
AC134224.2	0.0173635	0.102	0	1	#NAME?	2.26457	1.17924	Up	--	--	--	--	--	--
Sst	0.0173635	0.102	0	1	#NAME?	2.2133	1.1462	Up	GeneID:24797,Genbank:NM_012659.2,RGD:3761	somatostatin	GO:0048545,GO:0005615,GO:0006972,GO:0007166,GO:0007267,GO:0009408,GO:0010243,GO:0010447,GO:0010469,GO:0030334,GO:0042493,GO:0005179,GO:0043025,GO:0043200	response to steroid hormone|extracellular space|hyperosmotic response|cell surface receptor signaling pathway|cell-cell signaling|response to heat|response to organonitrogen compound|response to acidic pH|regulation of signaling receptor activity|regulation of cell migration|response to drug|hormone activity|neuronal cell body|response to amino acid	rno04971	Gastric acid secretion
Hmgb2	0.0173635	0.102	0	1	#NAME?	1.55947	0.641055	Up	GeneID:29395,Genbank:XM_017600052.1,RGD:69291	high mobility group box 2	GO:0003677,GO:0003682,GO:0003684,GO:0003690,GO:0006310,GO:0003697,GO:0006338,GO:0003700,GO:0006351,GO:0005615,GO:0006355,GO:0006357,GO:0007283,GO:0019904,GO:0007289,GO:0031100,GO:0007399,GO:0031493,GO:0008134,GO:0032075,GO:0032496,GO:0032728,GO:0000790,GO:0045944,GO:0032991,GO:0048471,GO:0042056,GO:0000793,GO:0042493,GO:0048545,GO:0001158,GO:0050767,GO:0001938,GO:0050786,GO:0002437,GO:0050829,GO:…	DNA binding|chromatin binding|damaged DNA binding|double-stranded DNA binding|DNA recombination|single-stranded DNA binding|chromatin remodeling|DNA binding transcription factor activity|transcription, DNA-templated|extracellular space|regulation of transcription, DNA-templated|regulation of transcription by RNA polymerase II|spermatogenesis|protein domain specific binding|spermatid nucleus diffe…
Rnf6	0.0173635	0.102	0	1	#NAME?	1.83766	0.87787	Up	GeneID:304271,Genbank:NM_001107118.1,RGD:1306092	ring finger protein 6	GO:0085020,GO:0043231,GO:0005575,GO:0044314,GO:0005634,GO:0045893,GO:0005737,GO:0006355,GO:0006511,GO:0008150,GO:0016567,GO:0050681,GO:0016605,GO:0060765,GO:0030424,GO:0030517,GO:0061630,GO:0031965,GO:0003674,GO:0003677,GO:0070936,GO:0043161,GO:0004842	protein K6-linked ubiquitination|intracellular membrane-bounded organelle|cellular_component|protein K27-linked ubiquitination|nucleus|positive regulation of transcription, DNA-templated|cytoplasm|regulation of transcription, DNA-templated|ubiquitin-dependent protein catabolic process|biological_process|protein ubiquitination|androgen receptor binding|PML body|regulation of androgen receptor sign…
Fnbp1	0.0173635	0.102	0	1	#NAME?	1.60518	0.682732	Up	GeneID:192348,Genbank:NM_138914.1,RGD:621350	formin binding protein 1	GO:0005886,GO:0005905,GO:0005938,GO:0006897,GO:0007399,GO:0008289,GO:0030154,GO:0031410,GO:0042802,GO:0005515,GO:0005764,GO:0005856	plasma membrane|clathrin-coated pit|cell cortex|endocytosis|nervous system development|lipid binding|cell differentiation|cytoplasmic vesicle|identical protein binding|protein binding|lysosome|cytoskeleton
Gatd3a	0.0176114	0.153	0.4	1	-1.25055	0.633628	-0.658292	Down	--	--	--	--	--	--
Tspan31	0.0177946	0.153	0.4	1	-1.32118	0.652774	-0.615345	Down	GeneID:362890,Genbank:XM_017594923.1,RGD:1309876	tetraspanin 31	GO:0005887,GO:0007166	integral component of plasma membrane|cell surface receptor signaling pathway
Actr10	0.0178275	0.186	0.45	1	-1.01224	0.5872	-0.768075	Down	GeneID:299121,Genbank:NM_001009602.1,RGD:1306515	actin-related protein 10 homolog	GO:0007018,GO:0008150,GO:0003674,GO:0005575,GO:0005869	microtubule-based movement|biological_process|molecular_function|cellular_component|dynactin complex
Ncoa1	0.0180068	0.068	0.275	1	-2.06741	0.558049	-0.841535	Down	GeneID:313929,Genbank:XM_017594128.1,RGD:1309046	nuclear receptor coactivator 1	GO:0005654,GO:0005737,GO:0005829,GO:0005886,GO:0006351,GO:0007595,GO:0008134,GO:0030331,GO:0030374,GO:0008584,GO:0009725,GO:0030522,GO:0032355,GO:0032526,GO:0045666,GO:0032570,GO:0045893,GO:0032870,GO:0045925,GO:0045944,GO:0046965,GO:0000435,GO:0046983,GO:0000790,GO:0047485,GO:0001012,GO:0060179,GO:0002155,GO:0003677,GO:0003682,GO:0003713,GO:0005634,GO:0016922,GO:0017162,GO:0019899,GO:0021549,GO:…	nucleoplasm|cytoplasm|cytosol|plasma membrane|transcription, DNA-templated|lactation|transcription factor binding|estrogen receptor binding|ligand-dependent nuclear receptor transcription coactivator activity|male gonad development|response to hormone|intracellular receptor signaling pathway|response to estradiol|response to retinoic acid|positive regulation of neuron differentiation|response to …	rno04915,rno04919,rno05200,rno05224	Estrogen signaling pathway|Thyroid hormone signaling pathway|Pathways in cancer|Breast cancer
Spint2	0.0183855	0.068	0.275	1	-2.28384	0.621647	-0.685832	Down	GeneID:292770,Genbank:NM_199087.1,RGD:735123	serine peptidase inhibitor, Kunitz type, 2GO:0005886,GO:0006508,GO:0007163,GO:0008233,GO:0010951,GO:0016021,GO:0022408,GO:0060672,GO:0071711,GO:0071773,GO:2000146,GO:0001843,GO:2000178,GO:0004867,GO:0005737	plasma membrane|proteolysis|establishment or maintenance of cell polarity|peptidase activity|negative regulation of endopeptidase activity|integral component of membrane|negative regulation of cell-cell adhesion|epithelial cell morphogenesis involved in placental branching|basement membrane organization|cellular response to BMP stimulus|negative regulation of cell motility|neural tube closure|neg…
Pmepa1	0.0184216	0.068	0.275	1	-2.27317	0.657425	-0.605103	Down	GeneID:311676,Genbank:XM_006235689.1,RGD:1308255	prostate transmembrane protein, androgen induced 1	GO:0008150,GO:0010008,GO:0010991,GO:0016021,GO:0030512,GO:0031901,GO:0043231,GO:0050699,GO:0060394,GO:0070412,GO:0000139,GO:0003674,GO:0005575	biological_process|endosome membrane|negative regulation of SMAD protein complex assembly|integral component of membrane|negative regulation of transforming growth factor beta receptor signaling pathway|early endosome membrane|intracellular membrane-bounded organelle|WW domain binding|negative regulation of pathway-restricted SMAD protein phosphorylation|R-SMAD binding|Golgi membrane|molecular_fu…
Chpf	0.0184333	0.119	0.35	1	-1.435	0.653182	-0.614443	Down	GeneID:316533,Genbank:XM_006245228.2,RGD:1359458	chondroitin polymerizing factor	GO:0032580,GO:0008376,GO:0016757,GO:0030206	Golgi cisterna membrane|acetylgalactosaminyltransferase activity|transferase activity, transferring glycosyl groups|chondroitin sulfate biosynthetic process	rno00532	Glycosaminoglycan biosynthesis - chondroitin sulfate / dermatan sulfate
Cnn3	0.0184636	0.153	0.4	1	-1.23082	0.654943	-0.610559	Down	GeneID:54321,Genbank:NM_019359.1,RGD:71044	calponin 3	GO:0043197,GO:0005829,GO:0098609,GO:0005874,GO:0098641,GO:0005884,GO:0005913,GO:0008017,GO:0014069,GO:0015629,GO:0030425,GO:0030674,GO:0030855,GO:0031032,GO:0003779,GO:0032780,GO:0005516,GO:0043025	dendritic spine|cytosol|cell-cell adhesion|microtubule|cadherin binding involved in cell-cell adhesion|actin filament|cell-cell adherens junction|microtubule binding|postsynaptic density|actin cytoskeleton|dendrite|protein binding, bridging|epithelial cell differentiation|actomyosin structure organization|actin binding|negative regulation of ATPase activity|calmodulin binding|neuronal cell body
Mindy2	0.0184693	0.068	0.275	1	-2.0792	0.592564	-0.754958	Down	--	--	--	--	--	--
Mrps28	0.0188047	0.068	0.275	1	-2.58723	0.632205	-0.661536	Down	GeneID:689025,Genbank:NM_001047909.1,RGD:1597461	mitochondrial ribosomal protein S28	GO:0005739,GO:0005763,GO:0016021	mitochondrion|mitochondrial small ribosomal subunit|integral component of membrane
Bcap31	0.0189333	0.119	0.35	1	-1.48174	0.657945	-0.60396	Down	GeneID:293852,Genbank:XM_006229556.3,RGD:1302944	B-cell receptor-associated protein 31	GO:0051561,GO:0007283,GO:0005783,GO:0070973,GO:0008150,GO:0005784,GO:0030136,GO:0005789,GO:0097038,GO:0005811,GO:0005886,GO:0005887,GO:0032471,GO:1903071,GO:0032580,GO:0006886,GO:1904154,GO:0035584,GO:0006888,GO:2001244,GO:0042288,GO:0000139,GO:0043280,GO:0006955,GO:0005515,GO:0044877,GO:0007204,GO:0005739	positive regulation of mitochondrial calcium ion concentration|spermatogenesis|endoplasmic reticulum|protein localization to endoplasmic reticulum exit site|biological_process|Sec61 translocon complex|clathrin-coated vesicle|endoplasmic reticulum membrane|perinuclear endoplasmic reticulum|lipid droplet|plasma membrane|integral component of plasma membrane|negative regulation of endoplasmic reticu…	rno04141,rno05165	Protein processing in endoplasmic reticulum|Human papillomavirus infection
Map2k2	0.0189932	0.153	0.4	1	-1.27059	0.575799	-0.796364	Down	GeneID:58960,Genbank:XM_006240987.2,RGD:61888	mitogen activated protein kinase kinase 2	GO:0005515,GO:0005524,GO:0005634,GO:0005737,GO:0005739,GO:0005769,GO:0009898,GO:0005770,GO:0010629,GO:0005783,GO:0018108,GO:0005794,GO:0023014,GO:0030165,GO:0030878,GO:0031098,GO:0060425,GO:0032147,GO:0060440,GO:0032872,GO:0060502,GO:0032947,GO:0070371,GO:0071902,GO:0090170,GO:0097110,GO:0000165,GO:1903800,GO:0000187,GO:2000147,GO:0001932,GO:2000641,GO:0004674,GO:0004708,GO:0004712,GO:0004713,GO:…	protein binding|ATP binding|nucleus|cytoplasm|mitochondrion|early endosome|cytoplasmic side of plasma membrane|late endosome|negative regulation of gene expression|endoplasmic reticulum|peptidyl-tyrosine phosphorylation|Golgi apparatus|signal transduction by protein phosphorylation|PDZ domain binding|thyroid gland development|stress-activated protein kinase signaling cascade|lung morphogenesis|ac…	rno04014,rno04015,rno04010,rno04012,rno04370,rno04371,rno04066,rno04068,rno04072,rno04071,rno04024,rno04022,rno04151,rno04150,rno04140,rno04210,rno04218,rno04540,rno04550,rno04810,rno04620,rno04650,rno04660,rno04662,rno04664,rno04910,rno04912,rno04915,rno04917,rno04921,rno04926,rno04919,rno04916,rno04270,rno04720,rno04730,rno04722,rno05200,rno05230,rno05231,rno05206,rno05205,rno05210,rno05225,rno…	Ras signaling pathway|Rap1 signaling pathway|MAPK signaling pathway|ErbB signaling pathway|VEGF signaling pathway|Apelin signaling pathway|HIF-1 signaling pathway|FoxO signaling pathway|Phospholipase D signaling pathway|Sphingolipid signaling pathway|cAMP signaling pathway|cGMP - PKG signaling pathway|PI3K-Akt signaling pathway|mTOR signaling pathway|Autophagy - animal|Apoptosis|Cellular senescen…
Pdha1	0.0190036	0.169	0.425	1	-0.91341	0.589091	-0.763438	Down	GeneID:29554,Genbank:NM_001004072.2,RGD:3286	pyruvate dehydrogenase (lipoamide) alpha 1	GO:0034604,GO:0004739,GO:0043209,GO:0043231,GO:0005730,GO:0005739,GO:0005967,GO:0045254,GO:0006006,GO:0006086,GO:0055114,GO:0061732,GO:0004738,GO:0006099	pyruvate dehydrogenase (NAD+) activity|pyruvate dehydrogenase (acetyl-transferring) activity|myelin sheath|intracellular membrane-bounded organelle|nucleolus|mitochondrion|mitochondrial pyruvate dehydrogenase complex|pyruvate dehydrogenase complex|glucose metabolic process|acetyl-CoA biosynthetic process from pyruvate|oxidation-reduction process|mitochondrial acetyl-CoA biosynthetic process from …	rno00010,rno00020,rno00620,rno04066,rno04922,rno05230	Glycolysis / Gluconeogenesis|Citrate cycle (TCA cycle)|Pyruvate metabolism|HIF-1 signaling pathway|Glucagon signaling pathway|Central carbon metabolism in cancer
Arf3	0.0192408	0.271	0.55	1	-0.340424	0.607998	-0.717862	Down	GeneID:140940,Genbank:XM_006257320.3,RGD:621273	ADP-ribosylation factor 3	GO:0006890,GO:0015031,GO:0048471,GO:0005525,GO:0005622,GO:0005794	retrograde vesicle-mediated transport, Golgi to ER|protein transport|perinuclear region of cytoplasm|GTP binding|intracellular|Golgi apparatus	rno04144	Endocytosis
Dipk1b	0.019803	0.169	0.425	1	-1.03827	0.612246	-0.707816	Down	--	--	--	--	--	--
Krtcap2	0.019931	0.153	0.4	1	-1.13353	0.660413	-0.59856	Down	GeneID:295243,Genbank:NM_001106444.1,RGD:1308413	keratinocyte associated protein 2	GO:0008250,GO:0016021,GO:0042543,GO:0003674,GO:0005575,GO:0008150	oligosaccharyltransferase complex|integral component of membrane|protein N-linked glycosylation via arginine|molecular_function|cellular_component|biological_process
Vgf	0.0199518	0.254	0.525	1	-0.240958	0.577096	-0.793117	Down	GeneID:29461,Genbank:XM_006249138.3,RGD:69399	VGF nerve growth factor inducible	GO:0048167,GO:0030667,GO:0005184,GO:0048168,GO:0031410,GO:0051591,GO:0032868,GO:0005615,GO:0005794,GO:0006091,GO:0008083,GO:0033500,GO:0009409,GO:0042593,GO:0010469,GO:0043005,GO:0019953,GO:0043025,GO:0030073,GO:0001541,GO:0043084,GO:0030133,GO:0002021,GO:0043231,GO:0030182,GO:0005179	regulation of synaptic plasticity|secretory granule membrane|neuropeptide hormone activity|regulation of neuronal synaptic plasticity|cytoplasmic vesicle|response to cAMP|response to insulin|extracellular space|Golgi apparatus|generation of precursor metabolites and energy|growth factor activity|carbohydrate homeostasis|response to cold|glucose homeostasis|regulation of signaling receptor activit…
Ly6e	0.0201949	0.085	0.3	1	-2.06797	0.647659	-0.626694	Down	GeneID:362934,Genbank:XM_006241762.2,RGD:1565342	lymphocyte antigen 6 complex, locus E	GO:0016021,GO:0030325,GO:0030550,GO:0031225,GO:0033130,GO:0035265,GO:0042415,GO:0048242,GO:0055010,GO:0095500,GO:0001701,GO:2000272,GO:0005886,GO:0016020	integral component of membrane|adrenal gland development|acetylcholine receptor inhibitor activity|anchored component of membrane|acetylcholine receptor binding|organ growth|norepinephrine metabolic process|epinephrine secretion|ventricular cardiac muscle tissue morphogenesis|acetylcholine receptor signaling pathway|in utero embryonic development|negative regulation of signaling receptor activity…
Cltc	0.0203061	0.593	0.45	1	0.153246	2.11298	1.07928	Up	GeneID:54241,Genbank:XM_006247108.3,RGD:2364	clathrin heavy chain	GO:0005819,GO:0005829,GO:0006886,GO:0006898,GO:0006914,GO:0007030,GO:0030506,GO:0008022,GO:0030669,GO:0016020,GO:0031072,GO:0016192,GO:0031623,GO:0032051,GO:0033572,GO:0070382,GO:0042147,GO:0071439,GO:0042277,GO:0042383,GO:0072583,GO:0072686,GO:0097718,GO:1900126,GO:0000278,GO:1903077,GO:0003725,GO:1990381,GO:0005198,GO:0005515,GO:0005739,GO:0005764,GO:0005768,GO:0019901,GO:0030117,GO:0030118,GO:…	spindle|cytosol|intracellular protein transport|receptor-mediated endocytosis|autophagy|Golgi organization|ankyrin binding|protein C-terminus binding|clathrin-coated endocytic vesicle membrane|membrane|heat shock protein binding|vesicle-mediated transport|receptor internalization|clathrin light chain binding|transferrin transport|exocytic vesicle|retrograde transport, endosome to Golgi|clathrin c…	rno04144,rno04142,rno04961,rno04721,rno05016,rno05100	Endocytosis|Lysosome|Endocrine and other factor-regulated calcium reabsorption|Synaptic vesicle cycle|Huntington's disease|Bacterial invasion of epithelial cells
Rpl22l1	0.0203501	0.305	0.575	1	-0.203749	0.494676	-1.01544	Down	GeneID:361923,Genbank:NM_001108548.1,RGD:1309517	ribosomal protein L22 like 1	GO:0022625,GO:0002181,GO:0003723,GO:0003735	cytosolic large ribosomal subunit|cytoplasmic translation|RNA binding|structural constituent of ribosome	rno03010	Ribosome
Serf1	0.0205987	0.136	0.375	1	-1.62473	0.665914	-0.586592	Down	GeneID:502503,Genbank:XM_577983.5,RGD:1565105	small EDRK-rich factor 1
Ttll7	0.020711	0.254	0.075	1	-2.35113	3.02192	1.59546	Up	GeneID:310982,Genbank:XM_017591356.1,RGD:1566117	tubulin tyrosine ligase like 7	GO:0070740,GO:0018095,GO:0043014,GO:0048487	tubulin-glutamic acid ligase activity|protein polyglutamylation|alpha-tubulin binding|beta-tubulin binding
Kcnd1	0.020959	0.153	0.4	1	-1.37355	0.47131	-1.08525	Down	GeneID:116695,Genbank:NM_001105748.1,RGD:621364	potassium voltage-gated channel subfamily D member 1	GO:0008076,GO:0016021,GO:0034765,GO:0043025,GO:0051260,GO:0071805,GO:0005249,GO:0005250,GO:0005515	voltage-gated potassium channel complex|integral component of membrane|regulation of ion transmembrane transport|neuronal cell body|protein homooligomerization|potassium ion transmembrane transport|voltage-gated potassium channel activity|A-type (transient outward) potassium channel activity|protein binding
Ankrd46	0.0216227	0.153	0.4	1	-1.25196	0.488513	-1.03353	Down	GeneID:299982,Genbank:XM_006241531.3,RGD:1309382	ankyrin repeat domain 46	GO:0016021	integral component of membrane
Drap1	0.0220511	0.119	0.35	1	-1.69458	0.663236	-0.592405	Down	GeneID:293674,Genbank:NM_001077668.2,RGD:1308477	Dr1 associated protein 1	GO:0005634,GO:0006351,GO:0008134,GO:0042802,GO:0046982,GO:0000122,GO:0003677,GO:0003714	nucleus|transcription, DNA-templated|transcription factor binding|identical protein binding|protein heterodimerization activity|negative regulation of transcription by RNA polymerase II|DNA binding|transcription corepressor activity
Adrm1	0.0220828	0.119	0.35	1	-1.47555	0.564368	-0.825292	Down	GeneID:65138,Genbank:NM_031708.1,RGD:69248	adhesion regulating molecule 1	GO:0061133,GO:0042699,GO:0002020,GO:0043130,GO:0005654,GO:0043248,GO:0070628,GO:0005829,GO:0005886,GO:0006368,GO:0048477,GO:0006511,GO:0072520,GO:0048538,GO:0007286,GO:0060009,GO:0008541,GO:0000502,GO:0060399,GO:0010950,GO:0060612,GO:0033081,GO:0001541	endopeptidase activator activity|follicle-stimulating hormone signaling pathway|protease binding|ubiquitin binding|nucleoplasm|proteasome assembly|proteasome binding|cytosol|plasma membrane|transcription elongation from RNA polymerase II promoter|oogenesis|ubiquitin-dependent protein catabolic process|seminiferous tubule development|thymus development|spermatid development|Sertoli cell developmen…	rno03050,rno05169	Proteasome|Epstein-Barr virus infection
Taf10	0.0224759	0.119	0.35	1	-1.73166	0.608432	-0.716831	Down	GeneID:293345,Genbank:NM_001134735.1,RGD:1305907	TATA-box binding protein associated factor 10	GO:0035264,GO:0006915,GO:0003674,GO:0043966,GO:0008150,GO:0003677,GO:0048471,GO:0010468,GO:0003700,GO:0051101,GO:0003713,GO:0004402,GO:0005575,GO:0005634,GO:0016578,GO:0005654,GO:0051260,GO:0019899,GO:0005669,GO:0070063,GO:0030331,GO:0005737,GO:0070365,GO:0030914,GO:0006352,GO:0000082,GO:0033276,GO:0006355,GO:0000125,GO:0034622,GO:0006367,GO:0001889	multicellular organism growth|apoptotic process|molecular_function|histone H3 acetylation|biological_process|DNA binding|perinuclear region of cytoplasm|regulation of gene expression|DNA binding transcription factor activity|regulation of DNA binding|transcription coactivator activity|histone acetyltransferase activity|cellular_component|nucleus|histone deubiquitination|nucleoplasm|protein homool…	rno03022,rno05168	Basal transcription factors|Herpes simplex infection
Oaf	0.0225173	0.034	0.2	1	-2.47413	0.635081	-0.654988	Down	GeneID:315594,Genbank:NM_001014090.1,RGD:1305890	out at first homolog
Rps6ka2	0.0252268	0.034	0.2	1	-2.74153	0.555951	-0.846971	Down	GeneID:117269,Genbank:XM_017588698.1,RGD:620676	ribosomal protein S6 kinase polypeptide 2	GO:0035556,GO:0005840,GO:0004672,GO:0043065,GO:0006468,GO:0004674,GO:0045786,GO:0045835,GO:0004711,GO:0004712,GO:0005524,GO:0007507,GO:0005634,GO:0060047,GO:0008285,GO:0070613,GO:0010628,GO:0005654,GO:0071322,GO:0010659,GO:0005737,GO:0000287,GO:0018105,GO:0001556,GO:0033554,GO:0005819,GO:0002035	intracellular signal transduction|ribosome|protein kinase activity|positive regulation of apoptotic process|protein phosphorylation|protein serine/threonine kinase activity|negative regulation of cell cycle|negative regulation of meiotic nuclear division|ribosomal protein S6 kinase activity|protein serine/threonine/tyrosine kinase activity|ATP binding|heart development|nucleus|heart contraction|n…	rno04010,rno04150,rno04114,rno04914,rno04720,rno04722,rno04714,rno04931	MAPK signaling pathway|mTOR signaling pathway|Oocyte meiosis|Progesterone-mediated oocyte maturation|Long-term potentiation|Neurotrophin signaling pathway|Thermogenesis|Insulin resistance
Cd9	0.0254406	0.271	0.35	1	-0.740905	2.00787	1.00567	Up	GeneID:24936,Genbank:NM_053018.1,RGD:2318	CD9 molecule	GO:0070062,GO:0016020,GO:0007155,GO:0016324,GO:0071404,GO:0030913,GO:0007166,GO:0007342,GO:0007420,GO:0090331,GO:0008285,GO:0031623,GO:0009414,GO:0009897,GO:0005178,GO:0051271,GO:0009986,GO:0005515,GO:0014003,GO:0005887	extracellular exosome|membrane|cell adhesion|apical plasma membrane|cellular response to low-density lipoprotein particle stimulus|paranodal junction assembly|cell surface receptor signaling pathway|fusion of sperm to egg plasma membrane involved in single fertilization|brain development|negative regulation of platelet aggregation|negative regulation of cell proliferation|receptor internalization…	rno04640	Hematopoietic cell lineage
Polr2k	0.0255822	0.22	0.475	1	-0.671313	0.663778	-0.591226	Down	GeneID:100361574,Genbank:XM_006241527.3,RGD:2319895	polymerase (RNA) II (DNA directed) polypeptide K	GO:0006383,GO:0001055,GO:0008150,GO:0001056,GO:0003674,GO:0003677,GO:0005575,GO:0005634,GO:0005665,GO:0005666,GO:0005736,GO:0001054,GO:0006360,GO:0006366	transcription by RNA polymerase III|RNA polymerase II activity|biological_process|RNA polymerase III activity|molecular_function|DNA binding|cellular_component|nucleus|DNA-directed RNA polymerase II, core complex|DNA-directed RNA polymerase III complex|DNA-directed RNA polymerase I complex|RNA polymerase I activity|transcription by RNA polymerase I|transcription by RNA polymerase II	rno00230,rno00240,rno03020,rno04623,rno05016,rno05169	Purine metabolism|Pyrimidine metabolism|RNA polymerase|Cytosolic DNA-sensing pathway|Huntington's disease|Epstein-Barr virus infection
Snx11	0.0257837	0.034	0.2	1	-2.86601	0.596118	-0.746331	Down	GeneID:303493,Genbank:XM_006247198.2,RGD:1307319	sorting nexin 11	GO:0006897,GO:0016050,GO:0019898,GO:0035091,GO:1901981,GO:0005768,GO:0006886	endocytosis|vesicle organization|extrinsic component of membrane|phosphatidylinositol binding|phosphatidylinositol phosphate binding|endosome|intracellular protein transport
Cerk	0.0262623	0.034	0.2	1	-3.13592	0.626354	-0.67495	Down	GeneID:300129,Genbank:NM_001134861.1,RGD:1305019	ceramide kinase	GO:0006672,GO:0016021,GO:0046834,GO:0000287,GO:0001729,GO:0003951	ceramide metabolic process|integral component of membrane|lipid phosphorylation|magnesium ion binding|ceramide kinase activity|NAD+ kinase activity	rno00600	Sphingolipid metabolism
Cep164	0.0264106	0.034	0.2	1	-2.98343	0.620258	-0.68906	Down	GeneID:363055,Genbank:XM_017596023.1,RGD:1561243	centrosomal protein 164	GO:0005813,GO:0005814,GO:0005929,GO:0043231,GO:0060271,GO:0097539,GO:0005654	centrosome|centriole|cilium|intracellular membrane-bounded organelle|cilium assembly|ciliary transition fiber|nucleoplasm
Junb	0.0282595	0.424	0.325	1	-0.501598	2.44974	1.29263	Up	GeneID:24517,Genbank:NM_021836.2,RGD:2944	JunB proto-oncogene, AP-1 transcription factor subunit	GO:0001570,GO:0001649,GO:0001701,GO:0001829,GO:0007565,GO:0003677,GO:0008134,GO:0009314,GO:0003690,GO:0009416,GO:0009612,GO:0009987,GO:0034097,GO:0010033,GO:0035976,GO:0010941,GO:0014070,GO:0042127,GO:0042493,GO:0043434,GO:0000122,GO:0051726,GO:0043565,GO:0000790,GO:0045597,GO:0000977,GO:0060136,GO:0000978,GO:0060716,GO:0000981,GO:0071277,GO:0001077,GO:0003700,GO:0003713,GO:0005634,GO:0005654,GO:…	vasculogenesis|osteoblast differentiation|in utero embryonic development|trophectodermal cell differentiation|female pregnancy|DNA binding|transcription factor binding|response to radiation|double-stranded DNA binding|response to light stimulus|response to mechanical stimulus|cellular process|response to cytokine|response to organic substance|transcription factor AP-1 complex|regulation of cell d…	rno04668,rno04380	TNF signaling pathway|Osteoclast differentiation
Nacad	0.0292292	0.288	0.55	1	-0.449194	0.630099	-0.666349	Down	GeneID:289786,Genbank:NM_001100655.2,RGD:1559824	NAC alpha domain containing	GO:0005854	nascent polypeptide-associated complex
Golgb1	0.0295559	0.119	0.275	1	-1.9214	1.62108	0.696953	Up	GeneID:192243,Genbank:XM_017597867.1,RGD:708429	golgin B1	GO:0016021,GO:1905793,GO:0005793,GO:0005794,GO:0005801	integral component of membrane|protein localization to pericentriolar material|endoplasmic reticulum-Golgi intermediate compartment|Golgi apparatus|cis-Golgi network
Gls	0.030016	0.373	0.45	1	-0.360408	1.99062	0.993215	Up	GeneID:24398,Genbank:XM_008767075.2,RGD:2707	glutaminase	GO:0007268,GO:0006537,GO:0002087,GO:0004359,GO:0042802,GO:0051289,GO:0005515,GO:0006541,GO:0005739,GO:0006543,GO:0005759,GO:0001967,GO:0005829	chemical synaptic transmission|glutamate biosynthetic process|regulation of respiratory gaseous exchange by neurological system process|glutaminase activity|identical protein binding|protein homotetramerization|protein binding|glutamine metabolic process|mitochondrion|glutamine catabolic process|mitochondrial matrix|suckling behavior|cytosol	rno00250,rno00220,rno00471,rno04964,rno04724,rno04727,rno05230,rno05206	Alanine, aspartate and glutamate metabolism|Arginine biosynthesis|D-Glutamine and D-glutamate metabolism|Proximal tubule bicarbonate reclamation|Glutamatergic synapse|GABAergic synapse|Central carbon metabolism in cancer|MicroRNAs in cancer
Sptbn1	0.0302319	0.424	0.325	1	-0.560707	2.49714	1.32028	Up	GeneID:305614,Genbank:XM_017599259.1,RGD:727922	spectrin, beta, non-erythrocytic 1	GO:0071709,GO:0030863,GO:0005543,GO:0072659,GO:0031430,GO:0005634,GO:1900042,GO:0032437,GO:0005730,GO:1903076,GO:0005737,GO:0005886,GO:0007009,GO:0007010,GO:0032991,GO:0007182,GO:1903078,GO:0043001,GO:0008091,GO:0044877,GO:0014069,GO:0045296,GO:0016020,GO:0000281,GO:0051020,GO:0030506,GO:0003779,GO:0051693,GO:0030673,GO:0005200	membrane assembly|cortical cytoskeleton|phospholipid binding|protein localization to plasma membrane|M band|nucleus|positive regulation of interleukin-2 secretion|cuticular plate|nucleolus|regulation of protein localization to plasma membrane|cytoplasm|plasma membrane|plasma membrane organization|cytoskeleton organization|protein-containing complex|common-partner SMAD protein phosphorylation|posi…
RT1-CE10	0.0310779	0.186	0.425	1	-0.862455	0.407139	-1.29641	Down	GeneID:414792,Genbank:XM_017601729.1,RGD:1359292	RT1 class I, locus CE10	GO:0006955,GO:0016021,GO:0042605,GO:0042612,GO:0002474,GO:0005102,GO:0005886	immune response|integral component of membrane|peptide antigen binding|MHC class I protein complex|antigen processing and presentation of peptide antigen via MHC class I|signaling receptor binding|plasma membrane	rno04514,rno04144,rno04145,rno04218,rno04650,rno04612,rno05203,rno05320,rno05330,rno05332,rno05416,rno04940,rno05166,rno05168,rno05167,rno05169,rno05165	Cell adhesion molecules (CAMs)|Endocytosis|Phagosome|Cellular senescence|Natural killer cell mediated cytotoxicity|Antigen processing and presentation|Viral carcinogenesis|Autoimmune thyroid disease|Allograft rejection|Graft-versus-host disease|Viral myocarditis|Type I diabetes mellitus|HTLV-I infection|Herpes simplex infection|Kaposi's sarcoma-associated herpesvirus infection|Epstein-Barr virus …
Txndc5	0.032293	0.051	0.225	1	-2.45017	0.600406	-0.73599	Down	GeneID:100362805,Genbank:NM_001271330.1,RGD:2323973	thioredoxin domain containing 5	GO:0006457,GO:0034976,GO:0043277,GO:0045454,GO:0003756,GO:0005783,GO:0005788	protein folding|response to endoplasmic reticulum stress|apoptotic cell clearance|cell redox homeostasis|protein disulfide isomerase activity|endoplasmic reticulum|endoplasmic reticulum lumen	rno04141	Protein processing in endoplasmic reticulum
Kif5c	0.0331966	0.305	0.225	1	-1.39392	2.82279	1.49712	Up	GeneID:311024,Genbank:XM_008761745.2,RGD:1308539	kinesin family member 5C	GO:0098963,GO:0035253,GO:0008045,GO:0005524,GO:0098964,GO:0008104,GO:0005737,GO:0043005,GO:0008574,GO:0098971,GO:0005871,GO:0005874,GO:0007018,GO:0016887,GO:0046034,GO:0007411,GO:0048489,GO:0030425,GO:0008017,GO:0051028,GO:0030705,GO:0003777,GO:0032839,GO:0034190,GO:0005515	dendritic transport of messenger ribonucleoprotein complex|ciliary rootlet|motor neuron axon guidance|ATP binding|anterograde dendritic transport of messenger ribonucleoprotein complex|protein localization|cytoplasm|neuron projection|ATP-dependent microtubule motor activity, plus-end-directed|anterograde dendritic transport of neurotransmitter receptor complex|kinesin complex|microtubule|microtub…	rno04144,rno04728	Endocytosis|Dopaminergic synapse
Wrb	0.033893	0.051	0.225	1	-2.72871	0.491586	-1.02448	Down	GeneID:288233,Genbank:NM_199373.1,RGD:735104	tryptophan rich basic protein	GO:0005789,GO:0016021,GO:0071816	endoplasmic reticulum membrane|integral component of membrane|tail-anchored membrane protein insertion into ER membrane
Txndc17	0.0340673	0.186	0.425	1	-0.920358	0.655119	-0.610172	Down	GeneID:287474,Genbank:NM_001105805.1,RGD:1308868	thioredoxin domain containing 17	GO:0005829,GO:0008150,GO:0033209,GO:0047134,GO:0055114,GO:0098869,GO:0003674,GO:0004601,GO:0005575	cytosol|biological_process|tumor necrosis factor-mediated signaling pathway|protein-disulfide reductase activity|oxidation-reduction process|cellular oxidant detoxification|molecular_function|peroxidase activity|cellular_component
Actg1	0.034157	0.339	0.125	1	-1.38694	2.28803	1.19411	Up	GeneID:287876,Genbank:XM_017597166.1,RGD:1304556	actin, gamma 1	GO:0045214,GO:0005524,GO:0045335,GO:0005829,GO:0051592,GO:0005856,GO:0005884,GO:0005886,GO:0005925,GO:0009612,GO:0070062,GO:0015629,GO:0071346,GO:0030016,GO:0097433,GO:0031625,GO:0031941,GO:0003674,GO:0042802,GO:0005200,GO:0043209,GO:0005522	sarcomere organization|ATP binding|phagocytic vesicle|cytosol|response to calcium ion|cytoskeleton|actin filament|plasma membrane|focal adhesion|response to mechanical stimulus|extracellular exosome|actin cytoskeleton|cellular response to interferon-gamma|myofibril|dense body|ubiquitin protein ligase binding|filamentous actin|molecular_function|identical protein binding|structural constituent of …	rno04015,rno04390,rno04145,rno04210,rno04510,rno04520,rno04530,rno04810,rno04611,rno04670,rno04921,rno04919,rno04714,rno05205,rno05225,rno05418,rno05410,rno05412,rno05414,rno05416,rno05132,rno05100,rno05164	Rap1 signaling pathway|Hippo signaling pathway|Phagosome|Apoptosis|Focal adhesion|Adherens junction|Tight junction|Regulation of actin cytoskeleton|Platelet activation|Leukocyte transendothelial migration|Oxytocin signaling pathway|Thyroid hormone signaling pathway|Thermogenesis|Proteoglycans in cancer|Hepatocellular carcinoma|Fluid shear stress and atherosclerosis|Hypertrophic cardiomyopathy (HC…
Cope	0.0352475	0.39	0.65	1	0.0433464	0.610477	-0.711992	Down	GeneID:290659,Genbank:XM_006252876.3,RGD:1306785	coatomer protein complex, subunit epsilon	GO:0005654,GO:0005794,GO:0006888,GO:0006890,GO:0006891,GO:0015031,GO:0030126,GO:0030137,GO:0000139,GO:0005198	nucleoplasm|Golgi apparatus|ER to Golgi vesicle-mediated transport|retrograde vesicle-mediated transport, Golgi to ER|intra-Golgi vesicle-mediated transport|protein transport|COPI vesicle coat|COPI-coated vesicle|Golgi membrane|structural molecule activity
Vps35	0.0357931	0.271	0.375	1	-0.828587	1.75006	0.807402	Up	GeneID:25479,Genbank:NM_001105718.2,RGD:1589784	VPS35 retromer complex component	GO:0007040,GO:0008565,GO:0010008,GO:0010628,GO:0010629,GO:0010821,GO:0014069,GO:0043005,GO:0030904,GO:0043025,GO:0043653,GO:0045056,GO:0048471,GO:0050728,GO:0050882,GO:1903181,GO:0060161,GO:1903364,GO:0060548,GO:1903828,GO:0061357,GO:1905166,GO:1990126,GO:2000331,GO:0005737,GO:0005739,GO:0005764,GO:0005768,GO:0005769,GO:0005770,GO:0005829,GO:0006886,GO:0030906,GO:0031647,GO:0031648,GO:0031748,GO:…	lysosome organization|protein transporter activity|endosome membrane|positive regulation of gene expression|negative regulation of gene expression|regulation of mitochondrion organization|postsynaptic density|neuron projection|retromer complex|neuronal cell body|mitochondrial fragmentation involved in apoptotic process|transcytosis|perinuclear region of cytoplasm|negative regulation of inflammato…	rno04144	Endocytosis
Sub1	0.0364641	0.39	0.65	1	0.207067	0.657241	-0.605506	Down	GeneID:192269,Genbank:XM_006232043.3,RGD:621582	SUB1 homolog, transcriptional regulator	GO:0006366,GO:0003690,GO:0008150,GO:0003697,GO:0032508,GO:0003713,GO:0005575,GO:0005634,GO:0033613,GO:0042802,GO:0005667,GO:0051260,GO:0060261,GO:0005730,GO:0001205,GO:0060395,GO:0003674,GO:0006357,GO:0003678	transcription by RNA polymerase II|double-stranded DNA binding|biological_process|single-stranded DNA binding|DNA duplex unwinding|transcription coactivator activity|cellular_component|nucleus|activating transcription factor binding|identical protein binding|transcription factor complex|protein homooligomerization|positive regulation of transcription initiation from RNA polymerase II promoter|nuc…
Ssr4	0.0367598	0.254	0.5	1	-0.552661	0.663013	-0.592891	Down	GeneID:29435,Genbank:XM_006229571.3,RGD:62034	signal sequence receptor subunit 4	GO:0005783,GO:0005784,GO:0016021	endoplasmic reticulum|Sec61 translocon complex|integral component of membrane	rno04141	Protein processing in endoplasmic reticulum
Ndufa13	0.0368402	0.39	0.65	1	0.173831	0.596551	-0.745283	Down	--	--	--	--	--	--
Evl	0.0370481	0.169	0.4	1	-1.33396	0.58553	-0.772184	Down	GeneID:79115,Genbank:NM_024147.1,RGD:621150	Enah/Vasp-like	GO:0051496,GO:0017124,GO:0005737,GO:0071346,GO:1900028,GO:0030027,GO:0005856,GO:0005925,GO:0007411,GO:0007417,GO:0030838,GO:0008154,GO:0042995,GO:0045010,GO:0003779,GO:0045335,GO:0010633,GO:0005522,GO:0051289	positive regulation of stress fiber assembly|SH3 domain binding|cytoplasm|cellular response to interferon-gamma|negative regulation of ruffle assembly|lamellipodium|cytoskeleton|focal adhesion|axon guidance|central nervous system development|positive regulation of actin filament polymerization|actin polymerization or depolymerization|cell projection|actin nucleation|actin binding|phagocytic vesic…
Mrpl40	0.0371614	0.017	0.15	1	-3.92512	0.541903	-0.883894	Down	GeneID:287962,Genbank:NM_001024865.1,RGD:1565444	mitochondrial ribosomal protein L40	GO:0005761,GO:0005762,GO:0008150,GO:0003674,GO:0005739	mitochondrial ribosome|mitochondrial large ribosomal subunit|biological_process|molecular_function|mitochondrion
Kansl3	0.0373009	0.017	0.15	1	-3.34627	0.590024	-0.761154	Down	GeneID:316328,Genbank:XM_006244808.3,RGD:1309220	KAT8 regulatory NSL complex subunit 3	GO:0046972,GO:0043995,GO:0043982,GO:0004402,GO:0005634,GO:0043996,GO:0005654,GO:0005730,GO:0016573,GO:0043984,GO:0043231,GO:0043981,GO:0044545,GO:0000123	histone acetyltransferase activity (H4-K16 specific)|histone acetyltransferase activity (H4-K5 specific)|histone H4-K8 acetylation|histone acetyltransferase activity|nucleus|histone acetyltransferase activity (H4-K8 specific)|nucleoplasm|nucleolus|histone acetylation|histone H4-K16 acetylation|intracellular membrane-bounded organelle|histone H4-K5 acetylation|NSL complex|histone acetyltransferase…
Hsf4	0.0374387	0.017	0.15	1	-3.40874	0.551199	-0.859354	Down	GeneID:291960,Genbank:XM_006255453.3,RGD:1310808	heat shock transcription factor 4	GO:0048468,GO:0034605,GO:0001227,GO:0051260,GO:0043010,GO:0001228,GO:0061408,GO:0043565,GO:0001654,GO:0070207,GO:0003700,GO:0005634,GO:0006366,GO:0007601,GO:0008284,GO:0043618,GO:0016607,GO:0045597,GO:0000122,GO:0045892,GO:0019903,GO:0000977,GO:0045944,GO:0033169,GO:0000978	cell development|cellular response to heat|transcriptional repressor activity, RNA polymerase II transcription regulatory region sequence-specific DNA binding|protein homooligomerization|camera-type eye development|transcriptional activator activity, RNA polymerase II transcription regulatory region sequence-specific DNA binding|positive regulation of transcription from RNA polymerase II promoter…
Ndufv2	0.0374676	0.339	0.35	1	-0.821255	2.1326	1.09262	Up	GeneID:81728,Genbank:NM_031064.2,RGD:621733	NADH:ubiquinone oxidoreductase core subunit V2	GO:0048738,GO:0005747,GO:0051537,GO:0006120,GO:0007399,GO:0008137,GO:0008150,GO:0022904,GO:0043209,GO:0045272,GO:0003674,GO:0005575,GO:0046872,GO:0005739	cardiac muscle tissue development|mitochondrial respiratory chain complex I|2 iron, 2 sulfur cluster binding|mitochondrial electron transport, NADH to ubiquinone|nervous system development|NADH dehydrogenase (ubiquinone) activity|biological_process|respiratory electron transport chain|myelin sheath|plasma membrane respiratory chain complex I|molecular_function|cellular_component|metal ion binding…	rno00190,rno04723,rno04714,rno05010,rno05012,rno05016,rno04932	Oxidative phosphorylation|Retrograde endocannabinoid signaling|Thermogenesis|Alzheimer's disease|Parkinson's disease|Huntington's disease|Non-alcoholic fatty liver disease (NAFLD)
Rbm42	0.037481	0.102	0.3	1	-2.00924	0.661937	-0.595234	Down	GeneID:361545,Genbank:NM_001014159.2,RGD:1306184	RNA binding motif protein 42	GO:0048025,GO:0003723,GO:0005634,GO:0005737	negative regulation of mRNA splicing, via spliceosome|RNA binding|nucleus|cytoplasm
Prxl2a	0.0375266	0.136	0.275	1	-1.75364	1.59484	0.673416	Up	--	--	--	--	--	--
Ap1s1	0.0375306	0.271	0.525	1	-0.420565	0.630961	-0.664377	Down	GeneID:360785,Genbank:XM_006249179.3,RGD:1305911	adaptor-related protein complex 1, sigma 1 subunit	GO:0061630,GO:0008565,GO:0005524,GO:0071218,GO:0009615,GO:0005575,GO:0030117,GO:0005634,GO:0005737,GO:0005794,GO:0031625,GO:0005829,GO:0042147,GO:0006281,GO:0043161,GO:0006513,GO:0006515,GO:0000209,GO:0043195,GO:0006886,GO:0003674,GO:0043231,GO:0008150,GO:0004842	ubiquitin protein ligase activity|protein transporter activity|ATP binding|cellular response to misfolded protein|response to virus|cellular_component|membrane coat|nucleus|cytoplasm|Golgi apparatus|ubiquitin protein ligase binding|cytosol|retrograde transport, endosome to Golgi|DNA repair|proteasome-mediated ubiquitin-dependent protein catabolic process|protein monoubiquitination|protein quality…	rno04142	Lysosome
Kcng2	0.0376055	0.017	0.15	1	-3.88547	0.578257	-0.790218	Down	GeneID:307234,Genbank:XM_006254947.2,RGD:1309521	potassium voltage-gated channel modifier subfamily G member 2	GO:0016021,GO:0034765,GO:0051260,GO:0071805,GO:0005249,GO:0008076	integral component of membrane|regulation of ion transmembrane transport|protein homooligomerization|potassium ion transmembrane transport|voltage-gated potassium channel activity|voltage-gated potassium channel complex
Frs2	0.037808	0.017	0.15	1	-4.11201	0.632085	-0.66181	Down	GeneID:314850,Genbank:XM_006241381.3,RGD:1308201	fibroblast growth factor receptor substrate 2	GO:0030900,GO:0002088,GO:0042981,GO:0003281,GO:0046619,GO:0005068,GO:0005104,GO:0005168,GO:0005737,GO:0005886,GO:0050678,GO:0005911,GO:0060527,GO:0005913,GO:0070307,GO:0007169,GO:0070372,GO:0007405,GO:0000187,GO:2000726,GO:0008543,GO:0001702,GO:0008595,GO:0001759	forebrain development|lens development in camera-type eye|regulation of apoptotic process|ventricular septum development|optic placode formation involved in camera-type eye formation|transmembrane receptor protein tyrosine kinase adaptor activity|fibroblast growth factor receptor binding|neurotrophin TRKA receptor binding|cytoplasm|plasma membrane|regulation of epithelial cell proliferation|cell-…	rno04722,rno04714,rno05205	Neurotrophin signaling pathway|Thermogenesis|Proteoglycans in cancer
Kif3a	0.0381055	0.305	0.225	1	-1.46834	2.37083	1.24539	Up	GeneID:84392,Genbank:XM_017597558.1,RGD:621536	kinesin family member 3a	GO:0005871,GO:0005874,GO:0005876,GO:0005929,GO:0005930,GO:0007018,GO:0016939,GO:0007224,GO:0017137,GO:0007368,GO:0019894,GO:0007411,GO:0021542,GO:0021904,GO:0021915,GO:0022008,GO:0060271,GO:0030507,GO:0030990,GO:0061351,GO:0031514,GO:0090316,GO:0097470,GO:1904115,GO:1905128,GO:0001701,GO:1905515,GO:0001822,GO:2000771,GO:0001947,GO:0003777,GO:0005515,GO:0005524,GO:0005813,GO:0005814,GO:0007507,GO:…	kinesin complex|microtubule|spindle microtubule|cilium|axoneme|microtubule-based movement|kinesin II complex|smoothened signaling pathway|Rab GTPase binding|determination of left/right symmetry|kinesin binding|axon guidance|dentate gyrus development|dorsal/ventral neural tube patterning|neural tube development|neurogenesis|cilium assembly|spectrin binding|intraciliary transport particle|neural pr…	rno04340	Hedgehog signaling pathway
Snx17	0.0381549	0.017	0.15	1	-3.80805	0.600022	-0.736913	Down	GeneID:298836,Genbank:NM_001011981.1,RGD:1306424	sorting nexin 17	GO:0060976,GO:0035091,GO:0006898,GO:0005737,GO:0007165,GO:0005768,GO:1990126,GO:0008022,GO:0005769,GO:0005794,GO:0005829,GO:0035904,GO:0010008,GO:0043231,GO:0030659,GO:0006886,GO:0003279,GO:0050750,GO:0031410,GO:0005622	coronary vasculature development|phosphatidylinositol binding|receptor-mediated endocytosis|cytoplasm|signal transduction|endosome|retrograde transport, endosome to plasma membrane|protein C-terminus binding|early endosome|Golgi apparatus|cytosol|aorta development|endosome membrane|intracellular membrane-bounded organelle|cytoplasmic vesicle membrane|intracellular protein transport|cardiac septum…
Ufsp2	0.0382478	0.119	0.325	1	-1.77442	0.626002	-0.675762	Down	GeneID:361151,Genbank:XM_006253159.2,RGD:1311161	UFM1-specific peptidase 2	GO:0005737,GO:0005783,GO:0006508,GO:0016790,GO:0033146,GO:0071567,GO:0005634	cytoplasm|endoplasmic reticulum|proteolysis|thiolester hydrolase activity|regulation of intracellular estrogen receptor signaling pathway|UFM1 hydrolase activity|nucleus
Nthl1	0.0382676	0.017	0.15	1	-4.01346	0.657963	-0.603921	Down	GeneID:29541,Genbank:NM_001105728.1,RGD:1309289	nth-like DNA glycosylase 1	GO:0140078,GO:0003906,GO:0140080,GO:0004519,GO:0005634,GO:0005739,GO:0006285,GO:0006296,GO:0019104,GO:0000703,GO:0046872,GO:0003690,GO:0051539	class I DNA-(apurinic or apyrimidinic site) endonuclease activity|DNA-(apurinic or apyrimidinic site) endonuclease activity|class III/IV DNA-(apurinic or apyrimidinic site) endonuclease activity|endonuclease activity|nucleus|mitochondrion|base-excision repair, AP site formation|nucleotide-excision repair, DNA incision, 5'-to lesion|DNA N-glycosylase activity|oxidized pyrimidine nucleobase lesion …	rno03410	Base excision repair
Spns1	0.0384034	0.017	0.15	1	-3.69214	0.593733	-0.752114	Down	GeneID:361648,Genbank:XM_017589400.1,RGD:1305613	SPNS sphingolipid transporter 1	GO:0006869,GO:0016021,GO:0031982,GO:0040011,GO:0046624,GO:0055085,GO:0003376,GO:0005743,GO:0005765	lipid transport|integral component of membrane|vesicle|locomotion|sphingolipid transporter activity|transmembrane transport|sphingosine-1-phosphate signaling pathway|mitochondrial inner membrane|lysosomal membrane
Plrg1	0.0384122	0.017	0.15	1	-3.7441	0.603321	-0.729001	Down	GeneID:60376,Genbank:NM_021757.2,RGD:621047	pleiotropic regulator 1	GO:0080008,GO:0016607,GO:0000974,GO:1900087,GO:0031965,GO:0001650,GO:0003674,GO:0005575,GO:0005634,GO:0034504,GO:0005662,GO:0071007,GO:0071011,GO:0000398,GO:0071013,GO:0008150	Cul4-RING E3 ubiquitin ligase complex|nuclear speck|Prp19 complex|positive regulation of G1/S transition of mitotic cell cycle|nuclear membrane|fibrillar center|molecular_function|cellular_component|nucleus|protein localization to nucleus|DNA replication factor A complex|U2-type catalytic step 2 spliceosome|precatalytic spliceosome|mRNA splicing, via spliceosome|catalytic step 2 spliceosome|biolo…	rno03040	Spliceosome
Hdhd2	0.0384488	0.017	0.15	1	-3.93558	0.606078	-0.722425	Down	GeneID:361351,Genbank:NM_001014151.2,RGD:1308579	haloacid dehalogenase-like hydrolase domain containing 2	GO:0016791,GO:0019899,GO:0046872,GO:2000269,GO:0005789,GO:0016021,GO:0016311	phosphatase activity|enzyme binding|metal ion binding|regulation of fibroblast apoptotic process|endoplasmic reticulum membrane|integral component of membrane|dephosphorylation
LOC100294508	0.0384663	0.017	0.15	1	-3.76381	0.602952	-0.729885	Down	GeneID:100294508,Genbank:XM_006238842.3,RGD:2306719	dyslexia susceptibility 2-like	GO:0016021,GO:0031410	integral component of membrane|cytoplasmic vesicle
Ext2	0.0384727	0.017	0.15	1	-3.79113	0.546906	-0.870636	Down	GeneID:311215,Genbank:XM_006234576.3,RGD:1307707	exostosin glycosyltransferase 2	GO:0042803,GO:0005794,GO:0043541,GO:0006024,GO:0046982,GO:0006486,GO:0008375,GO:0015012,GO:0015014,GO:0015020,GO:0016021,GO:0016757,GO:0030154,GO:0001503,GO:0033692,GO:0001707,GO:0005783	protein homodimerization activity|Golgi apparatus|UDP-N-acetylglucosamine transferase complex|glycosaminoglycan biosynthetic process|protein heterodimerization activity|protein glycosylation|acetylglucosaminyltransferase activity|heparan sulfate proteoglycan biosynthetic process|heparan sulfate proteoglycan biosynthetic process, polysaccharide chain biosynthetic process|glucuronosyltransferase ac…	rno00534	Glycosaminoglycan biosynthesis - heparan sulfate / heparin
Ftl1	0.0386921	0.644	0.85	1	0.991496	0.612747	-0.706637	Down	GeneID:29292,Genbank:NM_022500.4,RGD:61813	ferritin light chain 1	GO:0005506,GO:0005575,GO:0005737,GO:0006826,GO:0006879,GO:0006880,GO:0008043,GO:0008199,GO:0010288,GO:0003674,GO:0042802,GO:0044754	iron ion binding|cellular_component|cytoplasm|iron ion transport|cellular iron ion homeostasis|intracellular sequestering of iron ion|intracellular ferritin complex|ferric iron binding|response to lead ion|molecular_function|identical protein binding|autolysosome	rno04216,rno04217,rno04978	Ferroptosis|Necroptosis|Mineral absorption
Rundc3a	0.0389173	0.102	0.3	1	-1.61415	0.560289	-0.835758	Down	GeneID:303569,Genbank:XM_006247335.3,RGD:735057	RUN domain containing 3A	GO:0030250,GO:0030828,GO:0031284,GO:0035091,GO:0051428,GO:0005737,GO:0005829,GO:0005886	guanylate cyclase activator activity|positive regulation of cGMP biosynthetic process|positive regulation of guanylate cyclase activity|phosphatidylinositol binding|peptide hormone receptor binding|cytoplasm|cytosol|plasma membrane
Rab24	0.0389663	0.068	0.25	1	-2.32513	0.576839	-0.793761	Down	GeneID:361208,Genbank:NM_001015023.1,RGD:1309112	RAB24, member RAS oncogene family	GO:0003924,GO:0005525,GO:0005776	GTPase activity|GTP binding|autophagosome
Tmem256	0.0389931	0.068	0.25	1	-2.31012	0.603851	-0.727735	Down	GeneID:287442,Genbank:NM_001170549.1,RGD:1563438	transmembrane protein 256	GO:0016021	integral component of membrane
Sarnp	0.0395806	0.169	0.4	1	-1.28975	0.610106	-0.712868	Down	GeneID:362819,Genbank:NM_001033070.1,RGD:1305692	SAP domain containing ribonucleoprotein	GO:0003677,GO:0005575,GO:0006351,GO:0006355,GO:0006406,GO:0006417,GO:0008150,GO:0016607,GO:0036464,GO:0000346,GO:0003674	DNA binding|cellular_component|transcription, DNA-templated|regulation of transcription, DNA-templated|mRNA export from nucleus|regulation of translation|biological_process|nuclear speck|cytoplasmic ribonucleoprotein granule|transcription export complex|molecular_function
Tmem41a	0.0396561	0.068	0.25	1	-2.26286	0.606208	-0.722116	Down	GeneID:681708,Genbank:NM_001100805.1,RGD:1591692	transmembrane protein 41a	GO:0016021	integral component of membrane
Tmem205	0.0397369	0.085	0.275	1	-1.98505	0.638461	-0.647329	Down	GeneID:300441,Genbank:NM_001106804.1,RGD:1563250	transmembrane protein 205	GO:0016021	integral component of membrane
Smim26	0.0400839	0.102	0.3	1	-1.91404	0.644063	-0.634725	Down	--	--	--	--	--	--
Abcd3	0.0400959	0.068	0.25	1	-2.45652	0.557598	-0.842702	Down	GeneID:25270,Genbank:NM_012804.1,RGD:2007	ATP binding cassette subfamily D member 3	GO:0055085,GO:0015910,GO:0005524,GO:0016021,GO:0005739,GO:0016887,GO:0005777,GO:0005778,GO:0042493,GO:0005782,GO:0042626,GO:0006633,GO:0042760,GO:0042803,GO:0006635,GO:0005324,GO:0043231,GO:0007031,GO:0005515,GO:0043621,GO:0014070	transmembrane transport|peroxisomal long-chain fatty acid import|ATP binding|integral component of membrane|mitochondrion|ATPase activity|peroxisome|peroxisomal membrane|response to drug|peroxisomal matrix|ATPase activity, coupled to transmembrane movement of substances|fatty acid biosynthetic process|very long-chain fatty acid catabolic process|protein homodimerization activity|fatty acid beta-o…	rno02010,rno04146	ABC transporters|Peroxisome
Atp6v1b2	0.04059	0.271	0.4	1	-0.733853	1.51218	0.59663	Up	GeneID:117596,Genbank:NM_057213.2,RGD:620284	ATPase H+ transporting V1 subunit B2	GO:0043231,GO:0005829,GO:0046034,GO:0005886,GO:0005902,GO:0007035,GO:0015991,GO:0016021,GO:0016787,GO:0030641,GO:0033180,GO:0001726,GO:0042470,GO:0005524,GO:0043209,GO:0005737	intracellular membrane-bounded organelle|cytosol|ATP metabolic process|plasma membrane|microvillus|vacuolar acidification|ATP hydrolysis coupled proton transport|integral component of membrane|hydrolase activity|regulation of cellular pH|proton-transporting V-type ATPase, V1 domain|ruffle|melanosome|ATP binding|myelin sheath|cytoplasm	rno00190,rno04150,rno04145,rno04966,rno04721,rno05323	Oxidative phosphorylation|mTOR signaling pathway|Phagosome|Collecting duct acid secretion|Synaptic vesicle cycle|Rheumatoid arthritis
Dynll2	0.0409426	0.475	0.575	1	0.178825	1.74463	0.802923	Up	GeneID:140734,Genbank:XM_006247077.3,RGD:619860	dynein light chain LC8-type 2	GO:0051959,GO:0005868,GO:0060271,GO:0097110,GO:0005874,GO:0008574,GO:0010970,GO:2000582,GO:0016459,GO:0030286,GO:0031475,GO:0042803,GO:0005515,GO:0045505,GO:0005737,GO:0046982,GO:0005813	dynein light intermediate chain binding|cytoplasmic dynein complex|cilium assembly|scaffold protein binding|microtubule|ATP-dependent microtubule motor activity, plus-end-directed|transport along microtubule|positive regulation of ATP-dependent microtubule motor activity, plus-end-directed|myosin complex|dynein complex|myosin V complex|protein homodimerization activity|protein binding|dynein inte…	rno04962	Vasopressin-regulated water reabsorption
Neurl1	0.0411271	0.085	0.275	1	-1.9135	0.585667	-0.771848	Down	GeneID:309459,Genbank:XM_006231510.3,RGD:1307021	neuralized E3 ubiquitin protein ligase 1	GO:0090129,GO:0043204,GO:0005737,GO:0097440,GO:0045183,GO:0005886,GO:0045741,GO:0006417,GO:0006513,GO:0007288,GO:0007420,GO:0007519,GO:0045746,GO:0007595,GO:0048170,GO:0008285,GO:0051491,GO:0014069,GO:0060999,GO:0030317,GO:0003674,GO:0061630,GO:0043065,GO:0004842,GO:0071230,GO:0043197,GO:0005575	positive regulation of synapse maturation|perikaryon|cytoplasm|apical dendrite|translation factor activity, non-nucleic acid binding|plasma membrane|positive regulation of epidermal growth factor-activated receptor activity|regulation of translation|protein monoubiquitination|sperm axoneme assembly|brain development|skeletal muscle tissue development|negative regulation of Notch signaling pathway…
Tmed9	0.0416277	0.339	0.45	1	-0.422963	1.56144	0.642873	Up	GeneID:361207,Genbank:NM_001009703.1,RGD:1307627	transmembrane p24 trafficking protein 9	GO:0019905,GO:0005783,GO:0030134,GO:0032527,GO:0005789,GO:0005793,GO:0005794,GO:0033116,GO:0006886,GO:0034498,GO:0006888,GO:0048205,GO:0007030,GO:0000139,GO:0010638,GO:0004871,GO:0016021,GO:0005515	syntaxin binding|endoplasmic reticulum|COPII-coated ER to Golgi transport vesicle|protein exit from endoplasmic reticulum|endoplasmic reticulum membrane|endoplasmic reticulum-Golgi intermediate compartment|Golgi apparatus|endoplasmic reticulum-Golgi intermediate compartment membrane|intracellular protein transport|early endosome to Golgi transport|ER to Golgi vesicle-mediated transport|COPI coati…
Aamp	0.041945	0.136	0.35	1	-1.41382	0.432517	-1.20917	Down	GeneID:301512,Genbank:NM_001106920.1,RGD:1306281	angio-associated, migratory cell protein	GO:0009986,GO:0014909,GO:0015630,GO:0030687,GO:0042273,GO:0045171,GO:0051082,GO:0005829,GO:0008201	cell surface|smooth muscle cell migration|microtubule cytoskeleton|preribosome, large subunit precursor|ribosomal large subunit biogenesis|intercellular bridge|unfolded protein binding|cytosol|heparin binding
Gnas	0.0420037	0.102	0.3	1	-1.47469	0.556685	-0.845067	Down	GeneID:24896,Genbank:NM_001159653.1,RGD:2716	GNAS complex locusGO:0004871,GO:0005159,GO:0005515,GO:0005886,GO:0005525,GO:0006112,GO:0006306,GO:0006357,GO:0007186,GO:0007188,GO:0016020,GO:0007189,GO:0016324,GO:0019904,GO:0030054,GO:0030425,GO:0030819,GO:0031224,GO:0001501,GO:0035255,GO:0031681,GO:0001664,GO:0031683,GO:0001726,GO:0035264,GO:0001894,GO:0035814,GO:0001934,GO:0040015,GO:0001958,GO:0040032,GO:0001965,GO:0042383,GO:0003924,GO:0047…	signal transducer activity|insulin-like growth factor receptor binding|protein binding|plasma membrane|GTP binding|energy reserve metabolic process|DNA methylation|regulation of transcription by RNA polymerase II|G-protein coupled receptor signaling pathway|adenylate cyclase-modulating G-protein coupled receptor signaling pathway|membrane|adenylate cyclase-activating G-protein coupled receptor si…	rno04015,rno04020,rno04072,rno04024,rno04540,rno04611,rno04911,rno04922,rno04923,rno04912,rno04913,rno04915,rno04921,rno04926,rno04918,rno04916,rno04924,rno04925,rno04927,rno04261,rno04270,rno04970,rno04971,rno04972,rno04976,rno04962,rno04961,rno04724,rno04728,rno04726,rno04730,rno04750,rno04713,rno04714,rno05200,rno05030,rno05031,rno05032,rno05034,rno05414,rno04934,rno05165,rno05146,rno05142,rno…	Rap1 signaling pathway|Calcium signaling pathway|Phospholipase D signaling pathway|cAMP signaling pathway|Gap junction|Platelet activation|Insulin secretion|Glucagon signaling pathway|Regulation of lipolysis in adipocyte|GnRH signaling pathway|Ovarian Steroidogenesis|Estrogen signaling pathway|Oxytocin signaling pathway|Relaxin signaling pathway|Thyroid hormone synthesis|Melanogenesis|Renin secre…
Pigx	0.04275	0.102	0.3	1	-1.95209	0.625176	-0.677666	Down	GeneID:288041,Genbank:NM_001100651.1,RGD:1307289	phosphatidylinositol glycan anchor biosynthesis, class X	GO:0005789,GO:0006506,GO:0016021	endoplasmic reticulum membrane|GPI anchor biosynthetic process|integral component of membrane	rno00563	Glycosylphosphatidylinositol(GPI)-anchor biosynthesis
Commd7	0.0435214	0.085	0.275	1	-2.27923	0.589926	-0.761395	Down	GeneID:296285,Genbank:NM_001030029.1,RGD:1307786	COMM domain containing 7	GO:0043231,GO:0045892,GO:0051059,GO:0032088,GO:0033209	intracellular membrane-bounded organelle|negative regulation of transcription, DNA-templated|NF-kappaB binding|negative regulation of NF-kappaB transcription factor activity|tumor necrosis factor-mediated signaling pathway
Cd47	0.0435776	0.254	0.5	1	-0.459836	0.530854	-0.913612	Down	GeneID:29364,Genbank:XM_006248267.2,RGD:2308	Cd47 molecule	GO:0050870,GO:0007229,GO:0070053,GO:0008228,GO:0070062,GO:0008284,GO:0009617,GO:0016477,GO:0022409,GO:0050729,GO:0050766,GO:0005887,GO:0007155	positive regulation of T cell activation|integrin-mediated signaling pathway|thrombospondin receptor activity|opsonization|extracellular exosome|positive regulation of cell proliferation|response to bacterium|cell migration|positive regulation of cell-cell adhesion|positive regulation of inflammatory response|positive regulation of phagocytosis|integral component of plasma membrane|cell adhesion	rno04512	ECM-receptor interaction
Senp6	0.0441247	0.119	0.325	1	-1.73543	0.481993	-1.05292	Down	GeneID:300860,Genbank:XM_006243436.2,RGD:1304565	SUMO1/sentrin specific peptidase 6	GO:0005829,GO:0016926,GO:0016929,GO:0070139,GO:0070646,GO:0090169,GO:0090234,GO:0005654	cytosol|protein desumoylation|SUMO-specific protease activity|SUMO-specific endopeptidase activity|protein modification by small protein removal|regulation of spindle assembly|regulation of kinetochore assembly|nucleoplasm
AABR07043389.1	0.0442733	0.119	0.325	1	-1.35922	0.499706	-1.00085	Down	--	--	--	--	--	--
Cyhr1	0.0450991	0.119	0.325	1	-1.55733	0.485276	-1.04312	Down	GeneID:100362155,Genbank:NM_001025122.2,RGD:2318728	cysteine and histidine rich 1	GO:0005737,GO:0008270,GO:0016021,GO:0048471,GO:0005635,GO:0005654	cytoplasm|zinc ion binding|integral component of membrane|perinuclear region of cytoplasm|nuclear envelope|nucleoplasm
Ube2h	0.0454873	0.169	0.25	1	-1.62962	1.97744	0.983636	Up	GeneID:296956,Genbank:NM_001172127.1,RGD:2319288	ubiquitin-conjugating enzyme E2H	GO:0006511,GO:0031625,GO:0043161,GO:0061630,GO:0061631,GO:0070936,GO:0070979,GO:0004842,GO:0005524,GO:0005737	ubiquitin-dependent protein catabolic process|ubiquitin protein ligase binding|proteasome-mediated ubiquitin-dependent protein catabolic process|ubiquitin protein ligase activity|ubiquitin conjugating enzyme activity|protein K48-linked ubiquitination|protein K11-linked ubiquitination|ubiquitin-protein transferase activity|ATP binding|cytoplasm	rno04120	Ubiquitin mediated proteolysis
AABR07000398.1	0.0457674	0.712	0.6	1	0.823244	1.92803	0.94713	Up	--	--	--	--	--	--

## Sheet: N3
gene	pvalue	pct.1	pct.2	padj	baseMean	FoldChange	log2FoldChange	up_down	Dbxref	product	GO_id	GO_term	pathway	pathway_description
Tmsb4x	1.89742e-05	0.986	0.714	0.618995	1.5388	2.82042	1.49591	Up	GeneID:81814,Genbank:NM_031136.1,RGD:621622	thymosin beta 4, X-linked	GO:1903026,GO:0032088,GO:0005576,GO:1905273,GO:0033209,GO:0005615,GO:2000483,GO:0042989,GO:0005622,GO:2001028,GO:0005634,GO:0005737,GO:0005829,GO:0005856,GO:2001171,GO:0007015,GO:0043536,GO:0007253,GO:0050727,GO:0019899,GO:0001649,GO:1901222,GO:0030334,GO:0003785,GO:1901223,GO:0031941	negative regulation of RNA polymerase II regulatory region sequence-specific DNA binding|negative regulation of NF-kappaB transcription factor activity|extracellular region|positive regulation of proton-transporting ATP synthase activity, rotational mechanism|tumor necrosis factor-mediated signaling pathway|extracellular space|negative regulation of interleukin-8 secretion|sequestering of actin m…	rno04810	Regulation of actin cytoskeleton
Icam1	0.000707008	0.042	0.381	1	-1.57849	0.23938	-2.06263	Down	GeneID:25464,Genbank:NM_012967.1,RGD:2857	intercellular adhesion molecule 1	GO:0005178,GO:0005615,GO:0005886,GO:0005887,GO:0007155,GO:0031012,GO:0031669,GO:0007159,GO:0032496,GO:0007569,GO:0032868,GO:0033627,GO:0034698,GO:0042493,GO:0051092,GO:0043200,GO:0051926,GO:0043547,GO:0061028,GO:0044406,GO:0070062,GO:0070374,GO:0071222,GO:0071310,GO:0001541,GO:0098609,GO:0071312,GO:0001666,GO:1900027,GO:0071333,GO:0001772,GO:1902042,GO:0001975,GO:1904996,GO:0002291,GO:1990830,GO:…	integrin binding|extracellular space|plasma membrane|integral component of plasma membrane|cell adhesion|extracellular matrix|cellular response to nutrient levels|leukocyte cell-cell adhesion|response to lipopolysaccharide|cell aging|response to insulin|cell adhesion mediated by integrin|response to gonadotropin|response to drug|positive regulation of NF-kappaB transcription factor activity|respo…	rno04064,rno04668,rno04514,rno04650,rno04670,rno05323,rno05418,rno05416,rno04933,rno05150,rno05166,rno05164,rno05167,rno05169,rno05144,rno05143	NF-kappa B signaling pathway|TNF signaling pathway|Cell adhesion molecules (CAMs)|Natural killer cell mediated cytotoxicity|Leukocyte transendothelial migration|Rheumatoid arthritis|Fluid shear stress and atherosclerosis|Viral myocarditis|AGE-RAGE signaling pathway in diabetic complications|Staphylococcus aureus infection|HTLV-I infection|Influenza A|Kaposi's sarcoma-associated herpesvirus infect…
Mmp14	0.000788959	0	0.19	1	#NAME?	0.268402	-1.89753	Down	GeneID:81707,Genbank:NM_031056.1,RGD:620198	matrix metallopeptidase 14	GO:0005178,GO:0005615,GO:0005634,GO:0005737,GO:0005829,GO:0016504,GO:0005886,GO:0030307,GO:0006508,GO:0030324,GO:0006979,GO:0030335,GO:0030574,GO:0031012,GO:0031410,GO:0048701,GO:0031638,GO:0048754,GO:0035987,GO:0048771,GO:0035988,GO:0051895,GO:0060322,GO:0060348,GO:0001503,GO:0070006,GO:0097094,GO:0001525,GO:1905523,GO:0001541,GO:0001666,GO:0001935,GO:0001958,GO:0004222,GO:0008270,GO:0008584,GO:…	integrin binding|extracellular space|nucleus|cytoplasm|cytosol|peptidase activator activity|plasma membrane|positive regulation of cell growth|proteolysis|lung development|response to oxidative stress|positive regulation of cell migration|collagen catabolic process|extracellular matrix|cytoplasmic vesicle|embryonic cranial skeleton morphogenesis|zymogen activation|branching morphogenesis of an ep…	rno04668,rno04912	TNF signaling pathway|GnRH signaling pathway
Serpinb6a	0.001324	0.268	0	1	#NAME?	4.34222	2.11843	Up	--	--	--	--	--	--
AC134224.1	0.00145153	0.915	0.857	1	1.71818	1.88576	0.915148	Up	--	--	--	--	--	--
Lmna	0.00206987	0.592	0.714	1	1.08035	0.447957	-1.15857	Down	GeneID:60374,Genbank:NM_001002016.2,RGD:620456	lamin A/C	GO:0005654,GO:0005882,GO:0006997,GO:0006998,GO:0007283,GO:0034504,GO:0007517,GO:0008157,GO:0034613,GO:0008285,GO:0042802,GO:0045669,GO:0048471,GO:0055015,GO:1903243,GO:0071456,GO:1904178,GO:2001237,GO:0005198,GO:0005515,GO:0005634,GO:0005635,GO:0005638,GO:0009612,GO:0010628,GO:0016363,GO:0030334,GO:0030951,GO:0072201,GO:0031965,GO:0090201,GO:0032204,GO:0090343,GO:0090398,GO:1900180	nucleoplasm|intermediate filament|nucleus organization|nuclear envelope organization|spermatogenesis|protein localization to nucleus|muscle organ development|protein phosphatase 1 binding|cellular protein localization|negative regulation of cell proliferation|identical protein binding|positive regulation of osteoblast differentiation|perinuclear region of cytoplasm|ventricular cardiac muscle cell…	rno04210,rno05410,rno05412,rno05414	Apoptosis|Hypertrophic cardiomyopathy (HCM)|Arrhythmogenic right ventricular cardiomyopathy (ARVC)|Dilated cardiomyopathy (DCM)
N4bp2l2	0.00380244	0.225	0	1	#NAME?	4.34522	2.11943	Up	GeneID:288416,Genbank:XM_006248736.3,RGD:1359603	NEDD4 binding protein 2-like 2	GO:0001106,GO:0001701,GO:0001824,GO:0005634,GO:0017053,GO:0019899,GO:1902035,GO:1902037,GO:0000122	RNA polymerase II transcription corepressor activity|in utero embryonic development|blastocyst development|nucleus|transcriptional repressor complex|enzyme binding|positive regulation of hematopoietic stem cell proliferation|negative regulation of hematopoietic stem cell differentiation|negative regulation of transcription by RNA polymerase II
Nop14	0.00380244	0.225	0	1	#NAME?	3.58281	1.84109	Up	GeneID:289724,Genbank:XM_006251192.1,RGD:1305605	NOP14 nucleolar protein	GO:0019899,GO:0030490,GO:0030692,GO:0032040,GO:0005634,GO:0005730	enzyme binding|maturation of SSU-rRNA|Noc4p-Nop14p complex|small-subunit processome|nucleus|nucleolus
Aars	0.00406468	0.028	0.286	1	-2.06775	0.306384	-1.70659	Down	GeneID:292023,Genbank:NM_001100517.1,RGD:1304832	alanyl-tRNA synthetase	GO:0050905,GO:0006419,GO:0002161,GO:0106074,GO:0002196,GO:0140018,GO:0004813,GO:0005524,GO:0005737,GO:0016597,GO:0005739,GO:0021680,GO:0005829,GO:0043524,GO:0000049,GO:0046872,GO:0006400,GO:0050885	neuromuscular process|alanyl-tRNA aminoacylation|aminoacyl-tRNA editing activity|aminoacyl-tRNA metabolism involved in translational fidelity|Ser-tRNA(Ala) hydrolase activity|regulation of cytoplasmic translational fidelity|alanine-tRNA ligase activity|ATP binding|cytoplasm|amino acid binding|mitochondrion|cerebellar Purkinje cell layer development|cytosol|negative regulation of neuron apoptotic …	rno00970	Aminoacyl-tRNA biosynthesis
Srsf2	0.00409559	0.225	0.619	1	-0.0533976	0.441675	-1.17894	Down	GeneID:494445,Genbank:NM_001009720.2,RGD:1359422	serine and arginine rich splicing factor 2	GO:0005634,GO:0005681,GO:0005829,GO:0006397,GO:0008380,GO:0016605,GO:0016607,GO:0033197,GO:0035061,GO:0000278,GO:0036002,GO:0000381,GO:0005080	nucleus|spliceosomal complex|cytosol|mRNA processing|RNA splicing|PML body|nuclear speck|response to vitamin E|interchromatin granule|mitotic cell cycle|pre-mRNA binding|regulation of alternative mRNA splicing, via spliceosome|protein kinase C binding	rno03040,rno05168	Spliceosome|Herpes simplex infection
Dab2ip	0.00440265	0	0.143	1	#NAME?	0.370637	-1.43192	Down	GeneID:192126,Genbank:NM_138710.3,RGD:621686	DAB2 interacting protein	GO:0043025,GO:0043065,GO:0043087,GO:0043122,GO:0043410,GO:0043497,GO:0043124,GO:0043507,GO:0043547,GO:0043548,GO:0044877,GO:0043553,GO:0045296,GO:0045732,GO:0045892,GO:0048812,GO:0050679,GO:0045944,GO:0050680,GO:0005096,GO:0051721,GO:0005123,GO:0090129,GO:0071158,GO:0070059,GO:0071222,GO:0005515,GO:1900006,GO:0070273,GO:0005737,GO:0071347,GO:0008625,GO:1900744,GO:0010596,GO:0005886,GO:1990597,GO:…	neuronal cell body|positive regulation of apoptotic process|regulation of GTPase activity|regulation of I-kappaB kinase/NF-kappaB signaling|positive regulation of MAPK cascade|regulation of protein heterodimerization activity|negative regulation of I-kappaB kinase/NF-kappaB signaling|positive regulation of JUN kinase activity|positive regulation of GTPase activity|phosphatidylinositol 3-kinase bi…	rno04668,rno04210	TNF signaling pathway|Apoptosis
Fitm2	0.00440265	0	0.143	1	#NAME?	0.343823	-1.54026	Down	GeneID:311617,Genbank:NM_001107799.1,RGD:1307696	fat storage-inducing transmembrane protein 2	GO:0034389,GO:0007010,GO:0008654,GO:0035356,GO:0010866,GO:0010890,GO:0019915,GO:0022604,GO:0030176,GO:0003674,GO:0030730,GO:0005623,GO:0005789	lipid particle organization|cytoskeleton organization|phospholipid biosynthetic process|cellular triglyceride homeostasis|regulation of triglyceride biosynthetic process|positive regulation of sequestering of triglyceride|lipid storage|regulation of cell morphogenesis|integral component of endoplasmic reticulum membrane|molecular_function|sequestering of triglyceride|cell|endoplasmic reticulum me…
Xrcc6	0.00440265	0	0.143	1	#NAME?	0.323843	-1.62664	Down	GeneID:25019,Genbank:XM_008765671.2,RGD:2643	X-ray repair cross complementing 6	GO:0004003,GO:0005515,GO:0005634,GO:0005654,GO:0005667,GO:0032508,GO:0005730,GO:0032991,GO:0005737,GO:0032993,GO:0033151,GO:0042162,GO:0043564,GO:0071475,GO:0071480,GO:0044212,GO:0044877,GO:0071481,GO:0097680,GO:0000723,GO:0000784,GO:0002218,GO:0003684,GO:0003690,GO:0003691,GO:0006302,GO:0006303,GO:0006974,GO:0007420,GO:0008022,GO:0045860,GO:0010212,GO:0045892,GO:0030332,GO:0045893,GO:0045944,GO:…	ATP-dependent DNA helicase activity|protein binding|nucleus|nucleoplasm|transcription factor complex|DNA duplex unwinding|nucleolus|protein-containing complex|cytoplasm|protein-DNA complex|V(D)J recombination|telomeric DNA binding|Ku70:Ku80 complex|cellular hyperosmotic salinity response|cellular response to gamma radiation|transcription regulatory region DNA binding|protein-containing complex bi…	rno03450	Non-homologous end-joining
Ttc28	0.00440265	0	0.143	1	#NAME?	0.315191	-1.6657	Down	GeneID:304558,Genbank:XM_006249584.3,RGD:1594541	tetratricopeptide repeat domain 28	GO:0007346,GO:0019900,GO:0030496	regulation of mitotic cell cycle|kinase binding|midbody
Dbi	0.00474411	0.901	1	1	1.78964	0.581394	-0.782411	Down	GeneID:25045,Genbank:NM_031853.4,RGD:2490	diazepam binding inhibitor, acyl-CoA binding protein	GO:0036042,GO:0008289,GO:0001942,GO:0036151,GO:0014009,GO:0005515,GO:0043292,GO:0018345,GO:0005615,GO:0043588,GO:0005634,GO:0005737,GO:0005794,GO:0005886,GO:0021670,GO:0006637,GO:0046889,GO:0030156,GO:0006641,GO:0046983,GO:0030157,GO:0006694,GO:0051281,GO:0031670,GO:0007420,GO:0000062,GO:0060291,GO:0031999,GO:0007611,GO:0097038,GO:0032228,GO:0008021,GO:0001662	long-chain fatty acyl-CoA binding|lipid binding|hair follicle development|phosphatidylcholine acyl-chain remodeling|glial cell proliferation|protein binding|contractile fiber|protein palmitoylation|extracellular space|skin development|nucleus|cytoplasm|Golgi apparatus|plasma membrane|lateral ventricle development|acyl-CoA metabolic process|positive regulation of lipid biosynthetic process|benzodi…	rno03320	PPAR signaling pathway
Rhoc	0.00476937	0.099	0.429	1	-0.906073	0.338201	-1.56405	Down	GeneID:295342,Genbank:XM_006233074.1,RGD:1304965	ras homolog family member C	GO:0060193,GO:0032154,GO:0007266,GO:0003924,GO:1902766,GO:0032420,GO:0008360,GO:0004871,GO:0032464,GO:0016020,GO:0005525,GO:0032956,GO:0005634,GO:0005737,GO:0005829,GO:0016477,GO:0005886,GO:0043005,GO:0019901,GO:0043231,GO:0030334,GO:0005938,GO:0043297,GO:0030950,GO:0007015,GO:0000281,GO:0044319,GO:0031410,GO:0007163,GO:0000910,GO:0051017,GO:0032153,GO:0007264	positive regulation of lipase activity|cleavage furrow|Rho protein signal transduction|GTPase activity|skeletal muscle satellite cell migration|stereocilium|regulation of cell shape|signal transducer activity|positive regulation of protein homooligomerization|membrane|GTP binding|regulation of actin cytoskeleton organization|nucleus|cytoplasm|cytosol|cell migration|plasma membrane|neuron projecti…
Nasp	0.00536123	0.211	0	1	#NAME?	3.93707	1.97712	Up	GeneID:298441,Genbank:XM_006238646.3,RGD:1359609	nuclear autoantigenic sperm protein	GO:0044877,GO:0032991,GO:0006260,GO:0001824,GO:0006334,GO:0033574,GO:0006335,GO:0003674,GO:0034080,GO:0005575,GO:0005634,GO:0005654,GO:0042393,GO:0006336,GO:0008283,GO:0005737,GO:0000082,GO:0043486,GO:0008584,GO:0015031,GO:0000790	protein-containing complex binding|protein-containing complex|DNA replication|blastocyst development|nucleosome assembly|response to testosterone|DNA replication-dependent nucleosome assembly|molecular_function|CENP-A containing nucleosome assembly|cellular_component|nucleus|nucleoplasm|histone binding|DNA replication-independent nucleosome assembly|cell proliferation|cytoplasm|G1/S transition of…
Tjp1	0.00536123	0.211	0	1	#NAME?	3.95232	1.9827	Up	GeneID:292994,Genbank:NM_001106266.1,RGD:1306305	tight junction protein 1	GO:0005911,GO:0005912,GO:0005913,GO:0005921,GO:0005923,GO:0032496,GO:0007605,GO:0032991,GO:0008022,GO:0009986,GO:0042493,GO:0043116,GO:0043296,GO:0045177,GO:0045296,GO:0045471,GO:0046581,GO:0001825,GO:0005515,GO:0005524,GO:0005634,GO:0005737,GO:0005829,GO:0005886,GO:0014704,GO:0016020,GO:0016301,GO:0016310,GO:0016323,GO:0016324,GO:0016327,GO:0070160,GO:0019904,GO:0070830,GO:0030054,GO:0071000,GO:…	cell-cell junction|adherens junction|cell-cell adherens junction|gap junction|bicellular tight junction|response to lipopolysaccharide|sensory perception of sound|protein-containing complex|protein C-terminus binding|cell surface|response to drug|negative regulation of vascular permeability|apical junction complex|apical part of cell|cadherin binding|response to ethanol|intercellular canaliculus|…	rno04520,rno04530,rno04540,rno05132	Adherens junction|Tight junction|Gap junction|Salmonella infection
Rpl24	0.00712386	0.408	0.095	1	-1.03131	4.24406	2.08544	Up	GeneID:64307,Genbank:NM_022515.1,RGD:621191	ribosomal protein L24	GO:0022626,GO:0007093,GO:0002181,GO:0031290,GO:0008150,GO:0003674,GO:0010458,GO:0003723,GO:0042788,GO:0003735,GO:0005737,GO:0005783,GO:0005829,GO:0045296,GO:0021554,GO:0006412,GO:0060041,GO:0022625,GO:0000027,GO:1902626	cytosolic ribosome|mitotic cell cycle checkpoint|cytoplasmic translation|retinal ganglion cell axon guidance|biological_process|molecular_function|exit from mitosis|RNA binding|polysomal ribosome|structural constituent of ribosome|cytoplasm|endoplasmic reticulum|cytosol|cadherin binding|optic nerve development|translation|retina development in camera-type eye|cytosolic large ribosomal subunit|rib…	rno03010	Ribosome
Ubap2l	0.00753205	0.197	0	1	#NAME?	3.46511	1.7929	Up	--	--	--	--	--	--
Ifih1	0.0105474	0.183	0	1	#NAME?	3.10799	1.63598	Up	GeneID:499801,Genbank:NM_001109199.1,RGD:1560496	interferon induced with helicase C domain 1	GO:0051607,GO:0005524,GO:0060760,GO:0005737,GO:0071360,GO:0008270,GO:0009615,GO:0016787,GO:0016925,GO:0032727,GO:1902741,GO:0032728,GO:1904469,GO:0035549,GO:2000778,GO:0039530,GO:0042802,GO:0003677,GO:0043021,GO:0003725,GO:0045087,GO:0003727	defense response to virus|ATP binding|positive regulation of response to cytokine stimulus|cytoplasm|cellular response to exogenous dsRNA|zinc ion binding|response to virus|hydrolase activity|protein sumoylation|positive regulation of interferon-alpha production|positive regulation of interferon-alpha secretion|positive regulation of interferon-beta production|positive regulation of tumor necrosi…	rno04622,rno05162,rno05164,rno05161,rno05168	RIG-I-like receptor signaling pathway|Measles|Influenza A|Hepatitis B|Herpes simplex infection
Prdx5	0.0105474	0.183	0	1	#NAME?	3.66883	1.87532	Up	GeneID:113898,Genbank:NM_053610.1,RGD:71007	peroxiredoxin 5	GO:0005737,GO:0005739,GO:0005777,GO:0031410,GO:0032967,GO:0034599,GO:0005782,GO:0034614,GO:0042744,GO:0055114,GO:0043027,GO:0060785,GO:0070995,GO:0043066,GO:0072541,GO:0098869,GO:2001057,GO:0001016,GO:0004601,GO:0005102,GO:0005634,GO:0005829,GO:0006915,GO:0006979,GO:0008379,GO:0016209,GO:0043154,GO:0016480,GO:0043231,GO:0045454,GO:0046983,GO:0048471,GO:0051354,GO:0051920	cytoplasm|mitochondrion|peroxisome|cytoplasmic vesicle|positive regulation of collagen biosynthetic process|cellular response to oxidative stress|peroxisomal matrix|cellular response to reactive oxygen species|hydrogen peroxide catabolic process|oxidation-reduction process|cysteine-type endopeptidase inhibitor activity involved in apoptotic process|regulation of apoptosis involved in tissue homeo…	rno04146	Peroxisome
Pfn1	0.0147269	0.169	0	1	#NAME?	3.71118	1.89188	Up	GeneID:64303,Genbank:NM_022511.2,RGD:621825	profilin 1	GO:0005546,GO:0005615,GO:0005634,GO:0005737,GO:0043005,GO:0005856,GO:0045202,GO:0005938,GO:0045296,GO:0006357,GO:0045944,GO:0050434,GO:0050821,GO:0051054,GO:0051496,GO:0051497,GO:0070064,GO:0000774,GO:0001843,GO:0003779,GO:0003785,GO:0005102,GO:0005515,GO:0008154,GO:0010033,GO:0010634,GO:0017048,GO:0030833,GO:0030837,GO:0030838,GO:0071363,GO:0032232,GO:1900029,GO:0032233,GO:0032781	phosphatidylinositol-4,5-bisphosphate binding|extracellular space|nucleus|cytoplasm|neuron projection|cytoskeleton|synapse|cell cortex|cadherin binding|regulation of transcription by RNA polymerase II|positive regulation of transcription by RNA polymerase II|positive regulation of viral transcription|protein stabilization|positive regulation of DNA metabolic process|positive regulation of stress …	rno04015,rno04810,rno05132	Rap1 signaling pathway|Regulation of actin cytoskeleton|Salmonella infection
Ppfia1	0.0147269	0.169	0	1	#NAME?	3.29624	1.72082	Up	GeneID:293645,Genbank:NM_001106320.2,RGD:1309009	PTPRF interacting protein alpha 1	GO:0030425,GO:0032991,GO:0051497,GO:1903077,GO:0005829,GO:0005925,GO:0030424	dendrite|protein-containing complex|negative regulation of stress fiber assembly|negative regulation of protein localization to plasma membrane|cytosol|focal adhesion|axon
Ankib1	0.0147269	0.169	0	1	#NAME?	3.16709	1.66316	Up	GeneID:368062,Genbank:NM_001134781.1,RGD:1597088	ankyrin repeat and IBR domain containing 1	GO:0005737,GO:0016567,GO:0031624,GO:0032436,GO:0046872,GO:0061630,GO:0000151,GO:0000209,GO:0004842	cytoplasm|protein ubiquitination|ubiquitin conjugating enzyme binding|positive regulation of proteasomal ubiquitin-dependent protein catabolic process|metal ion binding|ubiquitin protein ligase activity|ubiquitin ligase complex|protein polyubiquitination|ubiquitin-protein transferase activity
Ddit3	0.0147269	0.169	0	1	#NAME?	3.27284	1.71054	Up	GeneID:29467,Genbank:XM_006241445.3,RGD:62391	DNA-damage inducible transcript 3	GO:0051091,GO:0051209,GO:0051259,GO:1903026,GO:0051898,GO:1990440,GO:0070059,GO:1990442,GO:1990617,GO:0001077,GO:0001955,GO:0001975,GO:0003677,GO:0006355,GO:0003700,GO:0006357,GO:0006915,GO:0006979,GO:0006983,GO:0030968,GO:0032757,GO:0006986,GO:0032792,GO:0000122,GO:0042594,GO:0032993,GO:0000976,GO:0042789,GO:0000978,GO:0042803,GO:0043565,GO:0044212,GO:0043065,GO:0044324,GO:0043161,GO:0045454,GO:…	positive regulation of DNA binding transcription factor activity|release of sequestered calcium ion into cytosol|protein complex oligomerization|negative regulation of RNA polymerase II regulatory region sequence-specific DNA binding|negative regulation of protein kinase B signaling|positive regulation of transcription from RNA polymerase II promoter in response to endoplasmic reticulum stress|in…	rno04141,rno04010,rno04210,rno05202,rno04932	Protein processing in endoplasmic reticulum|MAPK signaling pathway|Apoptosis|Transcriptional misregulation in cancers|Non-alcoholic fatty liver disease (NAFLD)
Ext1	0.0147269	0.169	0	1	#NAME?	3.25613	1.70316	Up	GeneID:299907,Genbank:NM_001130540.1,RGD:1587375	exostosin glycosyltransferase 1	GO:0072498,GO:0015020,GO:0005783,GO:0016757,GO:0005794,GO:0021772,GO:0006024,GO:0006486,GO:0007369,GO:0007411,GO:0007420,GO:0030176,GO:0033692,GO:0007492,GO:0042803,GO:0007498,GO:0046982,GO:0008375,GO:0001503,GO:0050508,GO:0015012,GO:0003674,GO:0050509,GO:0015014,GO:0005575	embryonic skeletal joint development|glucuronosyltransferase activity|endoplasmic reticulum|transferase activity, transferring glycosyl groups|Golgi apparatus|olfactory bulb development|glycosaminoglycan biosynthetic process|protein glycosylation|gastrulation|axon guidance|brain development|integral component of endoplasmic reticulum membrane|cellular polysaccharide biosynthetic process|endoderm …	rno00534	Glycosaminoglycan biosynthesis - heparan sulfate / heparin
Slc35e4	0.0149235	0.07	0.333	1	-1.42638	0.352559	-1.50406	Down	GeneID:266687,Genbank:NM_153316.2,RGD:708484	solute carrier family 35, member E4	GO:0016021	integral component of membrane
Ddx5	0.0152838	0.535	0.19	1	-0.0922631	2.61641	1.38759	Up	GeneID:287765,Genbank:XM_008768313.2,RGD:619906	DEAD-box helicase 5	GO:0003730,GO:0004004,GO:0005515,GO:0005516,GO:0005524,GO:0005634,GO:0036002,GO:0005730,GO:0043021,GO:0043517,GO:0005737,GO:0045069,GO:0045445,GO:0045667,GO:0045893,GO:1990841,GO:2001014,GO:0046332,GO:0048306,GO:0000122,GO:0000380,GO:0000381,GO:0000398,GO:0000956,GO:0001837,GO:0003712,GO:0003723,GO:0003724,GO:0006357,GO:0007623,GO:0009299,GO:0010501,GO:0019899,GO:0030509,GO:0030520,GO:0050681,GO:…	mRNA 3'-UTR binding|ATP-dependent RNA helicase activity|protein binding|calmodulin binding|ATP binding|nucleus|pre-mRNA binding|nucleolus|ribonucleoprotein complex binding|positive regulation of DNA damage response, signal transduction by p53 class mediator|cytoplasm|regulation of viral genome replication|myoblast differentiation|regulation of osteoblast differentiation|positive regulation of tra…	rno03040,rno05202,rno05205	Spliceosome|Transcriptional misregulation in cancers|Proteoglycans in cancer
Szrd1	0.0162528	0.028	0.238	1	-2.33936	0.314528	-1.66874	Down	GeneID:500575,Genbank:XM_006239264.3,RGD:1560286	SUZ RNA binding domain containing 1
Vim	0.0163971	0.704	0.667	1	1.21118	0.574212	-0.800345	Down	GeneID:81818,Genbank:NM_031140.1,RGD:621646	vimentin	GO:0005515,GO:0005737,GO:0005777,GO:0005829,GO:0008022,GO:0009314,GO:0005844,GO:0010043,GO:0010269,GO:0010628,GO:0010977,GO:0032967,GO:0033280,GO:0014002,GO:0042802,GO:0042995,GO:0043005,GO:0003725,GO:0045727,GO:0043403,GO:0005198,GO:0046697,GO:0043488,GO:0048471,GO:0005200,GO:0050770,GO:0051721,GO:0060020,GO:0005212,GO:0060252,GO:0060395,GO:0005856,GO:0005882,GO:0005886,GO:0016363,GO:0019900,GO:…	protein binding|cytoplasm|peroxisome|cytosol|protein C-terminus binding|response to radiation|polysome|response to zinc ion|response to selenium ion|positive regulation of gene expression|negative regulation of neuron projection development|positive regulation of collagen biosynthetic process|response to vitamin D|astrocyte development|identical protein binding|cell projection|neuron projection|d…	rno05206,rno05169	MicroRNAs in cancer|Epstein-Barr virus infection
AABR07044388.2	0.016534	0.028	0.238	1	-2.2823	0.375116	-1.41459	Down	--	--	--	--	--	--
AABR07058422.1	0.0196039	0.014	0.19	1	-2.81724	0.389199	-1.36142	Down	--	--	--	--	--	--
Tmed4	0.0200929	0.014	0.19	1	-2.79372	0.362071	-1.46566	Down	GeneID:305502,Genbank:XM_017599230.1,RGD:1306319	transmembrane p24 trafficking protein 4	GO:0005793,GO:0005794,GO:0006886,GO:0006888,GO:0007030,GO:0007165,GO:0016021,GO:0030134,GO:0043123,GO:0004871,GO:0005783,GO:0005789	endoplasmic reticulum-Golgi intermediate compartment|Golgi apparatus|intracellular protein transport|ER to Golgi vesicle-mediated transport|Golgi organization|signal transduction|integral component of membrane|COPII-coated ER to Golgi transport vesicle|positive regulation of I-kappaB kinase/NF-kappaB signaling|signal transducer activity|endoplasmic reticulum|endoplasmic reticulum membrane
Rps3a	0.0204518	0.577	0.238	1	0.101969	2.20332	1.13968	Up	GeneID:29288,Genbank:NM_017153.1,RGD:62078	ribosomal protein S3a	GO:0048146,GO:0022627,GO:0005515,GO:0030154,GO:0005634,GO:0031369,GO:0005730,GO:0005737,GO:0005783,GO:0043066,GO:0005829,GO:0044877,GO:0045471,GO:0006412,GO:0002181,GO:0045727,GO:0003729,GO:0048027,GO:0003735	positive regulation of fibroblast proliferation|cytosolic small ribosomal subunit|protein binding|cell differentiation|nucleus|translation initiation factor binding|nucleolus|cytoplasm|endoplasmic reticulum|negative regulation of apoptotic process|cytosol|protein-containing complex binding|response to ethanol|translation|cytoplasmic translation|positive regulation of translation|mRNA binding|mRNA…	rno03010	Ribosome
Trpm7	0.0205107	0.155	0	1	#NAME?	3.32155	1.73186	Up	GeneID:679906,Genbank:NM_053705.2,RGD:620053	transient receptor potential cation channel, subfamily M, member 7	GO:0005262,GO:0005515,GO:0005524,GO:0005623,GO:0005737,GO:0005886,GO:0016301,GO:0016340,GO:0006468,GO:0017022,GO:0030672,GO:0031032,GO:0070588,GO:0034220,GO:0043005,GO:0001726,GO:0003779,GO:0004672,GO:0004674,GO:0005216,GO:0005261,GO:0006812,GO:0006816,GO:0007613,GO:0009314,GO:0010961,GO:0043025,GO:0043065,GO:0016021,GO:0043196,GO:0046777,GO:0046872,GO:0051262,GO:0070266	calcium channel activity|protein binding|ATP binding|cell|cytoplasm|plasma membrane|kinase activity|calcium-dependent cell-matrix adhesion|protein phosphorylation|myosin binding|synaptic vesicle membrane|actomyosin structure organization|calcium ion transmembrane transport|ion transmembrane transport|neuron projection|ruffle|actin binding|protein kinase activity|protein serine/threonine kinase ac…	rno04217,rno04218,rno04621,rno04978	Necroptosis|Cellular senescence|NOD-like receptor signaling pathway|Mineral absorption
Tomm7	0.0205107	0.155	0	1	#NAME?	3.60068	1.84827	Up	GeneID:685620,Genbank:NM_001135174.1,RGD:1591393	translocase of outer mitochondrial membrane 7	GO:0005742,GO:0008150,GO:0030150,GO:0031307,GO:0031647,GO:0045040,GO:0098779,GO:1903955,GO:0003674,GO:0005575,GO:0005739	mitochondrial outer membrane translocase complex|biological_process|protein import into mitochondrial matrix|integral component of mitochondrial outer membrane|regulation of protein stability|protein import into mitochondrial outer membrane|positive regulation of mitophagy in response to mitochondrial depolarization|positive regulation of protein targeting to mitochondrion|molecular_function|cell…	rno04137	Mitophagy - animal
LOC100360057	0.0205107	0.155	0	1	#NAME?	4.17988	2.06346	Up	GeneID:100360057,Genbank:XM_002729392.5,RGD:2322888	ribosomal protein L22-like	GO:0005634,GO:0005840,GO:0006412,GO:0008201,GO:0022625,GO:0046632,GO:0002181,GO:0003735	nucleus|ribosome|translation|heparin binding|cytosolic large ribosomal subunit|alpha-beta T cell differentiation|cytoplasmic translation|structural constituent of ribosome
Sh3glb1	0.0205107	0.155	0	1	#NAME?	2.87455	1.52334	Up	GeneID:292156,Genbank:XM_017590682.1,RGD:1304859	SH3 domain -containing GRB2-like endophilin B1	GO:0005769,GO:0005829,GO:0006654,GO:0006915,GO:0007005,GO:0032991,GO:0008021,GO:0034198,GO:0008150,GO:0042149,GO:0008654,GO:0042171,GO:0042802,GO:0042803,GO:1900740,GO:0043005,GO:0043025,GO:1902254,GO:0043552,GO:1902255,GO:1903527,GO:1903778,GO:0000139,GO:1903861,GO:0000421,GO:1903955,GO:0005504,GO:2000641,GO:0005515,GO:0005575,GO:0005737,GO:0005739,GO:0005741,GO:0010508,GO:0016020,GO:0030496,GO:…	early endosome|cytosol|phosphatidic acid biosynthetic process|apoptotic process|mitochondrion organization|protein-containing complex|synaptic vesicle|cellular response to amino acid starvation|biological_process|cellular response to glucose starvation|phospholipid biosynthetic process|lysophosphatidic acid acyltransferase activity|identical protein binding|protein homodimerization activity|posit…	rno04144,rno04140	Endocytosis|Autophagy - animal
Nr2f1	0.0205107	0.155	0	1	#NAME?	2.81461	1.49293	Up	GeneID:81808,Genbank:NM_031130.1,RGD:621682	nuclear receptor subfamily 2, group F, member 1	GO:0010977,GO:0001764,GO:0021796,GO:0003700,GO:0030522,GO:0003707,GO:0004879,GO:0005634,GO:0005654,GO:0030900,GO:0005829,GO:0043401,GO:0043565,GO:0006351,GO:0044323,GO:0007399,GO:0000122,GO:0045944,GO:0008270,GO:0000978,GO:1903800,GO:0010468,GO:0001078	negative regulation of neuron projection development|neuron migration|cerebral cortex regionalization|DNA binding transcription factor activity|intracellular receptor signaling pathway|steroid hormone receptor activity|nuclear receptor activity|nucleus|nucleoplasm|forebrain development|cytosol|steroid hormone mediated signaling pathway|sequence-specific DNA binding|transcription, DNA-templated|re…
Pdia3	0.0205107	0.155	0	1	#NAME?	3.01119	1.59033	Up	GeneID:29468,Genbank:NM_017319.1,RGD:68430	protein disulfide isomerase family A, member 3	GO:0005615,GO:0005634,GO:0005737,GO:0005739,GO:0005758,GO:0005783,GO:0009986,GO:0015037,GO:0016324,GO:0019153,GO:0031667,GO:0033595,GO:0071305,GO:0034976,GO:0071560,GO:0042288,GO:1901423,GO:0042470,GO:1903334,GO:1904148,GO:2001238,GO:0001666,GO:0001669,GO:0002931,GO:0003756,GO:0005515,GO:0005576,GO:0005788,GO:0005790,GO:0005886,GO:0006457,GO:0006508,GO:0007623,GO:0008233,GO:0042802,GO:0042825,GO:…	extracellular space|nucleus|cytoplasm|mitochondrion|mitochondrial intermembrane space|endoplasmic reticulum|cell surface|peptide disulfide oxidoreductase activity|apical plasma membrane|protein-disulfide reductase (glutathione) activity|response to nutrient levels|response to genistein|cellular response to vitamin D|response to endoplasmic reticulum stress|cellular response to transforming growth…	rno04141,rno04612	Protein processing in endoplasmic reticulum|Antigen processing and presentation
Asmtl	0.0206355	0.014	0.19	1	-2.93326	0.312868	-1.67637	Down	GeneID:288527,Genbank:XM_006249001.2,RGD:1306877	acetylserotonin O-methyltransferase-like	GO:0005829,GO:0047429	cytosol|nucleoside-triphosphate diphosphatase activity
Abca8a	0.0206733	0.394	0.095	1	-0.870509	3.0099	1.58972	Up	GeneID:303638,Genbank:NM_001281824.1,RGD:1307333	ATP-binding cassette, subfamily A (ABC1), member 8a	GO:0005743,GO:0006869,GO:0008150,GO:0016021,GO:0042626,GO:0055085,GO:0003674,GO:0005524,GO:0005575	mitochondrial inner membrane|lipid transport|biological_process|integral component of membrane|ATPase activity, coupled to transmembrane movement of substances|transmembrane transport|molecular_function|ATP binding|cellular_component	rno02010	ABC transporters
Dag1	0.0207922	0.169	0.476	1	-0.323553	0.372228	-1.42574	Down	GeneID:114489,Genbank:NM_053697.1,RGD:621890	dystroglycan 1	GO:0005615,GO:0005634,GO:0005654,GO:0005737,GO:0005886,GO:0010717,GO:0014037,GO:0014044,GO:0005911,GO:0014894,GO:0015631,GO:0016010,GO:0031012,GO:0016011,GO:0031103,GO:0016020,GO:0031643,GO:0016021,GO:0033268,GO:0034399,GO:0034453,GO:0042169,GO:0001954,GO:0045860,GO:0042383,GO:0002011,GO:0048714,GO:0002162,GO:0051393,GO:0042802,GO:0003779,GO:0051898,GO:0005509,GO:0060055,GO:0005515,GO:0060441,GO:…	extracellular space|nucleus|nucleoplasm|cytoplasm|plasma membrane|regulation of epithelial to mesenchymal transition|Schwann cell differentiation|Schwann cell development|cell-cell junction|response to denervation involved in regulation of muscle adaptation|tubulin binding|dystrophin-associated glycoprotein complex|extracellular matrix|dystroglycan complex|axon regeneration|membrane|positive regu…	rno04512,rno05410,rno05412,rno05414,rno05416	ECM-receptor interaction|Hypertrophic cardiomyopathy (HCM)|Arrhythmogenic right ventricular cardiomyopathy (ARVC)|Dilated cardiomyopathy (DCM)|Viral myocarditis
Reep3	0.0208301	0.014	0.19	1	-2.9783	0.335919	-1.57381	Down	GeneID:294375,Genbank:XM_017601619.1,RGD:1560401	receptor accessory protein 3	GO:0006998,GO:0007084,GO:0016021	nuclear envelope organization|mitotic nuclear envelope reassembly|integral component of membrane
Rnf167	0.021153	0.014	0.19	1	-2.81292	0.314889	-1.66708	Down	GeneID:360554,Genbank:XM_006246750.3,RGD:1305972	ring finger protein 167	GO:0008270,GO:0012505,GO:0016021,GO:0045786,GO:0000209,GO:0004842,GO:0005737	zinc ion binding|endomembrane system|integral component of membrane|negative regulation of cell cycle|protein polyubiquitination|ubiquitin-protein transferase activity|cytoplasm
Fnbp4	0.022682	0.113	0.381	1	-1.01257	0.366983	-1.44622	Down	GeneID:311183,Genbank:XM_006234505.3,RGD:1309238	formin binding protein 4	GO:0016607	nuclear speck
Flna	0.0248078	0.056	0.286	1	-1.49637	0.357851	-1.48257	Down	GeneID:293860,Genbank:XM_006229569.3,RGD:1560614	filamin A	GO:0005730,GO:0005737,GO:0005802,GO:0005829,GO:0005884,GO:0005886,GO:0021987,GO:0005903,GO:0030018,GO:0005911,GO:0030036,GO:0007195,GO:0030334,GO:0030426,GO:0030863,GO:0031267,GO:0043066,GO:0031523,GO:0043113,GO:0031532,GO:0043198,GO:0031852,GO:0043433,GO:0044319,GO:0044325,GO:0044877,GO:0001525,GO:0060271,GO:0045022,GO:0001664,GO:0071526,GO:0045184,GO:0001837,GO:0072659,GO:0045216,GO:0001974,GO:…	nucleolus|cytoplasm|trans-Golgi network|cytosol|actin filament|plasma membrane|cerebral cortex development|brush border|Z disc|cell-cell junction|actin cytoskeleton organization|adenylate cyclase-inhibiting dopamine receptor signaling pathway|regulation of cell migration|growth cone|cortical cytoskeleton|small GTPase binding|negative regulation of apoptotic process|Myb complex|receptor clustering…	rno04010,rno04510,rno05205,rno05132	MAPK signaling pathway|Focal adhesion|Proteoglycans in cancer|Salmonella infection
Dpy19l1	0.0256858	0.056	0.286	1	-1.66717	0.401707	-1.31579	Down	GeneID:315496,Genbank:XM_006242719.3,RGD:1305822	dpy-19-like 1 (C. elegans)	GO:0018406,GO:0000030,GO:0005637,GO:0016021	protein C-linked glycosylation via 2'-alpha-mannosyl-L-tryptophan|mannosyltransferase activity|nuclear inner membrane|integral component of membrane
Irs2	0.0260212	0.113	0.381	1	-0.870997	0.461064	-1.11696	Down	GeneID:29376,Genbank:NM_001168633.1,RGD:69316	insulin receptor substrate 2	GO:0005829,GO:0005886,GO:0007420,GO:0008283,GO:0008284,GO:0008286,GO:0032024,GO:0032869,GO:0009749,GO:0032991,GO:0033673,GO:0043548,GO:0045725,GO:0002053,GO:0002903,GO:0004871,GO:0005158,GO:0005515,GO:0005575,GO:0010748,GO:0010907,GO:0019216,GO:0019901,GO:0019903,GO:0019904,GO:0030335,GO:0046326,GO:0030879,GO:0071333,GO:0030890,GO:0071889,GO:0032000,GO:1901653	cytosol|plasma membrane|brain development|cell proliferation|positive regulation of cell proliferation|insulin receptor signaling pathway|positive regulation of insulin secretion|cellular response to insulin stimulus|response to glucose|protein-containing complex|negative regulation of kinase activity|phosphatidylinositol 3-kinase binding|positive regulation of glycogen biosynthetic process|posit…	rno04068,rno04022,rno04152,rno04140,rno04910,rno04923,rno04920,rno04211,rno04213,rno05206,rno04930,rno04932,rno04931	FoxO signaling pathway|cGMP - PKG signaling pathway|AMPK signaling pathway|Autophagy - animal|Insulin signaling pathway|Regulation of lipolysis in adipocyte|Adipocytokine signaling pathway|Longevity regulating pathway - mammal|Longevity regulating pathway - multiple species|MicroRNAs in cancer|Type II diabetes mellitus|Non-alcoholic fatty liver disease (NAFLD)|Insulin resistance
Nt5dc2	0.0262336	0.042	0.238	1	-1.98376	0.53371	-0.905873	Down	GeneID:290558,Genbank:NM_001009271.1,RGD:1305524	5'-nucleotidase domain containing 2	GO:0008253,GO:0016311,GO:0046872	5'-nucleotidase activity|dephosphorylation|metal ion binding
Acsbg1	0.0279098	0.085	0.333	1	-1.2579	0.380356	-1.39458	Down	GeneID:171410,Genbank:XM_008766203.2,RGD:708557	acyl-CoA synthetase bubblegum family member 1	GO:0102391,GO:0005777,GO:0001552,GO:0005783,GO:0001676,GO:0005794,GO:0004467,GO:0031410,GO:0031957,GO:0005524,GO:0005737,GO:0000038,GO:0051384	decanoate-CoA ligase activity|peroxisome|ovarian follicle atresia|endoplasmic reticulum|long-chain fatty acid metabolic process|Golgi apparatus|long-chain fatty acid-CoA ligase activity|cytoplasmic vesicle|very long-chain fatty acid-CoA ligase activity|ATP binding|cytoplasm|very long-chain fatty acid metabolic process|response to glucocorticoid	rno00061,rno00071,rno04920,rno03320	Fatty acid biosynthesis|Fatty acid degradation|Adipocytokine signaling pathway|PPAR signaling pathway
Psmc6	0.0285066	0.141	0	1	#NAME?	2.99532	1.58271	Up	GeneID:289990,Genbank:NM_001100509.1,RGD:1308825	proteasome 26S subunit, ATPase 6	GO:0008540,GO:0016234,GO:0017025,GO:0022624,GO:0030433,GO:0031595,GO:0031597,GO:0036402,GO:0042802,GO:0045899,GO:0000502,GO:0090261,GO:0005524,GO:1901800,GO:0005634	proteasome regulatory particle, base subcomplex|inclusion body|TBP-class protein binding|proteasome accessory complex|ubiquitin-dependent ERAD pathway|nuclear proteasome complex|cytosolic proteasome complex|proteasome-activating ATPase activity|identical protein binding|positive regulation of RNA polymerase II transcriptional preinitiation complex assembly|proteasome complex|positive regulation o…	rno03050,rno05169	Proteasome|Epstein-Barr virus infection
Cct6a	0.0285066	0.141	0	1	#NAME?	2.78081	1.4755	Up	GeneID:288620,Genbank:NM_001033684.1,RGD:1304763	chaperonin containing TCP1 subunit 6A	GO:0061077,GO:0005524,GO:0071987,GO:0005829,GO:1901998,GO:0005832,GO:0005874,GO:0006458,GO:0007339,GO:1904851,GO:0032212,GO:1904871,GO:0044183,GO:1904874,GO:0044297,GO:0001669,GO:0050821,GO:0002199,GO:0051082,GO:0005515	chaperone-mediated protein folding|ATP binding|WD40-repeat domain binding|cytosol|toxin transport|chaperonin-containing T-complex|microtubule|'de novo' protein folding|binding of sperm to zona pellucida|positive regulation of establishment of protein localization to telomere|positive regulation of telomere maintenance via telomerase|positive regulation of protein localization to Cajal body|protei…
Ndufab1	0.0285066	0.141	0	1	#NAME?	2.73507	1.45158	Up	GeneID:293453,Genbank:NM_001106294.1,RGD:1305619	NADH dehydrogenase (ubiquinone) 1, alpha/beta subcomplex, 1	GO:0005575,GO:0005654,GO:0005739,GO:0005747,GO:0005829,GO:0006633,GO:0008150,GO:0009245,GO:0009249,GO:0031177,GO:0000035,GO:0032981,GO:0000036,GO:0003674	cellular_component|nucleoplasm|mitochondrion|mitochondrial respiratory chain complex I|cytosol|fatty acid biosynthetic process|biological_process|lipid A biosynthetic process|protein lipoylation|phosphopantetheine binding|acyl binding|mitochondrial respiratory chain complex I assembly|acyl carrier activity|molecular_function	rno00190,rno04723,rno04714,rno05010,rno05012,rno05016,rno04932	Oxidative phosphorylation|Retrograde endocannabinoid signaling|Thermogenesis|Alzheimer's disease|Parkinson's disease|Huntington's disease|Non-alcoholic fatty liver disease (NAFLD)
Phf3	0.0285066	0.141	0	1	#NAME?	2.88433	1.52824	Up	GeneID:363210,Genbank:NM_001108791.1,RGD:1304925	PHD finger protein 3	GO:0006351,GO:0046872	transcription, DNA-templated|metal ion binding
Zfyve27	0.0285066	0.141	0	1	#NAME?	2.78595	1.47817	Up	GeneID:309376,Genbank:XM_006231392.3,RGD:735177	zinc finger FYVE-type containing 27	GO:0016192,GO:0030176,GO:0030424,GO:0045773,GO:0030425,GO:0046872,GO:0048011,GO:0055038,GO:0071782,GO:0071787,GO:0005654,GO:0005737,GO:0005783,GO:0005829,GO:0016021,GO:0031175,GO:0032584,GO:0043621,GO:0072659	vesicle-mediated transport|integral component of endoplasmic reticulum membrane|axon|positive regulation of axon extension|dendrite|metal ion binding|neurotrophin TRK receptor signaling pathway|recycling endosome membrane|endoplasmic reticulum tubular network|endoplasmic reticulum tubular network formation|nucleoplasm|cytoplasm|endoplasmic reticulum|cytosol|integral component of membrane|neuron p…	rno04144	Endocytosis
Tdrd7	0.0285066	0.141	0	1	#NAME?	2.88042	1.52628	Up	GeneID:85425,Genbank:XM_006238108.2,RGD:619724	tudor domain containing 7	GO:0070306,GO:0003729,GO:0005737,GO:0005759,GO:0007281,GO:0007283,GO:0010608,GO:0033391,GO:0035770,GO:0002089,GO:0043186,GO:0047485	lens fiber cell differentiation|mRNA binding|cytoplasm|mitochondrial matrix|germ cell development|spermatogenesis|posttranscriptional regulation of gene expression|chromatoid body|ribonucleoprotein granule|lens morphogenesis in camera-type eye|P granule|protein N-terminus binding
Eef1a1	0.0285066	0.141	0	1	#NAME?	3.09286	1.62894	Up	GeneID:171361,Genbank:NM_175838.1,RGD:67387	eukaryotic translation elongation factor 1 alpha 1	GO:0030864,GO:0005886,GO:0003924,GO:0032587,GO:0006412,GO:0005516,GO:0035690,GO:0006414,GO:0005525,GO:0043209,GO:0005634,GO:0005730,GO:0051260,GO:0007568,GO:0005737,GO:0071364,GO:0008144,GO:0010942,GO:0005829,GO:0000049,GO:1903427,GO:0010976,GO:0003729,GO:1990090,GO:0019901,GO:0003746	cortical actin cytoskeleton|plasma membrane|GTPase activity|ruffle membrane|translation|calmodulin binding|cellular response to drug|translational elongation|GTP binding|myelin sheath|nucleus|nucleolus|protein homooligomerization|aging|cytoplasm|cellular response to epidermal growth factor stimulus|drug binding|positive regulation of cell death|cytosol|tRNA binding|negative regulation of reactive…	rno03013,rno05134	RNA transport|Legionellosis
Aatk	0.0285066	0.141	0	1	#NAME?	2.98036	1.57549	Up	GeneID:690853,Genbank:XM_006247926.3,RGD:1590980	apoptosis-associated tyrosine kinase	GO:0006915,GO:0007420,GO:0030517,GO:0032482,GO:0038083,GO:0044295,GO:0046777,GO:0048471,GO:0051402,GO:0055037,GO:0004713,GO:0005524,GO:0005783	apoptotic process|brain development|negative regulation of axon extension|Rab protein signal transduction|peptidyl-tyrosine autophosphorylation|axonal growth cone|protein autophosphorylation|perinuclear region of cytoplasm|neuron apoptotic process|recycling endosome|protein tyrosine kinase activity|ATP binding|endoplasmic reticulum
Gas7	0.0285066	0.141	0	1	#NAME?	2.71307	1.43993	Up	GeneID:85246,Genbank:XM_006246827.3,RGD:621550	growth arrest specific 7	GO:0008360,GO:0030041,GO:0030182,GO:0048812,GO:0051015,GO:0051017,GO:0001726,GO:0005737,GO:0005884	regulation of cell shape|actin filament polymerization|neuron differentiation|neuron projection morphogenesis|actin filament binding|actin filament bundle assembly|ruffle|cytoplasm|actin filament
Nrn1	0.0285066	0.141	0	1	#NAME?	2.67442	1.41923	Up	GeneID:83834,Genbank:NM_053346.1,RGD:621586	neuritin 1	GO:0030054,GO:0032281,GO:0042803,GO:0045202,GO:0046658,GO:0046982,GO:1990138,GO:0005615,GO:0007399	cell junction|AMPA glutamate receptor complex|protein homodimerization activity|synapse|anchored component of plasma membrane|protein heterodimerization activity|neuron projection extension|extracellular space|nervous system development
Vdac3	0.0285066	0.141	0	1	#NAME?	2.54744	1.34905	Up	GeneID:83532,Genbank:XM_006253358.2,RGD:621577	voltage-dependent anion channel 3	GO:0015698,GO:0005739,GO:0046930,GO:0098656,GO:0005741,GO:0005743,GO:0005791,GO:0007268,GO:0007270,GO:1902017,GO:0007612,GO:0008021,GO:0000166,GO:0008308,GO:0001662,GO:0015288	inorganic anion transport|mitochondrion|pore complex|anion transmembrane transport|mitochondrial outer membrane|mitochondrial inner membrane|rough endoplasmic reticulum|chemical synaptic transmission|neuron-neuron synaptic transmission|regulation of cilium assembly|learning|synaptic vesicle|nucleotide binding|voltage-gated anion channel activity|behavioral fear response|porin activity	rno04020,rno04022,rno04216,rno04217,rno04218,rno04621,rno04979,rno05203,rno05012,rno05016,rno05166,rno05161	Calcium signaling pathway|cGMP - PKG signaling pathway|Ferroptosis|Necroptosis|Cellular senescence|NOD-like receptor signaling pathway|Cholesterol metabolism|Viral carcinogenesis|Parkinson's disease|Huntington's disease|HTLV-I infection|Hepatitis B
Psmb3	0.0285066	0.141	0	1	#NAME?	2.50606	1.32542	Up	GeneID:29676,Genbank:NM_017285.1,RGD:61875	proteasome subunit beta 3	GO:0005634,GO:0005737,GO:0005839,GO:0010498,GO:0010499,GO:0019774,GO:0043161,GO:0000502,GO:0004175,GO:0004298	nucleus|cytoplasm|proteasome core complex|proteasomal protein catabolic process|proteasomal ubiquitin-independent protein catabolic process|proteasome core complex, beta-subunit complex|proteasome-mediated ubiquitin-dependent protein catabolic process|proteasome complex|endopeptidase activity|threonine-type endopeptidase activity	rno03050	Proteasome
Tut7	0.0285066	0.141	0	1	#NAME?	2.48482	1.31314	Up	--	--	--	--	--	--
Cdk11b	0.032979	0.042	0.238	1	-2.00563	0.307401	-1.70181	Down	GeneID:252879,Genbank:XM_006239529.3,RGD:628604	cyclin-dependent kinase 11B	GO:0007346,GO:0004672,GO:0010468,GO:0004674,GO:0031965,GO:0004693,GO:0005524,GO:0005634,GO:0048471,GO:0050684,GO:0006468,GO:2001234,GO:0001558,GO:0007088,GO:0001824	regulation of mitotic cell cycle|protein kinase activity|regulation of gene expression|protein serine/threonine kinase activity|nuclear membrane|cyclin-dependent protein serine/threonine kinase activity|ATP binding|nucleus|perinuclear region of cytoplasm|regulation of mRNA processing|protein phosphorylation|negative regulation of apoptotic signaling pathway|regulation of cell growth|regulation of…
Rpl7	0.0349711	0.437	0.143	1	-0.492333	2.47577	1.30788	Up	GeneID:297755,Genbank:NM_001100534.1,RGD:735169	ribosomal protein L7	GO:0042803,GO:0003729,GO:0097421,GO:0003735,GO:0005840,GO:0005844,GO:0006364,GO:0008097,GO:0022625,GO:0000463,GO:0031672,GO:0002181,GO:0042273,GO:0003677	protein homodimerization activity|mRNA binding|liver regeneration|structural constituent of ribosome|ribosome|polysome|rRNA processing|5S rRNA binding|cytosolic large ribosomal subunit|maturation of LSU-rRNA from tricistronic rRNA transcript (SSU-rRNA, 5.8S rRNA, LSU-rRNA)|A band|cytoplasmic translation|ribosomal large subunit biogenesis|DNA binding	rno03010	Ribosome
Lmo4	0.0352068	0.31	0.619	1	0.232494	0.63894	-0.646247	Down	GeneID:362051,Genbank:NM_001009708.1,RGD:1305670	LIM domain only 4	GO:0048538,GO:0005667,GO:0050865,GO:0006366,GO:0008134,GO:0021514,GO:0021522,GO:0021527,GO:0030334,GO:0031252,GO:0031333,GO:0033674,GO:0042659,GO:0001158,GO:0045944,GO:0001843,GO:0046872,GO:0003281	thymus development|transcription factor complex|regulation of cell activation|transcription by RNA polymerase II|transcription factor binding|ventral spinal cord interneuron differentiation|spinal cord motor neuron differentiation|spinal cord association neuron differentiation|regulation of cell migration|cell leading edge|negative regulation of protein complex assembly|positive regulation of kin…
Mlf1	0.035604	0.042	0.238	1	-1.94542	0.269166	-1.89343	Down	GeneID:310483,Genbank:XM_006232477.3,RGD:1306854	myeloid leukemia factor 1	GO:0003677,GO:0005575,GO:0005634,GO:0005737,GO:0006351,GO:0006355,GO:0007050,GO:0008150,GO:0019904,GO:0031514,GO:0002318,GO:0097546,GO:0003674,GO:0097730	DNA binding|cellular_component|nucleus|cytoplasm|transcription, DNA-templated|regulation of transcription, DNA-templated|cell cycle arrest|biological_process|protein domain specific binding|motile cilium|myeloid progenitor cell differentiation|ciliary base|molecular_function|non-motile cilium	rno05202	Transcriptional misregulation in cancers
Sox10	0.0379426	0.042	0.238	1	-2.01463	0.348105	-1.52241	Down	GeneID:29361,Genbank:XM_017594698.1,RGD:3735	SRY box 10	GO:0003677,GO:0003682,GO:0003700,GO:0003705,GO:0005515,GO:0010626,GO:0005634,GO:0010628,GO:0014003,GO:0014015,GO:0022010,GO:0048468,GO:0030154,GO:0048469,GO:0030318,GO:0048484,GO:0031315,GO:0048546,GO:0048589,GO:0048709,GO:0000785,GO:0048863,GO:0000978,GO:0061138,GO:0000980,GO:0071393,GO:0000981,GO:0001190,GO:0001701,GO:0001755,GO:0002052,GO:0005654,GO:0005737,GO:0006355,GO:0006368,GO:0007422,GO:…	DNA binding|chromatin binding|DNA binding transcription factor activity|transcription factor activity, RNA polymerase II distal enhancer sequence-specific binding|protein binding|negative regulation of Schwann cell proliferation|nucleus|positive regulation of gene expression|oligodendrocyte development|positive regulation of gliogenesis|central nervous system myelination|cell development|cell dif…
Mrps6	0.038594	0.042	0.238	1	-2.02823	0.347985	-1.5229	Down	GeneID:100360017,Genbank:XM_008768623.2,RGD:2322928	mitochondrial ribosomal protein S6	GO:0070181,GO:0003735,GO:0005763	small ribosomal subunit rRNA binding|structural constituent of ribosome|mitochondrial small ribosomal subunit	rno03010	Ribosome
Scyl1	0.0391487	0.042	0.238	1	-1.93882	0.330818	-1.59589	Down	GeneID:293684,Genbank:XM_006230749.3,RGD:1307330	SCY1 like pseudokinase 1	GO:0045296,GO:0005793,GO:0005794,GO:0005801,GO:0005815,GO:0005829,GO:0006468,GO:0006890,GO:0004672,GO:0005524,GO:0030126,GO:0005737	cadherin binding|endoplasmic reticulum-Golgi intermediate compartment|Golgi apparatus|cis-Golgi network|microtubule organizing center|cytosol|protein phosphorylation|retrograde vesicle-mediated transport, Golgi to ER|protein kinase activity|ATP binding|COPI vesicle coat|cytoplasm
Selenoh	0.0395577	0.127	0	1	#NAME?	2.49256	1.31763	Up	--	--	--	--	--	--
Kpnb1	0.0395577	0.127	0	1	#NAME?	2.4786	1.30953	Up	GeneID:24917,Genbank:NM_017063.1,RGD:2909	karyopherin subunit beta 1	GO:0006606,GO:0006607,GO:0006610,GO:0007079,GO:0031291,GO:0007080,GO:0031965,GO:0008139,GO:0032991,GO:0034399,GO:0040001,GO:0044877,GO:0000060,GO:0005515,GO:0005635,GO:0005643,GO:0005654,GO:0005737,GO:0005829,GO:0008536,GO:0008565,GO:0019894,GO:0019899,GO:0019904,GO:0045184,GO:0051879,GO:0030953,GO:0071782,GO:0090307	protein import into nucleus|NLS-bearing protein import into nucleus|ribosomal protein import into nucleus|mitotic chromosome movement towards spindle pole|Ran protein signal transduction|mitotic metaphase plate congression|nuclear membrane|nuclear localization sequence binding|protein-containing complex|nuclear periphery|establishment of mitotic spindle localization|protein-containing complex bin…	rno03013	RNA transport
Dnaja2	0.0395577	0.127	0	1	#NAME?	2.30642	1.20565	Up	GeneID:84026,Genbank:NM_032079.2,RGD:71001	DnaJ heat shock protein family (Hsp40) member A2	GO:0042026,GO:0005515,GO:0046872,GO:0005524,GO:0051082,GO:0005634,GO:0005829,GO:0009408,GO:0051087,GO:0016020,GO:0018885,GO:0031072,GO:0001671,GO:0032781	protein refolding|protein binding|metal ion binding|ATP binding|unfolded protein binding|nucleus|cytosol|response to heat|chaperone binding|membrane|carbon tetrachloride metabolic process|heat shock protein binding|ATPase activator activity|positive regulation of ATPase activity	rno04141	Protein processing in endoplasmic reticulum
Cfdp1	0.0395577	0.127	0	1	#NAME?	2.6994	1.43264	Up	GeneID:292027,Genbank:NM_199378.3,RGD:735080	craniofacial development protein 1	GO:0008360,GO:0042127,GO:2000270,GO:0000777,GO:0007155,GO:0007275	regulation of cell shape|regulation of cell proliferation|negative regulation of fibroblast apoptotic process|condensed chromosome kinetochore|cell adhesion|multicellular organism development
Lama4	0.0395577	0.127	0	1	#NAME?	2.60705	1.38242	Up	GeneID:309816,Genbank:NM_001309447.1,RGD:1560062	laminin subunit alpha 4	GO:0005605,GO:0005615,GO:0007155,GO:0030155,GO:0030334,GO:0031012,GO:0045995,GO:0050873,GO:0001568,GO:0005102,GO:0005604	basal lamina|extracellular space|cell adhesion|regulation of cell adhesion|regulation of cell migration|extracellular matrix|regulation of embryonic development|brown fat cell differentiation|blood vessel development|signaling receptor binding|basement membrane	rno04151,rno04512,rno04510,rno05200,rno05222,rno05165,rno05146,rno05145,rno05143	PI3K-Akt signaling pathway|ECM-receptor interaction|Focal adhesion|Pathways in cancer|Small cell lung cancer|Human papillomavirus infection|Amoebiasis|Toxoplasmosis|African trypanosomiasis
Ankrd50	0.0395577	0.127	0	1	#NAME?	2.57223	1.36302	Up	GeneID:294988,Genbank:XM_008760922.2,RGD:1311665	ankyrin repeat domain 50	GO:0005622,GO:1990126	intracellular|retrograde transport, endosome to plasma membrane
Cpeb4	0.0395577	0.127	0	1	#NAME?	2.48249	1.31179	Up	GeneID:303010,Genbank:XM_006245980.2,RGD:1311931	cytoplasmic polyadenylation element binding protein 4	GO:0045202,GO:0030425,GO:0003730,GO:0071230,GO:0035235,GO:0005634,GO:0005737,GO:0036294,GO:1990124,GO:0042149,GO:0005783,GO:2000766,GO:0043005,GO:0006412,GO:0043022,GO:0006417,GO:0000900,GO:0043524,GO:0008135,GO:0002931,GO:0045182,GO:0014069,GO:0003723	synapse|dendrite|mRNA 3'-UTR binding|cellular response to amino acid stimulus|ionotropic glutamate receptor signaling pathway|nucleus|cytoplasm|cellular response to decreased oxygen levels|messenger ribonucleoprotein complex|cellular response to glucose starvation|endoplasmic reticulum|negative regulation of cytoplasmic translation|neuron projection|translation|ribosome binding|regulation of tran…	rno04114,rno04914	Oocyte meiosis|Progesterone-mediated oocyte maturation
Numa1	0.0395577	0.127	0	1	#NAME?	2.33768	1.22508	Up	GeneID:308870,Genbank:NM_001100691.1,RGD:1308777	nuclear mitotic apparatus protein 1	GO:0005654,GO:0005737,GO:0005794,GO:0005813,GO:0005829,GO:0030513,GO:0005876,GO:0030953,GO:0031116,GO:0031616,GO:0032388,GO:0032991,GO:0055048,GO:0035091,GO:0060236,GO:0035371,GO:0060487,GO:0036449,GO:0061673,GO:0070840,GO:0072686,GO:0090235,GO:0000132,GO:0097427,GO:0097431,GO:0000139,GO:0097575,GO:0000922,GO:0001578,GO:0005634,GO:0005938,GO:0008017,GO:0008022,GO:0015631,GO:0016363,GO:0043025,GO:…	nucleoplasm|cytoplasm|Golgi apparatus|centrosome|cytosol|positive regulation of BMP signaling pathway|spindle microtubule|astral microtubule organization|positive regulation of microtubule polymerization|spindle pole centrosome|positive regulation of intracellular transport|protein-containing complex|anastral spindle assembly|phosphatidylinositol binding|regulation of mitotic spindle organization…
Gnai3	0.0395577	0.127	0	1	#NAME?	2.8227	1.49708	Up	GeneID:25643,Genbank:NM_013106.1,RGD:2714	G protein subunit alpha i3	GO:0005634,GO:0005730,GO:0005737,GO:0005789,GO:0005794,GO:0008016,GO:0005813,GO:0016020,GO:0016239,GO:0005834,GO:0019003,GO:0019904,GO:0030496,GO:0051301,GO:1904707,GO:0031683,GO:2001234,GO:0031821,GO:0000139,GO:0001664,GO:0003924,GO:0004871,GO:0005515,GO:0005525,GO:0005886,GO:0006906,GO:0007188,GO:0007193,GO:0032794,GO:0007212,GO:0032930,GO:0033864,GO:0007420,GO:0042588,GO:0045121,GO:0046039,GO:…	nucleus|nucleolus|cytoplasm|endoplasmic reticulum membrane|Golgi apparatus|regulation of heart contraction|centrosome|membrane|positive regulation of macroautophagy|heterotrimeric G-protein complex|GDP binding|protein domain specific binding|midbody|cell division|positive regulation of vascular smooth muscle cell proliferation|G-protein beta/gamma-subunit complex binding|negative regulation of ap…	rno04015,rno04371,rno04071,rno04024,rno04022,rno04540,rno04611,rno04670,rno04062,rno04923,rno04915,rno04914,rno04921,rno04926,rno04916,rno04924,rno04261,rno04971,rno04724,rno04727,rno04725,rno04728,rno04726,rno04730,rno04723,rno04360,rno04713,rno05200,rno05012,rno05030,rno05032,rno05034,rno04934,rno05133,rno05145,rno05142	Rap1 signaling pathway|Apelin signaling pathway|Sphingolipid signaling pathway|cAMP signaling pathway|cGMP - PKG signaling pathway|Gap junction|Platelet activation|Leukocyte transendothelial migration|Chemokine signaling pathway|Regulation of lipolysis in adipocyte|Estrogen signaling pathway|Progesterone-mediated oocyte maturation|Oxytocin signaling pathway|Relaxin signaling pathway|Melanogenesis…
Pja2	0.0395577	0.127	0	1	#NAME?	2.7834	1.47685	Up	GeneID:192256,Genbank:NM_001277278.1,RGD:620273	praja ring finger ubiquitin ligase 2GO:0045211,GO:0016567,GO:0005622,GO:0046872,GO:0030054,GO:0005737,GO:0061630,GO:0034236,GO:0005789,GO:0005886,GO:0007616,GO:0010738,GO:0034237,GO:0035329,GO:0014069,GO:0000139,GO:0045111,GO:0004842	postsynaptic membrane|protein ubiquitination|intracellular|metal ion binding|cell junction|cytoplasm|ubiquitin protein ligase activity|protein kinase A catalytic subunit binding|endoplasmic reticulum membrane|plasma membrane|long-term memory|regulation of protein kinase A signaling|protein kinase A regulatory subunit binding|hippo signaling|postsynaptic density|Golgi membrane|intermediate filamen…
Tiparp	0.0395577	0.127	0	1	#NAME?	2.71851	1.44282	Up	GeneID:310467,Genbank:XM_003749294.4,RGD:1306171	TCDD-inducible poly(ADP-ribose) polymerase	GO:0048705,GO:0005634,GO:0048745,GO:0006471,GO:0060021,GO:0006807,GO:0008209,GO:0008210,GO:0008585,GO:0009791,GO:0060325,GO:0010629,GO:0071407,GO:0030097,GO:0035326,GO:0045732,GO:0001570,GO:0046872,GO:0001822,GO:0048008,GO:0003950	skeletal system morphogenesis|nucleus|smooth muscle tissue development|protein ADP-ribosylation|roof of mouth development|nitrogen compound metabolic process|androgen metabolic process|estrogen metabolic process|female gonad development|post-embryonic development|face morphogenesis|negative regulation of gene expression|cellular response to organic cyclic compound|hemopoiesis|enhancer binding|pos…
Pak2	0.0395577	0.127	0	1	#NAME?	2.67116	1.41747	Up	GeneID:29432,Genbank:NM_053306.3,RGD:61953	p21 protein (Cdc42/Rac)-activated kinase 2	GO:0005829,GO:0006468,GO:0007266,GO:0007346,GO:0016020,GO:0016310,GO:0016477,GO:0045296,GO:0018105,GO:0046777,GO:0019901,GO:0048365,GO:0023014,GO:0048471,GO:0050731,GO:0060996,GO:0061098,GO:0071407,GO:0071560,GO:0003300,GO:0003674,GO:0004672,GO:0004674,GO:0005524,GO:0005634,GO:0005737,GO:0030036,GO:0030141,GO:0030296,GO:0031098,GO:0031267,GO:0032147,GO:0042802,GO:2001238,GO:0042981,GO:2001271,GO:…	cytosol|protein phosphorylation|Rho protein signal transduction|regulation of mitotic cell cycle|membrane|phosphorylation|cell migration|cadherin binding|peptidyl-serine phosphorylation|protein autophosphorylation|protein kinase binding|Rac GTPase binding|signal transduction by protein phosphorylation|perinuclear region of cytoplasm|positive regulation of peptidyl-tyrosine phosphorylation|dendrit…	rno04014,rno04010,rno04012,rno04510,rno04810,rno04660,rno04360,rno05211	Ras signaling pathway|MAPK signaling pathway|ErbB signaling pathway|Focal adhesion|Regulation of actin cytoskeleton|T cell receptor signaling pathway|Axon guidance|Renal cell carcinoma
Atp7a	0.0395577	0.127	0	1	#NAME?	2.44205	1.28809	Up	GeneID:24941,Genbank:XM_006256995.3,RGD:2179	ATPase copper transporting alpha	GO:0071236,GO:0071276,GO:0071279,GO:0071280,GO:0071281,GO:0071284,GO:0071456,GO:0099132,GO:1903036,GO:0005375,GO:0005507,GO:0005524,GO:0005634,GO:0005770,GO:0005783,GO:0006878,GO:0005794,GO:0005802,GO:0007005,GO:0007595,GO:0007626,GO:0010041,GO:0016323,GO:0010042,GO:0016324,GO:0010043,GO:0016532,GO:0018205,GO:0019430,GO:0021702,GO:0001568,GO:0035137,GO:0021860,GO:0001701,GO:0036120,GO:0021954,GO:…	cellular response to antibiotic|cellular response to cadmium ion|cellular response to cobalt ion|cellular response to copper ion|cellular response to iron ion|cellular response to lead ion|cellular response to hypoxia|ATP hydrolysis coupled cation transmembrane transport|positive regulation of response to wounding|copper ion transmembrane transporter activity|copper ion binding|ATP binding|nucleu…	rno04978,rno01524	Mineral absorption|Platinum drug resistance
Csnk2a1	0.0395577	0.127	0	1	#NAME?	2.42047	1.27529	Up	GeneID:116549,Genbank:XM_006235220.3,RGD:621663	casein kinase 2 alpha 1	GO:0005886,GO:0005956,GO:0006351,GO:0006355,GO:0006468,GO:0006915,GO:0030307,GO:0008013,GO:0031519,GO:0008284,GO:0033574,GO:0042802,GO:0043021,GO:0043154,GO:0043666,GO:0045732,GO:0000785,GO:0003674,GO:0004674,GO:0005524,GO:0005634,GO:0005654,GO:0005737,GO:0016055,GO:0016301,GO:0016580,GO:0016581,GO:0018107,GO:0019888,GO:0021987,GO:0030177,GO:0046777,GO:0047485,GO:0048511,GO:0097421,GO:1903076,GO:…	plasma membrane|protein kinase CK2 complex|transcription, DNA-templated|regulation of transcription, DNA-templated|protein phosphorylation|apoptotic process|positive regulation of cell growth|beta-catenin binding|PcG protein complex|positive regulation of cell proliferation|response to testosterone|identical protein binding|ribonucleoprotein complex binding|negative regulation of cysteine-type en…	rno03008,rno04310,rno04064,rno04137,rno04520,rno05162,rno05168,rno05169	Ribosome biogenesis in eukaryotes|Wnt signaling pathway|NF-kappa B signaling pathway|Mitophagy - animal|Adherens junction|Measles|Herpes simplex infection|Epstein-Barr virus infection
Hras	0.0395577	0.127	0	1	#NAME?	2.33559	1.22379	Up	GeneID:293621,Genbank:NM_001130441.1,RGD:2827	Harvey rat sarcoma virus oncogeneGO:0005886,GO:0006897,GO:0006915,GO:0007050,GO:0007093,GO:0007264,GO:0035900,GO:0007265,GO:0042088,GO:0042832,GO:0007569,GO:0043231,GO:0043406,GO:0043410,GO:0043524,GO:0090303,GO:0043547,GO:0090398,GO:0045740,GO:0097193,GO:1900029,GO:2000251,GO:2000630,GO:0000139,GO:0001934,GO:0003924,GO:0005515,GO:0005525,GO:0005794,GO:0008022,GO:0008283,GO:0008284,GO:0008285,GO:…	plasma membrane|endocytosis|apoptotic process|cell cycle arrest|mitotic cell cycle checkpoint|small GTPase mediated signal transduction|response to isolation stress|Ras protein signal transduction|T-helper 1 type immune response|defense response to protozoan|cell aging|intracellular membrane-bounded organelle|positive regulation of MAP kinase activity|positive regulation of MAPK cascade|negative …	rno04014,rno04015,rno04010,rno04012,rno04370,rno04371,rno04630,rno04068,rno04072,rno04071,rno04151,rno04150,rno04144,rno04140,rno04137,rno04210,rno04218,rno04510,rno04540,rno04550,rno04810,rno04625,rno04650,rno04660,rno04662,rno04664,rno04062,rno04910,rno04912,rno04915,rno04917,rno04921,rno04926,rno04919,rno04916,rno04725,rno04726,rno04720,rno04730,rno04722,rno04360,rno04211,rno04213,rno04714,rno…	Ras signaling pathway|Rap1 signaling pathway|MAPK signaling pathway|ErbB signaling pathway|VEGF signaling pathway|Apelin signaling pathway|Jak-STAT signaling pathway|FoxO signaling pathway|Phospholipase D signaling pathway|Sphingolipid signaling pathway|PI3K-Akt signaling pathway|mTOR signaling pathway|Endocytosis|Autophagy - animal|Mitophagy - animal|Apoptosis|Cellular senescence|Focal adhesion|…
Cdc37	0.0395577	0.127	0	1	#NAME?	2.23714	1.16165	Up	GeneID:114562,Genbank:NM_053743.1,RGD:71006	cell division cycle 37	GO:0010608,GO:0018108,GO:0019887,GO:0019900,GO:0019901,GO:0051726,GO:0051879,GO:0031072,GO:0060334,GO:0060338,GO:0097110,GO:0098779,GO:0004713,GO:0005515,GO:0005737,GO:0005829,GO:0006457,GO:0008022,GO:0031435,GO:0032587,GO:0032991,GO:0043422,GO:0045859,GO:0050821,GO:0051082,GO:1990565,GO:0051087	posttranscriptional regulation of gene expression|peptidyl-tyrosine phosphorylation|protein kinase regulator activity|kinase binding|protein kinase binding|regulation of cell cycle|Hsp90 protein binding|heat shock protein binding|regulation of interferon-gamma-mediated signaling pathway|regulation of type I interferon-mediated signaling pathway|scaffold protein binding|positive regulation of mito…	rno04151	PI3K-Akt signaling pathway
Trim2	0.0401885	0.042	0.238	1	-1.97262	0.439755	-1.18523	Down	GeneID:361970,Genbank:NM_001108552.1,RGD:1310981	tripartite motif-containing 2	GO:0005622,GO:0005737,GO:0008270,GO:0016567,GO:0043523,GO:0061630,GO:1990830,GO:0004842,GO:0005515	intracellular|cytoplasm|zinc ion binding|protein ubiquitination|regulation of neuron apoptotic process|ubiquitin protein ligase activity|cellular response to leukemia inhibitory factor|ubiquitin-protein transferase activity|protein binding
Rpl29	0.0423484	0.338	0.095	1	-1.11716	3.33625	1.73823	Up	GeneID:29283,Genbank:XM_017595500.1,RGD:62069	ribosomal protein L29	GO:0005840,GO:0006412,GO:0007568,GO:0008201,GO:0008283,GO:0019898,GO:0022625,GO:0022626,GO:0031589,GO:0035264,GO:0002181,GO:0042788,GO:0003674,GO:0045296,GO:0003735	ribosome|translation|aging|heparin binding|cell proliferation|extrinsic component of membrane|cytosolic large ribosomal subunit|cytosolic ribosome|cell-substrate adhesion|multicellular organism growth|cytoplasmic translation|polysomal ribosome|molecular_function|cadherin binding|structural constituent of ribosome	rno03010	Ribosome
Thoc6	0.042404	0.099	0.333	1	-1.10029	0.344378	-1.53793	Down	GeneID:79227,Genbank:NM_024384.2,RGD:708553	THO complex 6	GO:0008150,GO:0000784,GO:0008380,GO:0003674,GO:0016604,GO:0003723,GO:0005575,GO:0005622,GO:0005634,GO:0016607,GO:0005654,GO:0006397,GO:0043066,GO:0006406,GO:0006915,GO:0000346,GO:0046784,GO:0007417,GO:0000347,GO:0000445	biological_process|nuclear chromosome, telomeric region|RNA splicing|molecular_function|nuclear body|RNA binding|cellular_component|intracellular|nucleus|nuclear speck|nucleoplasm|mRNA processing|negative regulation of apoptotic process|mRNA export from nucleus|apoptotic process|transcription export complex|viral mRNA export from host cell nucleus|central nervous system development|THO complex|TH…	rno03013	RNA transport
Mafg	0.0452861	0.127	0.333	1	-0.955678	0.351564	-1.50814	Down	GeneID:64188,Genbank:XM_006247918.3,RGD:619953	MAF bZIP transcription factor G	GO:0003677,GO:0005634,GO:0006366,GO:0010628,GO:0030534,GO:0030641,GO:0042127,GO:0045604,GO:0045944,GO:0046982,GO:0000978,GO:0001077,GO:0001701	DNA binding|nucleus|transcription by RNA polymerase II|positive regulation of gene expression|adult behavior|regulation of cellular pH|regulation of cell proliferation|regulation of epidermal cell differentiation|positive regulation of transcription by RNA polymerase II|protein heterodimerization activity|RNA polymerase II proximal promoter sequence-specific DNA binding|transcriptional activator …
Hspa5	0.0455312	0.577	0.333	1	0.426121	3.65356	1.8693	Up	GeneID:25617,Genbank:NM_013083.2,RGD:2843	heat shock protein family A member 5	GO:0005783,GO:0005788,GO:0005789,GO:0005790,GO:0005793,GO:0019899,GO:0005886,GO:0019904,GO:0006983,GO:0021589,GO:0006986,GO:0021680,GO:0030176,GO:0030182,GO:0030335,GO:0034976,GO:0030433,GO:0035437,GO:0030496,GO:0035690,GO:0042026,GO:0042149,GO:0005515,GO:0051787,GO:0042220,GO:0005524,GO:0042623,GO:0071236,GO:0043022,GO:0005634,GO:0071277,GO:0071287,GO:0005737,GO:0071320,GO:0071353,GO:0005739,GO:…	endoplasmic reticulum|endoplasmic reticulum lumen|endoplasmic reticulum membrane|smooth endoplasmic reticulum|endoplasmic reticulum-Golgi intermediate compartment|enzyme binding|plasma membrane|protein domain specific binding|ER overload response|cerebellum structural organization|response to unfolded protein|cerebellar Purkinje cell layer development|integral component of endoplasmic reticulum m…	rno03060,rno04141,rno04612,rno04918,rno05020	Protein export|Protein processing in endoplasmic reticulum|Antigen processing and presentation|Thyroid hormone synthesis|Prion diseases
Hspa1b	0.0480989	0.451	0.714	1	0.80783	0.514999	-0.95736	Down	--	--	--	--	--	--
Ifitm3	0.0483573	0.113	0.333	1	-1.08028	0.361736	-1.46699	Down	GeneID:361673,Genbank:NM_001136124.1,RGD:1595844	interferon induced transmembrane protein 3	GO:0055007,GO:0032897,GO:0005737,GO:0060337,GO:0034341,GO:0005765,GO:0035455,GO:0005783,GO:0005886,GO:0006898,GO:0007507,GO:0035456,GO:0008285,GO:0045071,GO:0009615,GO:0045177,GO:0009986,GO:0046597,GO:0016021,GO:0003674,GO:0051607,GO:0031410,GO:0005575,GO:0031902,GO:0005634	cardiac muscle cell differentiation|negative regulation of viral transcription|cytoplasm|type I interferon signaling pathway|response to interferon-gamma|lysosomal membrane|response to interferon-alpha|endoplasmic reticulum|plasma membrane|receptor-mediated endocytosis|heart development|response to interferon-beta|negative regulation of cell proliferation|negative regulation of viral genome repli…
Fkbp1a	0.0488042	0.225	0.048	1	-1.6795	1.56424	0.64546	Up	GeneID:25639,Genbank:NM_013102.3,RGD:2617	FK506 binding protein 1a	GO:0005528,GO:0005737,GO:0005829,GO:0006936,GO:0007183,GO:0032515,GO:0008144,GO:0032880,GO:0010039,GO:0032925,GO:0016020,GO:0033017,GO:0034713,GO:0042098,GO:0042803,GO:0097435,GO:0043231,GO:0098562,GO:0043679,GO:1902991,GO:0044325,GO:1990000,GO:1990425,GO:0000413,GO:0001933,GO:0003007,GO:0003755,GO:0005160,GO:0005515,GO:0016529,GO:0019221,GO:0019855,GO:0019899,GO:0030018,GO:0030544,GO:0031000,GO:…	FK506 binding|cytoplasm|cytosol|muscle contraction|SMAD protein complex assembly|negative regulation of phosphoprotein phosphatase activity|drug binding|regulation of protein localization|response to iron ion|regulation of activin receptor signaling pathway|membrane|sarcoplasmic reticulum membrane|type I transforming growth factor beta receptor binding|T cell proliferation|protein homodimerizatio…

## Sheet: N4
gene	pvalue	pct.1	pct.2	padj	baseMean	FoldChange	log2FoldChange	up_down	Dbxref	product	GO_id	GO_term	pathway	pathway_description
AC134224.1	3.20595e-08	0.955	0.84	0.00104588	1.75382	3.00851	1.58905	Up	--	--	--	--	--	--
Ptn	4.56394e-06	0.621	0.96	0.148889	1.40906	0.380757	-1.39306	Down	GeneID:24924,Genbank:NM_017066.2,RGD:3444	pleiotrophin	GO:0005783,GO:0007420,GO:0007507,GO:0007612,GO:0008083,GO:0016525,GO:0019901,GO:0021510,GO:0008201,GO:0021549,GO:0021794,GO:0030282,GO:0030324,GO:0043065,GO:0030336,GO:0043394,GO:0030902,GO:0044849,GO:0031594,GO:0045446,GO:0045837,GO:0048471,GO:0050680,GO:0001503,GO:1904397,GO:0051781,GO:0001889,GO:1904399,GO:0060041,GO:0005515,GO:1990089,GO:0060221,GO:0005539,GO:2000347,GO:0005576,GO:0005604,GO:…	endoplasmic reticulum|brain development|heart development|learning|growth factor activity|negative regulation of angiogenesis|protein kinase binding|spinal cord development|heparin binding|cerebellum development|thalamus development|bone mineralization|lung development|positive regulation of apoptotic process|negative regulation of cell migration|proteoglycan binding|hindbrain development|estrous…
Tyrp1	0.000110483	0.379	0.72	1	0.590067	0.329609	-1.60117	Down	GeneID:298182,Genbank:NM_001106664.1,RGD:1593266	tyrosinase-related protein 1	GO:0046982,GO:0008150,GO:0048023,GO:0010008,GO:0055114,GO:0016021,GO:0016491,GO:0030318,GO:0030669,GO:0032438,GO:0033162,GO:0042470,GO:0042803,GO:0043438,GO:0003674,GO:0043473,GO:0005575,GO:0046872,GO:0006582	protein heterodimerization activity|biological_process|positive regulation of melanin biosynthetic process|endosome membrane|oxidation-reduction process|integral component of membrane|oxidoreductase activity|melanocyte differentiation|clathrin-coated endocytic vesicle membrane|melanosome organization|melanosome membrane|melanosome|protein homodimerization activity|acetoacetic acid metabolic proce…	rno00350,rno04916	Tyrosine metabolism|Melanogenesis
Apoe	0.000143297	1	1	1	2.54975	0.444279	-1.17046	Down	GeneID:25728,Genbank:NM_001270683.1,RGD:2138	apolipoprotein EGO:0033344,GO:0033700,GO:0034361,GO:0034365,GO:0034372,GO:0034362,GO:0034374,GO:0034375,GO:0042157,GO:0034380,GO:0042158,GO:0042159,GO:0042311,GO:0043025,GO:0042627,GO:0043407,GO:0043524,GO:0005102,GO:0043537,GO:0005319,GO:0051651,GO:0046889,GO:0043691,GO:0055088,GO:0005543,GO:0055089,GO:0046911,GO:0060228,GO:0005794,GO:0046983,GO:0005576,GO:0048156,GO:0005615,GO:0072358,GO:006099…	cholesterol efflux|phospholipid efflux|very-low-density lipoprotein particle|discoidal high-density lipoprotein particle|very-low-density lipoprotein particle remodeling|low-density lipoprotein particle|low-density lipoprotein particle remodeling|high-density lipoprotein particle remodeling|lipoprotein metabolic process|high-density lipoprotein particle assembly|lipoprotein biosynthetic process|l…	rno04979,rno05010	Cholesterol metabolism|Alzheimer's disease
Sat1	0.000624188	0.803	0.52	1	0.919462	3.01748	1.59334	Up	GeneID:302642,Genbank:NM_001007667.2,RGD:1586174	spermidine/spermine N1-acetyl transferase 1	GO:0032919,GO:0005622,GO:0042127,GO:0005829,GO:0042802,GO:0006595,GO:0006598,GO:0008080,GO:0046208,GO:0019809,GO:0001525,GO:0032918,GO:0004145	spermine acetylation|intracellular|regulation of cell proliferation|cytosol|identical protein binding|polyamine metabolic process|polyamine catabolic process|N-acetyltransferase activity|spermine catabolic process|spermidine binding|angiogenesis|spermidine acetylation|diamine N-acetyltransferase activity	rno00330,rno04216	Arginine and proline metabolism|Ferroptosis
Eif3j	0.00113923	0.242	0	1	#NAME?	3.9684	1.98856	Up	GeneID:691947,Genbank:NM_001077670.1,RGD:1593338	eukaryotic translation initiation factor 3, subunit J	GO:0005829,GO:0005852,GO:0006413,GO:0008150,GO:0003674,GO:0003743,GO:0005575	cytosol|eukaryotic translation initiation factor 3 complex|translational initiation|biological_process|molecular_function|translation initiation factor activity|cellular_component	rno03013	RNA transport
Psme4	0.00113923	0.242	0	1	#NAME?	3.95793	1.98475	Up	GeneID:498433,Genbank:NM_001025140.2,RGD:1591971	proteasome activator subunit 4	GO:0070577,GO:0005654,GO:0005829,GO:0070628,GO:0005839,GO:0006281,GO:0006974,GO:0010499,GO:1990111,GO:0010952,GO:0016504,GO:0005634,GO:0035093	lysine-acetylated histone binding|nucleoplasm|cytosol|proteasome binding|proteasome core complex|DNA repair|cellular response to DNA damage stimulus|proteasomal ubiquitin-independent protein catabolic process|spermatoproteasome complex|positive regulation of peptidase activity|peptidase activator activity|nucleus|spermatogenesis, exchange of chromosomal proteins	rno03050	Proteasome
Stmn3	0.00118408	0.409	0.12	1	-0.94807	4.86024	2.28103	Up	GeneID:29246,Genbank:NM_024346.1,RGD:3628	stathmin 3	GO:0043005,GO:0031122,GO:0005737,GO:0043087,GO:0031175,GO:0005794,GO:0007019,GO:0008022,GO:0015631,GO:0019904,GO:0048471,GO:0051493,GO:0035021,GO:0030426,GO:0005515,GO:0031110	neuron projection|cytoplasmic microtubule organization|cytoplasm|regulation of GTPase activity|neuron projection development|Golgi apparatus|microtubule depolymerization|protein C-terminus binding|tubulin binding|protein domain specific binding|perinuclear region of cytoplasm|regulation of cytoskeleton organization|negative regulation of Rac protein signal transduction|growth cone|protein binding…
Msmo1	0.00159107	0.439	0.72	1	0.633842	0.439942	-1.18462	Down	GeneID:140910,Genbank:NM_080886.1,RGD:620281	methylsterol monooxygenase 1	GO:0006629,GO:0016020,GO:0016021,GO:0016126,GO:0016491,GO:0055114,GO:0000254,GO:0005506,GO:0005789	lipid metabolic process|membrane|integral component of membrane|sterol biosynthetic process|oxidoreductase activity|oxidation-reduction process|C-4 methylsterol oxidase activity|iron ion binding|endoplasmic reticulum membrane	rno00100	Steroid biosynthesis
Rpl21.3	0.00180163	0.258	0.6	1	-0.00566786	0.353702	-1.49939	Down	--	--	--	--	--	--
Slc35a2	0.00181432	0	0.16	1	#NAME?	0.390401	-1.35697	Down	GeneID:100158233,Genbank:XM_006256693.3,RGD:2293497	solute carrier family 35 member A2	GO:0005575,GO:0005634,GO:0005783,GO:0005794,GO:0008150,GO:0016021,GO:0072334,GO:0000139,GO:0003674,GO:0005459	cellular_component|nucleus|endoplasmic reticulum|Golgi apparatus|biological_process|integral component of membrane|UDP-galactose transmembrane transport|Golgi membrane|molecular_function|UDP-galactose transmembrane transporter activity
Gon4l	0.00181432	0	0.16	1	#NAME?	0.381315	-1.39094	Down	GeneID:499653,Genbank:NM_001024797.1,RGD:1564691	gon-4 like	GO:0003714,GO:0005634,GO:0005654,GO:0006351,GO:0006355,GO:0016604,GO:0030183,GO:0045892,GO:0003677,GO:0003712	transcription corepressor activity|nucleus|nucleoplasm|transcription, DNA-templated|regulation of transcription, DNA-templated|nuclear body|B cell differentiation|negative regulation of transcription, DNA-templated|DNA binding|transcription cofactor activity
Cyp27a1	0.00181432	0	0.16	1	#NAME?	0.372917	-1.42307	Down	GeneID:301517,Genbank:NM_178847.3,RGD:727915	cytochrome P450, family 27, subfamily a, polypeptide 1	GO:0005739,GO:0005740,GO:0005743,GO:0006706,GO:0008203,GO:0016705,GO:0020037,GO:0030343,GO:0031073,GO:0036378,GO:0055114,GO:0004497,GO:0005506	mitochondrion|mitochondrial envelope|mitochondrial inner membrane|steroid catabolic process|cholesterol metabolic process|oxidoreductase activity, acting on paired donors, with incorporation or reduction of molecular oxygen|heme binding|vitamin D3 25-hydroxylase activity|cholesterol 26-hydroxylase activity|calcitriol biosynthetic process from calciol|oxidation-reduction process|monooxygenase acti…	rno00120,rno03320,rno04979	Primary bile acid biosynthesis|PPAR signaling pathway|Cholesterol metabolism
Scd2	0.00184003	0.742	0.88	1	1.43707	0.523559	-0.933576	Down	GeneID:83792,Genbank:NM_031841.1,RGD:621177	stearoyl-Coenzyme A desaturase 2	GO:0046872,GO:0004768,GO:0055114,GO:0070542,GO:0005506,GO:0005783,GO:0005789,GO:1903966,GO:0006633,GO:0016021,GO:0031090,GO:0032896,GO:0042552	metal ion binding|stearoyl-CoA 9-desaturase activity|oxidation-reduction process|response to fatty acid|iron ion binding|endoplasmic reticulum|endoplasmic reticulum membrane|monounsaturated fatty acid biosynthetic process|fatty acid biosynthetic process|integral component of membrane|organelle membrane|palmitoyl-CoA 9-desaturase activity|myelination	rno01040,rno04152,rno03320	Biosynthesis of unsaturated fatty acids|AMPK signaling pathway|PPAR signaling pathway
Cd63	0.00194344	0.47	0.76	1	0.883644	0.380617	-1.39359	Down	GeneID:29186,Genbank:XM_008765024.2,RGD:62080	Cd63 molecule	GO:0005765,GO:0005770,GO:0005886,GO:0005887,GO:0007155,GO:0007160,GO:0016477,GO:0030855,GO:0007166,GO:0031226,GO:0031902,GO:0043473,GO:0044877,GO:0031904,GO:0045785,GO:0045807,GO:0048757,GO:0002092,GO:2001046,GO:0050931,GO:0070062,GO:0005515,GO:0005615,GO:0005737,GO:0005764,GO:0009986,GO:0010008,GO:0010633,GO:0012505,GO:0015031,GO:0016021,GO:0032585,GO:0032991,GO:0034613,GO:0035646,GO:0097487,GO:…	lysosomal membrane|late endosome|plasma membrane|integral component of plasma membrane|cell adhesion|cell-matrix adhesion|cell migration|epithelial cell differentiation|cell surface receptor signaling pathway|intrinsic component of plasma membrane|late endosome membrane|pigmentation|protein-containing complex binding|endosome lumen|positive regulation of cell adhesion|positive regulation of endoc…	rno04142,rno05205	Lysosome|Proteoglycans in cancer
Phgdh	0.00226081	0.152	0.52	1	-0.383755	0.375831	-1.41184	Down	GeneID:58835,Genbank:XM_006233010.1,RGD:61987	phosphoglycerate dehydrogenase	GO:0031175,GO:0006541,GO:0043209,GO:0006544,GO:0051287,GO:0006563,GO:0006564,GO:0006566,GO:0009070,GO:0009448,GO:0055114,GO:0010468,GO:0070314,GO:0019530,GO:0021510,GO:0021782,GO:0004617,GO:0021915,GO:0022008,GO:0005575	neuron projection development|glutamine metabolic process|myelin sheath|glycine metabolic process|NAD binding|L-serine metabolic process|L-serine biosynthetic process|threonine metabolic process|serine family amino acid biosynthetic process|gamma-aminobutyric acid metabolic process|oxidation-reduction process|regulation of gene expression|G1 to G0 transition|taurine metabolic process|spinal cord …	rno00260	Glycine, serine and threonine metabolism
Timp1	0.00253845	0.394	0.68	1	0.570345	0.383129	-1.3841	Down	GeneID:116510,Genbank:XM_006256608.2,RGD:621675	TIMP metallopeptidase inhibitor 1	GO:0005615,GO:0006694,GO:0007568,GO:0008083,GO:0008191,GO:0031012,GO:0034097,GO:0042060,GO:0043066,GO:0043086,GO:0043434,GO:0051045,GO:0001775,GO:0002020,GO:0005125,GO:0005515,GO:0005578,GO:0005604,GO:0008270,GO:0008284,GO:0009725,GO:0010033,GO:0010469,GO:0051216,GO:0010951,GO:1901164,GO:1905049,GO:2001044	extracellular space|steroid biosynthetic process|aging|growth factor activity|metalloendopeptidase inhibitor activity|extracellular matrix|response to cytokine|wound healing|negative regulation of apoptotic process|negative regulation of catalytic activity|response to peptide hormone|negative regulation of membrane protein ectodomain proteolysis|cell activation|protease binding|cytokine activity|…	rno04066	HIF-1 signaling pathway
Sfswap	0.00265332	0.212	0	1	#NAME?	3.32368	1.73278	Up	GeneID:304431,Genbank:XM_008769197.2,RGD:1305004	splicing factor SWAP homolog	GO:0000395,GO:0003723,GO:0005634,GO:0006351,GO:0006355,GO:0006396,GO:0048025,GO:0000380	mRNA 5'-splice site recognition|RNA binding|nucleus|transcription, DNA-templated|regulation of transcription, DNA-templated|RNA processing|negative regulation of mRNA splicing, via spliceosome|alternative mRNA splicing, via spliceosome
Atf6	0.00289687	0.424	0.08	1	-0.866999	3.29223	1.71906	Up	GeneID:304962,Genbank:XM_008769738.2,RGD:1305471	activating transcription factor 6	GO:0043565,GO:0007601,GO:0000977,GO:0045944,GO:0016020,GO:0000978,GO:0046982,GO:0030176,GO:0001228,GO:1903893,GO:0001654,GO:0003700,GO:0005515,GO:0005634,GO:0030968,GO:1990440,GO:0031625,GO:0005783,GO:0035497,GO:0000976,GO:0042802,GO:0005794,GO:0043065,GO:0006351	sequence-specific DNA binding|visual perception|RNA polymerase II regulatory region sequence-specific DNA binding|positive regulation of transcription by RNA polymerase II|membrane|RNA polymerase II proximal promoter sequence-specific DNA binding|protein heterodimerization activity|integral component of endoplasmic reticulum membrane|transcriptional activator activity, RNA polymerase II transcrip…	rno04141,rno05010	Protein processing in endoplasmic reticulum|Alzheimer's disease
S1pr3	0.00324276	0.106	0.36	1	-1.00054	0.248255	-2.0101	Down	GeneID:306792,Genbank:XM_006253679.3,RGD:1583843	sphingosine-1-phosphate receptor 3	GO:0005886,GO:0006954,GO:0007193,GO:0007219,GO:0016021,GO:0032651,GO:0038036,GO:1903141,GO:0001816,GO:0003376,GO:0005178	plasma membrane|inflammatory response|adenylate cyclase-inhibiting G-protein coupled receptor signaling pathway|Notch signaling pathway|integral component of membrane|regulation of interleukin-1 beta production|sphingosine-1-phosphate receptor activity|negative regulation of establishment of endothelial barrier|cytokine production|sphingosine-1-phosphate signaling pathway|integrin binding	rno04071,rno04080	Sphingolipid signaling pathway|Neuroactive ligand-receptor interaction
Dennd4a	0.00324562	0.015	0.24	1	-2.71789	0.256464	-1.96317	Down	GeneID:315756,Genbank:XM_008766393.2,RGD:1562639	DENN domain containing 4A	GO:0017112,GO:0003674,GO:0005575,GO:0008150	Rab guanyl-nucleotide exchange factor activity|molecular_function|cellular_component|biological_process
App	0.00355906	0.273	0.6	1	0.121197	0.382596	-1.38611	Down	GeneID:54226,Genbank:XM_006248010.3,RGD:2139	amyloid beta precursor protein	GO:0043197,GO:0043198,GO:0043235,GO:0043393,GO:0044304,GO:0045121,GO:0045177,GO:0050803,GO:0045202,GO:0045665,GO:0050808,GO:0045931,GO:0050885,GO:0051091,GO:0051092,GO:0051124,GO:0098815,GO:0051233,GO:0150003,GO:0051247,GO:1900272,GO:1900273,GO:1901224,GO:1902004,GO:1903980,GO:1904646,GO:1905598,GO:1905908,GO:0005615,GO:0005641,GO:0005737,GO:0005768,GO:0006468,GO:0005790,GO:0005791,GO:0006878,GO:…	dendritic spine|dendritic shaft|receptor complex|regulation of protein binding|main axon|membrane raft|apical part of cell|regulation of synapse structure or activity|synapse|negative regulation of neuron differentiation|synapse organization|positive regulation of mitotic cell cycle|neuromuscular process controlling balance|positive regulation of DNA binding transcription factor activity|positive…	rno04726,rno05010	Serotonergic synapse|Alzheimer's disease
RGD1311703	0.00359119	0.015	0.24	1	-2.79836	0.322349	-1.6333	Down	GeneID:293160,Genbank:XM_006230086.2,RGD:1311703	similar to sid2057p
Zfp36	0.00382076	0.424	0.12	1	-0.859335	3.94878	1.98141	Up	GeneID:79426,Genbank:NM_133290.3,RGD:620722	zinc finger protein 36	GO:0071364,GO:0071385,GO:0071889,GO:1904582,GO:0097011,GO:1990904,GO:0098745,GO:2000637,GO:0000932,GO:0003677,GO:0003729,GO:0003730,GO:0005634,GO:0009611,GO:0010494,GO:0010837,GO:0032680,GO:0017091,GO:0032897,GO:0019899,GO:0035278,GO:0035556,GO:0000122,GO:0045085,GO:0035925,GO:0000165,GO:0045600,GO:0000178,GO:0000288,GO:0045616,GO:0000289,GO:0060213,GO:0061014,GO:0045638,GO:0061158,GO:0070578,GO:…	cellular response to epidermal growth factor stimulus|cellular response to glucocorticoid stimulus|14-3-3 protein binding|positive regulation of intracellular mRNA localization|cellular response to granulocyte macrophage colony-stimulating factor stimulus|ribonucleoprotein complex|Dcp1-Dcp2 complex|positive regulation of gene silencing by miRNA|P-body|DNA binding|mRNA binding|mRNA 3'-UTR binding|…	rno05166,rno05167	HTLV-I infection|Kaposi's sarcoma-associated herpesvirus infection
Ankrd13c	0.00402003	0.197	0	1	#NAME?	4.0109	2.00392	Up	GeneID:685374,Genbank:XM_008761571.2,RGD:1595074	ankyrin repeat domain 13C	GO:0005783,GO:0006621,GO:0010869,GO:0048471,GO:2000209,GO:0005102,GO:0005737	endoplasmic reticulum|protein retention in ER lumen|regulation of receptor biosynthetic process|perinuclear region of cytoplasm|regulation of anoikis|signaling receptor binding|cytoplasm
Wdr26	0.00402003	0.197	0	1	#NAME?	4.02206	2.00794	Up	GeneID:498301,Genbank:XM_017598903.1,RGD:1565589	WD repeat domain 26	GO:0005739,GO:0005829,GO:0005654,GO:0005737	mitochondrion|cytosol|nucleoplasm|cytoplasm
Ywhag	0.00402003	0.197	0	1	#NAME?	3.4102	1.76986	Up	GeneID:56010,Genbank:XM_006249184.3,RGD:62002	tyrosine 3-monooxygenase/tryptophan 5-monooxygenase activation protein, gamma	GO:0045664,GO:0005159,GO:0048167,GO:0005515,GO:0005737,GO:0006605,GO:0007165,GO:0019904,GO:0030234,GO:0050790,GO:0030971,GO:0031982,GO:0032869,GO:0003779,GO:0042802,GO:0005080,GO:0043209	regulation of neuron differentiation|insulin-like growth factor receptor binding|regulation of synaptic plasticity|protein binding|cytoplasm|protein targeting|signal transduction|protein domain specific binding|enzyme regulator activity|regulation of catalytic activity|receptor tyrosine kinase binding|vesicle|cellular response to insulin stimulus|actin binding|identical protein binding|protein ki…	rno04390,rno04151,rno04110,rno04114,rno05203,rno05169	Hippo signaling pathway|PI3K-Akt signaling pathway|Cell cycle|Oocyte meiosis|Viral carcinogenesis|Epstein-Barr virus infection
Spp1	0.00507385	0.439	0.8	1	0.920396	0.424422	-1.23643	Down	GeneID:25353,Genbank:XM_008769996.2,RGD:3752	secreted phosphoprotein 1	GO:0071498,GO:0045780,GO:0010469,GO:0005615,GO:1990830,GO:0010811,GO:2000866,GO:0045893,GO:0030154,GO:0048471,GO:0005737,GO:0005794,GO:0030593,GO:0006710,GO:0048545,GO:0031214,GO:0006954,GO:0048685,GO:0031982,GO:0007155,GO:0050840,GO:0033280,GO:0001649,GO:0042995,GO:0071394,GO:0045177,GO:0010033,GO:0005125	cellular response to fluid shear stress|positive regulation of bone resorption|regulation of signaling receptor activity|extracellular space|cellular response to leukemia inhibitory factor|positive regulation of cell-substrate adhesion|positive regulation of estradiol secretion|positive regulation of transcription, DNA-templated|cell differentiation|perinuclear region of cytoplasm|cytoplasm|Golgi…	rno04371,rno04151,rno04512,rno04510,rno04620,rno05165	Apelin signaling pathway|PI3K-Akt signaling pathway|ECM-receptor interaction|Focal adhesion|Toll-like receptor signaling pathway|Human papillomavirus infection
LOC498750	0.00507995	0.182	0.48	1	-0.332714	0.585051	-0.773365	Down	GeneID:498750,Genbank:NM_001017510.3,RGD:1588449	similar to cDNA sequence BC005537	GO:0005622	intracellular
Ywhab	0.00562138	0.333	0.04	1	-1.78927	3.44639	1.78509	Up	GeneID:56011,Genbank:NM_019377.1,RGD:61998	tyrosine 3-monooxygenase/tryptophan 5-monooxygenase activation protein, beta	GO:0051219,GO:0042826,GO:0005737,GO:0051220,GO:0043085,GO:0051291,GO:0044877,GO:0005829,GO:0006605,GO:0008022,GO:0017053,GO:0045296,GO:0019899,GO:0045744,GO:0019904,GO:0032991,GO:0045892,GO:0035308,GO:0003714,GO:0048471,GO:0042470,GO:0005515,GO:0050815,GO:0042802,GO:0005634	phosphoprotein binding|histone deacetylase binding|cytoplasm|cytoplasmic sequestering of protein|positive regulation of catalytic activity|protein heterooligomerization|protein-containing complex binding|cytosol|protein targeting|protein C-terminus binding|transcriptional repressor complex|cadherin binding|enzyme binding|negative regulation of G-protein coupled receptor protein signaling pathway|…	rno04390,rno04151,rno04110,rno04114,rno05203,rno05161,rno05169	Hippo signaling pathway|PI3K-Akt signaling pathway|Cell cycle|Oocyte meiosis|Viral carcinogenesis|Hepatitis B|Epstein-Barr virus infection
Calca	0.0060475	0.561	0.2	1	-0.125199	1.92459	0.944547	Up	GeneID:24241,Genbank:NM_001033956.1,RGD:2254	calcitonin-related polypeptide alphaGO:0005184,GO:0005576,GO:0005615,GO:0005622,GO:0005634,GO:0007631,GO:0005737,GO:0008016,GO:0006468,GO:0008217,GO:0006874,GO:0009408,GO:0010469,GO:0010523,GO:0030279,GO:0043025,GO:0030424,GO:0043195,GO:0030816,GO:0043542,GO:0044877,GO:0045651,GO:0045671,GO:0001935,GO:0097647,GO:0045776,GO:0001944,GO:0097755,GO:0001976,GO:1990090,GO:0045778,GO:0001984,GO:0002027,…	neuropeptide hormone activity|extracellular region|extracellular space|intracellular|nucleus|feeding behavior|cytoplasm|regulation of heart contraction|protein phosphorylation|regulation of blood pressure|cellular calcium ion homeostasis|response to heat|regulation of signaling receptor activity|negative regulation of calcium ion transport into cytosol|negative regulation of ossification|neuronal…
Nasp	0.00606466	0.182	0	1	#NAME?	3.20854	1.68192	Up	GeneID:298441,Genbank:XM_006238646.3,RGD:1359609	nuclear autoantigenic sperm protein	GO:0044877,GO:0032991,GO:0006260,GO:0001824,GO:0006334,GO:0033574,GO:0006335,GO:0003674,GO:0034080,GO:0005575,GO:0005634,GO:0005654,GO:0042393,GO:0006336,GO:0008283,GO:0005737,GO:0000082,GO:0043486,GO:0008584,GO:0015031,GO:0000790	protein-containing complex binding|protein-containing complex|DNA replication|blastocyst development|nucleosome assembly|response to testosterone|DNA replication-dependent nucleosome assembly|molecular_function|CENP-A containing nucleosome assembly|cellular_component|nucleus|nucleoplasm|histone binding|DNA replication-independent nucleosome assembly|cell proliferation|cytoplasm|G1/S transition of…
Eif4e	0.00606466	0.182	0	1	#NAME?	2.86666	1.51937	Up	GeneID:117045,Genbank:XM_008761488.2,RGD:69647	eukaryotic translation initiation factor 4E	GO:0005515,GO:0005737,GO:0005829,GO:0005845,GO:0030324,GO:0006413,GO:0031370,GO:0006417,GO:0032991,GO:0033391,GO:0036464,GO:0045665,GO:0045931,GO:0048471,GO:0000082,GO:0000340,GO:0000932,GO:0001662,GO:0003743,GO:0010494,GO:0010507,GO:0016281,GO:0016442,GO:0017148,GO:0070491,GO:0019827,GO:0019899,GO:0071549	protein binding|cytoplasm|cytosol|mRNA cap binding complex|lung development|translational initiation|eukaryotic initiation factor 4G binding|regulation of translation|protein-containing complex|chromatoid body|cytoplasmic ribonucleoprotein granule|negative regulation of neuron differentiation|positive regulation of mitotic cell cycle|perinuclear region of cytoplasm|G1/S transition of mitotic cell…	rno03013,rno04066,rno04151,rno04150,rno04910,rno04211,rno01521	RNA transport|HIF-1 signaling pathway|PI3K-Akt signaling pathway|mTOR signaling pathway|Insulin signaling pathway|Longevity regulating pathway - mammal|EGFR tyrosine kinase inhibitor resistance
Fam189b	0.00606466	0.182	0	1	#NAME?	3.12018	1.64163	Up	GeneID:310640,Genbank:XM_008761169.2,RGD:1306107	family with sequence similarity 189, member B	GO:0016021,GO:0050699	integral component of membrane|WW domain binding
Ext1	0.00606466	0.182	0	1	#NAME?	3.11381	1.63868	Up	GeneID:299907,Genbank:NM_001130540.1,RGD:1587375	exostosin glycosyltransferase 1	GO:0072498,GO:0015020,GO:0005783,GO:0016757,GO:0005794,GO:0021772,GO:0006024,GO:0006486,GO:0007369,GO:0007411,GO:0007420,GO:0030176,GO:0033692,GO:0007492,GO:0042803,GO:0007498,GO:0046982,GO:0008375,GO:0001503,GO:0050508,GO:0015012,GO:0003674,GO:0050509,GO:0015014,GO:0005575	embryonic skeletal joint development|glucuronosyltransferase activity|endoplasmic reticulum|transferase activity, transferring glycosyl groups|Golgi apparatus|olfactory bulb development|glycosaminoglycan biosynthetic process|protein glycosylation|gastrulation|axon guidance|brain development|integral component of endoplasmic reticulum membrane|cellular polysaccharide biosynthetic process|endoderm …	rno00534	Glycosaminoglycan biosynthesis - heparan sulfate / heparin
Sec62	0.00633284	0.121	0.4	1	-0.834717	0.321978	-1.63497	Down	GeneID:294912,Genbank:XM_006232224.3,RGD:1308862	SEC62 homolog, preprotein translocation factor	GO:0006620,GO:0016020,GO:0030176	posttranslational protein targeting to endoplasmic reticulum membrane|membrane|integral component of endoplasmic reticulum membrane	rno03060,rno04141	Protein export|Protein processing in endoplasmic reticulum
Pqlc1	0.0063614	0.076	0.36	1	-1.28258	0.343327	-1.54234	Down	GeneID:361352,Genbank:XM_006254953.3,RGD:1305223	PQ loop repeat containing 1	GO:0016021	integral component of membrane
Sncg	0.00688284	0.955	0.88	1	1.66382	1.69077	0.757679	Up	GeneID:64347,Genbank:NM_031688.1,RGD:70996	synuclein, gamma	GO:0046928,GO:0030424,GO:0005737,GO:0005815,GO:0048471,GO:0042220,GO:0005819,GO:0048487,GO:0005886,GO:0007268,GO:0007422,GO:0042493,GO:0008344,GO:0050808,GO:0043014,GO:0043025,GO:0009306,GO:0071464,GO:0002118,GO:1904307,GO:0014059,GO:0005515,GO:0043679	regulation of neurotransmitter secretion|axon|cytoplasm|microtubule organizing center|perinuclear region of cytoplasm|response to cocaine|spindle|beta-tubulin binding|plasma membrane|chemical synaptic transmission|peripheral nervous system development|response to drug|adult locomotory behavior|synapse organization|alpha-tubulin binding|neuronal cell body|protein secretion|cellular response to hyd…
Gls	0.0073206	0.394	0.12	1	-0.934461	3.68195	1.88047	Up	GeneID:24398,Genbank:XM_008767075.2,RGD:2707	glutaminase	GO:0007268,GO:0006537,GO:0002087,GO:0004359,GO:0042802,GO:0051289,GO:0005515,GO:0006541,GO:0005739,GO:0006543,GO:0005759,GO:0001967,GO:0005829	chemical synaptic transmission|glutamate biosynthetic process|regulation of respiratory gaseous exchange by neurological system process|glutaminase activity|identical protein binding|protein homotetramerization|protein binding|glutamine metabolic process|mitochondrion|glutamine catabolic process|mitochondrial matrix|suckling behavior|cytosol	rno00250,rno00220,rno00471,rno04964,rno04724,rno04727,rno05230,rno05206	Alanine, aspartate and glutamate metabolism|Arginine biosynthesis|D-Glutamine and D-glutamate metabolism|Proximal tubule bicarbonate reclamation|Glutamatergic synapse|GABAergic synapse|Central carbon metabolism in cancer|MicroRNAs in cancer
Tubb4b	0.00775946	0.318	0.04	1	-1.72797	3.24893	1.69997	Up	GeneID:296554,Genbank:XM_006233582.3,RGD:735101	tubulin, beta 4B class IVb	GO:0007017,GO:0003725,GO:0003924,GO:0043209,GO:0005200,GO:0005515,GO:0005525,GO:0005737,GO:0005874,GO:0000226,GO:0000278,GO:0007010	microtubule-based process|double-stranded RNA binding|GTPase activity|myelin sheath|structural constituent of cytoskeleton|protein binding|GTP binding|cytoplasm|microtubule|microtubule cytoskeleton organization|mitotic cell cycle|cytoskeleton organization	rno04145,rno04540	Phagosome|Gap junction
Gatad2a	0.00805683	0.015	0.2	1	-2.81601	0.468576	-1.09364	Down	GeneID:290669,Genbank:NM_001013881.2,RGD:1310596	GATA zinc finger domain containing 2A	GO:0001701,GO:0001842,GO:0005634,GO:0005654,GO:0010172,GO:0012501,GO:0016581,GO:0021506,GO:0030674,GO:0045892,GO:0000122,GO:0000977,GO:0001568	in utero embryonic development|neural fold formation|nucleus|nucleoplasm|embryonic body morphogenesis|programmed cell death|NuRD complex|anterior neuropore closure|protein binding, bridging|negative regulation of transcription, DNA-templated|negative regulation of transcription by RNA polymerase II|RNA polymerase II regulatory region sequence-specific DNA binding|blood vessel development
Foxred2	0.00814176	0	0.12	1	#NAME?	0.498457	-1.00446	Down	GeneID:315112,Genbank:XM_008765712.2,RGD:1306763	FAD-dependent oxidoreductase domain containing 2	GO:0030433,GO:0050660,GO:0005788	ubiquitin-dependent ERAD pathway|flavin adenine dinucleotide binding|endoplasmic reticulum lumen
Fem1b	0.00814176	0	0.12	1	#NAME?	0.433252	-1.20672	Down	GeneID:315745,Genbank:NM_001108157.1,RGD:1304569	fem-1 homolog B	GO:0060743,GO:0005634,GO:1902041,GO:2000001,GO:0005654,GO:0005737,GO:0005829,GO:0006915,GO:0016567,GO:0002070,GO:0051438,GO:0004842,GO:0060442,GO:0005123	epithelial cell maturation involved in prostate gland development|nucleus|regulation of extrinsic apoptotic signaling pathway via death domain receptors|regulation of DNA damage checkpoint|nucleoplasm|cytoplasm|cytosol|apoptotic process|protein ubiquitination|epithelial cell maturation|regulation of ubiquitin-protein transferase activity|ubiquitin-protein transferase activity|branching involved i…
Stk25	0.00814176	0	0.12	1	#NAME?	0.416947	-1.26206	Down	GeneID:373542,Genbank:NM_184049.1,RGD:727809	serine/threonine kinase 25	GO:0090168,GO:0036481,GO:0004674,GO:0042542,GO:0005524,GO:0042803,GO:0005737,GO:0005794,GO:0006468,GO:0007163,GO:0042981,GO:0007346,GO:0046777,GO:0008349,GO:0048812,GO:0023014,GO:0050772,GO:0031098,GO:0000139,GO:0051645,GO:0032147,GO:0000165,GO:0051683,GO:0032874,GO:0000185	Golgi reassembly|intrinsic apoptotic signaling pathway in response to hydrogen peroxide|protein serine/threonine kinase activity|response to hydrogen peroxide|ATP binding|protein homodimerization activity|cytoplasm|Golgi apparatus|protein phosphorylation|establishment or maintenance of cell polarity|regulation of apoptotic process|regulation of mitotic cell cycle|protein autophosphorylation|MAP k…
Eva1c	0.00814176	0	0.12	1	#NAME?	0.384954	-1.37724	Down	GeneID:360695,Genbank:XM_017598089.1,RGD:1307569	eva-1 homolog C (C. elegans)	GO:0030246,GO:0005576,GO:0008201,GO:0016021	carbohydrate binding|extracellular region|heparin binding|integral component of membrane
Mex3c	0.00814176	0	0.12	1	#NAME?	0.36573	-1.45115	Down	GeneID:307271,Genbank:NM_001107377.1,RGD:1309023	mex-3 RNA binding family member C	GO:0017148,GO:0045598,GO:0097009,GO:0003415,GO:0003727,GO:0005829	negative regulation of translation|regulation of fat cell differentiation|energy homeostasis|chondrocyte hypertrophy|single-stranded RNA binding|cytosol
Maea	0.00814176	0	0.12	1	#NAME?	0.536243	-0.89904	Down	GeneID:298982,Genbank:NM_001008319.2,RGD:1309877	macrophage erythroblast attacher	GO:0051301,GO:0016567,GO:0005634,GO:0033033,GO:0034657,GO:0005654,GO:0005737,GO:0005819,GO:0005826,GO:0043066,GO:0005856,GO:0043161,GO:0005887,GO:0043249,GO:0007010,GO:0045721,GO:0007155,GO:0003779,GO:0048821,GO:0015629,GO:0004842,GO:0048822,GO:0016363	cell division|protein ubiquitination|nucleus|negative regulation of myeloid cell apoptotic process|GID complex|nucleoplasm|cytoplasm|spindle|actomyosin contractile ring|negative regulation of apoptotic process|cytoskeleton|proteasome-mediated ubiquitin-dependent protein catabolic process|integral component of plasma membrane|erythrocyte maturation|cytoskeleton organization|negative regulation of …
Hddc3	0.00814176	0	0.12	1	#NAME?	0.518948	-0.946337	Down	GeneID:308758,Genbank:XM_008759531.2,RGD:1311839	HD domain containing 3			rno00230	Purine metabolism
Hint3	0.00814176	0	0.12	1	#NAME?	0.451796	-1.14626	Down	GeneID:246769,Genbank:NM_001100825.1,RGD:621603	histidine triad nucleotide binding protein 3GO:0005737,GO:0006796,GO:0016787,GO:0070566,GO:0000166,GO:0003824,GO:0005634	cytoplasm|phosphate-containing compound metabolic process|hydrolase activity|adenylyltransferase activity|nucleotide binding|catalytic activity|nucleus
Rtp4	0.00814176	0	0.12	1	#NAME?	0.450109	-1.15165	Down	GeneID:360733,Genbank:NM_001108321.1,RGD:1306974	receptor (chemosensory) transporter protein 4	GO:0005737,GO:0006612,GO:0009986,GO:0016021,GO:0031849,GO:0051205,GO:0051607,GO:0001580	cytoplasm|protein targeting to membrane|cell surface|integral component of membrane|olfactory receptor binding|protein insertion into membrane|defense response to virus|detection of chemical stimulus involved in sensory perception of bitter taste
Plscr4	0.00814176	0	0.12	1	#NAME?	0.445252	-1.16731	Down	GeneID:300900,Genbank:NM_001012000.1,RGD:1311693	phospholipid scramblase 4	GO:0017121,GO:0017128,GO:0019899,GO:0042609,GO:0071222,GO:0005886,GO:0016020	phospholipid scrambling|phospholipid scramblase activity|enzyme binding|CD4 receptor binding|cellular response to lipopolysaccharide|plasma membrane|membrane
Unc119b	0.00814176	0	0.12	1	#NAME?	0.439833	-1.18497	Down	GeneID:288702,Genbank:NM_001105934.1,RGD:1309359	unc-119 lipid binding chaperone B	GO:0035869,GO:0042953,GO:0060271,GO:0008289,GO:0016021,GO:0019899	ciliary transition zone|lipoprotein transport|cilium assembly|lipid binding|integral component of membrane|enzyme binding
LOC108348085	0.00814176	0	0.12	1	#NAME?	0.46529	-1.1038	Down	GeneID:108348085,Genbank:XM_017590283.1	beta-1,4-glucuronyltransferase 1
Ifnlr1	0.00814176	0	0.12	1	#NAME?	0.422611	-1.2426	Down	GeneID:362628,Genbank:NM_001191868.1,RGD:1562689	interferon, lambda receptor 1	GO:0016021,GO:0019221,GO:0032002,GO:0050691,GO:0051607,GO:0002385,GO:0004896,GO:0005886	integral component of membrane|cytokine-mediated signaling pathway|interleukin-28 receptor complex|regulation of defense response to virus by host|defense response to virus|mucosal immune response|cytokine receptor activity|plasma membrane	rno04630,rno04060	Jak-STAT signaling pathway|Cytokine-cytokine receptor interaction
Lamtor5	0.00814176	0	0.12	1	#NAME?	0.409051	-1.28965	Down	GeneID:295357,Genbank:NM_001106462.1,RGD:1305005	late endosomal/lysosomal adaptor, MAPK and MTOR activator 5	GO:0008361,GO:0019079,GO:0032008,GO:0032947,GO:0043066,GO:0043154,GO:0061462,GO:0071230,GO:0071986,GO:0005085,GO:0005764,GO:0005829	regulation of cell size|viral genome replication|positive regulation of TOR signaling|protein-containing complex scaffold activity|negative regulation of apoptotic process|negative regulation of cysteine-type endopeptidase activity involved in apoptotic process|protein localization to lysosome|cellular response to amino acid stimulus|Ragulator complex|guanyl-nucleotide exchange factor activity|ly…	rno04150,rno05161	mTOR signaling pathway|Hepatitis B
Gps1	0.00814176	0	0.12	1	#NAME?	0.408927	-1.29009	Down	GeneID:117039,Genbank:XM_006247867.2,RGD:621532	G protein pathway suppressor 1	GO:0005515,GO:0005737,GO:0008180,GO:0000338	protein binding|cytoplasm|COP9 signalosome|protein deneddylation
Cxcr4	0.00814176	0	0.12	1	#NAME?	0.39921	-1.32478	Down	GeneID:60628,Genbank:NM_022205.3,RGD:620465	C-X-C motif chemokine receptor 4	GO:0003281,GO:0003779,GO:0004950,GO:0005737,GO:0005764,GO:0005911,GO:0006935,GO:0007186,GO:0005768,GO:0007281,GO:0007420,GO:0008038,GO:0019722,GO:0008045,GO:0008144,GO:0019955,GO:0008354,GO:0019957,GO:0022008,GO:0022029,GO:0001569,GO:0035690,GO:0030334,GO:0001666,GO:0035701,GO:0030335,GO:0035904,GO:0030426,GO:0001667,GO:0042098,GO:0001764,GO:0043067,GO:0043130,GO:0001934,GO:0060048,GO:0043217,GO:…	ventricular septum development|actin binding|chemokine receptor activity|cytoplasm|lysosome|cell-cell junction|chemotaxis|G-protein coupled receptor signaling pathway|endosome|germ cell development|brain development|neuron recognition|calcium-mediated signaling|motor neuron axon guidance|drug binding|cytokine binding|germ cell migration|C-C chemokine binding|neurogenesis|telencephalon cell migrat…	rno04060,rno04144,rno04670,rno04672,rno04062,rno04360,rno05200	Cytokine-cytokine receptor interaction|Endocytosis|Leukocyte transendothelial migration|Intestinal immune network for IgA production|Chemokine signaling pathway|Axon guidance|Pathways in cancer
Fos	0.00842356	0.758	0.48	1	0.91401	2.30763	1.20641	Up	GeneID:314322,Genbank:NM_022197.2,RGD:2626	FBJ osteosarcoma oncogene	GO:0003677,GO:0003682,GO:0003690,GO:0003700,GO:0005515,GO:0007399,GO:0005634,GO:0007565,GO:0007568,GO:0008134,GO:0009409,GO:0009416,GO:0035902,GO:0009612,GO:0035914,GO:0009629,GO:0035976,GO:0009636,GO:0035994,GO:0042493,GO:0043005,GO:0000978,GO:0071277,GO:0043565,GO:1901216,GO:0044212,GO:0000979,GO:1902895,GO:0045672,GO:0000982,GO:0001077,GO:0001102,GO:0001190,GO:0001661,GO:0005654,GO:0005667,GO:…	DNA binding|chromatin binding|double-stranded DNA binding|DNA binding transcription factor activity|protein binding|nervous system development|nucleus|female pregnancy|aging|transcription factor binding|response to cold|response to light stimulus|response to immobilization stress|response to mechanical stimulus|skeletal muscle cell differentiation|response to gravity|transcription factor AP-1 com…	rno04010,rno04668,rno04024,rno04210,rno04620,rno04660,rno04658,rno04659,rno04657,rno04662,rno04915,rno04917,rno04921,rno04926,rno04725,rno04728,rno04380,rno04713,rno05200,rno05231,rno05210,rno05224,rno05323,rno05031,rno05418,rno05132,rno05133,rno05166,rno05161,rno05168,rno05167,rno05140,rno05142,rno01522	MAPK signaling pathway|TNF signaling pathway|cAMP signaling pathway|Apoptosis|Toll-like receptor signaling pathway|T cell receptor signaling pathway|Th1 and Th2 cell differentiation|Th17 cell differentiation|IL-17 signaling pathway|B cell receptor signaling pathway|Estrogen signaling pathway|Prolactin signaling pathway|Oxytocin signaling pathway|Relaxin signaling pathway|Cholinergic synapse|Dopam…
Paqr6	0.00882869	0.045	0.28	1	-1.82288	0.4222	-1.244	Down	GeneID:681021,Genbank:XM_008761213.2,RGD:1584722	progestin and adipoQ receptor family member 6	GO:0016021,GO:0043401,GO:0048545,GO:0003707,GO:0005496,GO:0005886	integral component of membrane|steroid hormone mediated signaling pathway|response to steroid hormone|steroid hormone receptor activity|steroid binding|plasma membrane
Fosb	0.0089342	0.833	0.68	1	1.24555	2.26991	1.18263	Up	GeneID:100360880,Genbank:NM_001256509.1,RGD:1308198	FosB proto-oncogene, AP-1 transcription factor subunit	GO:0071277,GO:0032570,GO:0001077,GO:0032870,GO:0003677,GO:0042493,GO:0003690,GO:0003700,GO:0005634,GO:0043231,GO:0005654,GO:0043278,GO:0043565,GO:0006357,GO:0045944,GO:0006366,GO:0000978,GO:0051412,GO:0007565,GO:0051591,GO:0009612,GO:0000982	cellular response to calcium ion|response to progesterone|transcriptional activator activity, RNA polymerase II proximal promoter sequence-specific DNA binding|cellular response to hormone stimulus|DNA binding|response to drug|double-stranded DNA binding|DNA binding transcription factor activity|nucleus|intracellular membrane-bounded organelle|nucleoplasm|response to morphine|sequence-specific DN…	rno04657,rno04380,rno05030,rno05031,rno05034	IL-17 signaling pathway|Osteoclast differentiation|Cocaine addiction|Amphetamine addiction|Alcoholism
Syt11	0.00907872	0.061	0.32	1	-1.58655	0.36727	-1.44509	Down	GeneID:60568,Genbank:XM_006232748.1,RGD:62042	synaptotagmin 11	GO:0005886,GO:0005887,GO:0006906,GO:0008021,GO:0009611,GO:0014069,GO:0016079,GO:0043005,GO:0017158,GO:0043195,GO:0043197,GO:0019905,GO:0044297,GO:0045335,GO:0048471,GO:0048487,GO:1905154,GO:0048787,GO:1905171,GO:0048791,GO:1905469,GO:0050765,GO:1990927,GO:0000149,GO:0001778,GO:0001891,GO:0005509,GO:0005544,GO:0005737,GO:0005764,GO:0030054,GO:0030276,GO:0030424,GO:0030672,GO:0031369,GO:0031625,GO:…	plasma membrane|integral component of plasma membrane|vesicle fusion|synaptic vesicle|response to wounding|postsynaptic density|synaptic vesicle exocytosis|neuron projection|regulation of calcium ion-dependent exocytosis|terminal bouton|dendritic spine|syntaxin binding|cell body|phagocytic vesicle|perinuclear region of cytoplasm|beta-tubulin binding|negative regulation of membrane invagination|pr…
RT1-CE4	0.00909757	0.167	0.48	1	-0.464843	0.342232	-1.54696	Down	GeneID:414783,Genbank:NM_001008842.1,RGD:1598234	RT1 class I, locus CE4	GO:0042612,GO:0002474,GO:0006955,GO:0016021	MHC class I protein complex|antigen processing and presentation of peptide antigen via MHC class I|immune response|integral component of membrane	rno04514,rno04144,rno04145,rno04218,rno04650,rno04612,rno05203,rno05320,rno05330,rno05332,rno05416,rno04940,rno05166,rno05168,rno05167,rno05169,rno05165	Cell adhesion molecules (CAMs)|Endocytosis|Phagosome|Cellular senescence|Natural killer cell mediated cytotoxicity|Antigen processing and presentation|Viral carcinogenesis|Autoimmune thyroid disease|Allograft rejection|Graft-versus-host disease|Viral myocarditis|Type I diabetes mellitus|HTLV-I infection|Herpes simplex infection|Kaposi's sarcoma-associated herpesvirus infection|Epstein-Barr virus …
Resp18	0.0091142	0.167	0	1	#NAME?	2.97599	1.57337	Up	GeneID:50561,Genbank:NM_019278.1,RGD:3555	regulated endocrine-specific protein 18	GO:0005783,GO:0005794,GO:0008150,GO:0030141,GO:0043204,GO:0048237,GO:0001701,GO:0003674,GO:0005576	endoplasmic reticulum|Golgi apparatus|biological_process|secretory granule|perikaryon|rough endoplasmic reticulum lumen|in utero embryonic development|molecular_function|extracellular region
Tmod2	0.0091142	0.167	0	1	#NAME?	3.26687	1.70791	Up	GeneID:58814,Genbank:XM_006243407.3,RGD:61948	tropomodulin 2	GO:0005856,GO:0005865,GO:0006936,GO:0007015,GO:0007270,GO:0007611,GO:0030016,GO:0030239,GO:0030426,GO:0043005,GO:0003779,GO:0045745,GO:0005523,GO:0051694	cytoskeleton|striated muscle thin filament|muscle contraction|actin filament organization|neuron-neuron synaptic transmission|learning or memory|myofibril|myofibril assembly|growth cone|neuron projection|actin binding|positive regulation of G-protein coupled receptor protein signaling pathway|tropomyosin binding|pointed-end actin filament capping
Ndufv1	0.0091142	0.167	0	1	#NAME?	3.13163	1.64691	Up	GeneID:293655,Genbank:NM_001006972.1,RGD:1359247	NADH:ubiquinone oxidoreductase core subunit V1	GO:0005747,GO:0005829,GO:0006120,GO:0008137,GO:0008150,GO:0010181,GO:0042775,GO:0046872,GO:0051287,GO:0003674,GO:0051539,GO:0005575,GO:0005739	mitochondrial respiratory chain complex I|cytosol|mitochondrial electron transport, NADH to ubiquinone|NADH dehydrogenase (ubiquinone) activity|biological_process|FMN binding|mitochondrial ATP synthesis coupled electron transport|metal ion binding|NAD binding|molecular_function|4 iron, 4 sulfur cluster binding|cellular_component|mitochondrion	rno00190,rno04723,rno04714,rno05010,rno05012,rno05016,rno04932	Oxidative phosphorylation|Retrograde endocannabinoid signaling|Thermogenesis|Alzheimer's disease|Parkinson's disease|Huntington's disease|Non-alcoholic fatty liver disease (NAFLD)
Dbi	0.0094319	0.894	0.96	1	1.7709	0.622588	-0.68365	Down	GeneID:25045,Genbank:NM_031853.4,RGD:2490	diazepam binding inhibitor, acyl-CoA binding protein	GO:0036042,GO:0008289,GO:0001942,GO:0036151,GO:0014009,GO:0005515,GO:0043292,GO:0018345,GO:0005615,GO:0043588,GO:0005634,GO:0005737,GO:0005794,GO:0005886,GO:0021670,GO:0006637,GO:0046889,GO:0030156,GO:0006641,GO:0046983,GO:0030157,GO:0006694,GO:0051281,GO:0031670,GO:0007420,GO:0000062,GO:0060291,GO:0031999,GO:0007611,GO:0097038,GO:0032228,GO:0008021,GO:0001662	long-chain fatty acyl-CoA binding|lipid binding|hair follicle development|phosphatidylcholine acyl-chain remodeling|glial cell proliferation|protein binding|contractile fiber|protein palmitoylation|extracellular space|skin development|nucleus|cytoplasm|Golgi apparatus|plasma membrane|lateral ventricle development|acyl-CoA metabolic process|positive regulation of lipid biosynthetic process|benzodi…	rno03320	PPAR signaling pathway
Ttyh1	0.00945362	0.364	0.6	1	0.401934	0.443212	-1.17393	Down	GeneID:292597,Genbank:XM_017588893.1,RGD:1310103	tweety family member 1	GO:0005886,GO:0006821,GO:0030868,GO:0031527,GO:0031589,GO:0032433,GO:0034707,GO:0046847,GO:0072320,GO:0000278,GO:0098609,GO:0005229,GO:1902476,GO:0005509	plasma membrane|chloride transport|smooth endoplasmic reticulum membrane|filopodium membrane|cell-substrate adhesion|filopodium tip|chloride channel complex|filopodium assembly|volume-sensitive chloride channel activity|mitotic cell cycle|cell-cell adhesion|intracellular calcium activated chloride channel activity|chloride transmembrane transport|calcium ion binding
Mrpl14	0.0109396	0.015	0.2	1	-2.72396	0.348005	-1.52282	Down	GeneID:301250,Genbank:NM_001271131.1,RGD:1306240	mitochondrial ribosomal protein L14GO:0005762,GO:0006412,GO:0003735,GO:0005739	mitochondrial large ribosomal subunit|translation|structural constituent of ribosome|mitochondrion	rno03010	Ribosome
Tubb3	0.0110134	0.5	0.2	1	-0.140551	1.66698	0.737235	Up	GeneID:246118,Genbank:NM_139254.2,RGD:628595	tubulin, beta 3 class III	GO:0030425,GO:0007411,GO:0003924,GO:0042277,GO:0005200,GO:0043025,GO:0071944,GO:0005525,GO:0005622,GO:0005737,GO:0015630,GO:0030182,GO:0005874,GO:0030424,GO:0007010,GO:0000226,GO:0007017,GO:0000278	dendrite|axon guidance|GTPase activity|peptide binding|structural constituent of cytoskeleton|neuronal cell body|cell periphery|GTP binding|intracellular|cytoplasm|microtubule cytoskeleton|neuron differentiation|microtubule|axon|cytoskeleton organization|microtubule cytoskeleton organization|microtubule-based process|mitotic cell cycle	rno04145,rno04540	Phagosome|Gap junction
LOC306766	0.0111853	0.015	0.2	1	-3.17517	0.395031	-1.33996	Down	GeneID:306766,Genbank:NM_001014007.1,RGD:1359256	hypothetical LOC306766	GO:0005737,GO:0008150,GO:0016491,GO:0055114,GO:0003674,GO:0005575	cytoplasm|biological_process|oxidoreductase activity|oxidation-reduction process|molecular_function|cellular_component
Jun	0.011251	0.818	0.6	1	1.12991	2.18986	1.13084	Up	GeneID:24516,Genbank:NM_021835.3,RGD:2943	Jun proto-oncogene, AP-1 transcription factor subunit	GO:0046982,GO:0048146,GO:0048661,GO:0051365,GO:0051591,GO:1904707,GO:0051726,GO:1990441,GO:2000144,GO:0051899,GO:0001525,GO:0001774,GO:0001836,GO:0001889,GO:0001938,GO:0003151,GO:0005654,GO:0003677,GO:0003682,GO:0005667,GO:0003690,GO:0005719,GO:0005829,GO:0006351,GO:0008285,GO:0006355,GO:0009314,GO:0006366,GO:0009612,GO:0009987,GO:0010033,GO:0000122,GO:0033554,GO:0000790,GO:0033613,GO:0010634,GO:…	protein heterodimerization activity|positive regulation of fibroblast proliferation|positive regulation of smooth muscle cell proliferation|cellular response to potassium ion starvation|response to cAMP|positive regulation of vascular smooth muscle cell proliferation|regulation of cell cycle|negative regulation of transcription from RNA polymerase II promoter in response to endoplasmic reticulum …	rno04010,rno04012,rno04310,rno04668,rno04024,rno04137,rno04210,rno04510,rno04530,rno04620,rno04621,rno04625,rno04660,rno04658,rno04659,rno04657,rno04662,rno04912,rno04915,rno04921,rno04926,rno04722,rno04380,rno05200,rno05231,rno05203,rno05210,rno05211,rno05224,rno05323,rno05321,rno05030,rno05031,rno05418,rno04932,rno04933,rno05132,rno05133,rno05166,rno05164,rno05161,rno05168,rno05167,rno05169,rno…	MAPK signaling pathway|ErbB signaling pathway|Wnt signaling pathway|TNF signaling pathway|cAMP signaling pathway|Mitophagy - animal|Apoptosis|Focal adhesion|Tight junction|Toll-like receptor signaling pathway|NOD-like receptor signaling pathway|C-type lectin receptor signaling pathway|T cell receptor signaling pathway|Th1 and Th2 cell differentiation|Th17 cell differentiation|IL-17 signaling path…
Angptl4	0.0112604	0.167	0.44	1	-0.387385	0.275921	-1.85767	Down	GeneID:362850,Genbank:NM_199115.2,RGD:735058	angiopoietin-like 4	GO:0070328,GO:0004857,GO:2000352,GO:0005576,GO:0005578,GO:0005615,GO:0019216,GO:0030154,GO:0042802,GO:0043066,GO:0043086,GO:0051005,GO:0001525,GO:0051259,GO:0001666,GO:0051260	triglyceride homeostasis|enzyme inhibitor activity|negative regulation of endothelial cell apoptotic process|extracellular region|proteinaceous extracellular matrix|extracellular space|regulation of lipid metabolic process|cell differentiation|identical protein binding|negative regulation of apoptotic process|negative regulation of catalytic activity|negative regulation of lipoprotein lipase acti…	rno03320,rno04979	PPAR signaling pathway|Cholesterol metabolism
AC134224.2	0.0115301	0.424	0.12	1	-0.676858	2.15876	1.1102	Up	--	--	--	--	--	--
Tspan6	0.0121396	0.015	0.2	1	-2.96551	0.341766	-1.54892	Down	GeneID:302313,Genbank:NM_001100672.1,RGD:1560160	tetraspanin 6	GO:1901223,GO:0005887,GO:0007166,GO:0039532	negative regulation of NIK/NF-kappaB signaling|integral component of plasma membrane|cell surface receptor signaling pathway|negative regulation of viral-induced cytoplasmic pattern recognition receptor signaling pathway
Lmna	0.0130287	0.712	0.92	1	1.2936	0.544663	-0.876564	Down	GeneID:60374,Genbank:NM_001002016.2,RGD:620456	lamin A/C	GO:0005654,GO:0005882,GO:0006997,GO:0006998,GO:0007283,GO:0034504,GO:0007517,GO:0008157,GO:0034613,GO:0008285,GO:0042802,GO:0045669,GO:0048471,GO:0055015,GO:1903243,GO:0071456,GO:1904178,GO:2001237,GO:0005198,GO:0005515,GO:0005634,GO:0005635,GO:0005638,GO:0009612,GO:0010628,GO:0016363,GO:0030334,GO:0030951,GO:0072201,GO:0031965,GO:0090201,GO:0032204,GO:0090343,GO:0090398,GO:1900180	nucleoplasm|intermediate filament|nucleus organization|nuclear envelope organization|spermatogenesis|protein localization to nucleus|muscle organ development|protein phosphatase 1 binding|cellular protein localization|negative regulation of cell proliferation|identical protein binding|positive regulation of osteoblast differentiation|perinuclear region of cytoplasm|ventricular cardiac muscle cell…	rno04210,rno05410,rno05412,rno05414	Apoptosis|Hypertrophic cardiomyopathy (HCM)|Arrhythmogenic right ventricular cardiomyopathy (ARVC)|Dilated cardiomyopathy (DCM)
Smpd1	0.0130463	0.015	0.2	1	-2.95306	0.385635	-1.37469	Down	GeneID:308909,Genbank:NM_001006997.1,RGD:1549719	sphingomyelin phosphodiesterase 1	GO:0043407,GO:0005764,GO:0046513,GO:0005768,GO:0005886,GO:0006685,GO:0008270,GO:0016021,GO:0016798,GO:0061750,GO:0023021,GO:0035307,GO:0042220,GO:0042493,GO:0003674,GO:0042599,GO:0005615,GO:0043065	negative regulation of MAP kinase activity|lysosome|ceramide biosynthetic process|endosome|plasma membrane|sphingomyelin catabolic process|zinc ion binding|integral component of membrane|hydrolase activity, acting on glycosyl bonds|acid sphingomyelin phosphodiesterase activity|termination of signal transduction|positive regulation of protein dephosphorylation|response to cocaine|response to drug|…	rno00600,rno04071,rno04142,rno04217	Sphingolipid metabolism|Sphingolipid signaling pathway|Lysosome|Necroptosis
Adk	0.0136518	0.152	0	1	#NAME?	3.15721	1.65865	Up	GeneID:25368,Genbank:NM_012895.3,RGD:2046	adenosine kinase	GO:0046872,GO:0019200,GO:0006166,GO:0004001,GO:0032922,GO:0005524,GO:0042102,GO:0006167,GO:0005634,GO:0005654,GO:0006169,GO:0005737,GO:0044209,GO:0006175,GO:0044342,GO:0005829,GO:0046085,GO:0010613,GO:0046835,GO:0016310	metal ion binding|carbohydrate kinase activity|purine ribonucleoside salvage|adenosine kinase activity|circadian regulation of gene expression|ATP binding|positive regulation of T cell proliferation|AMP biosynthetic process|nucleus|nucleoplasm|adenosine salvage|cytoplasm|AMP salvage|dATP biosynthetic process|type B pancreatic cell proliferation|cytosol|adenosine metabolic process|positive regulat…	rno00230	Purine metabolism
Atrx.1	0.0136518	0.152	0	1	#NAME?	2.99157	1.5809	Up	--	--	--	--	--	--
Ubn1	0.0136518	0.152	0	1	#NAME?	2.94565	1.55858	Up	GeneID:302935,Genbank:NM_001106977.2,RGD:1311582	ubinuclein 1	GO:0016604,GO:0005654,GO:0005923,GO:0006336	nuclear body|nucleoplasm|bicellular tight junction|DNA replication-independent nucleosome assembly
Rbm25l1	0.0136518	0.152	0	1	#NAME?	2.82114	1.49628	Up	GeneID:497865,Genbank:XM_003750770.3,RGD:1565486	RNA binding motif protein 25-like 1	GO:0006397,GO:0000381,GO:0003729,GO:0005681	mRNA processing|regulation of alternative mRNA splicing, via spliceosome|mRNA binding|spliceosomal complex	rno03040	Spliceosome
Ppp1r10	0.0136518	0.152	0	1	#NAME?	2.76107	1.46522	Up	GeneID:65045,Genbank:NM_022951.2,RGD:620079	protein phosphatase 1, regulatory subunit 10	GO:0046872,GO:0000785,GO:0072357,GO:0000790,GO:0003677,GO:0004864,GO:0005654,GO:0008157,GO:0010667,GO:1904290,GO:0016604,GO:0032206,GO:0000784,GO:0032515	metal ion binding|chromatin|PTW/PP1 phosphatase complex|nuclear chromatin|DNA binding|protein phosphatase inhibitor activity|nucleoplasm|protein phosphatase 1 binding|negative regulation of cardiac muscle cell apoptotic process|negative regulation of mitotic DNA damage checkpoint|nuclear body|positive regulation of telomere maintenance|nuclear chromosome, telomeric region|negative regulation of p…
Hectd1	0.0136518	0.152	0	1	#NAME?	2.6536	1.40795	Up	GeneID:362736,Genbank:XM_006240086.2,RGD:1561653	HECT domain E3 ubiquitin protein ligase 1	GO:0070534,GO:0003170,GO:0003281,GO:1903077,GO:0005737,GO:0016567,GO:0030154,GO:0035904,GO:0046872,GO:0048856,GO:0051865,GO:0060707,GO:0060708,GO:0001779,GO:0061630,GO:0001843,GO:0001892	protein K63-linked ubiquitination|heart valve development|ventricular septum development|negative regulation of protein localization to plasma membrane|cytoplasm|protein ubiquitination|cell differentiation|aorta development|metal ion binding|anatomical structure development|protein autoubiquitination|trophoblast giant cell differentiation|spongiotrophoblast differentiation|natural killer cell dif…
Zc3h7a	0.0136518	0.152	0	1	#NAME?	2.59231	1.37424	Up	GeneID:360466,Genbank:XM_017597355.1,RGD:1311225	zinc finger CCCH type containing 7 A	GO:0046872,GO:0010608,GO:0035196,GO:0035198	metal ion binding|posttranscriptional regulation of gene expression|production of miRNAs involved in gene silencing by miRNA|miRNA binding
Ier5	0.0136518	0.152	0	1	#NAME?	3.08961	1.62743	Up	GeneID:498256,Genbank:NM_001025137.2,RGD:69252	immediate early response 5	GO:0034605,GO:0042127,GO:0042802,GO:0045944,GO:1900036,GO:0000159,GO:0005634,GO:0005737	cellular response to heat|regulation of cell proliferation|identical protein binding|positive regulation of transcription by RNA polymerase II|positive regulation of cellular response to heat|protein phosphatase type 2A complex|nucleus|cytoplasm
Ripk2	0.0136518	0.152	0	1	#NAME?	2.58775	1.3717	Up	GeneID:362491,Genbank:XM_017593470.1,RGD:1309167	receptor-interacting serine-threonine kinase 2	GO:0005737,GO:0005829,GO:0005856,GO:0006954,GO:0007249,GO:0032991,GO:0010800,GO:0010942,GO:0033091,GO:0030274,GO:0033138,GO:0034134,GO:0034142,GO:0042098,GO:0050731,GO:0042802,GO:0050830,GO:0042803,GO:0050852,GO:0043065,GO:0051092,GO:0070374,GO:0070427,GO:0000165,GO:0070431,GO:0001961,GO:0070555,GO:0002250,GO:0070671,GO:0002827,GO:0004674,GO:0004871,GO:0005102,GO:0005524,GO:0031398,GO:0031663,GO:…	cytoplasm|cytosol|cytoskeleton|inflammatory response|I-kappaB kinase/NF-kappaB signaling|protein-containing complex|positive regulation of peptidyl-threonine phosphorylation|positive regulation of cell death|positive regulation of immature T cell proliferation|LIM domain binding|positive regulation of peptidyl-serine phosphorylation|toll-like receptor 2 signaling pathway|toll-like receptor 4 sign…	rno04621,rno04722,rno05152	NOD-like receptor signaling pathway|Neurotrophin signaling pathway|Tuberculosis
Etl4	0.0136518	0.152	0	1	#NAME?	3.19565	1.67611	Up	GeneID:291356,Genbank:XM_008771904.2,RGD:1563437	enhancer trap locus 4	GO:0005737,GO:0048706	cytoplasm|embryonic skeletal system development
Uchl1	0.0147139	0.47	0.16	1	-0.500664	2.84973	1.51083	Up	GeneID:29545,Genbank:NM_017237.3,RGD:3928	ubiquitin C-terminal hydrolase L1	GO:0042755,GO:0008283,GO:0004843,GO:0043025,GO:0016579,GO:0005654,GO:0043130,GO:0043209,GO:0005737,GO:0005789,GO:0005829,GO:0016874,GO:0005886,GO:0043407,GO:0019233,GO:0006511,GO:0044306,GO:0019896,GO:0007409,GO:0048747,GO:0030424,GO:0007412,GO:0002931,GO:0050905,GO:0031625,GO:0007628,GO:0004197,GO:1904115,GO:0031694,GO:0008242	eating behavior|cell proliferation|thiol-dependent ubiquitin-specific protease activity|neuronal cell body|protein deubiquitination|nucleoplasm|ubiquitin binding|myelin sheath|cytoplasm|endoplasmic reticulum membrane|cytosol|ligase activity|plasma membrane|negative regulation of MAP kinase activity|sensory perception of pain|ubiquitin-dependent protein catabolic process|neuron projection terminus…	rno05012	Parkinson's disease
Anxa5	0.0149118	0.424	0.12	1	-0.714392	2.68718	1.42609	Up	GeneID:25673,Genbank:XM_017590653.1,RGD:2120	annexin A5	GO:0005622,GO:0005634,GO:0005737,GO:0005783,GO:0005829,GO:0005886,GO:0007596,GO:0043025,GO:0008021,GO:0043065,GO:0009897,GO:0043204,GO:0043679,GO:0050819,GO:0051260,GO:0051592,GO:0070588,GO:0071284,GO:0005388,GO:0005509,GO:0005515,GO:0005544,GO:0005615,GO:0010033,GO:0014704,GO:0017046,GO:0030018,GO:0030195,GO:0030425,GO:0072563,GO:0030971,GO:0042383,GO:0097066,GO:0042995,GO:0097211,GO:0099132,GO:…	intracellular|nucleus|cytoplasm|endoplasmic reticulum|cytosol|plasma membrane|blood coagulation|neuronal cell body|synaptic vesicle|positive regulation of apoptotic process|external side of plasma membrane|perikaryon|axon terminus|negative regulation of coagulation|protein homooligomerization|response to calcium ion|calcium ion transmembrane transport|cellular response to lead ion|calcium-transpo…
Ddx5	0.0168646	0.576	0.52	1	0.551607	1.63737	0.711384	Up	GeneID:287765,Genbank:XM_008768313.2,RGD:619906	DEAD-box helicase 5	GO:0003730,GO:0004004,GO:0005515,GO:0005516,GO:0005524,GO:0005634,GO:0036002,GO:0005730,GO:0043021,GO:0043517,GO:0005737,GO:0045069,GO:0045445,GO:0045667,GO:0045893,GO:1990841,GO:2001014,GO:0046332,GO:0048306,GO:0000122,GO:0000380,GO:0000381,GO:0000398,GO:0000956,GO:0001837,GO:0003712,GO:0003723,GO:0003724,GO:0006357,GO:0007623,GO:0009299,GO:0010501,GO:0019899,GO:0030509,GO:0030520,GO:0050681,GO:…	mRNA 3'-UTR binding|ATP-dependent RNA helicase activity|protein binding|calmodulin binding|ATP binding|nucleus|pre-mRNA binding|nucleolus|ribonucleoprotein complex binding|positive regulation of DNA damage response, signal transduction by p53 class mediator|cytoplasm|regulation of viral genome replication|myoblast differentiation|regulation of osteoblast differentiation|positive regulation of tra…	rno03040,rno05202,rno05205	Spliceosome|Transcriptional misregulation in cancers|Proteoglycans in cancer
Ndufs7	0.0185351	0.076	0.32	1	-1.37923	0.438734	-1.18858	Down	GeneID:362837,Genbank:XM_006240972.3,RGD:1310013	NADH dehydrogenase (ubiquinone) Fe-S protein 7	GO:0048038,GO:0005747,GO:0051539,GO:0055114,GO:0008137,GO:0008150,GO:0009060,GO:0015990,GO:0097060,GO:0032981,GO:0043005,GO:0043025,GO:0002020,GO:0045272,GO:0003954,GO:0046872	quinone binding|mitochondrial respiratory chain complex I|4 iron, 4 sulfur cluster binding|oxidation-reduction process|NADH dehydrogenase (ubiquinone) activity|biological_process|aerobic respiration|electron transport coupled proton transport|synaptic membrane|mitochondrial respiratory chain complex I assembly|neuron projection|neuronal cell body|protease binding|plasma membrane respiratory chain…	rno00190,rno04723,rno04714,rno05010,rno05012,rno05016,rno04932	Oxidative phosphorylation|Retrograde endocannabinoid signaling|Thermogenesis|Alzheimer's disease|Parkinson's disease|Huntington's disease|Non-alcoholic fatty liver disease (NAFLD)
Prph	0.0190327	0.545	0.28	1	0.0254652	2.53944	1.34451	Up	GeneID:24688,Genbank:XM_008765669.2,RGD:3414	peripherin	GO:0045104,GO:0005882,GO:0005883,GO:0046982,GO:0030424,GO:0042622,GO:0043005,GO:0043025,GO:0043195,GO:0044299,GO:0045098,GO:0001750,GO:0005198,GO:0005515	intermediate filament cytoskeleton organization|intermediate filament|neurofilament|protein heterodimerization activity|axon|photoreceptor outer segment membrane|neuron projection|neuronal cell body|terminal bouton|C-fiber|type III intermediate filament|photoreceptor outer segment|structural molecule activity|protein binding	rno05014	Amyotrophic lateral sclerosis (ALS)
Fbln2	0.0194117	0.667	0.84	1	1.20892	0.547403	-0.869323	Down	GeneID:282583,Genbank:XM_006236922.2,RGD:628685	fibulin 2	GO:0010811,GO:0030198,GO:0031012,GO:0050840,GO:0005509,GO:0005576,GO:0005615	positive regulation of cell-substrate adhesion|extracellular matrix organization|extracellular matrix|extracellular matrix binding|calcium ion binding|extracellular region|extracellular space
Tm7sf2	0.0194461	0.076	0.32	1	-1.35156	0.392079	-1.35078	Down	GeneID:293688,Genbank:NM_001013071.1,RGD:1311205	transmembrane 7 superfamily member 2	GO:0016126,GO:0016627,GO:0016628,GO:0030176,GO:0043231,GO:0043235,GO:0055114,GO:0005637,GO:0005783	sterol biosynthetic process|oxidoreductase activity, acting on the CH-CH group of donors|oxidoreductase activity, acting on the CH-CH group of donors, NAD or NADP as acceptor|integral component of endoplasmic reticulum membrane|intracellular membrane-bounded organelle|receptor complex|oxidation-reduction process|nuclear inner membrane|endoplasmic reticulum	rno00100	Steroid biosynthesis
Phlpp1	0.0195842	0.076	0.32	1	-1.2986	0.389402	-1.36067	Down	GeneID:59265,Genbank:NM_021657.1,RGD:621308	PH domain and leucine rich repeat protein phosphatase 1	GO:0005737,GO:0005886,GO:0006470,GO:0046328,GO:0006915,GO:0046872,GO:0007623,GO:0051896,GO:0009649,GO:0051897,GO:0051898,GO:0070373,GO:0090036,GO:0090037,GO:0001917,GO:0001932,GO:0002667,GO:0003824,GO:0004722,GO:0005654,GO:0021766,GO:0031965,GO:0042622,GO:0042981,GO:0090038,GO:0043408,GO:1900744	cytoplasm|plasma membrane|protein dephosphorylation|regulation of JNK cascade|apoptotic process|metal ion binding|circadian rhythm|regulation of protein kinase B signaling|entrainment of circadian clock|positive regulation of protein kinase B signaling|negative regulation of protein kinase B signaling|negative regulation of ERK1 and ERK2 cascade|regulation of protein kinase C signaling|positive r…	rno04151	PI3K-Akt signaling pathway
Sst	0.0203933	0.136	0	1	#NAME?	2.73349	1.45074	Up	GeneID:24797,Genbank:NM_012659.2,RGD:3761	somatostatin	GO:0048545,GO:0005615,GO:0006972,GO:0007166,GO:0007267,GO:0009408,GO:0010243,GO:0010447,GO:0010469,GO:0030334,GO:0042493,GO:0005179,GO:0043025,GO:0043200	response to steroid hormone|extracellular space|hyperosmotic response|cell surface receptor signaling pathway|cell-cell signaling|response to heat|response to organonitrogen compound|response to acidic pH|regulation of signaling receptor activity|regulation of cell migration|response to drug|hormone activity|neuronal cell body|response to amino acid	rno04971	Gastric acid secretion
Ctdspl2	0.0203933	0.136	0	1	#NAME?	2.66358	1.41337	Up	GeneID:311368,Genbank:NM_001014048.1,RGD:1309219	CTD small phosphatase like 2	GO:0005634,GO:0005654,GO:0006470,GO:0016311,GO:0016791,GO:0030514,GO:0046827,GO:0004721	nucleus|nucleoplasm|protein dephosphorylation|dephosphorylation|phosphatase activity|negative regulation of BMP signaling pathway|positive regulation of protein export from nucleus|phosphoprotein phosphatase activity
Vdac3	0.0203933	0.136	0	1	#NAME?	2.94592	1.55872	Up	GeneID:83532,Genbank:XM_006253358.2,RGD:621577	voltage-dependent anion channel 3	GO:0015698,GO:0005739,GO:0046930,GO:0098656,GO:0005741,GO:0005743,GO:0005791,GO:0007268,GO:0007270,GO:1902017,GO:0007612,GO:0008021,GO:0000166,GO:0008308,GO:0001662,GO:0015288	inorganic anion transport|mitochondrion|pore complex|anion transmembrane transport|mitochondrial outer membrane|mitochondrial inner membrane|rough endoplasmic reticulum|chemical synaptic transmission|neuron-neuron synaptic transmission|regulation of cilium assembly|learning|synaptic vesicle|nucleotide binding|voltage-gated anion channel activity|behavioral fear response|porin activity	rno04020,rno04022,rno04216,rno04217,rno04218,rno04621,rno04979,rno05203,rno05012,rno05016,rno05166,rno05161	Calcium signaling pathway|cGMP - PKG signaling pathway|Ferroptosis|Necroptosis|Cellular senescence|NOD-like receptor signaling pathway|Cholesterol metabolism|Viral carcinogenesis|Parkinson's disease|Huntington's disease|HTLV-I infection|Hepatitis B
Sltm	0.0203933	0.136	0	1	#NAME?	2.56519	1.35906	Up	--	--	--	--	--	--
Sfr1	0.0203933	0.136	0	1	#NAME?	3.30126	1.72302	Up	GeneID:294030,Genbank:NM_001047856.2,RGD:1305481	SWI5-dependent homologous recombination repair protein 1	GO:0071391,GO:0005634,GO:0006351,GO:0030374,GO:0032798,GO:0045893,GO:0000724	cellular response to estrogen stimulus|nucleus|transcription, DNA-templated|ligand-dependent nuclear receptor transcription coactivator activity|Swi5-Sfr1 complex|positive regulation of transcription, DNA-templated|double-strand break repair via homologous recombination
Vezf1	0.0203933	0.136	0	1	#NAME?	2.62543	1.39255	Up	GeneID:287615,Genbank:XM_008768166.2,RGD:1308058	vascular endothelial zinc finger 1	GO:0001885,GO:0005634,GO:0005654,GO:0006366,GO:0045603,GO:0045944,GO:0000977,GO:0001228,GO:0001525	endothelial cell development|nucleus|nucleoplasm|transcription by RNA polymerase II|positive regulation of endothelial cell differentiation|positive regulation of transcription by RNA polymerase II|RNA polymerase II regulatory region sequence-specific DNA binding|transcriptional activator activity, RNA polymerase II transcription regulatory region sequence-specific DNA binding|angiogenesis
Foxp2	0.0203933	0.136	0	1	#NAME?	2.43939	1.28652	Up	GeneID:500037,Genbank:NM_001271104.1,RGD:1559697	forkhead box P2	GO:0050681,GO:0042803,GO:0021758,GO:0001078,GO:0060013,GO:0043010,GO:0021987,GO:0002053,GO:0060501,GO:0043565,GO:0030154,GO:0003677,GO:0098582,GO:0045892,GO:0003700,GO:0005575,GO:0005634,GO:0006351,GO:0030324,GO:0006357,GO:0046872,GO:0030900,GO:0007519,GO:0046982,GO:0033574,GO:0009653,GO:0048286,GO:0040007,GO:0009791,GO:0000122,GO:0048745,GO:0042297,GO:0021549,GO:0000978,GO:0050679,GO:0042802,GO:…	androgen receptor binding|protein homodimerization activity|putamen development|transcriptional repressor activity, RNA polymerase II proximal promoter sequence-specific DNA binding|righting reflex|camera-type eye development|cerebral cortex development|positive regulation of mesenchymal cell proliferation|positive regulation of epithelial cell proliferation involved in lung morphogenesis|sequenc…
[truncated: 117 more rows]

## Sheet: N5
gene	pvalue	pct.1	pct.2	padj	baseMean	FoldChange	log2FoldChange	up_down	Dbxref	product	GO_id	GO_term	pathway	pathway_description
[truncated: 166 more rows]

## Sheet: N6
gene	pvalue	pct.1	pct.2	padj	baseMean	FoldChange	log2FoldChange	up_down	Dbxref	product	GO_id	GO_term	pathway	pathway_description
[truncated: 208 more rows]
