# Supplementary material for: Single-cell transcriptome analysis reveals distinct cell populations in dorsal root ganglia and their potential roles in diabetic peripheral neuropathy
Source: PLoS One. 2024 Jul 31;19(7):e0306424. doi: 10.1371/journal.pone.0306424 (PMC11290642; doi:10.1371/journal.pone.0306424)
Supplement: S4 Table — The list of marker genes of SGC sub-types in DRG. (XLSX) [file pone.0306424.s007.xlsx]

## Sheet: SGC1
gene	p_val	avg_logFC	pct.1	pct.2	p_val_adj	cluster	gene_diff
Tyrp1	0	1.2419	0.939	0.368	0	1	2.552
Spp1	0	1.23263	0.857	0.408	0	1	2.1
Ptgds	0	1.22151	0.837	0.304	0	1	2.753
Fbln2	0	1.12442	0.982	0.415	0	1	2.366
MGC108823	0	1.09118	0.611	0.138	0	1	4.428
Apoe	0	1.08345	1	0.999	0	1	1.001
Ccl2	0	1.0584	0.942	0.55	0	1	1.713
Abhd4	0	1.02515	0.997	0.542	0	1	1.839
Fabp7	0	1.02312	0.962	0.419	0	1	2.296
Msmo1	0	1.02295	0.998	0.516	0	1	1.934
Pdpn	0	1.01728	0.994	0.431	0	1	2.306
Cyp51	0	0.94708	1	0.572	0	1	1.748
Acot1	0	0.945992	0.957	0.413	0	1	2.317
Samd9	0	0.893251	0.921	0.321	0	1	2.869
Phgdh	0	0.861194	0.989	0.438	0	1	2.258
Txnrd1	0	0.858645	0.959	0.431	0	1	2.225
Dbi	0	0.830314	1	0.967	0	1	1.034
Cdh15	0	0.828888	0.849	0.206	0	1	4.121
Pmepa1	0	0.822216	0.994	0.533	0	1	1.865
Igtp	0	0.820222	0.942	0.42	0	1	2.243
Sfrp5	0	0.81346	0.972	0.359	0	1	2.708
LOC108348061	0	0.812754	0.996	0.527	0	1	1.89
Ifih1	0	0.796716	0.853	0.264	0	1	3.231
Fabp5	0	0.79579	1	0.793	0	1	1.261
Fdps	0	0.789473	0.992	0.596	0	1	1.664
Mmd2	0	0.77149	0.985	0.41	0	1	2.402
Sqle	0	0.766489	0.987	0.474	0	1	2.082
Igfbp2	0	0.759018	0.643	0.164	0	1	3.921
Mrap	0	0.757808	0.854	0.253	0	1	3.375
Acsbg1	0	0.756693	0.919	0.263	0	1	3.494
Ntrk2	0	0.751716	0.974	0.435	0	1	2.239
Mgst1	0	0.750372	0.99	0.544	0	1	1.82
Eif2ak2	0	0.745939	0.955	0.397	0	1	2.406
Tm7sf2	0	0.733453	0.903	0.314	0	1	2.876
Scd2	0	0.731467	1	0.759	0	1	1.318
Ttyh1	0	0.728438	0.994	0.472	0	1	2.106
Oaf	0	0.726102	0.978	0.508	0	1	1.925
Isg15	0	0.716986	0.75	0.252	0	1	2.976
Fbln5	0	0.695868	0.923	0.334	0	1	2.763
Nkain4	0	0.687385	0.848	0.241	0	1	3.519
Slc4a4	0	0.686686	0.841	0.229	0	1	3.672
Aldoc	0	0.683946	0.996	0.541	0	1	1.841
Hmgcs1	0	0.666927	0.999	0.663	0	1	1.507
Tst	0	0.666426	0.929	0.332	0	1	2.798
Parp9	0	0.648769	0.849	0.281	0	1	3.021
Tecr	0	0.648285	0.986	0.568	0	1	1.736
Gbp2	0	0.646621	0.745	0.281	0	1	2.651
Idi1	0	0.646396	0.999	0.77	0	1	1.297
Dtx3l	0	0.644647	0.902	0.335	0	1	2.693
Ptn	0	0.642462	1	0.856	0	1	1.168
Adgrg1	0	0.641281	0.981	0.491	0	1	1.998
Gstm1	0	0.636948	0.942	0.36	0	1	2.617
C1qtnf5	0	0.624846	0.852	0.265	0	1	3.215
Dad1	0	0.623342	0.998	0.768	0	1	1.299
Rtp4	0	0.619051	0.748	0.177	0	1	4.226
Npc2	0	0.612846	0.986	0.606	0	1	1.627
Cnmd	0	0.612324	0.76	0.233	0	1	3.262
Irgm	0	0.611954	0.834	0.266	0	1	3.135
Dbndd2	0	0.610696	0.926	0.397	0	1	2.332
Hmgcr	0	0.610316	0.946	0.416	0	1	2.274
Insig1	0	0.609597	0.973	0.518	0	1	1.878
Oasl2	0	0.605981	0.624	0.165	0	1	3.782
Fads1	0	0.603685	0.96	0.392	0	1	2.449
Sphk1	0	0.592642	0.933	0.374	0	1	2.495
Scp2	0	0.591389	0.998	0.771	0	1	1.294
Tap1	0	0.580956	0.93	0.443	0	1	2.099
Elovl2	0	0.579224	0.915	0.351	0	1	2.607
Ldlr	0	0.575619	0.889	0.319	0	1	2.787
Tnc	0	0.574884	0.728	0.202	0	1	3.604
Sec14l1	0	0.574751	0.935	0.434	0	1	2.154
Pelo	0	0.573804	0.901	0.422	0	1	2.135
Rgcc	0	0.57094	0.993	0.714	0	1	1.391
Suclg1	0	0.565172	0.986	0.602	0	1	1.638
Oas1k	0	0.564802	0.787	0.224	0	1	3.513
Timp1	0	0.563675	0.995	0.718	0	1	1.386
Sc5d	0	0.562164	0.903	0.327	0	1	2.761
Lamp2	0	0.560274	0.997	0.716	0	1	1.392
Scd	0	0.546496	0.802	0.244	0	1	3.287
Fth1	0	0.535107	1	0.999	0	1	1.001
Maff	0	0.531973	0.982	0.573	0	1	1.714
Angptl4	0	0.53151	0.854	0.427	0	1	2
Taldo1	0	0.530404	0.992	0.705	0	1	1.407
Ifrd1	0	0.529881	1	0.792	0	1	1.263
S1pr3	0	0.525793	0.85	0.3	0	1	2.833
Prxl2a	0	0.525587	0.877	0.33	0	1	2.658
Pmvk	0	0.522416	0.953	0.456	0	1	2.09
Rasal2	0	0.519019	0.88	0.42	0	1	2.095
Egfl8	0	0.517482	0.967	0.499	0	1	1.938
Trim25	0	0.517194	0.784	0.244	0	1	3.213
Igfbp4	0	0.509572	0.918	0.428	0	1	2.145
Scrg1	0	0.506599	0.691	0.179	0	1	3.86
Cdh1	0	0.506125	0.929	0.379	0	1	2.451
Hmgn3	0	0.505828	0.914	0.393	0	1	2.326
Parp14	0	0.502277	0.739	0.237	0	1	3.118
S100a10	0	0.502265	1	0.854	0	1	1.171
Mlf1	0	0.501511	0.721	0.278	0	1	2.594
Tmem176a	0	0.495217	0.996	0.666	0	1	1.495
Bcl2	0	0.489372	0.839	0.338	0	1	2.482
Rnf187	0	0.482408	0.97	0.546	0	1	1.777
Fermt2	0	0.480156	0.989	0.704	0	1	1.405
Cmtm5	0	0.477875	0.985	0.537	0	1	1.834
Pebp1	0	0.477797	0.999	0.874	0	1	1.143
Slc35e4	0	0.47687	0.828	0.336	0	1	2.464
Zfp622	0	0.476511	0.929	0.482	0	1	1.927
Tmem176b	0	0.47649	0.996	0.723	0	1	1.378
Nt5dc2	0	0.473578	0.707	0.231	0	1	3.061
Arid5b	0	0.473291	0.967	0.585	0	1	1.653
Tmem229a	0	0.473248	0.671	0.246	0	1	2.728
Hist1h2ao.2	0	0.470264	0.883	0.386	0	1	2.288
Bcr	0	0.469554	0.842	0.362	0	1	2.326
Crabp2	0	0.467677	0.594	0.164	0	1	3.622
Tspan7	0	0.465739	0.913	0.386	0	1	2.365
Fosl1	0	0.462644	0.707	0.192	0	1	3.682
Rcan1	0	0.459945	0.946	0.466	0	1	2.03
Sowahc	0	0.447324	0.9	0.406	0	1	2.217
Rfk	0	0.446851	0.872	0.392	0	1	2.224
Plat	0	0.446838	0.952	0.52	0	1	1.831
Pon2	0	0.446332	0.926	0.477	0	1	1.941
Cd63	0	0.442027	1	0.916	0	1	1.092
Asrgl1	0	0.441581	0.854	0.321	0	1	2.66
Calm3	0	0.434555	0.993	0.701	0	1	1.417
Serpine2	0	0.43454	0.769	0.274	0	1	2.807
Erg28	0	0.432112	0.736	0.245	0	1	3.004
Nell1	0	0.430829	0.75	0.229	0	1	3.275
Gpm6b	0	0.429425	0.989	0.529	0	1	1.87
Cnn3	0	0.429351	0.996	0.71	0	1	1.403
Sdc4	0	0.426628	0.991	0.616	0	1	1.609
Hsd17b12	0	0.423837	0.877	0.379	0	1	2.314
Ctsh	0	0.419614	0.973	0.554	0	1	1.756
Gpr37l1	0	0.419289	0.903	0.367	0	1	2.46
Lmna	0	0.419165	1	0.914	0	1	1.094
Pcdh9	0	0.418779	0.741	0.245	0	1	3.024
Ptpn2	0	0.41852	0.78	0.313	0	1	2.492
Cpne8	0	0.416795	0.774	0.279	0	1	2.774
Olfml1	0	0.416624	0.873	0.345	0	1	2.53
Abhd1	0	0.415812	0.7	0.222	0	1	3.153
Pde4b	0	0.414103	0.836	0.338	0	1	2.473
Cdc42ep2	0	0.412307	0.783	0.321	0	1	2.439
Elovl6	0	0.412226	0.817	0.297	0	1	2.751
Slc22a17	0	0.407129	0.893	0.378	0	1	2.362
Cald1	0	0.406065	0.989	0.641	0	1	1.543
Tmem47	0	0.405411	0.899	0.476	0	1	1.889
Mt-co2	0	0.404253	1	0.997	0	1	1.003
Tifa	0	0.401096	0.891	0.478	0	1	1.864
Mboat2	0	0.398134	0.913	0.395	0	1	2.311
Timp3	0	0.397043	0.97	0.607	0	1	1.598
Fdft1	0	0.39679	0.826	0.308	0	1	2.682
Gabbr1	0	0.396035	0.94	0.508	0	1	1.85
Nampt	0	0.392756	0.782	0.342	0	1	2.287
Sptssa	0	0.391165	0.939	0.543	0	1	1.729
Sp110	0	0.390921	0.6	0.169	0	1	3.55
Ezr	0	0.390275	0.896	0.426	0	1	2.103
Sdc3	0	0.386344	0.852	0.363	0	1	2.347
Rhoq	0	0.384128	0.888	0.428	0	1	2.075
Abhd3	0	0.383709	0.724	0.243	0	1	2.979
Emc7	0	0.383661	0.944	0.555	0	1	1.701
Nucb2	0	0.383063	0.797	0.332	0	1	2.401
Sat2	0	0.381549	0.805	0.329	0	1	2.447
Selenok	0	0.381272	0.996	0.761	0	1	1.309
RGD1559896	0	0.380964	0.724	0.245	0	1	2.955
Rab20	0	0.380019	0.763	0.307	0	1	2.485
Hmgcs2	0	0.379171	0.7	0.218	0	1	3.211
Ptprz1	0	0.377851	0.798	0.299	0	1	2.669
Tspan3	0	0.377427	0.975	0.597	0	1	1.633
LOC691807	0	0.376355	0.995	0.784	0	1	1.269
Lmo4	0	0.373081	0.998	0.726	0	1	1.375
Sod3	0	0.372675	0.807	0.337	0	1	2.395
Ogfr	0	0.371799	0.744	0.261	0	1	2.851
Hist3h2ba	0	0.369968	0.854	0.378	0	1	2.259
Cdh2	0	0.368565	0.805	0.3	0	1	2.683
Plppr4	0	0.367917	0.5	0.119	0	1	4.202
Ythdf2	0	0.367721	0.844	0.389	0	1	2.17
LOC684797	0	0.365741	0.985	0.637	0	1	1.546
Phc2	0	0.365447	0.837	0.402	0	1	2.082
Zc3hav1	0	0.362867	0.868	0.416	0	1	2.087
Rell1	0	0.362062	0.909	0.49	0	1	1.855
Kctd1	0	0.361139	0.619	0.189	0	1	3.275
Trib1	0	0.359978	0.801	0.325	0	1	2.465
Lhfpl2	0	0.359468	0.87	0.404	0	1	2.153
Me1	0	0.355175	0.617	0.181	0	1	3.409
Mt-co3	0	0.355153	1	0.999	0	1	1.001
Pecr	0	0.354982	0.695	0.248	0	1	2.802
Gpx4	0	0.354364	0.999	0.868	0	1	1.151
Nsdhl	0	0.351054	0.629	0.188	0	1	3.346
Khdrbs3	0	0.350357	0.752	0.293	0	1	2.567
Shank2	0	0.349444	0.581	0.14	0	1	4.15
Runx1	0	0.349359	0.788	0.308	0	1	2.558
Nfkb1	0	0.345664	0.855	0.439	0	1	1.948
Svip	0	0.345638	0.898	0.392	0	1	2.291
Stx11	0	0.344611	0.805	0.338	0	1	2.382
Mx2	0	0.340254	0.591	0.175	0	1	3.377
Uap1	0	0.339214	0.871	0.401	0	1	2.172
Adss	0	0.3384	0.907	0.479	0	1	1.894
Eif1a	0	0.338294	0.908	0.479	0	1	1.896
Cryab	0	0.336354	0.977	0.638	0	1	1.531
Mt-nd5	0	0.334111	0.999	0.886	0	1	1.128
Birc2	0	0.331185	0.871	0.427	0	1	2.04
Pdcd6	0	0.330577	0.927	0.531	0	1	1.746
Dhx58	0	0.330328	0.464	0.106	0	1	4.377
Nars	0	0.329356	0.858	0.409	0	1	2.098
Schip1	0	0.32846	0.76	0.304	0	1	2.5
Acsl4	0	0.327981	0.777	0.336	0	1	2.312
Celsr2	0	0.327366	0.665	0.229	0	1	2.904
Ebp	0	0.324393	0.62	0.2	0	1	3.1
Ephb1	0	0.323295	0.644	0.215	0	1	2.995
Slc1a4	0	0.32289	0.562	0.147	0	1	3.823
Aig1	0	0.317904	0.742	0.285	0	1	2.604
Eno1	0	0.317133	0.911	0.516	0	1	1.766
Qprt	0	0.316278	0.715	0.277	0	1	2.581
Art3	0	0.316081	0.977	0.552	0	1	1.77
Fasn	0	0.315717	0.798	0.323	0	1	2.471
Nt5c3a	0	0.315714	0.685	0.255	0	1	2.686
Sfrp1	0	0.314624	0.859	0.368	0	1	2.334
Hey2	0	0.313434	0.749	0.304	0	1	2.464
S100b	0	0.313171	0.999	0.686	0	1	1.456
Lpar1	0	0.31256	0.976	0.549	0	1	1.778
Tmem208	0	0.31092	0.873	0.441	0	1	1.98
Ndrg2	0	0.308728	0.985	0.647	0	1	1.522
Tmod2	0	0.308543	0.793	0.347	0	1	2.285
Selenos	0	0.305812	0.917	0.508	0	1	1.805
Gsta4	0	0.305425	0.876	0.415	0	1	2.111
Slc43a3	0	0.302108	0.581	0.183	0	1	3.175
Sncg	0	0.297556	1	0.968	0	1	1.033
Ifi44	0	0.297302	0.598	0.206	0	1	2.903
Spire1	0	0.297089	0.808	0.354	0	1	2.282
Itprid2	0	0.296726	0.954	0.562	0	1	1.698
Tubb6	0	0.294869	0.929	0.482	0	1	1.927
Vegfa	0	0.293126	0.746	0.301	0	1	2.478
Mthfd2	0	0.292946	0.558	0.169	0	1	3.302
Creb5	0	0.29033	0.699	0.265	0	1	2.638
Chpf	0	0.28925	0.713	0.284	0	1	2.511
Cadm1	0	0.288865	0.749	0.295	0	1	2.539
Mien1	0	0.288795	0.891	0.445	0	1	2.002
Nme3	0	0.288746	0.854	0.431	0	1	1.981
Sbno2	0	0.286351	0.787	0.311	0	1	2.531
Ggct	0	0.285352	0.707	0.3	0	1	2.357
Dclk1	0	0.283926	0.742	0.299	0	1	2.482
Resp18	0	0.283296	0.656	0.233	0	1	2.815
2023-09-10	0	0.277499	0.804	0.35	0	1	2.297
Stk40	0	0.276821	0.639	0.245	0	1	2.608
RGD1562987	0	0.276543	0.892	0.485	0	1	1.839
Fmo1	0	0.274956	0.504	0.141	0	1	3.574
Noct	0	0.274869	0.477	0.132	0	1	3.614
Slc13a3	0	0.274444	0.473	0.113	0	1	4.186
2023-09-04	0	0.274346	0.86	0.389	0	1	2.211
Tmbim1	0	0.273827	0.564	0.17	0	1	3.318
Atp1a2	0	0.273621	0.953	0.523	0	1	1.822
Col5a3	0	0.272797	0.932	0.473	0	1	1.97
Gpm6a	0	0.272225	0.629	0.221	0	1	2.846
Med7	0	0.270561	0.555	0.173	0	1	3.208
Btd	0	0.269956	0.679	0.28	0	1	2.425
Lss	0	0.268877	0.571	0.179	0	1	3.19
Mt-nd4	0	0.263967	1	0.986	0	1	1.014
Asah1	0	0.261067	0.848	0.409	0	1	2.073
Mt-cyb	0	0.259279	1	0.992	0	1	1.008
Taf13	0	0.25754	0.811	0.398	0	1	2.038
Cd302	0	0.256292	0.836	0.401	0	1	2.085
AABR07031491.2	0	0.255514	0.909	0.477	0	1	1.906
Fez1	0	0.255236	0.917	0.467	0	1	1.964
Erp29	0	0.253758	0.891	0.495	0	1	1.8
Fnta	0	0.253607	0.938	0.541	0	1	1.734
Tmem256	0	0.253059	0.881	0.476	0	1	1.851
Csdc2	0	0.253021	0.606	0.221	0	1	2.742
Adgrg6	0	0.252604	0.669	0.27	0	1	2.478
Papss1	0	0.252106	0.856	0.426	0	1	2.009
Slc1a3	0	0.251801	0.549	0.182	0	1	3.016
Eps8	0	0.251461	0.566	0.195	0	1	2.903
Stk39	0	0.250861	0.737	0.33	0	1	2.233
Nrxn1	0	0.247668	0.547	0.164	0	1	3.335
Zdhhc2	0	0.245885	0.763	0.328	0	1	2.326
Echdc1	0	0.245539	0.598	0.214	0	1	2.794
St3gal4	0	0.244898	0.816	0.417	0	1	1.957
Pcyt2	0	0.242367	0.615	0.224	0	1	2.746
Enho	0	0.241919	0.689	0.269	0	1	2.561
Cd9	0	0.241341	0.999	0.807	0	1	1.238
Elovl1	0	0.241037	0.815	0.404	0	1	2.017
Heyl	0	0.240946	0.505	0.157	0	1	3.217
Tafa5	0	0.24037	0.646	0.253	0	1	2.553
Tars	0	0.239657	0.649	0.263	0	1	2.468
Trappc3	0	0.239008	0.858	0.449	0	1	1.911
Megf10	0	0.238893	0.578	0.203	0	1	2.847
Nr2f1	0	0.238363	0.837	0.397	0	1	2.108
Wdr1	0	0.238307	0.814	0.394	0	1	2.066
Evi5	0	0.23785	0.928	0.546	0	1	1.7
Bace2	0	0.237236	0.669	0.281	0	1	2.381
Mpc2	0	0.237022	0.714	0.31	0	1	2.303
Atp1b2	0	0.236067	0.851	0.421	0	1	2.021
Ncam1	0	0.23497	0.691	0.282	0	1	2.45
Metrn	0	0.234844	0.774	0.328	0	1	2.36
Rnf125	0	0.234795	0.597	0.218	0	1	2.739
Syt11	0	0.234791	0.811	0.35	0	1	2.317
Pmm1	0	0.23405	0.879	0.463	0	1	1.898
Cetn2	0	0.232054	0.812	0.398	0	1	2.04
Plekhb1	0	0.230698	0.943	0.529	0	1	1.783
Atp6v1b2	0	0.230429	0.703	0.294	0	1	2.391
Rnf5	0	0.230348	0.779	0.371	0	1	2.1
Ctnna1	0	0.22896	0.916	0.535	0	1	1.712
Lsamp	0	0.228759	0.488	0.142	0	1	3.437
Acss2	0	0.227845	0.592	0.213	0	1	2.779
Paqr6	0	0.225264	0.702	0.282	0	1	2.489
Atp6ap2	0	0.224687	0.837	0.442	0	1	1.894
Pla2g16	0	0.224334	0.941	0.557	0	1	1.689
Tle3	0	0.224011	0.756	0.365	0	1	2.071
Tnfrsf12a	0	0.22284	0.97	0.621	0	1	1.562
Tvp23b	0	0.221687	0.759	0.354	0	1	2.144
Tspan6	0	0.220496	0.806	0.416	0	1	1.938
Lmbrd1	0	0.219542	0.774	0.379	0	1	2.042
LOC689574	0	0.219235	0.902	0.521	0	1	1.731
Kcmf1	0	0.217999	0.802	0.402	0	1	1.995
Ubxn4	0	0.217358	0.854	0.466	0	1	1.833
Bpgm	0	0.216318	0.854	0.447	0	1	1.911
Nr2c2ap	0	0.214887	0.697	0.308	0	1	2.263
Mt-nd2	0	0.214535	1	0.988	0	1	1.012
Elf1	0	0.214075	0.754	0.362	0	1	2.083
Mxi1	0	0.211866	0.693	0.304	0	1	2.28
Notch1	0	0.210883	0.918	0.53	0	1	1.732
Tuba1c	0	0.210323	0.765	0.318	0	1	2.406
Nod1	0	0.208633	0.556	0.2	0	1	2.78
Gcsh	0	0.208493	0.606	0.24	0	1	2.525
Mageh1	0	0.208441	0.693	0.312	0	1	2.221
Snca	0	0.208333	0.827	0.382	0	1	2.165
Ndfip2	0	0.207785	0.866	0.459	0	1	1.887
Cars	0	0.206839	0.451	0.123	0	1	3.667
Cyb5a	0	0.206129	0.95	0.598	0	1	1.589
LOC103694872	0	0.204016	0.705	0.278	0	1	2.536
Mdk	0	0.203985	0.802	0.396	0	1	2.025
Rxrg	0	0.202266	0.604	0.231	0	1	2.615
Dot1l	0	0.201748	0.607	0.236	0	1	2.572
Tln2	0	0.20161	0.595	0.227	0	1	2.621
Rnh1	0	0.200947	0.888	0.511	0	1	1.738
Snapc2	0	0.200911	0.762	0.352	0	1	2.165
Agpat3	0	0.200719	0.629	0.263	0	1	2.392
Niban2	0	0.200667	0.592	0.233	0	1	2.541
Lage3	0	0.20058	0.846	0.446	0	1	1.897
Tspan13	0	0.199742	0.659	0.274	0	1	2.405
Mapk8ip1	0	0.197115	0.685	0.298	0	1	2.299
Ppard	0	0.196274	0.624	0.247	0	1	2.526
Mt-atp6	0	0.196087	1	0.998	0	1	1.002
Mt-co1	0	0.195448	1	0.991	0	1	1.009
Sec23b	0	0.194707	0.554	0.204	0	1	2.716
Plp1	0	0.194124	0.998	0.611	0	1	1.633
Rassf1	0	0.193808	0.958	0.613	0	1	1.563
Sar1b	0	0.189776	0.859	0.482	0	1	1.782
Sparc	0	0.187262	1	0.91	0	1	1.099
Anxa2	0	0.18688	0.92	0.557	0	1	1.652
Ece1	0	0.186515	0.795	0.384	0	1	2.07
Acaa2	0	0.185364	0.784	0.394	0	1	1.99
Nek6	0	0.185345	0.61	0.239	0	1	2.552
2023-03-02	0	0.183576	0.82	0.434	0	1	1.889
Ncam2	0	0.180271	0.588	0.234	0	1	2.513
Hacd2	0	0.180068	0.661	0.299	0	1	2.211
S100a13	0	0.178739	0.824	0.428	0	1	1.925
Emp1	0	0.178599	0.964	0.593	0	1	1.626
Aldh7a1	0	0.177988	0.719	0.336	0	1	2.14
Tmem147	0	0.177891	0.79	0.401	0	1	1.97
Slc44a1	0	0.176948	0.953	0.583	0	1	1.635
Mt-nd1	0	0.175853	1	0.984	0	1	1.016
Nme1	0	0.171419	0.853	0.448	0	1	1.904
Slc27a1	0	0.170764	0.691	0.306	0	1	2.258
Efemp1	0	0.169126	0.697	0.298	0	1	2.339
Anxa4	0	0.168878	0.779	0.394	0	1	1.977
Pvr	0	0.168571	0.541	0.205	0	1	2.639
Clstn1	0	0.167385	0.816	0.44	0	1	1.855
Stat3	0	0.164998	0.974	0.656	0	1	1.485
Rida	0	0.163029	0.649	0.288	0	1	2.253
Nudt2	0	0.162314	0.785	0.403	0	1	1.948
Trim2	0	0.161911	0.741	0.356	0	1	2.081
Spcs1	0	0.161841	0.897	0.535	0	1	1.677
Atp6v1d	0	0.160009	0.732	0.358	0	1	2.045
LOC103694877	0	0.159734	0.898	0.529	0	1	1.698
Plekha4	0	0.157079	0.977	0.602	0	1	1.623
Rnf13	0	0.156881	0.735	0.362	0	1	2.03
Ednrb	0	0.154032	0.857	0.434	0	1	1.975
Sox2	0	0.153942	0.936	0.504	0	1	1.857
Pdlim4	0	0.149392	0.913	0.505	0	1	1.808
Itpr3	0	0.148649	0.67	0.297	0	1	2.256
Spata13	0	0.148088	0.628	0.274	0	1	2.292
Igsf11	0	0.145004	0.698	0.317	0	1	2.202
Dhh	0	0.144435	0.721	0.342	0	1	2.108
Mrpl41	0	0.142325	0.64	0.287	0	1	2.23
Col16a1	0	0.141372	0.727	0.332	0	1	2.19
Ptges3l1	0	0.140851	0.751	0.386	0	1	1.946
Srebf2	0	0.140671	0.606	0.262	0	1	2.313
Gamt	0	0.140579	0.769	0.386	0	1	1.992
Txnl4a	0	0.140446	0.789	0.431	0	1	1.831
B2m	0	0.139386	1	0.986	0	1	1.014
RGD1309730	0	0.138939	0.558	0.237	0	1	2.354
Wnt6	0	0.138659	0.753	0.36	0	1	2.092
Niban1	0	0.138555	0.652	0.299	0	1	2.181
Scg3	0	0.138018	0.729	0.301	0	1	2.422
Dhcr24	0	0.13548	0.651	0.266	0	1	2.447
Rnd3	0	0.134444	0.989	0.737	0	1	1.342
Oat	0	0.133498	0.793	0.427	0	1	1.857
Rassf4	0	0.133242	0.567	0.223	0	1	2.543
LOC108348175	0	0.132144	0.909	0.55	0	1	1.653
Timm13	0	0.131652	0.905	0.553	0	1	1.637
Tusc3	0	0.131151	0.649	0.306	0	1	2.121
Gpx8	0	0.128294	0.808	0.452	0	1	1.788
Gtf2h5	0	0.128161	0.866	0.507	0	1	1.708
Ndufa2	0	0.126696	0.867	0.509	0	1	1.703
Dmd	0	0.126472	0.815	0.427	0	1	1.909
Tex264	0	0.126324	0.657	0.324	0	1	2.028
Ppdpf	0	0.124811	0.898	0.529	0	1	1.698
Klhl21	0	0.119237	0.437	0.155	0	1	2.819
Josd2	0	0.119084	0.652	0.316	0	1	2.063
Arid5a	0	0.117572	0.913	0.541	0	1	1.688
Slc7a1	0	0.117564	0.549	0.187	0	1	2.936
Aamp	0	0.116712	0.821	0.469	0	1	1.751
Casc4	0	0.116036	0.656	0.317	0	1	2.069
Tmem160	0	0.115777	0.707	0.359	0	1	1.969
Etf1	0	0.115753	0.802	0.437	0	1	1.835
Cst3	0	0.115389	1	0.985	0	1	1.015
Aars	0	0.115321	0.496	0.196	0	1	2.531
Tnfrsf1a	0	0.115111	0.637	0.303	0	1	2.102
Ppp1r1c	0	0.114516	0.619	0.266	0	1	2.327
Ddah2	0	0.113833	0.943	0.599	0	1	1.574
Irs2	0	0.113831	0.782	0.403	0	1	1.94
Isca2	0	0.110698	0.571	0.259	0	1	2.205
Timm23	0	0.110553	0.843	0.495	0	1	1.703
Txndc15	0	0.108902	0.742	0.397	0	1	1.869
Tmem205	0	0.108338	0.764	0.413	0	1	1.85
Igf1	0	0.107505	0.456	0.156	0	1	2.923
Pgls	0	0.10734	0.761	0.418	0	1	1.821
Kif1a	0	0.106236	0.555	0.226	0	1	2.456
Hsd17b10	0	0.104582	0.774	0.431	0	1	1.796
Gna13	0	0.104466	0.685	0.336	0	1	2.039
Psmc2	0	0.104015	0.791	0.444	0	1	1.782
Mlf2	0	0.0996186	0.795	0.451	0	1	1.763
Psmd6	0	0.099349	0.752	0.408	0	1	1.843
Phpt1	0	0.0988499	0.808	0.462	0	1	1.749
Htra1	0	0.0975524	0.991	0.671	0	1	1.477
Rap1gds1	0	0.097414	0.656	0.312	0	1	2.103
Pttg1ip	0	0.0972319	0.808	0.461	0	1	1.753
Arl8a	0	0.0962783	0.772	0.4	0	1	1.93
Arl3	0	0.0933352	0.872	0.517	0	1	1.687
Tmem128	0	0.0924995	0.624	0.311	0	1	2.006
Ostc	0	0.091186	0.756	0.414	0	1	1.826
Vim	0	0.0902302	1	0.96	0	1	1.042
Mrps21	0	0.088347	0.706	0.376	0	1	1.878
Acly	0	0.0876836	0.714	0.353	0	1	2.023
Zc3h15	0	0.0876297	0.796	0.448	0	1	1.777
Ndufb6	0	0.0830052	0.753	0.419	0	1	1.797
Polr2f	0	0.0816845	0.767	0.429	0	1	1.788
Tns3	0	0.0805378	0.822	0.44	0	1	1.868
Ppic	0	0.0781586	0.659	0.334	0	1	1.973
Rtca	0	0.0758866	0.643	0.332	0	1	1.937
Snrpd1	0	0.0719259	0.891	0.562	0	1	1.585
Eci1	0	0.0704112	0.84	0.501	0	1	1.677
Ndufb7	0	0.0701581	0.884	0.564	0	1	1.567
Phb	0	0.0694443	0.782	0.447	0	1	1.749
Sec11c	0	0.0682461	0.807	0.444	0	1	1.818
Ehd4	0	0.0670208	0.775	0.427	0	1	1.815
Rab5c	0	0.0628582	0.88	0.553	0	1	1.591
Cope	0	0.06215	0.804	0.473	0	1	1.7
Cfap36	0	0.06104	0.608	0.307	0	1	1.98
Vwa1	0	0.0601448	0.952	0.588	0	1	1.619
Atp6v0b	0	0.0591313	0.904	0.58	0	1	1.559
Psmd2	0	0.0578156	0.721	0.404	0	1	1.785
Pqlc1	0	0.0554187	0.799	0.453	0	1	1.764
Epdr1	0	0.0546517	0.564	0.272	0	1	2.074
Grina	0	0.0538302	0.871	0.528	0	1	1.65
Pdcd10	0	0.0524764	0.842	0.507	0	1	1.661
Map2k2	0	0.0512854	0.749	0.434	0	1	1.726
Nudt9	0	0.0512499	0.607	0.31	0	1	1.958
Ppial4d	0	0.0499602	0.768	0.446	0	1	1.722
Ptov1	0	0.0497355	0.884	0.561	0	1	1.576
Rtn1	0	0.0436412	0.576	0.236	0	1	2.441
Psmd13	0	0.0420928	0.792	0.473	0	1	1.674
Abi3bp	0	0.0420013	0.417	0.162	0	1	2.574
Ldhb	0	0.0413852	0.947	0.631	0	1	1.501
Mob4	0	0.039759	0.774	0.45	0	1	1.72
Bex3	0	0.0397266	0.696	0.382	0	1	1.822
LOC100362453	0	0.0392978	0.797	0.463	0	1	1.721
Ubl3	0	0.0381254	0.853	0.535	0	1	1.594
Igfbp5	0	0.03802	0.612	0.248	0	1	2.468
Atp5me	0	0.0375859	0.736	0.42	0	1	1.752
Kif21a	0	0.0369268	0.694	0.362	0	1	1.917
Tmsb15b2	0	0.0365029	0.779	0.433	0	1	1.799
Lsm4	0	0.0350345	0.649	0.352	0	1	1.844
Hsbp1	0	0.0348402	0.828	0.502	0	1	1.649
Uqcc2	0	0.0340731	0.74	0.428	0	1	1.729
Psmb7	0	0.0333024	0.722	0.413	0	1	1.748
Ccs	0	0.0319621	0.724	0.418	0	1	1.732
Mrpl17	0	0.0307514	0.8	0.479	0	1	1.67
Zcrb1	0	0.0294701	0.758	0.445	0	1	1.703
Itfg1	0	0.0288677	0.665	0.366	0	1	1.817
Pnkd	0	0.0277964	0.724	0.419	0	1	1.728
Vps29	0	0.0257646	0.718	0.412	0	1	1.743
Ndrg1	0	0.0254568	0.922	0.584	0	1	1.579
Vps35	0	0.0233681	0.684	0.383	0	1	1.786
Psmc5	0	0.0228587	0.798	0.482	0	1	1.656
Marcks	0	0.0227239	0.985	0.681	0	1	1.446
Ndufs2	0	0.0217942	0.831	0.521	0	1	1.595
Timm8b	0	0.0215865	0.851	0.538	0	1	1.582
Pfdn2	0	0.0213417	0.897	0.592	0	1	1.515
Lamtor4	0	0.0174516	0.917	0.605	0	1	1.516
Sar1a	0	0.0168343	0.834	0.524	0	1	1.592
Slc2a1	0	0.015328	0.749	0.346	0	1	2.165
Cotl1	0	0.00981894	0.873	0.516	0	1	1.692
Gapdh	0	0.00800972	0.72	0.418	0	1	1.722
Sdhb	0	0.00789559	0.793	0.477	0	1	1.662
Entpd2	0	0.00754003	0.426	0.187	0	1	2.278
Plec	0	0.00626977	0.812	0.496	0	1	1.637
Mrpl27	0	0.00507391	0.711	0.422	0	1	1.685
Timm17a	0	0.00425401	0.601	0.33	0	1	1.821
Tmbim4	0	0.00317389	0.748	0.442	0	1	1.692
Pea15	0	0.00235708	0.783	0.459	0	1	1.706
Tmem14c	0	0.00100203	0.688	0.406	0	1	1.695
Ndufa11	0	0.000428296	0.867	0.566	0	1	1.532
Mitd1	4.94065645841247e-324	0.203521	0.463	0.143	1.6117903564279e-319	1	3.238
Sbds	4.94065645841247e-324	0.126901	0.826	0.47	1.6117903564279e-319	1	1.757
Tmem9b	4.94065645841247e-324	0.101022	0.666	0.341	1.6117903564279e-319	1	1.953
Hint2	4.94065645841247e-324	0.0937226	0.612	0.303	1.6117903564279e-319	1	2.02
Stx8	4.94065645841247e-324	0.0177351	0.531	0.276	1.6117903564279e-319	1	1.924
Ghitm	4.94065645841247e-324	0.00624674	0.663	0.378	1.6117903564279e-319	1	1.754
Top1	9.88131291682493e-324	0.247414	0.94	0.573	3.2235807128558e-319	1	1.64
Psma6	1.97626258336499e-323	0.00985077	0.881	0.579	6.44716142571159e-319	1	1.522
Cd82	3.95252516672997e-323	0.114744	0.558	0.244	1.28943228514232e-318	1	2.287
AABR07065406.1	3.95252516672997e-323	0.0502396	0.671	0.363	1.28943228514232e-318	1	1.848
Ube2k	4.44659081257122e-323	0.0331293	0.738	0.428	1.45061132078511e-318	1	1.724
Ap2s1	4.44659081257122e-323	0.00771517	0.573	0.31	1.45061132078511e-318	1	1.848
Apoc1	5.92878775009496e-323	0.366702	0.593	0.193	1.93414842771348e-318	1	3.073
Phlda3	5.92878775009496e-323	0.297391	0.953	0.585	1.93414842771348e-318	1	1.629
Zkscan5	6.42285339593621e-323	0.303848	0.498	0.139	2.09532746335627e-318	1	3.583
Fkbp2	6.42285339593621e-323	0.281275	0.973	0.634	2.09532746335627e-318	1	1.535
Ube2j2	7.90505033345994e-323	0.103057	0.713	0.379	2.57886457028464e-318	1	1.881
Glrx3	9.38724727098368e-323	0.0182137	0.636	0.357	3.06240167721301e-318	1	1.782
Ube2e3	9.88131291682493e-323	0.170736	0.88	0.514	3.2235807128558e-318	1	1.712
Mrpl20	1.72922976044436e-322	0.0295089	0.808	0.503	5.64126624749765e-318	1	1.606
Ndufs4	1.87744945419674e-322	0.00152158	0.733	0.443	6.12480335442601e-318	1	1.655
Kras	2.12448227711736e-322	0.0901975	0.754	0.414	6.93069853263996e-318	1	1.821
Ndufs8	2.37151510003798e-322	0.039653	0.791	0.479	7.73659371085391e-318	1	1.651
Nes	2.91498731046335e-322	0.23402	0.742	0.346	9.5095631029246e-318	1	2.145
Ctnnbip1	5.28650241050134e-322	0.205334	0.696	0.32	1.72461568137785e-317	1	2.175
Eprs	7.85564376887582e-322	0.217167	0.798	0.41	2.56274666672036e-317	1	1.946
Ss18l2	2.22329540628561e-321	0.177766	0.805	0.432	7.25305660392554e-317	1	1.863
Fuca1	2.47526888566465e-321	0.252062	0.834	0.441	8.07506968570377e-317	1	1.891
Ncor2	2.54937873254083e-321	0.121918	0.642	0.303	8.31683823916796e-317	1	2.119
Pfdn4	2.67289514400114e-321	0.00596853	0.571	0.305	8.71978582827493e-317	1	1.872
Acyp2	2.83593680712876e-321	0.121879	0.5	0.204	9.25167664589614e-317	1	2.451
Txnl1	2.86558074587923e-321	0.154621	0.905	0.552	9.34838406728181e-317	1	1.639
Rcn2	3.70549234380935e-321	0.229522	0.895	0.518	1.20884276732092e-316	1	1.728
LOC103695118	3.71043300026776e-321	0.139293	0.872	0.519	1.21045455767735e-316	1	1.68
Uqcrb.1	5.81515265155147e-321	0.00184229	0.905	0.611	1.89707724951564e-316	1	1.481
Snx5	6.47225996052033e-321	0.125613	0.766	0.415	2.11144536692055e-316	1	1.846
Jam3	1.87794351984258e-320	0.0726504	0.818	0.485	6.12641514478244e-316	1	1.687
Necap2	3.20006318811375e-320	0.0556333	0.63	0.336	1.04395661385835e-315	1	1.875
Brk1	1.37646688931371e-319	0.0443286	0.868	0.556	4.49044793300813e-315	1	1.561
Cyth2	1.61623694724047e-319	0.0542891	0.714	0.401	5.27264979298258e-315	1	1.781
Gon7	1.69074204663333e-319	0.122103	0.726	0.378	5.51570777873191e-315	1	1.921
Psenen	1.99819909804034e-319	0.0237378	0.732	0.434	6.51872491753699e-315	1	1.687
Rnf213	3.22540875574541e-319	0.264099	0.457	0.123	1.05222509838683e-314	1	3.715
Rap1gap	3.39185947182933e-319	0.0774928	0.444	0.18	1.10652631549488e-314	1	2.467
Crem	3.62579955513516e-319	0.0576894	0.787	0.442	1.18284458887174e-314	1	1.781
Smim11a	3.76527428695614e-319	0.0694752	0.59	0.299	1.2283454306337e-314	1	1.973
Gstt3	3.787507241019e-319	0.143793	0.489	0.186	1.23559848723763e-314	1	2.629
Mesd	5.49198431260671e-319	0.110345	0.841	0.496	1.79165004230169e-314	1	1.696
Eif4e	6.15526744214859e-319	0.136021	0.815	0.455	2.00803289765213e-314	1	1.791
Casp4	9.38443109680239e-319	0.287237	0.586	0.205	3.06148295670984e-314	1	2.859
Slc39a7	1.04645080051759e-318	0.0771441	0.761	0.431	3.41383644652855e-314	1	1.766
Cystm1	1.23278271819016e-318	0.253137	0.482	0.136	4.02170706155176e-314	1	3.544
Ndufb2	2.14862726522962e-318	0.0610204	0.916	0.602	7.0094667273586e-314	1	1.522
2023-09-02	2.57016407426137e-318	0.0867122	0.779	0.442	8.38464625946288e-314	1	1.762
Rab5if	2.59413613939759e-318	0.34039	0.995	0.744	8.46285032755676e-314	1	1.337
Actr2	2.79947970312213e-318	0.0724226	0.866	0.539	9.13274263549532e-314	1	1.607
Igsf3	2.89469603438865e-318	0.0819001	0.388	0.138	9.44336687298611e-314	1	2.812
Tspan18	3.96530170433143e-318	0.261231	0.516	0.162	1.29360037500404e-313	1	3.185
Rad23b	4.38100853874225e-318	0.119284	0.741	0.395	1.42921641559388e-313	1	1.876
Arpc3	4.72647900094029e-318	0.124737	0.935	0.607	1.54191924447675e-313	1	1.54
Sucla2	5.67097935543854e-318	0.00216958	0.59	0.325	1.85004359512471e-313	1	1.815
Chchd3	6.00501219793535e-318	0.0165878	0.714	0.425	1.95901512933245e-313	1	1.68
Twf1	6.35587785698597e-318	0.299891	0.734	0.325	2.07347803328453e-313	1	2.258
Lamtor2	6.99150319167365e-318	0.0215239	0.879	0.577	2.28083808621969e-313	1	1.523
LOC100910882	1.05847191174656e-317	0.0414614	0.703	0.397	3.45305291769079e-313	1	1.771
Vdac1	1.48989299808901e-317	0.0467961	0.664	0.366	4.86047792766577e-313	1	1.814
Polr1d	1.54120369167221e-317	0.158703	0.823	0.458	5.02786880334224e-313	1	1.797
Scrn1	1.96322962569334e-317	0.121684	0.541	0.234	6.40464400789938e-313	1	2.312
Dnajb2	2.03432270773602e-317	0.0457163	0.627	0.327	6.63657096944722e-313	1	1.917
Mtch1	2.46347257430454e-317	0.275879	0.974	0.643	8.0365865791537e-313	1	1.515
Pdrg1	3.22469631308411e-317	0.0961851	0.721	0.388	1.05199267821743e-312	1	1.858
C1galt1c1	3.76587260045325e-317	0.157096	0.587	0.253	1.22854061844586e-312	1	2.32
Ccdc47	4.46995912948822e-317	0.0193432	0.766	0.46	1.45823476681294e-312	1	1.665
Ndufa12	6.74331919579821e-317	0.0899448	0.819	0.487	2.19987302124525e-312	1	1.682
Ostf1	7.42631455647786e-317	0.0326011	0.648	0.353	2.42268659775977e-312	1	1.836
Hes6	1.0287333594249e-316	0.183072	0.583	0.239	3.35603683845186e-312	1	2.439
Rab21	2.07151265931512e-316	0.060781	0.707	0.393	6.75789574848372e-312	1	1.799
Strap	3.91476185196887e-316	0.0704847	0.867	0.54	1.27711275896781e-311	1	1.606
Cox5a	7.59000023417483e-316	0.049686	0.924	0.616	2.47608577639485e-311	1	1.5
Ube2n	7.96385106223409e-316	0.0297541	0.682	0.387	2.59804713203263e-311	1	1.762
Bcl10	1.76302130124117e-315	0.233172	0.834	0.445	5.75150439103907e-311	1	1.874
Csrnp1	2.13288499483522e-315	0.0992954	0.912	0.569	6.95811071865094e-311	1	1.603
Sdf4	2.43637899747724e-315	0.0599091	0.747	0.431	7.94819920347e-311	1	1.733
Dhrs7	2.88171432614645e-315	0.0487047	0.628	0.336	9.40101664618757e-311	1	1.869
Kif1b	3.19959030306215e-315	0.0789233	0.888	0.551	1.04380234456797e-310	1	1.612
Kars	3.27122458955394e-315	0.0364806	0.467	0.225	1.06717159785018e-310	1	2.076
Ddrgk1	3.6472395041925e-315	0.0692798	0.86	0.534	1.18983894345272e-310	1	1.61
Ost4	4.35311285622024e-315	0.000799068	0.891	0.6	1.42011600708473e-310	1	1.485
Ripk1	5.57319307254598e-315	0.175281	0.833	0.458	1.81814277605667e-310	1	1.819
Cd47	6.16478226705064e-315	0.00789478	0.691	0.404	2.01113691897993e-310	1	1.71
Sec63	9.56948333504566e-315	0.0041398	0.832	0.527	3.12185254839195e-310	1	1.579
B3gat3	1.15733805317047e-314	0.0878101	0.587	0.289	3.77558393085804e-310	1	2.031
Cnpy2	1.18309825007937e-314	0.0957436	0.918	0.597	3.85962142123392e-310	1	1.538
Morf4l1	1.40778125116707e-314	0.0266052	0.808	0.497	4.59260477568233e-310	1	1.626
Ssu72	1.43405543988337e-314	0.059913	0.601	0.304	4.67831906153151e-310	1	1.977
Cox6b1	1.54234720413918e-314	0.0148605	0.808	0.508	5.03159928406324e-310	1	1.591
Psmb9	1.78796062092521e-314	0.124099	0.6	0.269	5.8328639336443e-310	1	2.23
Ak3	2.83839290379703e-314	0.249975	0.869	0.48	9.25968917005706e-310	1	1.81
Mrpl13	3.1172711715913e-314	0.00629305	0.562	0.309	0	1	1.819
Srebf1	4.4866890795983e-314	0.195021	0.616	0.261	0	1	2.36
H2afv	4.94883023203883e-314	0.0225006	0.865	0.561	0	1	1.542
Aga	1.48106450309549e-313	0.237321	0.828	0.439	0	1	1.886
Commd8	1.68721472799762e-313	0.119866	0.526	0.229	0	1	2.297
AY172581.24	2.44388421288457e-313	0.0128114	1	1	0	1	1
Cuta	2.57166904881093e-313	0.0396362	0.847	0.537	0	1	1.577
Jak2	3.307561663968e-313	0.179098	0.595	0.249	0	1	2.39
2023-09-08	3.348177709371e-313	0.155404	0.678	0.328	0	1	2.067
Sirt2	4.98998020099374e-313	0.0986734	0.697	0.372	0	1	1.874
Itm2c	6.39297412803686e-313	0.205666	0.973	0.655	0	1	1.485
Gja1	6.53669504237783e-313	0.0793092	0.58	0.275	0	1	2.109
Atp6v0e1	7.62023371932634e-313	0.120948	0.965	0.657	2.48595e-308	1	1.469
LOC100361543	1.14593966282994e-312	0.0759116	0.655	0.347	3.7384e-308	1	1.888
Dynlt1	1.20145930278641e-312	0.126454	0.761	0.414	3.91952e-308	1	1.838
Pfdn1	1.520094175201e-312	0.00393766	0.922	0.633	4.959e-308	1	1.457
Coa3	1.65257004764738e-312	0.00128481	0.536	0.292	5.39118e-308	1	1.836
Maob	1.73618933134826e-312	0.177323	0.457	0.153	5.66397e-308	1	2.987
Mpc1	2.3892392051968e-312	0.180028	0.958	0.63	7.79442e-308	1	1.521
Olfm2	2.65307046978219e-312	0.275949	0.503	0.144	8.65511e-308	1	3.493
Rcn3	3.24044432316263e-312	0.041157	0.538	0.273	1.05713e-307	1	1.971
Kdelr3	3.60540914796546e-312	0.121192	0.521	0.222	1.17619e-307	1	2.347
Psmc1	4.44349350554644e-312	0.00470852	0.616	0.346	1.4496e-307	1	1.78
Tlcd1	4.68348639154088e-312	0.251318	0.498	0.152	1.52789e-307	1	3.276
Sdhc	4.76596518146153e-312	0.071587	0.713	0.396	1.5548e-307	1	1.801
Utp3	5.10066044615873e-312	0.0274696	0.763	0.452	1.66399e-307	1	1.688
Saraf	5.24897970326908e-312	0.160724	0.902	0.552	1.71237e-307	1	1.634
Nit1	6.14443015690518e-312	0.106314	0.614	0.298	2.0045e-307	1	2.06
Glod4	8.16124029960261e-312	0.00267291	0.595	0.339	2.66244e-307	1	1.755
Stx12	8.43892745210513e-312	0.0490888	0.598	0.313	2.75303e-307	1	1.911
Kdelr1	9.20355274506579e-312	0.0626263	0.687	0.383	3.00248e-307	1	1.794
Nabp2	1.26853913822127e-311	0.0372428	0.694	0.396	4.13836e-307	1	1.753
Cttnbp2nl	1.34557280429824e-311	0.128116	0.693	0.35	4.38966e-307	1	1.98
Sorcs2	1.5118064461259e-311	0.245351	0.666	0.285	4.93197e-307	1	2.337
Psma5	2.2751881903321e-311	0.105305	0.859	0.521	7.42235e-307	1	1.649
AABR07044388.1	2.46098972402946e-311	0.211021	0.638	0.274	8.02849e-307	1	2.328
Gstm2	2.71416101029424e-311	0.085105	0.523	0.237	8.85441e-307	1	2.207
Mrps25	6.92614388457387e-311	0.060292	0.593	0.307	2.25952e-306	1	1.932
Ndufc2	7.94864919208728e-311	0.134426	0.921	0.589	2.59309e-306	1	1.564
Pfkm	1.66096023184129e-310	0.0597104	0.524	0.248	5.41855e-306	1	2.113
Lrrc4b	2.51617743362803e-310	0.186225	0.524	0.196	8.20853e-306	1	2.673
Tpgs1	2.75184225386399e-310	0.0111825	0.587	0.327	8.97733e-306	1	1.795
Avpi1	4.19973092167412e-310	0.0866198	0.653	0.336	1.37008e-305	1	1.943
Mrps6	5.02474219551668e-310	0.104909	0.822	0.48	1.63922e-305	1	1.712
Hadh	6.66772789731301e-310	0.174854	0.618	0.272	2.17521e-305	1	2.272
Etfb	7.01828974551185e-310	0.104617	0.791	0.453	2.28958e-305	1	1.746
Chmp2a	8.07595048417186e-310	0.0433124	0.87	0.559	2.63462e-305	1	1.556
LOC361985	8.70321653783898e-310	0.0488596	0.641	0.352	2.83925e-305	1	1.821
Psmd14	0	0.0933676	0.551	0.258	3.43385e-305	1	2.136
AY172581.9	0	0.0449215	1	0.99	3.84749e-305	1	1.01
Lamp1	0	0.292206	0.976	0.653	3.96335e-305	1	1.495
Pdia6	0	0.0703679	0.914	0.595	4.5129e-305	1	1.536
Emc4	0	0.071523	0.645	0.341	4.96003e-305	1	1.891
Shisa5	0	0.0724893	0.614	0.317	5.92469e-305	1	1.937
Mafk	0	0.0450057	0.81	0.484	1.37637e-304	1	1.674
Folh1	0	0.246139	0.467	0.132	2.26601e-304	1	3.538
Eif2s2	0	0.287126	0.986	0.712	3.19197e-304	1	1.385
Drap1	0	0.081441	0.856	0.531	4.79069e-304	1	1.612
Psma1	0	0.0258909	0.753	0.452	5.35608e-304	1	1.666
Usp18	0	0.254125	0.402	0.092	7.07775e-304	1	4.37
Psma4	2.45591e-308	0.0589828	0.89	0.577	8.01191e-304	1	1.542
Ndel1	2.67539e-308	0.0360758	0.593	0.311	8.72792e-304	1	1.907
Chmp5	4.15504e-308	0.0845458	0.908	0.588	1.3555e-303	1	1.544
Maged2	4.66225e-308	0.0490665	0.672	0.375	1.52097e-303	1	1.792
Btbd10	5.00182e-308	0.116749	0.576	0.263	1.63174e-303	1	2.19
Tmem254	5.63336e-308	0.26599	0.573	0.204	1.83777e-303	1	2.809
Hadhb	6.50533e-308	0.0464007	0.623	0.339	2.12223e-303	1	1.838
Mrps33	8.5455e-308	0.00336124	0.595	0.336	2.7878e-303	1	1.771
Cmpk1	1.00236e-307	0.00398088	0.641	0.362	3.26999e-303	1	1.771
Psma3	1.02383e-307	0.0395979	0.89	0.58	3.34005e-303	1	1.534
Leprot	4.57196e-307	0.0156662	0.685	0.4	1.49151e-302	1	1.713
Mt-nd3	5.4045e-307	0.245567	0.999	0.89	1.76311e-302	1	1.122
Dpm2	7.91305e-307	0.131301	0.631	0.304	2.58147e-302	1	2.076
Txndc17	8.56834e-307	0.0408325	0.829	0.521	2.79525e-302	1	1.591
Eif2s3y	1.02306e-306	0.116912	0.635	0.311	3.33753e-302	1	2.042
H2afy	1.04181e-306	0.0197128	0.692	0.402	3.39869e-302	1	1.721
Arl8b	1.87884e-306	0.0170303	0.642	0.366	6.12933e-302	1	1.754
Ndufv2	2.45505e-306	0.403717	0.937	0.566	8.00911e-302	1	1.655
Hsd17b11	3.01979e-306	0.0115017	0.637	0.362	9.85146e-302	1	1.76
Hspa13	3.37562e-306	0.148217	0.819	0.461	1.10123e-301	1	1.777
Atad1	4.45862e-306	0.0889323	0.586	0.289	1.45454e-301	1	2.028
Mgst3	4.63845e-306	0.0442438	0.829	0.507	1.5132e-301	1	1.635
Psph	4.90287e-306	0.161072	0.551	0.227	1.59946e-301	1	2.427
Frmpd1	5.21785e-306	0.212903	0.328	0.063	1.70222e-301	1	5.206
Ndufb4	6.0991e-306	0.0408655	0.79	0.477	1.98971e-301	1	1.656
Eny2	6.8297e-306	0.0388741	0.8	0.487	2.22805e-301	1	1.643
Optn	7.44888e-306	0.135659	0.475	0.18	2.43005e-301	1	2.639
Pcsk1	8.95122e-306	0.236985	0.583	0.222	2.92016e-301	1	2.626
Zfp24	1.03054e-305	0.0924145	0.769	0.433	3.36193e-301	1	1.776
Hdgf	1.40535e-305	0.130873	0.685	0.348	4.58467e-301	1	1.968
Derl1	1.44481e-305	0.0198952	0.625	0.352	4.71341e-301	1	1.776
Psmd12	1.45761e-305	0.0931832	0.792	0.456	4.75516e-301	1	1.737
Aph1b	1.6888e-305	0.0515832	0.766	0.454	5.50936e-301	1	1.687
Prpf38a	1.90669e-305	0.113966	0.678	0.345	6.22021e-301	1	1.965
Spcs2	4.32164e-305	0.00771913	0.896	0.609	1.40985e-300	1	1.471
Psmd8	1.06688e-304	0.0216475	0.772	0.471	3.48049e-300	1	1.639
Rab8b	1.1105e-304	0.202677	0.851	0.475	3.62277e-300	1	1.792
Ufc1	1.57649e-304	0.0655553	0.734	0.423	5.14298e-300	1	1.735
Psmc6	1.62214e-304	0.111989	0.916	0.591	5.29191e-300	1	1.55
Odc1	1.93536e-304	0.143436	0.924	0.584	6.31373e-300	1	1.582
Rpn2	2.1889e-304	0.0922284	0.729	0.404	7.14086e-300	1	1.804
Il11ra1	3.35266e-304	0.0143341	0.539	0.289	1.09374e-299	1	1.865
Ccdc107	3.79909e-304	0.0850954	0.713	0.389	1.23938e-299	1	1.833
Rhoj	3.8906e-304	0.0686615	0.761	0.426	1.26923e-299	1	1.786
Galnt2	5.90213e-304	0.0601294	0.678	0.373	1.92545e-299	1	1.818
RGD1560212	6.55702e-304	0.00411628	0.531	0.284	2.1391e-299	1	1.87
Elavl1	8.80587e-304	0.0805511	0.781	0.457	2.87274e-299	1	1.709
Dctn3	1.22697e-303	0.0356658	0.801	0.488	4.00276e-299	1	1.641
Thoc6	1.83825e-303	0.0735226	0.483	0.212	5.99693e-299	1	2.278
Sars	7.77346e-303	0.100764	0.666	0.341	2.53594e-298	1	1.953
LOC100910944	8.78629e-303	0.0940547	0.816	0.484	2.86635e-298	1	1.686
2023-09-11	1.09321e-302	0.195187	0.585	0.241	3.56637e-298	1	2.427
Tspan31	1.42047e-302	0.119178	0.789	0.447	4.63401e-298	1	1.765
Tfg	1.63851e-302	0.08533	0.573	0.278	5.34532e-298	1	2.061
Glo1	2.34887e-302	0.0318251	0.819	0.514	7.66273e-298	1	1.593
Abat	2.40147e-302	0.243111	0.499	0.157	7.8343e-298	1	3.178
Psmd7	3.27371e-302	0.0862101	0.842	0.513	1.06798e-297	1	1.641
Trappc13	3.30065e-302	0.0451547	0.514	0.255	1.07677e-297	1	2.016
Gdpd2	3.98359e-302	0.231854	0.41	0.102	1.29957e-297	1	4.02
Tril	4.23588e-302	0.180419	0.691	0.331	1.38187e-297	1	2.088
Eci3	4.64184e-302	0.170519	0.732	0.374	1.51431e-297	1	1.957
Cd81	5.0389e-302	0.372696	0.988	0.731	1.64384e-297	1	1.352
Acadl	1.30697e-301	0.128565	0.787	0.446	4.26371e-297	1	1.765
Cops9	1.32337e-301	0.0392575	0.635	0.351	4.31723e-297	1	1.809
Mrpl35	2.1573e-301	0.0118109	0.451	0.23	7.03777e-297	1	1.961
RGD1309748	2.79662e-301	0.0703958	0.633	0.325	9.1234e-297	1	1.948
Mettl9	3.98349e-301	0.117491	0.801	0.463	1.29953e-296	1	1.73
Fam13b	4.1176e-301	0.016875	0.521	0.271	1.34328e-296	1	1.923
Tceal8	4.37505e-301	0.314126	0.881	0.49	1.42727e-296	1	1.798
Sigmar1	8.2106e-301	0.0314546	0.573	0.3	2.67855e-296	1	1.91
Mrps36	1.44665e-300	0.065058	0.537	0.263	4.71942e-296	1	2.042
Dag1	1.4652e-300	0.29323	0.953	0.606	4.77993e-296	1	1.573
Mmp15	1.76548e-300	0.047944	0.578	0.298	5.75953e-296	1	1.94
Rab13	1.8277e-300	0.10216	0.611	0.305	5.96249e-296	1	2.003
Ptpn1	2.41084e-300	0.13754	0.571	0.252	7.86487e-296	1	2.266
Cers2	3.45804e-300	0.0863361	0.685	0.369	1.12812e-295	1	1.856
Sf3b5	8.72219e-300	0.111312	0.895	0.562	2.84544e-295	1	1.593
Mocs2	1.8625e-299	0.107743	0.616	0.304	6.07602e-295	1	2.026
Lamtor5	2.39703e-299	0.140612	0.832	0.482	7.81983e-295	1	1.726
B4galt5	2.40526e-299	0.124389	0.463	0.178	7.84669e-295	1	2.601
Dhrs4	2.81168e-299	0.151864	0.538	0.225	9.17253e-295	1	2.391
Cdo1	3.94725e-299	0.32206	0.487	0.135	1.28771e-294	1	3.607
Chp1	7.63772e-299	0.0294515	0.496	0.248	2.49165e-294	1	2
LOC100912578	9.75302e-299	0.095227	0.495	0.221	3.18173e-294	1	2.24
Eif3a	2.00067e-298	0.0827283	0.94	0.628	6.5268e-294	1	1.497
Ssr2	2.56513e-298	0.0497396	0.827	0.518	8.36824e-294	1	1.597
Med10	2.9072e-298	0.0845349	0.612	0.311	9.48416e-294	1	1.968
Gnptg	3.57821e-298	0.082514	0.486	0.223	1.16732e-293	1	2.179
Psmd4	3.70496e-298	0.0243053	0.736	0.44	1.20867e-293	1	1.673
Ddost	9.62041e-298	0.0845635	0.711	0.396	3.13847e-293	1	1.795
Ngdn	1.08681e-297	0.0568856	0.648	0.353	3.54551e-293	1	1.836
Prdx6	1.28927e-297	0.154896	0.861	0.509	4.20598e-293	1	1.692
Cat	1.35774e-297	0.100007	0.636	0.323	4.42936e-293	1	1.969
Plce1	1.49544e-297	0.0677422	0.471	0.205	4.87857e-293	1	2.298
Mpnd	1.71024e-297	0.0814947	0.461	0.204	5.57933e-293	1	2.26
AABR07029605.1	2.72603e-297	0.12491	0.569	0.261	8.89313e-293	1	2.18
Carhsp1	2.82326e-297	0.0344248	0.678	0.379	9.21031e-293	1	1.789
Bad	2.97052e-297	0.079024	0.576	0.29	9.69071e-293	1	1.986
Hmox1	3.94954e-297	0.312656	0.704	0.309	1.28846e-292	1	2.278
Cbx3	4.64804e-297	0.0323927	0.652	0.37	1.51633e-292	1	1.762
Ube2l3	5.23347e-297	0.0344356	0.779	0.478	1.70732e-292	1	1.63
Kif5c	5.67051e-297	0.0570186	0.375	0.15	1.84989e-292	1	2.5
Arih1	9.56353e-297	0.0753427	0.752	0.421	3.11991e-292	1	1.786
Pigt	1.90895e-296	0.120173	0.521	0.231	6.22758e-292	1	2.255
Tbcc	5.39084e-296	0.056538	0.539	0.261	1.75865e-291	1	2.065
Psmd3	1.1068e-295	0.0975305	0.631	0.323	3.61071e-291	1	1.954
Manf	1.11036e-295	0.0489336	0.833	0.521	3.62233e-291	1	1.599
Tmed7	1.25283e-295	0.0622952	0.763	0.45	4.08712e-291	1	1.696
Dpm1	1.71529e-295	0.00128464	0.595	0.339	5.5958e-291	1	1.755
Aff4	1.9128e-295	0.0140139	0.772	0.468	6.24014e-291	1	1.65
Trip6	2.58996e-295	0.204525	0.541	0.206	8.44921e-291	1	2.626
Scand1	3.13273e-295	0.0592418	0.948	0.659	1.02199e-290	1	1.439
Dock7	3.21747e-295	0.0133765	0.463	0.23	1.04963e-290	1	2.013
Nav2	4.31153e-295	0.22578	0.539	0.197	1.40655e-290	1	2.736
Ugdh	6.37998e-295	0.13922	0.858	0.502	2.08134e-290	1	1.709
Tkt	6.51296e-295	0.0687873	0.897	0.584	2.12472e-290	1	1.536
Acot9	6.69108e-295	0.0445826	0.47	0.225	2.18283e-290	1	2.089
Uqcr10	8.2832e-295	0.0357287	0.821	0.514	2.70223e-290	1	1.597
Ssbp1	1.08055e-294	0.0094086	0.395	0.193	3.52507e-290	1	2.047
Decr1	1.19943e-294	0.146379	0.613	0.286	3.9129e-290	1	2.143
Mrps18a	1.38074e-294	0.0545958	0.539	0.277	4.50437e-290	1	1.946
Rab9a	1.52631e-294	0.137179	0.654	0.32	4.97927e-290	1	2.044
Tomm5	2.81603e-294	0.15598	0.765	0.411	9.18673e-290	1	1.861
Rab18	2.98704e-294	0.119603	0.692	0.359	9.74462e-290	1	1.928
Ptgfrn	2.99093e-294	0.211166	0.473	0.154	9.75731e-290	1	3.071
Hspa4	3.91181e-294	0.0689045	0.888	0.572	1.27615e-289	1	1.552
Erbin	5.54151e-294	0.179803	0.74	0.378	1.80781e-289	1	1.958
Cdkn2c	5.86158e-294	0.113485	0.529	0.232	1.91222e-289	1	2.28
Arhgap5	6.29031e-294	0.127573	0.782	0.431	2.05209e-289	1	1.814
Dpp7	9.48603e-294	0.254346	0.779	0.394	3.09463e-289	1	1.977
Grb2	1.02585e-293	0.0375514	0.743	0.435	3.34665e-289	1	1.708
Bri3	1.10727e-293	0.069725	0.933	0.633	3.61225e-289	1	1.474
Krtcap2	1.16239e-293	0.0501248	0.841	0.537	3.79206e-289	1	1.566
Zcchc24	1.27202e-293	0.0438954	0.537	0.273	4.14971e-289	1	1.967
Ergic3	1.30116e-293	0.0710944	0.587	0.304	4.24477e-289	1	1.931
Higd1a	1.38734e-293	0.114926	0.889	0.557	4.52591e-289	1	1.596
Psmb2	1.479e-293	0.350716	0.975	0.664	4.82496e-289	1	1.468
Rraga	1.59675e-293	0.0570159	0.781	0.46	5.20906e-289	1	1.698
Cib1	2.14652e-293	0.0833972	0.564	0.28	7.00258e-289	1	2.014
Trir	2.62173e-293	0.0326853	0.906	0.615	8.55287e-289	1	1.473
Tmed10	2.76856e-293	0.0361243	0.933	0.646	9.03186e-289	1	1.444
Arf3	2.95938e-293	0.0235299	0.492	0.246	9.65437e-289	1	2
Plbd2	4.46398e-293	0.0145558	0.591	0.335	1.45628e-288	1	1.764
Slc25a39	5.74896e-293	0.00678579	0.559	0.314	1.87548e-288	1	1.78
Hivep2	5.90597e-293	0.146543	0.538	0.223	1.9267e-288	1	2.413
Fyn	6.0086e-293	0.019945	0.725	0.431	1.96018e-288	1	1.682
Znfx1	6.79891e-293	0.178239	0.385	0.109	2.21801e-288	1	3.532
Slc25a33	8.91885e-293	0.185399	0.617	0.274	2.9096e-288	1	2.252
Mdm2	1.13571e-292	0.0418409	0.659	0.358	3.70504e-288	1	1.841
Yars	2.58773e-292	0.122666	0.51	0.216	8.44194e-288	1	2.361
Sys1	2.99574e-292	0.071581	0.591	0.304	9.77301e-288	1	1.944
AABR07039328.2	3.40234e-292	0.0782031	0.54	0.258	1.10995e-287	1	2.093
Gspt1	4.48772e-292	0.291742	0.975	0.658	1.46403e-287	1	1.482
Hibadh	4.88818e-292	0.126315	0.591	0.28	1.59467e-287	1	2.111
Hsd17b4	7.15348e-292	0.0143591	0.541	0.295	2.33368e-287	1	1.834
Rab10	9.26612e-292	0.122045	0.93	0.605	3.02289e-287	1	1.537
Litaf	1.54718e-291	0.118111	0.684	0.353	5.04737e-287	1	1.938
N4bp2l2	1.72489e-291	0.0579614	0.841	0.523	5.62711e-287	1	1.608
Polr2m	1.86271e-291	0.0134578	0.683	0.405	6.07672e-287	1	1.686
Erlec1	5.71256e-291	0.0304215	0.611	0.337	1.86361e-286	1	1.813
LOC102556337	5.73037e-291	0.0549843	0.609	0.328	1.86942e-286	1	1.857
Lrrtm2	6.12716e-291	0.266815	0.709	0.327	1.99886e-286	1	2.168
Nfe2l2	2.02616e-290	0.112809	0.897	0.565	6.60995e-286	1	1.588
U2af1	2.52048e-290	0.0382293	0.959	0.691	8.22255e-286	1	1.388
Gcdh	3.0512e-290	0.0362728	0.467	0.234	9.95391e-286	1	1.996
Rab11b	3.26266e-290	0.00809628	0.648	0.379	1.06438e-285	1	1.71
Prkcsh	4.28437e-290	0.147916	0.74	0.396	1.39769e-285	1	1.869
Dera	4.35062e-290	0.102685	0.582	0.285	1.4193e-285	1	2.042
Tmed9	5.69505e-290	0.0480995	0.92	0.625	1.8579e-285	1	1.472
Gas7	7.82259e-290	0.00542808	0.624	0.341	2.55196e-285	1	1.83
Jmjd1c	8.25485e-290	0.232033	0.948	0.611	2.69298e-285	1	1.552
RGD1559909	8.36986e-290	0.158109	0.722	0.375	2.7305e-285	1	1.925
Map7d1	2.78537e-289	0.0849943	0.712	0.394	9.0867e-285	1	1.807
Rab34	3.05575e-289	0.0511987	0.63	0.347	9.96878e-285	1	1.816
Akr7a2	4.11079e-289	0.322371	0.728	0.331	1.34106e-284	1	2.199
Fam102a	4.26322e-289	0.125787	0.538	0.238	1.39079e-284	1	2.261
Nop58	1.32626e-288	0.110774	0.728	0.394	4.32665e-284	1	1.848
Mdfic	2.42566e-288	0.300505	0.777	0.384	7.91322e-284	1	2.023
Cd48	3.05645e-288	0.189682	0.989	0.739	9.97105e-284	1	1.338
Eepd1	3.2893e-288	0.223119	0.707	0.334	1.07307e-283	1	2.117
Vapa	5.01448e-288	0.27897	0.971	0.664	1.63587e-283	1	1.462
AABR07004269.3	6.29586e-288	0.0353322	0.626	0.339	2.0539e-283	1	1.847
Dph3	1.15589e-287	0.00995422	0.902	0.619	3.77087e-283	1	1.457
Pigk	1.20612e-287	0.13668	0.6	0.285	3.93472e-283	1	2.105
Eif6	1.66461e-287	0.168353	0.916	0.577	5.43044e-283	1	1.588
Vgll4	1.76801e-287	0.00462458	0.699	0.425	5.76777e-283	1	1.645
Etfa	3.39701e-287	0.0145569	0.568	0.312	1.10821e-282	1	1.821
Metap2	6.79003e-287	0.0810994	0.58	0.293	2.21511e-282	1	1.98
S100a1	8.48479e-287	0.194482	0.466	0.158	2.76799e-282	1	2.949
Psma2	1.08376e-286	0.0551106	0.91	0.616	3.53556e-282	1	1.477
Golph3	1.12878e-286	0.133373	0.766	0.422	3.68242e-282	1	1.815
Adi1	1.96437e-286	0.0666949	0.531	0.265	6.40836e-282	1	2.004
Rex1bd	2.46496e-286	0.110928	0.5	0.221	8.04143e-282	1	2.262
Gtf2b	2.47574e-286	0.10507	0.555	0.257	8.07662e-282	1	2.16
Blvrb	3.31256e-286	0.0639592	0.478	0.225	1.08066e-281	1	2.124
Stard3nl	3.94352e-286	0.0859639	0.516	0.241	1.28649e-281	1	2.141
Sec61g	7.90122e-286	0.22608	0.953	0.624	2.57761e-281	1	1.527
Hadha	1.07553e-285	0.00097417	0.568	0.318	3.50869e-281	1	1.786
Syap1	1.10009e-285	0.0673314	0.736	0.428	3.58881e-281	1	1.72
Rhoc	1.13919e-285	0.250614	0.965	0.649	3.71638e-281	1	1.487
Micos10	1.26454e-285	0.0157983	0.925	0.648	4.1253e-281	1	1.427
Klf13	1.53647e-285	0.171067	0.85	0.496	5.01243e-281	1	1.714
Comtd1	1.97142e-285	0.148993	0.539	0.232	6.43138e-281	1	2.323
Smox	2.20938e-285	0.0905342	0.419	0.17	7.20766e-281	1	2.465
Mbd3	2.29815e-285	0.0371563	0.693	0.403	7.49725e-281	1	1.72
Ndufaf2	2.33434e-285	0.102053	0.457	0.192	7.61531e-281	1	2.38
Jtb	2.52324e-285	0.212264	0.87	0.508	8.23157e-281	1	1.713
LOC100911713	2.90692e-285	0.014167	0.697	0.418	9.48326e-281	1	1.667
Ppp2cb	3.52729e-285	0.11378	0.881	0.553	1.15071e-280	1	1.593
Tma7	5.52688e-285	0.0477885	0.924	0.634	1.80303e-280	1	1.457
Dars	9.11682e-285	0.186847	0.668	0.317	2.97418e-280	1	2.107
Fam104a	1.98895e-284	0.0694985	0.699	0.395	6.48855e-280	1	1.77
Abcd3	2.29663e-284	0.104709	0.561	0.269	7.4923e-280	1	2.086
Mrps34	2.48413e-284	0.0343294	0.521	0.269	8.10398e-280	1	1.937
Txn2	3.61406e-284	0.0786045	0.63	0.335	1.17902e-279	1	1.881
Med31	7.7557e-284	0.0172224	0.476	0.254	2.53014e-279	1	1.874
Usp14	1.19124e-283	0.00157735	0.437	0.218	3.8862e-279	1	2.005
Atxn7l3b	1.19276e-283	0.0512486	0.847	0.538	3.89113e-279	1	1.574
Rps19bp1	1.19765e-283	0.0039755	0.51	0.285	3.90711e-279	1	1.789
Vwa5a	1.31004e-283	0.0894053	0.3	0.095	4.27375e-279	1	3.158
Rpn1	2.66938e-283	0.0410899	0.623	0.345	8.70832e-279	1	1.806
Phlpp1	3.45439e-283	0.19859	0.56	0.227	1.12693e-278	1	2.467
Dnaja2	5.97009e-283	0.0936949	0.838	0.517	1.94762e-278	1	1.621
Hpf1	6.61632e-283	0.0458518	0.451	0.222	2.15844e-278	1	2.032
Rom1	6.80236e-283	0.272038	0.566	0.207	2.21913e-278	1	2.734
Cd44	1.04725e-282	0.00982382	0.583	0.307	3.41643e-278	1	1.899
Ctsf	1.23451e-282	0.00545981	0.616	0.36	4.02735e-278	1	1.711
Erh	1.67495e-282	0.156854	0.975	0.685	5.4642e-278	1	1.423
Gsta6	1.87541e-282	0.0158767	0.54	0.291	6.11815e-278	1	1.856
Ssr1	2.5271e-282	0.012904	0.59	0.33	8.24416e-278	1	1.788
AABR07060862.1	2.7682e-282	0.265993	0.315	0.049	9.03068e-278	1	6.429
Smurf1	3.4717e-282	0.0969558	0.353	0.122	1.13257e-277	1	2.893
Timp4	4.11841e-282	0.355468	0.458	0.118	1.34355e-277	1	3.881
Snn	6.13486e-282	0.134547	0.632	0.309	2.00138e-277	1	2.045
Aacs	1.11602e-281	0.180006	0.449	0.155	3.6408e-277	1	2.897
Rbmxl1	1.1711e-281	0.0402987	0.455	0.222	3.82048e-277	1	2.05
LOC108348144	1.28669e-281	0.215163	0.926	0.583	4.19758e-277	1	1.588
Wdr61	1.40197e-281	0.0485571	0.491	0.249	4.57365e-277	1	1.972
Ktn1	1.41461e-281	0.237211	0.88	0.512	4.61489e-277	1	1.719
Eif4enif1	1.8524e-281	0.210318	0.605	0.259	6.04307e-277	1	2.336
Sec62	1.95857e-281	0.104786	0.956	0.664	6.38943e-277	1	1.44
Rrs1	2.77131e-281	0.113185	0.46	0.188	9.04086e-277	1	2.447
Pip4p2	4.2768e-281	0.113602	0.451	0.187	1.39522e-276	1	2.412
Pik3r1	5.02682e-281	0.0164989	0.819	0.515	1.6399e-276	1	1.59
Zfp655	5.14963e-281	0.160727	0.436	0.153	1.67996e-276	1	2.85
Ctps1	5.2211e-281	0.257746	0.706	0.33	1.70328e-276	1	2.139
Nsfl1c	5.95408e-281	0.0673865	0.674	0.379	1.9424e-276	1	1.778
Psmd11	6.07174e-281	0.0738342	0.595	0.308	1.98078e-276	1	1.932
Ltbp3	9.1018e-281	0.0291344	0.418	0.203	2.96928e-276	1	2.059
Dnajc7	9.20946e-281	0.0297107	0.734	0.441	3.0044e-276	1	1.664
Dnttip2	1.11832e-280	0.00900318	0.591	0.332	3.64831e-276	1	1.78
Slc39a1	2.09977e-280	0.15035	0.722	0.378	6.85008e-276	1	1.91
Trex1	5.59738e-280	0.186605	0.465	0.164	1.82603e-275	1	2.835
Agmo	6.59612e-280	0.147772	0.441	0.163	2.15185e-275	1	2.706
Cdv3	6.80605e-280	0.0300602	0.804	0.501	2.22034e-275	1	1.605
Mrpl36	7.44511e-280	0.107838	0.512	0.234	2.42882e-275	1	2.188
Pafah1b2	9.10794e-280	0.0427127	0.512	0.263	2.97128e-275	1	1.947
Lars	9.43592e-280	0.0656303	0.584	0.298	3.07828e-275	1	1.96
Cisd2	1.01762e-279	0.0285027	0.617	0.344	3.31979e-275	1	1.794
Kank1	1.33692e-279	0.0896012	0.539	0.258	4.36142e-275	1	2.089
Rab7a	1.40968e-279	0.106036	0.945	0.646	4.59881e-275	1	1.463
Ptpmt1	1.63809e-279	0.0193584	0.66	0.39	5.34394e-275	1	1.692
Hmgn1	2.31991e-279	0.00683282	0.931	0.665	7.56823e-275	1	1.4
2023-03-03	2.59893e-279	0.18367	0.39	0.113	8.47848e-275	1	3.451
Btaf1	4.10516e-279	0.075974	0.601	0.303	1.33923e-274	1	1.983
Zfp281	4.49969e-279	0.147066	0.557	0.244	1.46793e-274	1	2.283
Tdrd7	6.57857e-279	0.111402	0.368	0.127	2.14613e-274	1	2.898
Csnk1g2	8.18253e-279	0.0367036	0.569	0.309	2.66939e-274	1	1.841
Adgrg3	8.41332e-279	0.192008	0.287	0.047	2.74468e-274	1	6.106
Elmsan1	8.48514e-279	0.293692	0.785	0.399	2.76811e-274	1	1.967
Slc35a2	9.55008e-279	0.195257	0.465	0.158	3.11552e-274	1	2.943
Rab28	1.67601e-278	0.0479054	0.542	0.289	5.46766e-274	1	1.875
Atp6ap1	1.92006e-278	0.112769	0.528	0.242	6.26382e-274	1	2.182
Ccng1	1.95493e-278	0.165537	0.623	0.285	6.37756e-274	1	2.186
Rbm17	2.85507e-278	0.00905921	0.488	0.265	9.31409e-274	1	1.842
Syt3	3.642e-278	0.147275	0.439	0.163	1.18813e-273	1	2.693
Phax	4.33655e-278	0.018803	0.662	0.389	1.41471e-273	1	1.702
Pigp	4.43198e-278	0.00828952	0.671	0.403	1.44585e-273	1	1.665
Glmp	5.90776e-278	0.120378	0.545	0.253	1.92729e-273	1	2.154
Cdc37l1	6.20762e-278	0.12374	0.574	0.267	2.02511e-273	1	2.15
Zfp608	8.0061e-278	0.238081	0.715	0.344	2.61183e-273	1	2.078
Ndfip1	8.76014e-278	0.159983	0.993	0.792	2.85782e-273	1	1.254
Snx3	9.93157e-278	0.0462638	0.956	0.686	3.23998e-273	1	1.394
Ddr1	1.04843e-277	0.138392	0.467	0.185	3.42031e-273	1	2.524
Samd4b	1.07104e-277	0.160711	0.541	0.23	3.49407e-273	1	2.352
Marcksl1	1.09197e-277	0.134897	0.949	0.642	3.56232e-273	1	1.478
Ascc3	1.64303e-277	0.0867458	0.552	0.26	5.36004e-273	1	2.123
Fis1	1.78406e-277	0.0773403	0.934	0.641	5.82014e-273	1	1.457
Adrm1	1.82763e-277	0.0392324	0.686	0.402	5.96226e-273	1	1.706
Chac1	2.00376e-277	0.317051	0.415	0.098	6.53688e-273	1	4.235
Dcun1d5	2.71744e-277	0.0114812	0.638	0.373	8.86511e-273	1	1.71
P4ha1	3.07343e-277	0.0260387	0.634	0.361	1.00265e-272	1	1.756
Siva1	6.02862e-277	0.12894	0.642	0.325	1.96672e-272	1	1.975
Vps37b	8.87799e-277	0.158106	0.511	0.206	2.89627e-272	1	2.481
Ndufa4	1.15675e-276	0.166094	0.987	0.749	3.77366e-272	1	1.318
Slc6a8	1.42474e-276	0.0643877	0.552	0.278	4.64792e-272	1	1.986
Ei24	1.50276e-276	0.067656	0.511	0.253	4.90245e-272	1	2.02
Mmp14	1.51336e-276	0.18868	0.57	0.243	4.93704e-272	1	2.346
Cltb	2.45149e-276	0.130628	0.911	0.592	7.99749e-272	1	1.539
Mrps14	2.67019e-276	0.0167756	0.582	0.331	8.71096e-272	1	1.758
Cfap20	2.75848e-276	0.0420475	0.826	0.525	8.99898e-272	1	1.573
Swap70	3.31336e-276	0.00749907	0.601	0.339	1.08092e-271	1	1.773
Hagh	3.40578e-276	0.00555975	0.457	0.246	1.11107e-271	1	1.858
Msrb1	3.47853e-276	0.0460849	0.523	0.263	1.1348e-271	1	1.989
Pank3	6.57566e-276	0.110754	0.644	0.331	2.14518e-271	1	1.946
Eef1d	8.89018e-276	0.0700068	0.947	0.663	2.90024e-271	1	1.428
Mrps7	1.06102e-275	0.010969	0.685	0.418	3.46137e-271	1	1.639
Brix1	1.22824e-275	0.0618368	0.612	0.329	4.00688e-271	1	1.86
Ddt	1.27687e-275	0.144587	0.96	0.664	4.16552e-271	1	1.446
Por	2.43991e-275	0.0943632	0.517	0.244	7.95973e-271	1	2.119
Smim19	4.44358e-275	0.0641012	0.429	0.2	1.44963e-270	1	2.145
Tram1	4.93126e-275	0.0603739	0.692	0.395	1.60873e-270	1	1.752
Dtx3	6.37488e-275	0.0380709	0.472	0.238	2.07968e-270	1	1.983
Mcee	8.60956e-275	0.086211	0.51	0.246	2.8087e-270	1	2.073
Pxdc1	1.50202e-274	0.239392	0.768	0.394	4.90003e-270	1	1.949
Ptpn12	1.6719e-274	0.145166	0.645	0.317	5.45425e-270	1	2.035
Capza2	2.02928e-274	0.0457412	0.905	0.615	6.62013e-270	1	1.472
Arl6ip5	2.28718e-274	0.076184	0.788	0.475	7.46148e-270	1	1.659
Nudt3	2.44578e-274	0.0277832	0.573	0.316	7.97887e-270	1	1.813
Tnfrsf21	3.98129e-274	0.0850625	0.418	0.173	1.29882e-269	1	2.416
Far1	8.72725e-274	0.0130556	0.592	0.331	2.84709e-269	1	1.789
Pros1	1.22575e-273	0.0750365	0.464	0.212	3.99876e-269	1	2.189
Psmd1	1.3371e-273	0.0767733	0.721	0.412	4.36202e-269	1	1.75
Nutf2	1.41414e-273	0.0030673	0.521	0.292	4.61334e-269	1	1.784
Gstk1	1.76708e-273	0.134832	0.439	0.169	5.76474e-269	1	2.598
Spg21	2.5725e-273	0.0200864	0.51	0.275	8.39225e-269	1	1.855
Pofut2	2.80513e-273	0.0398555	0.485	0.252	9.15119e-269	1	1.925
Hexa	3.34434e-273	0.0871945	0.554	0.278	1.09102e-268	1	1.993
Myo6	4.26426e-273	0.0705861	0.557	0.28	1.39113e-268	1	1.989
Myl12b	5.02615e-273	0.0385697	0.894	0.6	1.63968e-268	1	1.49
Gabarap	5.35818e-273	0.118246	0.981	0.715	1.748e-268	1	1.372
Pbxip1	5.39947e-273	0.0537904	0.552	0.29	1.76147e-268	1	1.903
Cldnd1	5.62261e-273	0.138867	0.685	0.356	1.83426e-268	1	1.924
Ctbs	1.71333e-272	0.12186	0.572	0.276	5.58939e-268	1	2.072
R3hdm2	1.91836e-272	0.114515	0.558	0.261	6.25826e-268	1	2.138
Bzw1	2.95001e-272	0.0229081	0.594	0.328	9.62383e-268	1	1.811
Chka	4.89159e-272	0.106807	0.739	0.406	1.59578e-267	1	1.82
Strn3	5.13821e-272	0.110324	0.868	0.541	1.67624e-267	1	1.604
Uqcrq	5.7535e-272	0.128366	0.908	0.592	1.87696e-267	1	1.534
Pbdc1	6.61906e-272	0.0994291	0.513	0.238	2.15934e-267	1	2.155
Fdx1	6.82895e-272	0.170329	0.78	0.419	2.22781e-267	1	1.862
Ilvbl	6.89091e-272	0.0970025	0.406	0.168	2.24802e-267	1	2.417
Lrrc4c	8.31849e-272	0.157882	0.433	0.153	2.71374e-267	1	2.83
Fam173a	1.43062e-271	0.0287561	0.43	0.216	4.66711e-267	1	1.991
RGD1565641	2.2838e-271	0.0429235	0.418	0.2	7.45043e-267	1	2.09
Hsdl2	3.35209e-271	0.0695701	0.514	0.253	1.09355e-266	1	2.032
Slc25a17	5.60173e-271	0.0683846	0.478	0.228	1.82745e-266	1	2.096
Fbxo11	5.70444e-271	0.0468445	0.658	0.37	1.86096e-266	1	1.778
Psmb3	6.07705e-271	0.0242981	0.927	0.656	1.98251e-266	1	1.413
Idh2	7.22379e-271	0.0386874	0.569	0.311	2.35662e-266	1	1.83
Srpra	1.57011e-270	0.0815634	0.757	0.448	5.12218e-266	1	1.69
Prim2	2.46408e-270	0.171051	0.472	0.178	8.03855e-266	1	2.652
Ndufb9	3.81849e-270	0.00535499	0.968	0.731	1.2457e-265	1	1.324
Bcap31	4.29566e-270	0.0517258	0.642	0.363	1.40137e-265	1	1.769
Fxyd3	7.40428e-270	0.014736	0.401	0.184	2.4155e-265	1	2.179
Peli1	7.48319e-270	0.160931	0.869	0.527	2.44124e-265	1	1.649
Cdk2ap1	1.07161e-269	0.00294445	0.694	0.428	3.49591e-265	1	1.621
Mid1ip1	1.1022e-269	0.261015	0.855	0.486	3.59569e-265	1	1.759
Copb1	3.27558e-269	0.00226898	0.562	0.319	1.06859e-264	1	1.762
Morf4l2	3.45601e-269	0.0521085	0.924	0.638	1.12745e-264	1	1.448
Mt-nd4l	6.42219e-269	0.107051	0.953	0.663	2.09511e-264	1	1.437
Yae1	7.23131e-269	0.107309	0.533	0.247	2.35907e-264	1	2.158
Tmem126a	9.23529e-269	0.0696024	0.422	0.194	3.01283e-264	1	2.175
Rarres2	1.03559e-268	0.248708	0.967	0.654	3.37841e-264	1	1.479
Rnf115	1.06607e-268	0.0366331	0.405	0.197	3.47784e-264	1	2.056
Eef1e1	1.29101e-268	0.0946328	0.472	0.21	4.21166e-264	1	2.248
Klhl13	1.34044e-268	0.120481	0.453	0.187	4.37291e-264	1	2.422
Uqcr11	1.3857e-268	0.141385	0.974	0.697	4.52057e-264	1	1.397
Clcn3	2.80825e-268	0.0883117	0.446	0.196	9.16137e-264	1	2.276
Atp6v1g1	3.70171e-268	0.185815	0.996	0.801	1.20761e-263	1	1.243
Ube2r2	5.46749e-268	0.0108942	0.602	0.358	1.78366e-263	1	1.682
Acyp1	5.76288e-268	0.0120202	0.394	0.199	1.88002e-263	1	1.98
Fam151b	9.17833e-268	0.102203	0.346	0.123	2.99425e-263	1	2.813
Zfyve27	1.4386e-267	0.0419795	0.329	0.137	4.69314e-263	1	2.401
Lrp10	1.88547e-267	0.118644	0.619	0.314	6.15096e-263	1	1.971
Arl2	3.89184e-267	0.0705577	0.514	0.256	1.26963e-262	1	2.008
Ifngr2	4.10943e-267	0.157315	0.568	0.254	1.34062e-262	1	2.236
Hnrnpf	4.58359e-267	0.19384	0.996	0.796	1.49531e-262	1	1.251
Ndufa3	5.37998e-267	0.0381853	0.436	0.219	1.75511e-262	1	1.991
Cfap410	1.16007e-266	0.150633	0.492	0.201	3.7845e-262	1	2.448
Tex261	1.42719e-266	0.0440666	0.49	0.253	4.65591e-262	1	1.937
Sub1	1.86157e-266	0.132569	0.975	0.707	6.07298e-262	1	1.379
Dido1	2.17604e-266	0.043998	0.483	0.238	7.09889e-262	1	2.029
Myl6	2.46671e-266	0.0673904	1	0.926	8.04715e-262	1	1.08
Ptpra	3.03231e-266	0.0478715	0.651	0.371	9.8923e-262	1	1.755
Klf7	4.26571e-266	0.142009	0.593	0.279	1.3916e-261	1	2.125
Atp5mc1	4.63721e-266	0.0239295	0.953	0.698	1.5128e-261	1	1.365
Rela	5.43247e-266	0.0621333	0.591	0.312	1.77223e-261	1	1.894
Sec61a1	6.32851e-266	0.042716	0.502	0.262	2.06455e-261	1	1.916
Srf	8.62585e-266	0.190013	0.556	0.232	2.81401e-261	1	2.397
Ctsl	9.60833e-266	0.0737751	0.968	0.706	3.13453e-261	1	1.371
Copz1	1.48185e-265	0.0275105	0.599	0.34	4.83425e-261	1	1.762
Akap12	1.61156e-265	0.642625	0.896	0.57	5.25738e-261	1	1.572
Selenov	1.755e-265	0.269209	0.403	0.095	5.72534e-261	1	4.242
Stam	2.3996e-265	0.113079	0.492	0.215	7.8282e-261	1	2.288
Rapgef6	2.56254e-265	0.0174133	0.528	0.28	8.35977e-261	1	1.886
Zcchc12	4.17808e-265	0.260841	0.574	0.228	1.36302e-260	1	2.518
Cxcl10	4.33796e-265	1.02851	0.814	0.501	1.41517e-260	1	1.625
Slc3a2	8.07399e-265	0.221652	0.991	0.779	2.63398e-260	1	1.272
Ptprj	1.32614e-264	0.0304607	0.475	0.237	4.32628e-260	1	2.004
Pabpn1	1.3745e-264	0.0383838	0.892	0.61	4.48402e-260	1	1.462
Mrpl48	1.61286e-264	0.0205217	0.443	0.231	5.26162e-260	1	1.918
Rbm4	1.65341e-264	0.0432638	0.692	0.404	5.39392e-260	1	1.713
Clptm1	3.04049e-264	0.0508916	0.551	0.296	9.91898e-260	1	1.861
Rhoa	3.90337e-264	0.00361159	0.916	0.649	1.2734e-259	1	1.411
Mrps11	7.68643e-264	0.0360294	0.401	0.196	2.50754e-259	1	2.046
Tmem223	8.64832e-264	0.0863445	0.425	0.186	2.82134e-259	1	2.285
Osbpl1a	1.12124e-263	0.0106076	0.466	0.248	3.65783e-259	1	1.879
Creg1	1.80829e-263	0.549012	0.602	0.226	5.89918e-259	1	2.664
Atraid	2.80415e-263	0.107657	0.551	0.27	9.14799e-259	1	2.041
Ncald	3.96782e-263	0.122415	0.42	0.16	1.29442e-258	1	2.625
Nsmce2	7.39819e-263	0.0627437	0.425	0.197	2.41351e-258	1	2.157
Ocel1	1.15734e-262	0.0318285	0.418	0.211	3.77558e-258	1	1.981
Ramac	1.60892e-262	0.00162476	0.404	0.21	5.24879e-258	1	1.924
Map4k4	1.73904e-262	0.101803	0.858	0.536	5.67327e-258	1	1.601
Sertad2	1.82989e-262	0.00980525	0.554	0.313	5.96964e-258	1	1.77
Tm2d1	2.77684e-262	0.0298934	0.484	0.258	9.05889e-258	1	1.876
Tm2d2	3.00051e-262	0.00865128	0.594	0.343	9.78856e-258	1	1.732
Rnf10	4.30803e-262	0.0628947	0.724	0.422	1.40541e-257	1	1.716
Mt-atp8	4.3238e-262	0.0353043	0.689	0.406	1.41055e-257	1	1.697
Slc7a11	4.48129e-262	0.246256	0.272	0.039	1.46193e-257	1	6.974
Tiparp	5.06239e-262	0.11863	0.819	0.484	1.6515e-257	1	1.692
Coq10b	8.51231e-262	0.0345515	0.496	0.252	2.77697e-257	1	1.968
Malsu1	2.56146e-261	0.139505	0.441	0.171	8.35624e-257	1	2.579
Sash1	2.61342e-261	0.11108	0.662	0.348	8.52577e-257	1	1.902
Acp1	3.16313e-261	0.0160341	0.379	0.184	1.03191e-256	1	2.06
Lysmd3	5.72931e-261	0.0811233	0.521	0.251	1.86907e-256	1	2.076
Hspbp1	7.18383e-261	0.00182621	0.485	0.269	2.34358e-256	1	1.803
Ostm1	9.44952e-261	0.0336705	0.435	0.223	3.08272e-256	1	1.951
Snrpa1	9.53656e-261	0.0217114	0.494	0.263	3.11111e-256	1	1.878
Gna12	9.62252e-261	0.0461564	0.551	0.298	3.13916e-256	1	1.849
Yipf3	1.26052e-260	0.00274607	0.459	0.251	4.11219e-256	1	1.829
Ctnnd2	1.54535e-260	0.215299	0.39	0.106	5.0414e-256	1	3.679
Ddb1	2.16574e-260	0.00238565	0.554	0.315	7.06529e-256	1	1.759
Mpst	2.51429e-260	0.0623751	0.484	0.238	8.20235e-256	1	2.034
Pgk1	2.81829e-260	0.192066	0.931	0.608	9.19409e-256	1	1.531
Nip7	5.30333e-260	0.0537264	0.533	0.276	1.73011e-255	1	1.931
Tm7sf3	6.14772e-260	0.0656975	0.503	0.255	2.00557e-255	1	1.973
Xrn2	6.90921e-260	0.0378997	0.676	0.391	2.25399e-255	1	1.729
Psmd5	7.39648e-260	0.111873	0.375	0.137	2.41295e-255	1	2.737
Lcat	9.44603e-260	0.18219	0.47	0.174	3.08158e-255	1	2.701
Cdc42se1	9.80408e-260	0.00443439	0.541	0.308	3.19839e-255	1	1.756
Camk1	1.12289e-259	0.00447896	0.425	0.228	3.66321e-255	1	1.864
Sf3a3	2.52033e-259	0.0104387	0.445	0.233	8.22207e-255	1	1.91
Txndc9	2.52188e-259	0.0253231	0.447	0.229	8.22713e-255	1	1.952
Camk2d	6.02563e-259	0.0235566	0.416	0.2	1.96574e-254	1	2.08
Arhgap17	8.82317e-259	0.0559217	0.41	0.187	2.87838e-254	1	2.193
Magt1	1.03329e-258	0.0504955	0.598	0.33	3.3709e-254	1	1.812
Lrpap1	1.22152e-258	0.0649868	0.564	0.297	3.98495e-254	1	1.899
Prdx2	1.55578e-258	0.00669652	0.977	0.749	5.07541e-254	1	1.304
Lsm7	1.61111e-258	0.0479562	0.455	0.229	5.25591e-254	1	1.987
Stoml2	1.76467e-258	0.0112965	0.469	0.259	5.75687e-254	1	1.811
Vta1	1.84466e-258	0.0547857	0.523	0.274	6.01785e-254	1	1.909
Smpd1	3.15023e-258	0.0693943	0.525	0.269	1.0277e-253	1	1.952
Golga7	5.65097e-258	0.0458731	0.511	0.269	1.84352e-253	1	1.9
Ankrd28	6.66504e-258	0.184755	0.459	0.166	2.17434e-253	1	2.765
Tpp2	8.36259e-258	0.0061195	0.627	0.365	2.72813e-253	1	1.718
Bsg	1.00515e-257	0.261235	0.995	0.838	3.27912e-253	1	1.187
N4bp1	1.32305e-257	0.0715033	0.589	0.303	4.3162e-253	1	1.944
Syt5	1.38132e-257	0.115652	0.308	0.092	4.50627e-253	1	3.348
Lysmd2	1.55842e-257	0.00727416	0.482	0.265	5.08404e-253	1	1.819
Susd6	1.83892e-257	0.0578218	0.478	0.233	5.9991e-253	1	2.052
Etl4	2.49368e-257	0.194585	0.454	0.161	8.13512e-253	1	2.82
Pycr2	2.81605e-257	0.0404707	0.409	0.202	9.18679e-253	1	2.025
Gpr19	3.75792e-257	0.273925	0.359	0.077	1.22595e-252	1	4.662
Fam110a	4.94561e-257	0.258938	0.366	0.087	1.61341e-252	1	4.207
Vcp	7.49578e-257	0.024846	0.924	0.653	2.44535e-252	1	1.415
Psap	1.02143e-256	0.0667971	0.993	0.788	3.33221e-252	1	1.26
Nedd8	2.4794e-256	0.0549834	0.97	0.724	8.08854e-252	1	1.34
Dhrs1	4.19779e-256	0.13334	0.419	0.16	1.36944e-251	1	2.619
Usp53	5.53954e-256	0.147685	0.609	0.291	1.80716e-251	1	2.093
Scfd1	7.15247e-256	0.0455145	0.451	0.219	2.33335e-251	1	2.059
Dnajb6	8.25772e-256	0.0195288	0.476	0.25	2.69391e-251	1	1.904
Tmem141	8.31224e-256	0.119987	0.435	0.179	2.7117e-251	1	2.43
Tsen15	1.08373e-255	0.00434301	0.425	0.233	3.53545e-251	1	1.824
Clint1	2.78551e-255	0.0638338	0.66	0.369	9.08717e-251	1	1.789
Cacng4	3.22564e-255	0.137961	0.39	0.138	1.0523e-250	1	2.826
Fam133b	5.04571e-255	0.0333379	0.487	0.254	1.64606e-250	1	1.917
Slc9a3r1	5.3051e-255	0.13651	0.413	0.153	1.73068e-250	1	2.699
Psmb1	5.38508e-255	0.0424878	0.962	0.714	1.75678e-250	1	1.347
Gnl1	5.89978e-255	0.0589589	0.517	0.267	1.92468e-250	1	1.936
Svbp	6.97811e-255	0.00935614	0.462	0.257	2.27647e-250	1	1.798
Tacc1	1.04354e-254	0.0588776	0.879	0.581	3.40433e-250	1	1.513
Clcf1	1.70172e-254	0.14181	0.256	0.052	5.55152e-250	1	4.923
Dld	1.94823e-254	0.00607528	0.417	0.225	6.35571e-250	1	1.853
Kdm6b	2.26812e-254	0.112578	0.57	0.277	7.39928e-250	1	2.058
Rbm27	2.51076e-254	0.0414668	0.678	0.394	8.19087e-250	1	1.721
Spry2	2.61201e-254	0.155667	0.407	0.143	8.52114e-250	1	2.846
Lsm8	2.87304e-254	0.00705225	0.524	0.293	9.37272e-250	1	1.788
Atp5mf	2.89107e-254	0.0138141	0.946	0.699	9.43155e-250	1	1.353
Faf2	3.2568e-254	0.0105786	0.43	0.228	1.06247e-249	1	1.886
Egflam	5.18682e-254	0.0411559	0.403	0.19	1.6921e-249	1	2.121
Clic6	8.09035e-254	0.240443	0.373	0.086	2.63931e-249	1	4.337
Acer3	9.70786e-254	0.0594243	0.485	0.239	3.167e-249	1	2.029
Nudcd2	1.42337e-253	0.0336993	0.393	0.194	4.64345e-249	1	2.026
Sgta	1.5042e-253	0.0318458	0.529	0.291	4.90714e-249	1	1.818
Thsd7a	2.06595e-253	0.0171333	0.402	0.195	6.73976e-249	1	2.062
Armcx3	2.66686e-253	0.092187	0.581	0.297	8.7001e-249	1	1.956
Dst	3.40486e-253	0.137201	0.971	0.695	1.11077e-248	1	1.397
Zfp330	3.54065e-253	0.0538182	0.585	0.32	1.15507e-248	1	1.828
Mpp5	3.68882e-253	0.16199	0.581	0.266	1.2034e-248	1	2.184
Mrpl3	6.25237e-253	0.025033	0.406	0.21	2.03971e-248	1	1.933
LOC499235	6.55296e-253	0.0483207	0.435	0.212	2.13777e-248	1	2.052
Edil3	9.49178e-253	0.252908	0.388	0.103	3.0965e-248	1	3.767
Agpat1	2.08389e-252	0.0159533	0.461	0.248	6.79826e-248	1	1.859
Pld3	2.3092e-252	0.0783393	0.399	0.177	7.5333e-248	1	2.254
Ino80c	2.91074e-252	0.0712543	0.409	0.184	9.4957e-248	1	2.223
Twistnb	3.0393e-252	0.14651	0.6	0.29	9.91511e-248	1	2.069
Rars	3.55719e-252	0.0752314	0.451	0.208	1.16046e-247	1	2.168
Abhd12	3.65006e-252	3.38259e-05	0.296	0.145	1.19076e-247	1	2.041
Hacd3	3.84465e-252	0.0171111	0.402	0.199	1.25424e-247	1	2.02
Gbp7	3.93692e-252	0.444895	0.518	0.169	1.28434e-247	1	3.065
Dhps	4.83366e-252	0.00714138	0.403	0.212	1.57688e-247	1	1.901
Ppp1r15b	5.83311e-252	0.0852704	0.734	0.425	1.90294e-247	1	1.727
Lsm12	7.04482e-252	0.0334481	0.7	0.426	2.29823e-247	1	1.643
Timm10	8.16581e-252	0.0808042	0.431	0.191	2.66393e-247	1	2.257
Wdfy1	1.15685e-251	0.121129	0.565	0.277	3.77399e-247	1	2.04
Atp5mc2	1.56951e-251	0.0632343	0.977	0.735	5.12022e-247	1	1.329
Prmt2	1.77864e-251	0.0488598	0.403	0.19	5.80246e-247	1	2.121
Fgfbp3	2.68285e-251	0.373707	0.449	0.125	8.75226e-247	1	3.592
Canx	3.27659e-251	0.181851	0.98	0.713	1.06892e-246	1	1.374
Atf6	5.63965e-251	0.213282	0.723	0.367	1.83982e-246	1	1.97
Bin1	6.01486e-251	0.0531857	0.449	0.213	1.96223e-246	1	2.108
Nsmce1	1.25798e-250	0.0543765	0.451	0.225	4.10392e-246	1	2.004
Polr3h	1.32274e-250	0.10283	0.512	0.245	4.31516e-246	1	2.09
Sipa1l2	1.5824e-250	0.0724875	0.403	0.178	5.16226e-246	1	2.264
Lrrc41	2.34493e-250	0.0107885	0.399	0.209	7.64988e-246	1	1.909
Rps6ka3	2.44574e-250	0.00471264	0.398	0.194	7.97873e-246	1	2.052
Tgif1	2.94596e-250	0.107821	0.383	0.145	9.61062e-246	1	2.641
Xpnpep1	3.26222e-250	0.0630812	0.413	0.196	1.06423e-245	1	2.107
Ifitm3	3.79239e-250	0.0783299	0.97	0.701	1.23719e-245	1	1.384
Desi2	4.98624e-250	0.178056	0.615	0.29	1.62666e-245	1	2.121
Agpat4	5.07693e-250	0.0589791	0.313	0.123	1.65625e-245	1	2.545
Cyb5b	6.61806e-250	0.000993736	0.337	0.172	2.15901e-245	1	1.959
Wipi1	8.92511e-250	0.12288	0.495	0.222	2.91164e-245	1	2.23
Taf15	2.44235e-249	0.0199187	0.545	0.306	7.96767e-245	1	1.781
Mrpl45	4.59929e-249	0.0422012	0.551	0.3	1.50043e-244	1	1.837
Mpg	4.97757e-249	0.111892	0.417	0.171	1.62383e-244	1	2.439
Zfp593	6.22719e-249	0.0278828	0.42	0.206	2.0315e-244	1	2.039
Ext1	6.67387e-249	0.127566	0.469	0.198	2.17722e-244	1	2.369
Zbtb38	8.43648e-249	0.0450654	0.46	0.229	2.75223e-244	1	2.009
Ptges3	9.32078e-249	0.0850398	0.97	0.716	3.04072e-244	1	1.355
RGD1560341	1.19213e-248	0.0414841	0.402	0.193	3.88909e-244	1	2.083
Pfkfb3	1.25365e-248	0.0623479	0.615	0.323	4.08979e-244	1	1.904
Elof1	1.42373e-248	0.0356417	0.449	0.234	4.64463e-244	1	1.919
Stk16	1.49738e-248	0.0466613	0.404	0.195	4.88491e-244	1	2.072
Rgl1	2.58934e-248	0.100454	0.473	0.212	8.44719e-244	1	2.231
Ran	2.92896e-248	0.0785718	0.969	0.711	9.55515e-244	1	1.363
Ppil1	6.28799e-248	0.0102391	0.352	0.18	2.05133e-243	1	1.956
Fbxo7	1.03725e-247	0.0637908	0.413	0.189	3.38382e-243	1	2.185
Naf1	1.30858e-247	0.099797	0.405	0.165	4.26897e-243	1	2.455
Pex5l	1.89605e-247	0.0626914	0.407	0.181	6.18548e-243	1	2.249
Immp1l	8.25973e-247	0.0369794	0.41	0.209	2.69457e-242	1	1.962
Cstb	1.01544e-246	0.201628	0.994	0.787	3.31266e-242	1	1.263
Oasl	1.64279e-246	0.342252	0.422	0.115	5.35927e-242	1	3.67
Notch2	2.69415e-246	0.0885445	0.402	0.168	8.78912e-242	1	2.393
Acot2	2.87997e-246	0.293412	0.598	0.245	9.39533e-242	1	2.441
Psmc4	2.98459e-246	0.0265356	0.56	0.32	9.73663e-242	1	1.75
Cebpd	7.4152e-246	0.173302	1	0.822	2.41906e-241	1	1.217
Wdr43	9.0717e-246	0.0451004	0.429	0.204	2.95946e-241	1	2.103
Reln	1.23773e-245	0.0473612	0.435	0.21	4.03784e-241	1	2.071
Dnajc21	1.29253e-245	0.0436639	0.635	0.361	4.21663e-241	1	1.759
Ptdss2	1.39514e-245	0.0191208	0.408	0.218	4.55138e-241	1	1.872
Slfn13	1.85984e-245	0.162053	0.366	0.113	6.06737e-241	1	3.239
Rabgef1	3.94107e-245	0.10779	0.435	0.181	1.2857e-240	1	2.403
Pcbd2	4.42043e-245	0.0264279	0.436	0.232	1.44208e-240	1	1.879
Fam49b	6.82433e-245	0.0587347	0.401	0.18	2.2263e-240	1	2.228
Rsph9	9.15283e-245	0.142445	0.355	0.114	2.98593e-240	1	3.114
MGC95208	2.12829e-244	0.178539	0.456	0.17	6.94311e-240	1	2.682
Cd274	2.27116e-244	0.343769	0.649	0.283	7.40922e-240	1	2.293
Vps4b	2.39063e-244	0.0774345	0.576	0.299	7.79894e-240	1	1.926
Arl6	4.04237e-244	0.0689317	0.361	0.156	1.31874e-239	1	2.314
Bloc1s1	4.81248e-244	0.100111	0.949	0.677	1.56997e-239	1	1.402
Tnks1bp1	8.35688e-244	0.0215255	0.46	0.239	2.72626e-239	1	1.925
LOC306766	1.0049e-243	0.0304331	0.45	0.239	3.27829e-239	1	1.883
Sostdc1	1.12569e-243	0.0299263	0.53	0.255	3.67234e-239	1	2.078
Ywhae	1.25049e-243	0.1475	0.982	0.738	4.07947e-239	1	1.331
Pcdh7	1.97876e-243	0.153784	0.362	0.115	6.45531e-239	1	3.148
Cdk5rap3	2.19394e-243	0.079655	0.443	0.208	7.15728e-239	1	2.13
Trim21	2.27475e-243	0.176548	0.399	0.131	7.42092e-239	1	3.046
Impad1.1	2.75767e-243	0.00515543	0.487	0.275	8.99633e-239	1	1.771
Aldh6a1	3.39836e-243	0.0684813	0.392	0.176	1.10865e-238	1	2.227
Fnbp4	4.10962e-243	0.0278808	0.593	0.333	1.34068e-238	1	1.781
Yipf1	4.33299e-243	0.0630653	0.397	0.185	1.41355e-238	1	2.146
Micos13	4.98457e-243	0.0530132	0.974	0.736	1.62612e-238	1	1.323
Sh3d19	6.14449e-243	0.0481315	0.433	0.213	2.00452e-238	1	2.033
Cox7c	7.53844e-243	0.111937	0.974	0.728	2.45927e-238	1	1.338
Pmpcb	8.07734e-243	0.00771724	0.412	0.227	2.63507e-238	1	1.815
Pcgf5	8.91638e-243	0.130873	0.409	0.159	2.90879e-238	1	2.572
Sfxn5	9.04568e-243	0.151341	0.317	0.087	2.95097e-238	1	3.644
Jag1	1.08608e-242	0.171112	0.669	0.339	3.54313e-238	1	1.973
Tpp1	1.62585e-242	0.0778657	0.434	0.205	5.30402e-238	1	2.117
Scap	3.38823e-242	0.0467729	0.309	0.132	1.10534e-237	1	2.341
Tbk1	4.67303e-242	0.071242	0.322	0.125	1.52448e-237	1	2.576
Src	6.56011e-242	0.057609	0.336	0.143	2.1401e-237	1	2.35
Tmed1	8.27409e-242	0.0385783	0.443	0.233	2.69926e-237	1	1.901
Mindy2	9.38632e-242	0.0688869	0.472	0.235	3.0621e-237	1	2.009
Fahd2a	1.19181e-241	0.0150814	0.377	0.195	3.88803e-237	1	1.933
Rheb	1.52863e-241	0.208992	0.973	0.701	4.98686e-237	1	1.388
Dclk2	2.20245e-241	0.0910862	0.358	0.137	7.18506e-237	1	2.613
Trim8	2.76922e-241	0.0272706	0.42	0.215	9.03404e-237	1	1.953
Pc	3.19663e-241	0.133822	0.37	0.129	1.04284e-236	1	2.868
Adh5	3.55449e-241	0.00658432	0.43	0.24	1.15958e-236	1	1.792
Mvd	4.33729e-241	0.153336	0.341	0.101	1.41496e-236	1	3.376
Ankrd50	4.62937e-241	0.0237375	0.54	0.294	1.51024e-236	1	1.837
Ddx41	1.25898e-240	0.0552892	0.495	0.258	4.10718e-236	1	1.919
Pfdn5	1.45941e-240	0.0483922	0.971	0.737	4.76102e-236	1	1.318
Hat1	2.20131e-240	0.0645491	0.447	0.217	7.18132e-236	1	2.06
Usp25	2.30809e-240	0.0879639	0.62	0.331	7.52968e-236	1	1.873
Zc3h7b	2.60003e-240	0.0447326	0.547	0.303	8.48209e-236	1	1.805
Washc2c	3.01177e-240	0.00111413	0.443	0.242	9.8253e-236	1	1.831
Clpx	3.29915e-240	0.0985947	0.546	0.269	1.07628e-235	1	2.03
Pacsin3	3.81275e-240	0.0201731	0.349	0.172	1.24383e-235	1	2.029
Hk2	3.85151e-240	0.00743603	0.579	0.321	1.25648e-235	1	1.804
Washc4	4.46023e-240	0.0600169	0.357	0.152	1.45506e-235	1	2.349
Hdac4	6.83293e-240	0.173204	0.372	0.115	2.22911e-235	1	3.235
LOC108351137	8.9685e-240	0.101096	0.96	0.698	2.9258e-235	1	1.375
Gkap1	1.03056e-239	0.02896	0.605	0.35	3.36199e-235	1	1.729
Tomm20	1.03122e-239	0.13169	0.957	0.689	3.36416e-235	1	1.389
Ripk2	2.17347e-239	0.285305	0.528	0.196	7.0905e-235	1	2.694
Idh1	3.24169e-239	0.0259406	0.375	0.179	1.05754e-234	1	2.095
Fbxo30	3.48156e-239	0.105328	0.583	0.291	1.13579e-234	1	2.003
Spryd7	4.08604e-239	0.0496199	0.441	0.216	1.33299e-234	1	2.042
Igbp1	6.34043e-239	0.0254427	0.481	0.262	2.06844e-234	1	1.836
Naa15	1.02932e-238	0.0253691	0.537	0.297	3.35795e-234	1	1.808
Irf7	1.66082e-238	0.177697	0.301	0.069	5.41808e-234	1	4.362
Lats2	1.90901e-238	0.111353	0.406	0.167	6.22776e-234	1	2.431
Samd8	2.39255e-238	0.0788472	0.454	0.217	7.8052e-234	1	2.092
Lrp11	5.95103e-238	0.0141695	0.294	0.135	1.94141e-233	1	2.178
Gclm	7.58719e-238	0.160899	0.533	0.233	2.47517e-233	1	2.288
Smarcb1	2.00767e-237	0.00355009	0.465	0.265	6.54961e-233	1	1.755
Ntpcr	2.55097e-237	0.0581063	0.4	0.19	8.32204e-233	1	2.105
Pygl	2.9408e-237	0.133049	0.399	0.151	9.59377e-233	1	2.642
Ywhaz	3.64423e-237	0.016746	0.91	0.641	1.18886e-232	1	1.42
Appl2	5.22475e-237	0.0532641	0.329	0.141	1.70447e-232	1	2.333
Zfp428	5.27936e-237	0.0581138	0.366	0.164	1.72229e-232	1	2.232
Irf2	5.67417e-237	0.0610005	0.445	0.214	1.85108e-232	1	2.079
LOC108349548	7.57178e-237	0.174201	0.991	0.769	2.47014e-232	1	1.289
Idh3g	8.26681e-237	0.000971475	0.431	0.24	2.69688e-232	1	1.796
Hddc3	8.42505e-237	0.0481077	0.378	0.184	2.7485e-232	1	2.054
Numbl	1.31375e-236	0.0836427	0.327	0.121	4.28584e-232	1	2.702
Ccdc12	1.62877e-236	0.0171214	0.476	0.269	5.31354e-232	1	1.77
Taf4b	1.71522e-236	0.183932	0.616	0.292	5.59557e-232	1	2.11
Atp5pd	5.01289e-236	0.020401	0.977	0.762	1.63535e-231	1	1.282
Tmem120a	6.11524e-236	0.0738554	0.357	0.149	1.99497e-231	1	2.396
Yeats4	7.32383e-236	0.00715863	0.399	0.215	2.38925e-231	1	1.856
Iars	8.6969e-236	0.0775194	0.275	0.09	2.83719e-231	1	3.056
Fundc1	1.04992e-235	0.0489366	0.373	0.174	3.42516e-231	1	2.144
Myh14	1.134e-235	0.0470496	0.301	0.125	3.69946e-231	1	2.408
Gaa	1.28766e-235	0.0860916	0.391	0.167	4.20074e-231	1	2.341
Mtmr2	1.58715e-235	0.153719	0.417	0.155	5.17777e-231	1	2.69
Atp5f1e	2.23295e-235	0.0148416	0.967	0.743	7.28456e-231	1	1.301
Prdx1	2.32571e-235	0.347454	0.991	0.767	7.58716e-231	1	1.292
Stard3	2.48671e-235	0.0909003	0.438	0.203	8.1124e-231	1	2.158
Polr3d	5.96226e-235	0.0299415	0.374	0.178	1.94507e-230	1	2.101
Samd4a	6.66558e-235	0.0298405	0.367	0.173	2.17451e-230	1	2.121
Cebpb	8.83621e-235	0.0759605	0.991	0.789	2.88264e-230	1	1.256
Gpam	1.26725e-234	0.208361	0.391	0.115	4.13414e-230	1	3.4
Tsc22d2	2.15952e-234	0.0371811	0.627	0.35	7.045e-230	1	1.791
Cdc123	2.37425e-234	0.0152018	0.349	0.176	7.7455e-230	1	1.983
Cry1	3.38395e-234	0.0802763	0.35	0.14	1.10395e-229	1	2.5
Asna1	4.40354e-234	0.0127919	0.403	0.215	1.43657e-229	1	1.874
Snx24	5.50744e-234	0.0163338	0.327	0.158	1.79669e-229	1	2.07
Dnajc15	7.30831e-234	0.0513789	0.416	0.204	2.38419e-229	1	2.039
Nme2	1.02504e-233	0.0928794	0.999	0.87	3.34399e-229	1	1.148
Alg5	1.08282e-233	0.0594598	0.43	0.214	3.5325e-229	1	2.009
Socs5	3.49344e-233	0.00374136	0.691	0.423	1.13966e-228	1	1.634
Pgs1	3.67266e-233	0.0786869	0.409	0.186	1.19813e-228	1	2.199
Rhpn1	4.1052e-233	0.0769056	0.394	0.172	1.33924e-228	1	2.291
Zfhx4	7.94449e-233	0.14219	0.409	0.151	2.59173e-228	1	2.709
Fat1	2.32461e-232	0.0534888	0.421	0.203	7.58356e-228	1	2.074
Qdpr	4.06107e-232	0.0215076	0.343	0.165	1.32484e-227	1	2.079
Fam76a	4.67001e-232	0.180635	0.482	0.191	1.5235e-227	1	2.524
Arl4a	5.22699e-232	0.00796155	0.926	0.658	1.7052e-227	1	1.407
Surf4	5.99314e-232	0.0178619	0.491	0.275	1.95514e-227	1	1.785
Ipo7	7.38308e-232	0.00934971	0.471	0.256	2.40858e-227	1	1.84
Rpe65	1.15694e-231	0.268604	0.285	0.047	3.7743e-227	1	6.064
Tmem126b	1.4014e-231	0.020448	0.315	0.154	4.57178e-227	1	2.045
Ap4s1	1.58582e-231	0.052849	0.366	0.169	5.17341e-227	1	2.166
Abhd17b	1.60803e-231	0.100266	0.71	0.406	5.24588e-227	1	1.749
Pet100	2.34835e-231	0.039084	0.386	0.19	7.66102e-227	1	2.032
Zmiz2	3.03523e-231	0.0337049	0.358	0.17	9.90183e-227	1	2.106
Preb	4.97352e-231	0.116928	0.419	0.175	1.62251e-226	1	2.394
Calu	5.77577e-231	0.0546492	0.643	0.374	1.88423e-226	1	1.719
Taok3	6.38919e-231	0.131544	0.419	0.168	2.08435e-226	1	2.494
Herpud1	7.66628e-231	0.012144	0.764	0.493	2.50097e-226	1	1.55
Desi1	1.10264e-230	0.090918	0.378	0.163	3.59716e-226	1	2.319
Ormdl2	1.13194e-230	0.00696033	0.349	0.186	3.69274e-226	1	1.876
Tox	1.42684e-230	0.0666726	0.307	0.12	4.65477e-226	1	2.558
Ccnh	1.52072e-230	0.162313	0.529	0.234	4.96106e-226	1	2.261
Arhgef10	2.34786e-230	0.0354716	0.364	0.173	7.65941e-226	1	2.104
Apex1	2.5902e-230	0.0226441	0.43	0.229	8.45001e-226	1	1.878
Adipor2	2.78715e-230	0.0888191	0.347	0.138	9.09252e-226	1	2.514
Myo10	3.87496e-230	0.236597	0.516	0.2	1.26413e-225	1	2.58
Tmem222	3.9233e-230	0.0374127	0.438	0.232	1.2799e-225	1	1.888
Sec24c	5.0354e-230	0.017253	0.36	0.18	1.6427e-225	1	2
Nifk	7.72945e-230	0.010332	0.511	0.286	2.52158e-225	1	1.787
Ndufa13	9.98735e-230	0.0652142	0.969	0.739	3.25817e-225	1	1.311
Cmtr1	1.08933e-229	0.0696946	0.384	0.172	3.55371e-225	1	2.233
Psma7	1.59183e-229	0.177569	0.979	0.725	5.19302e-225	1	1.35
Tmem132a	1.80249e-229	0.0818619	0.341	0.141	5.88025e-225	1	2.418
Bet1	1.80969e-229	0.0131301	0.415	0.228	5.90374e-225	1	1.82
Rrp9	2.12509e-229	0.0315768	0.372	0.179	6.93268e-225	1	2.078
Gipc1	3.49119e-229	0.0245134	0.388	0.202	1.13893e-224	1	1.921
Hm13	4.32715e-229	0.0140277	0.44	0.241	1.41165e-224	1	1.826
Syt4	6.32745e-229	0.415252	0.468	0.152	2.0642e-224	1	3.079
Jagn1	6.66903e-229	0.0263383	0.33	0.163	2.17564e-224	1	2.025
Rnf181	6.85279e-229	0.0124617	0.331	0.167	2.23558e-224	1	1.982
Bola3	7.18758e-229	0.018769	0.359	0.182	2.3448e-224	1	1.973
Atp5md	1.02468e-228	0.0116578	0.374	0.196	3.34283e-224	1	1.908
Hs2st1	1.18777e-228	0.0015373	0.406	0.217	3.87487e-224	1	1.871
Snx18	1.71328e-228	0.196	0.726	0.392	5.58924e-224	1	1.852
Vdac2	1.85169e-228	0.165675	0.976	0.728	6.04077e-224	1	1.341
Vamp3	3.20324e-228	0.0365591	0.514	0.284	1.04499e-223	1	1.81
Eif4g3	4.34249e-228	0.00423188	0.47	0.266	1.41665e-223	1	1.767
Npc1	4.57462e-228	0.0237738	0.386	0.194	1.49238e-223	1	1.99
Plxnb2	7.90902e-228	0.0576906	0.373	0.174	2.58016e-223	1	2.144
Bud31	3.52743e-227	0.0636739	0.547	0.297	1.15075e-222	1	1.842
Cryzl1	3.70278e-227	0.0212665	0.318	0.152	1.20796e-222	1	2.092
Slc25a1	3.72412e-227	0.0568695	0.368	0.172	1.21492e-222	1	2.14
Krcc1	4.75545e-227	0.0141985	0.564	0.333	1.55137e-222	1	1.694
Lrrc59	5.9008e-227	0.0146118	0.388	0.199	1.92502e-222	1	1.95
Snrnp25	7.17819e-227	0.0658163	0.421	0.206	2.34174e-222	1	2.044
Tmem140	8.7521e-227	0.155612	0.531	0.239	2.8552e-222	1	2.222
Mphosph10	1.16111e-226	0.049521	0.401	0.19	3.78787e-222	1	2.111
Alkbh3	1.18595e-226	0.0398334	0.359	0.169	3.86892e-222	1	2.124
Siah2	1.60619e-226	0.0317413	0.348	0.165	5.23987e-222	1	2.109
Laptm4a	1.71404e-226	0.0660522	0.989	0.785	5.59172e-222	1	1.26
Nfs1	1.82546e-226	0.0073524	0.351	0.181	5.9552e-222	1	1.939
Mta1	2.13256e-226	0.00905281	0.364	0.196	6.95705e-222	1	1.857
Bdp1	3.04097e-226	0.0622387	0.544	0.283	9.92054e-222	1	1.922
Mical1	3.41913e-226	0.0611225	0.446	0.217	1.11542e-221	1	2.055
Suco	7.30022e-226	0.000471746	0.584	0.344	2.38155e-221	1	1.698
Tmem123	8.07645e-226	0.0896821	0.511	0.252	2.63478e-221	1	2.028
Stard10	9.09212e-226	0.00631746	0.257	0.118	2.96612e-221	1	2.178
Ppia	1.07934e-225	0.0308203	0.981	0.778	3.52114e-221	1	1.261
Col11a1	1.86566e-225	0.0524984	0.39	0.18	6.08634e-221	1	2.167
Depdc7	2.86811e-225	0.0538596	0.442	0.214	9.35663e-221	1	2.065
Cdh11	6.98254e-225	0.0920719	0.309	0.109	2.27792e-220	1	2.835
Hspa9	7.58878e-225	0.0744529	0.559	0.295	2.47569e-220	1	1.895
Tmed5	1.29906e-224	0.00743491	0.527	0.305	4.23793e-220	1	1.728
Daam1	1.49946e-224	0.0731761	0.487	0.237	4.8917e-220	1	2.055
Ganab	2.62715e-224	0.0123082	0.474	0.269	8.57054e-220	1	1.762
Ppp2r2d	8.12558e-224	0.00585013	0.333	0.167	2.65081e-219	1	1.994
Ccdc112	1.17629e-223	0.0268168	0.475	0.256	3.83742e-219	1	1.855
Eif4ebp1	1.43191e-223	0.0797612	0.408	0.185	4.67131e-219	1	2.205
Nipa2	1.71601e-223	0.0182221	0.475	0.264	5.59815e-219	1	1.799
Fam3a	2.2001e-223	0.0584932	0.36	0.167	7.1774e-219	1	2.156
Ltbr	2.21369e-223	0.0393647	0.52	0.29	7.22171e-219	1	1.793
RT1-S3	2.36368e-223	0.0593005	0.488	0.237	7.71104e-219	1	2.059
Asxl1	2.55999e-223	0.0657316	0.399	0.183	8.35145e-219	1	2.18
Fam220a	3.7148e-223	0.0742862	0.296	0.11	1.21188e-218	1	2.691
Tmem98	4.61584e-223	0.0879771	0.438	0.206	1.50583e-218	1	2.126
Zbtb8os	9.75431e-223	0.000420807	0.374	0.209	3.18215e-218	1	1.789
Cluap1	1.66775e-222	0.00059646	0.33	0.178	5.4407e-218	1	1.854
Pdzd11	3.49549e-222	0.0520451	0.369	0.178	1.14033e-217	1	2.073
G6pc3	3.54008e-222	0.0596181	0.361	0.169	1.15488e-217	1	2.136
Sesn2	9.12164e-222	0.158593	0.593	0.291	2.97575e-217	1	2.038
Phlda1	9.13557e-222	0.0976012	0.976	0.724	2.9803e-217	1	1.348
Nmd3	9.58252e-222	0.0589291	0.319	0.134	3.12611e-217	1	2.381
Gfap	2.42233e-221	0.0967527	0.293	0.091	7.90237e-217	1	3.22
Ppp4c	2.50431e-221	0.0287099	0.402	0.211	8.16982e-217	1	1.905
Slc41a1	1.71935e-220	0.0451088	0.537	0.295	5.60904e-216	1	1.82
Baalc	2.66941e-220	0.14922	0.432	0.172	8.70843e-216	1	2.512
Casc1	2.70379e-220	0.0799967	0.267	0.09	8.82058e-216	1	2.967
Timm9	4.5218e-220	0.0399127	0.368	0.176	1.47515e-215	1	2.091
Ppme1	2.65207e-219	0.0137131	0.374	0.19	8.65184e-215	1	1.968
Hiatl3	3.13786e-219	0.0744802	0.352	0.151	1.02367e-214	1	2.331
Ptprd	3.24871e-219	0.16778	0.333	0.096	1.05983e-214	1	3.469
Fam204a	3.70047e-219	0.0185406	0.409	0.22	1.20721e-214	1	1.859
Dap3	3.80198e-219	0.0294374	0.408	0.211	1.24032e-214	1	1.934
Unc50	4.64962e-219	0.054359	0.356	0.165	1.51685e-214	1	2.158
Mospd2	6.49986e-219	0.0970729	0.424	0.186	2.12045e-214	1	2.28
LOC500956	8.12347e-219	0.052974	0.28	0.11	2.65012e-214	1	2.545
Hnrnpll	1.8451e-218	0.068823	0.318	0.125	6.01928e-214	1	2.544
Snx27	2.22946e-218	0.0407213	0.397	0.2	7.27316e-214	1	1.985
Atp5mg	3.11833e-218	0.000376311	0.978	0.785	1.01729e-213	1	1.246
Gnai2	3.56547e-218	0.0341613	0.989	0.796	1.16316e-213	1	1.242
Pex11a	4.86106e-218	0.189269	0.272	0.052	1.58582e-213	1	5.231
Usp32	5.01768e-218	0.00534493	0.398	0.21	1.63692e-213	1	1.895
Specc1l	1.05696e-217	0.0125722	0.331	0.17	3.44814e-213	1	1.947
Hspa14	1.40952e-217	0.193576	0.651	0.33	4.59828e-213	1	1.973
Stat2	2.05242e-217	0.0604649	0.276	0.104	6.69559e-213	1	2.654
Srrm2	2.12498e-217	0.000184483	0.99	0.8	6.93231e-213	1	1.237
Erf	2.56679e-217	0.00186389	0.562	0.335	8.37363e-213	1	1.678
Alkbh5	1.23731e-216	0.0151814	0.619	0.371	4.03647e-212	1	1.668
Bod1	1.2494e-216	0.0771101	0.421	0.2	4.07591e-212	1	2.105
Krit1	1.29337e-216	0.0178562	0.451	0.241	4.21937e-212	1	1.871
Csnk1a1	1.31309e-216	0.0579363	0.98	0.757	4.28369e-212	1	1.295
AABR07044388.2	2.41181e-216	0.0911756	0.26	0.082	7.86806e-212	1	3.171
Cacul1	4.05607e-216	0.149281	0.519	0.235	1.32321e-211	1	2.209
Tctex1d2	4.49011e-216	0.0444081	0.307	0.136	1.46481e-211	1	2.257
Ppp1r14c	6.68658e-216	0.153164	0.417	0.16	2.18136e-211	1	2.606
Lgalsl	2.3462e-215	0.132038	0.66	0.352	7.654e-211	1	1.875
Anapc10	4.88033e-215	0.0478566	0.33	0.152	1.59211e-210	1	2.171
Rtn4	1.56891e-214	0.129331	0.986	0.762	5.11827e-210	1	1.294
Pcyt1a	2.10734e-214	0.083317	0.371	0.158	6.87477e-210	1	2.348
Ethe1	2.55855e-214	0.193133	0.572	0.265	8.34676e-210	1	2.158
Atic	2.6896e-214	0.0347117	0.368	0.186	8.77427e-210	1	1.978
Rbm3	2.76709e-214	0.070777	0.978	0.755	9.02709e-210	1	1.295
Vps37c	6.60726e-214	0.0252049	0.403	0.205	2.15549e-209	1	1.966
RT1-CE4	6.97047e-214	0.0963605	0.948	0.689	2.27398e-209	1	1.376
Col28a1	7.00021e-214	0.0949618	0.483	0.225	2.28368e-209	1	2.147
Tmem59	8.76124e-214	0.0883806	0.981	0.761	2.85818e-209	1	1.289
Oas1a	1.29076e-213	0.164688	0.32	0.092	4.21085e-209	1	3.478
Parl	1.56988e-213	0.0108565	0.309	0.16	5.12141e-209	1	1.931
Socs1	2.0313e-213	0.0514145	0.418	0.2	6.62671e-209	1	2.09
Slc35b2	2.10808e-213	0.104556	0.478	0.228	6.87718e-209	1	2.096
Adamtsl4	2.40773e-213	0.0645068	0.291	0.115	7.85473e-209	1	2.53
Blmh	5.17433e-213	0.0113296	0.378	0.2	1.68802e-208	1	1.89
Trak1	5.3304e-213	0.0750847	0.366	0.158	1.73894e-208	1	2.316
Frmd6	8.99811e-213	0.00904217	0.627	0.379	2.93545e-208	1	1.654
Nek1	9.91985e-213	0.00370501	0.294	0.138	3.23615e-208	1	2.13
Surf6	1.10364e-212	0.0406977	0.363	0.18	3.60041e-208	1	2.017
Zfp219	2.62532e-212	0.0630839	0.337	0.149	8.56458e-208	1	2.262
Ift27	3.03092e-212	0.00539718	0.286	0.146	9.88778e-208	1	1.959
Mrps16	4.91593e-212	0.0277813	0.349	0.178	1.60372e-207	1	1.961
Zfand2a	5.72899e-212	0.249721	0.767	0.429	1.86897e-207	1	1.788
Acox1	2.16256e-211	0.0147935	0.596	0.352	7.05493e-207	1	1.693
Selenof	2.85298e-211	0.124549	0.986	0.764	9.30728e-207	1	1.291
Fam216a	3.59692e-211	0.023498	0.329	0.168	1.17342e-206	1	1.958
Ehbp1	4.13313e-211	0.0509281	0.304	0.127	1.34835e-206	1	2.394
Slitrk1	5.97621e-211	0.0764723	0.321	0.13	1.94962e-206	1	2.469
Pip4p1	6.63276e-211	0.0512186	0.416	0.208	2.16381e-206	1	2
Hipk2	6.83329e-211	0.100534	0.426	0.193	2.22922e-206	1	2.207
Agps	1.53585e-210	0.0866148	0.288	0.1	5.01042e-206	1	2.88
Hyi	2.11217e-210	0.0213398	0.448	0.245	6.89053e-206	1	1.829
Rassf8	3.17897e-210	0.0290848	0.383	0.19	1.03708e-205	1	2.016
Arl13b	1.09733e-209	0.064902	0.411	0.195	3.57981e-205	1	2.108
Mvb12b	1.40767e-209	0.0146039	0.409	0.223	4.59223e-205	1	1.834
Slc50a1	1.48292e-209	0.0813807	0.506	0.261	4.83772e-205	1	1.939
Spns1	2.20212e-209	0.0368653	0.347	0.169	7.18398e-205	1	2.053
Dennd2a	2.56476e-209	0.0551325	0.388	0.184	8.36702e-205	1	2.109
Cox6c	2.67656e-209	0.0255728	0.986	0.802	8.73174e-205	1	1.229
Lgr4	3.63257e-209	0.0167255	0.34	0.164	1.18505e-204	1	2.073
Cyb5r2	3.97982e-209	0.0516168	0.269	0.109	1.29834e-204	1	2.468
Psat1	4.14622e-209	0.129762	0.327	0.11	1.35262e-204	1	2.973
Zfpl1	6.79412e-209	0.0314284	0.32	0.156	2.21645e-204	1	2.051
Dhrs7b	7.82014e-209	0.0278906	0.287	0.137	2.55117e-204	1	2.095
Ncstn	8.0466e-209	0.0322409	0.37	0.189	2.62504e-204	1	1.958
Srsf10	8.18853e-209	0.00230905	0.388	0.213	2.67134e-204	1	1.822
Pla2g12a	1.24028e-208	0.00951968	0.347	0.186	4.04617e-204	1	1.866
Dusp5	2.19674e-208	0.0577266	0.364	0.158	7.16643e-204	1	2.304
Alg14	4.26659e-208	0.00125562	0.321	0.172	1.39189e-203	1	1.866
Pafah1b1	5.42108e-208	0.0688116	0.986	0.785	1.76852e-203	1	1.256
Ptpn13	5.76167e-208	0.0389114	0.317	0.143	1.87963e-203	1	2.217
Spcs3	8.04257e-208	0.0113756	0.442	0.25	2.62373e-203	1	1.768
Sec22b	1.27389e-207	0.0296901	0.374	0.193	4.1558e-203	1	1.938
Rab22a	1.56559e-207	0.00679197	0.3	0.149	5.10741e-203	1	2.013
Ezh2	1.84152e-207	0.0304886	0.626	0.36	6.0076e-203	1	1.739
Hmbs	2.72565e-207	0.0654533	0.306	0.132	8.89187e-203	1	2.318
Tmcc3	5.06687e-207	0.161515	0.284	0.072	1.65297e-202	1	3.944
Tmem150a	5.13003e-207	0.0206829	0.391	0.208	1.67357e-202	1	1.88
Afap1	7.91586e-207	0.0730049	0.389	0.177	2.58239e-202	1	2.198
Insc	1.68399e-206	0.0469217	0.336	0.158	5.49369e-202	1	2.127
Rasa3	1.86526e-206	0.100786	0.367	0.154	6.08504e-202	1	2.383
Spen	1.86526e-206	0.0741641	0.53	0.284	6.08504e-202	1	1.866
Mtx1	1.88237e-206	0.171408	0.544	0.253	6.14085e-202	1	2.15
Urod	2.14136e-206	0.0259399	0.432	0.242	6.98576e-202	1	1.785
Dnajb12	4.30643e-206	0.062186	0.405	0.198	1.40489e-201	1	2.045
Trappc6a	7.77931e-206	0.0033089	0.297	0.155	2.53784e-201	1	1.916
Diablo	8.9356e-206	0.0316197	0.345	0.173	2.91506e-201	1	1.994
Nab1	9.73685e-206	0.031447	0.339	0.166	3.17645e-201	1	2.042
Ikbip	1.24627e-205	0.0288539	0.391	0.206	4.06571e-201	1	1.898
Cadm4	1.26824e-205	0.0184557	0.333	0.163	4.13737e-201	1	2.043
Cyp20a1	1.43472e-205	0.0342613	0.36	0.186	4.68048e-201	1	1.935
Mid1	3.80373e-205	0.121704	0.303	0.099	1.24089e-200	1	3.061
Mrfap1	4.07966e-205	0.0753192	0.993	0.822	1.33091e-200	1	1.208
Dync2li1	1.12899e-204	0.0642277	0.271	0.109	3.68311e-200	1	2.486
Slc37a4	1.88337e-204	0.0326115	0.304	0.147	6.14411e-200	1	2.068
LOC100909750	2.10471e-204	0.00837601	0.317	0.158	6.86619e-200	1	2.006
Dpagt1	2.60415e-204	0.100694	0.449	0.212	8.49553e-200	1	2.118
Cndp2	3.2656e-204	0.00513572	0.278	0.136	1.06534e-199	1	2.044
Ift57	3.84173e-204	0.0314698	0.344	0.171	1.25329e-199	1	2.012
Lgals3bp	5.87336e-204	0.2188	0.42	0.147	1.91607e-199	1	2.857
Rab33b	1.27012e-203	0.114983	0.293	0.096	4.14351e-199	1	3.052
Wwc2	1.29836e-203	0.0748925	0.449	0.221	4.23564e-199	1	2.032
Dnajb11	1.52128e-203	0.0419869	0.471	0.26	4.96286e-199	1	1.812
Pnpt1	1.9674e-203	0.100144	0.279	0.094	6.41825e-199	1	2.968
Rxfp3	2.38715e-203	0.18203	0.256	0.049	7.78761e-199	1	5.224
LOC103689920	3.11655e-203	0.194837	0.51	0.22	1.01671e-198	1	2.318
Arvcf	1.31459e-202	0.0383146	0.304	0.14	4.2886e-198	1	2.171
Usp37	1.34018e-202	0.0752261	0.504	0.256	4.37206e-198	1	1.969
Dusp14	2.94749e-202	0.100853	0.33	0.121	9.61558e-198	1	2.727
2023-03-07	4.20128e-202	0.101666	0.41	0.18	1.37058e-197	1	2.278
Derl2	5.89415e-202	0.0616286	0.343	0.158	1.92285e-197	1	2.171
Csad	7.10754e-202	0.0733512	0.426	0.211	2.31869e-197	1	2.019
Trim26	8.9992e-202	0.109207	0.257	0.075	2.93581e-197	1	3.427
Trappc2	2.82386e-201	0.00129067	0.272	0.134	9.21228e-197	1	2.03
Smpdl3a	3.9076e-201	0.109525	0.345	0.134	1.27478e-196	1	2.575
Zfp131	5.21359e-201	0.0549418	0.533	0.297	1.70083e-196	1	1.795
Lpcat3	5.36991e-201	0.0745715	0.37	0.17	1.75183e-196	1	2.176
Rasa2	5.5045e-201	0.0394013	0.37	0.18	1.79573e-196	1	2.056
Rrp15	1.18091e-200	0.000538955	0.315	0.169	3.85247e-196	1	1.864
Ptges2	3.44897e-200	0.0272118	0.293	0.141	1.12516e-195	1	2.078
AABR07063279.1	4.95468e-200	0.12451	0.338	0.122	1.61637e-195	1	2.77
Ivd	5.35647e-200	0.049483	0.4	0.205	1.74744e-195	1	1.951
Ccl7	6.86305e-200	0.83689	0.45	0.153	2.23893e-195	1	2.941
Crot	2.07656e-199	0.105292	0.37	0.154	6.77436e-195	1	2.403
Cgas	2.11946e-199	0.158702	0.425	0.169	6.9143e-195	1	2.515
Chmp4bl1	2.29716e-199	0.0131717	0.278	0.139	7.49402e-195	1	2
Rhbdf1	2.44711e-199	0.0716798	0.439	0.221	7.9832e-195	1	1.986
Bin3	2.6488e-199	0.078295	0.389	0.182	8.64119e-195	1	2.137
Zbtb21	4.1806e-199	0.103414	0.337	0.13	1.36384e-194	1	2.592
Col12a1	4.22092e-199	0.0793717	0.437	0.197	1.37699e-194	1	2.218
Commd2	6.21577e-199	0.00785334	0.328	0.173	2.02777e-194	1	1.896
Sorbs1	9.91909e-199	0.0112701	0.355	0.181	3.23591e-194	1	1.961
Trim5	1.41233e-198	0.0695273	0.266	0.098	4.60745e-194	1	2.714
Pmp2	1.93567e-198	0.0593405	0.478	0.234	6.31475e-194	1	2.043
Nudt19	4.64824e-198	0.0133886	0.392	0.212	1.5164e-193	1	1.849
Ankfy1	5.23194e-198	0.0209345	0.318	0.156	1.70682e-193	1	2.038
Fam92a	6.31524e-198	0.0132145	0.288	0.145	2.06022e-193	1	1.986
Smad2	6.43074e-198	0.0923052	0.43	0.207	2.0979e-193	1	2.077
Rnd2	2.04633e-197	0.107928	0.34	0.133	6.67576e-193	1	2.556
Tmx3	4.37705e-197	0.0372825	0.35	0.175	1.42793e-192	1	2
Pigc	5.39528e-197	0.0462661	0.311	0.145	1.7601e-192	1	2.145
Limd1	6.95374e-197	0.0717057	0.375	0.171	2.26852e-192	1	2.193
Elob	7.19784e-197	0.0571376	0.987	0.807	2.34815e-192	1	1.223
F11r	1.00041e-196	0.00775541	0.311	0.163	3.26363e-192	1	1.908
Inhba	1.42159e-196	0.45585	0.314	0.071	4.63765e-192	1	4.423
Tmem127	1.99463e-196	0.0118815	0.317	0.166	6.50707e-192	1	1.91
Fubp3	2.39449e-196	0.0375856	0.301	0.141	7.81155e-192	1	2.135
Wipf1	2.99819e-196	0.0565802	0.343	0.157	9.78099e-192	1	2.185
Selenot	8.95338e-196	0.00642355	0.312	0.165	2.92086e-191	1	1.891
Hectd2	2.57816e-195	0.0986456	0.301	0.11	8.41074e-191	1	2.736
Emc8	3.76659e-195	0.017892	0.354	0.19	1.22878e-190	1	1.863
Rexo4	3.77436e-195	0.0072799	0.325	0.17	1.23131e-190	1	1.912
Sfi1	4.25041e-195	0.00909415	0.34	0.178	1.38661e-190	1	1.91
Cyb561d2	4.29439e-195	0.0538547	0.276	0.121	1.40096e-190	1	2.281
Cobl	4.33767e-195	0.0847977	0.262	0.09	1.41508e-190	1	2.911
Farp2	4.36616e-195	0.0585555	0.297	0.127	1.42437e-190	1	2.339
Chd1	4.7021e-195	0.106501	0.608	0.332	1.53397e-190	1	1.831
Suclg2	6.96071e-195	0.0756049	0.407	0.199	2.27079e-190	1	2.045
Lrrc8b	1.6247e-194	0.0914785	0.303	0.114	5.30025e-190	1	2.658
Zrsr2	1.87326e-194	0.0313291	0.366	0.188	6.11114e-190	1	1.947
Gprc5c	2.44022e-194	0.0659931	0.286	0.115	7.96072e-190	1	2.487
Scamp2	6.19636e-194	0.0926896	0.382	0.171	2.02144e-189	1	2.234
Ggh	7.87776e-194	0.0207152	0.282	0.14	2.56996e-189	1	2.014
Cgrrf1	8.65053e-194	0.123664	0.473	0.221	2.82206e-189	1	2.14
Gtf2f2	8.7071e-194	0.0259871	0.266	0.122	2.84052e-189	1	2.18
Chchd6	9.88311e-194	0.0148107	0.252	0.118	3.22417e-189	1	2.136
Tcn2	1.7906e-193	0.0264973	0.376	0.207	5.84148e-189	1	1.816
Pdzrn3	2.66271e-193	0.152592	0.278	0.07	8.68656e-189	1	3.971
Golga4	2.97761e-193	0.000154507	0.458	0.261	9.71385e-189	1	1.755
Kirrel1	3.66952e-193	0.0649229	0.254	0.095	1.19711e-188	1	2.674
Dnase1l1	4.89979e-193	0.0177466	0.322	0.17	1.59846e-188	1	1.894
Tcf7l2	6.02463e-193	0.0457756	0.433	0.228	1.96541e-188	1	1.899
Ephx1	1.31601e-192	0.0916117	0.422	0.199	4.29322e-188	1	2.121
LOC103693430	1.42199e-192	0.0175429	0.31	0.163	4.63897e-188	1	1.902
Serpine1	1.62689e-192	0.313893	0.456	0.17	5.3074e-188	1	2.682
Sp140	1.88276e-192	0.0965942	0.368	0.155	6.14211e-188	1	2.374
Plpp5	2.01542e-192	0.120908	0.354	0.137	6.57489e-188	1	2.584
Akr1c19	6.30282e-192	0.0565345	0.367	0.176	2.05617e-187	1	2.085
Gorasp2	6.82429e-192	0.024282	0.301	0.153	2.22629e-187	1	1.967
Smu1	9.15677e-192	0.00392179	0.262	0.13	2.98721e-187	1	2.015
Pitpnb	1.14746e-191	0.114742	0.355	0.141	3.74337e-187	1	2.518
Ppp1r1b	1.62867e-191	0.0433081	0.253	0.106	5.31322e-187	1	2.387
Prkra	1.86428e-191	0.0107856	0.3	0.158	6.08185e-187	1	1.899
Pald1	2.98253e-191	0.138312	0.319	0.106	9.72989e-187	1	3.009
Myadm	4.55891e-191	0.213568	0.519	0.233	1.48725e-186	1	2.227
Epb41l2	8.07308e-191	0.0901551	0.403	0.185	2.63368e-186	1	2.178
Lama4	8.47041e-191	0.0252579	0.401	0.211	2.7633e-186	1	1.9
Dhdds	1.09521e-190	0.0298111	0.279	0.134	3.5729e-186	1	2.082
LOC100909912	1.33971e-190	0.0140551	0.265	0.125	4.37055e-186	1	2.12
Cntfr	1.59633e-190	0.121687	0.292	0.096	5.20771e-186	1	3.042
Nelfe	2.06638e-190	0.0316357	0.339	0.173	6.74116e-186	1	1.96
Prrg4	2.60657e-190	0.058439	0.36	0.161	8.5034e-186	1	2.236
C1galt1	4.14334e-190	7.65243e-06	0.39	0.215	1.35168e-185	1	1.814
Fndc3a	5.62393e-190	0.0775759	0.384	0.178	1.83469e-185	1	2.157
Ppib	1.47227e-189	0.0366524	0.987	0.808	4.80297e-185	1	1.222
Slc39a6	1.66802e-189	0.045454	0.265	0.111	5.44158e-185	1	2.387
Dgcr6	2.06776e-189	0.0424811	0.274	0.122	6.74567e-185	1	2.246
Gbe1	2.15855e-189	0.0272781	0.263	0.125	7.04182e-185	1	2.104
Pcsk5	2.39161e-189	0.105278	0.284	0.098	7.80215e-185	1	2.898
Bckdhb	2.49252e-189	0.0519705	0.273	0.121	8.13135e-185	1	2.256
Hexb	8.45379e-189	0.0688795	0.312	0.135	2.75788e-184	1	2.311
AC126641.1	1.22604e-188	0.0886	0.26	0.09	3.9997e-184	1	2.889
Carmil1	2.77914e-188	0.126632	0.297	0.096	9.06638e-184	1	3.094
RGD1562136	3.01278e-188	0.00700183	0.273	0.134	9.82859e-184	1	2.037
Hint3	3.08159e-188	0.0252139	0.286	0.137	1.00531e-183	1	2.088
Sidt2	4.27096e-188	0.0206255	0.362	0.193	1.39332e-183	1	1.876
Cog4	7.63114e-188	0.0321999	0.348	0.182	2.48951e-183	1	1.912
Ccnc	7.66438e-188	0.0197572	0.26	0.12	2.50035e-183	1	2.167
Agt	9.4301e-188	0.232587	0.286	0.066	3.07638e-183	1	4.333
Mboat7l1	1.42213e-187	0.0427694	0.287	0.134	4.63942e-183	1	2.142
Ahnak	2.15253e-187	0.163434	0.995	0.828	7.02221e-183	1	1.202
Wiz	3.60751e-187	0.0186895	0.269	0.13	1.17688e-182	1	2.069
Gcnt2	4.86606e-187	0.0402738	0.369	0.174	1.58746e-182	1	2.121
Cnpy3	8.53521e-187	0.0361516	0.282	0.135	2.78444e-182	1	2.089
Hdhd2	9.90347e-187	0.0562332	0.295	0.131	3.23081e-182	1	2.252
Ubr7	1.37958e-186	0.0669034	0.283	0.114	4.50061e-182	1	2.482
Timmdc1	3.00456e-186	0.0120162	0.303	0.161	9.80178e-182	1	1.882
Dhcr7	3.21024e-186	0.105204	0.251	0.078	1.04728e-181	1	3.218
Med27	5.67096e-186	0.00659201	0.33	0.18	1.85004e-181	1	1.833
RGD1309540	7.50005e-186	0.0518649	0.273	0.12	2.44674e-181	1	2.275
Calr	9.85913e-186	0.146058	0.996	0.831	3.21634e-181	1	1.199
Ralgds	1.45574e-185	0.117626	0.387	0.163	4.74906e-181	1	2.374
Ptpre	1.98661e-185	0.00293674	0.327	0.175	6.48091e-181	1	1.869
LOC500475	7.85587e-185	0.137428	0.296	0.092	2.56282e-180	1	3.217
Ebpl	8.24427e-185	0.0543006	0.399	0.208	2.68953e-180	1	1.918
Ppfia1	2.21041e-184	0.0720352	0.503	0.268	7.21102e-180	1	1.877
Lgi1	2.28525e-184	0.0320147	0.276	0.124	7.45519e-180	1	2.226
Caskin2	2.32835e-184	0.0148578	0.362	0.199	7.59579e-180	1	1.819
Yipf5	3.49431e-184	0.00534401	0.397	0.232	1.13995e-179	1	1.711
Dnph1	3.58868e-184	0.0299258	0.254	0.117	1.17074e-179	1	2.171
Timm8a1	4.3934e-184	0.0353334	0.255	0.111	1.43326e-179	1	2.297
Enpp4	9.03858e-184	0.00520639	0.273	0.14	2.94866e-179	1	1.95
Aldh4a1	9.4135e-184	0.0987358	0.286	0.104	3.07097e-179	1	2.75
Tmem50b	1.2113e-183	0.0700449	0.329	0.147	3.95162e-179	1	2.238
Rab7b	1.22445e-183	0.0336357	0.257	0.108	3.99452e-179	1	2.38
Vps37a	1.47372e-183	0.0272275	0.286	0.139	4.80771e-179	1	2.058
Itgae	8.88483e-183	0.00456818	0.254	0.131	2.8985e-178	1	1.939
AABR07066180.1	2.82323e-182	0.0154829	0.309	0.161	9.21022e-178	1	1.919
Crlf1	6.04191e-182	0.049503	0.271	0.113	1.97105e-177	1	2.398
Sf3a1	8.54707e-182	0.0175351	0.347	0.188	2.78831e-177	1	1.846
Rab31	1.8708e-181	0.0830068	0.336	0.148	6.1031e-177	1	2.27
Nrarp	4.04262e-181	0.0702041	0.721	0.448	1.31882e-176	1	1.609
Arsb	4.15205e-181	0.0593326	0.293	0.128	1.35452e-176	1	2.289
Atat1	1.01421e-180	0.0824465	0.317	0.136	3.30865e-176	1	2.331
Slc25a10	2.88056e-180	0.0379495	0.309	0.153	9.39726e-176	1	2.02
Ttc30b	3.80962e-180	0.229577	0.344	0.102	1.24281e-175	1	3.373
H3f3c	5.53681e-180	0.0777606	0.998	0.888	1.80627e-175	1	1.124
Nol3	5.54997e-180	0.0567998	0.306	0.136	1.81057e-175	1	2.25
Tp53inp2	5.62856e-180	0.0554404	0.261	0.108	1.8362e-175	1	2.417
Srd5a1	1.01545e-179	0.0570584	0.281	0.12	3.3127e-175	1	2.342
Rab35	1.47992e-179	0.0027552	0.334	0.181	4.82794e-175	1	1.845
Adprh	2.28549e-179	0.00233042	0.33	0.184	7.45597e-175	1	1.793
Mapkbp1	3.13692e-179	0.0918842	0.279	0.102	1.02336e-174	1	2.735
Zfp513	4.49956e-179	0.0157392	0.254	0.126	1.46789e-174	1	2.016
Rnf215	4.68544e-179	0.00559352	0.32	0.18	1.52853e-174	1	1.778
Kdelr2	1.2902e-178	0.00475918	0.303	0.165	4.20902e-174	1	1.836
Get4	6.4328e-178	0.00315318	0.268	0.139	2.09857e-173	1	1.928
Tcf7l1	9.5843e-178	0.114098	0.323	0.123	3.12669e-173	1	2.626
Serf2	1.07548e-177	0.149079	0.995	0.849	3.50855e-173	1	1.172
Jund	1.88454e-177	0.0397418	1	0.906	6.14794e-173	1	1.104
Cox8a	2.24446e-177	0.0147492	0.988	0.846	7.32209e-173	1	1.168
Pik3r2	2.73434e-177	0.0209894	0.275	0.138	8.92024e-173	1	1.993
Clic4	3.74567e-177	0.050374	0.353	0.167	1.22195e-172	1	2.114
Pccb	5.46046e-177	0.0125828	0.279	0.147	1.78137e-172	1	1.898
AABR07040855.1	8.15387e-177	0.0480016	0.356	0.181	2.66004e-172	1	1.967
Mios	9.15095e-177	0.149305	0.309	0.098	2.98531e-172	1	3.153
Csf1	9.74503e-177	0.0680671	0.313	0.131	3.17912e-172	1	2.389
Atp7a	1.23263e-176	0.0800741	0.318	0.132	4.0212e-172	1	2.409
Kcnn4	1.29991e-176	0.0966035	0.367	0.161	4.24069e-172	1	2.28
Otud7b	3.73949e-176	0.0684672	0.297	0.121	1.21993e-171	1	2.455
Mapk1ip1l	5.01847e-176	0.046663	0.362	0.177	1.63717e-171	1	2.045
As3mt	5.06892e-176	0.0122254	0.263	0.136	1.65363e-171	1	1.934
Pex16	5.9056e-176	0.032423	0.301	0.155	1.92658e-171	1	1.942
Gucy1a2	6.90476e-176	0.067161	0.29	0.122	2.25254e-171	1	2.377
Ipo5	7.29594e-176	0.024546	0.284	0.134	2.38015e-171	1	2.119
Lats1	9.85846e-176	0.00764668	0.258	0.127	3.21613e-171	1	2.031
2023-03-08	2.56445e-175	0.0145316	0.289	0.153	8.36602e-171	1	1.889
AABR07068161.1	2.76507e-175	0.00663343	0.259	0.13	9.02048e-171	1	1.992
Txndc11	5.69562e-175	0.00907187	0.283	0.145	1.85808e-170	1	1.952
Rab32	1.2767e-174	0.106192	0.303	0.111	4.16497e-170	1	2.73
Prdm16	1.36584e-174	0.00398957	0.31	0.162	4.45579e-170	1	1.914
Gtf3a	1.37613e-174	0.00359035	0.281	0.154	4.48934e-170	1	1.825
Fgfr1	2.61602e-174	0.0982511	0.322	0.132	8.53426e-170	1	2.439
Gtpbp4	2.78716e-174	0.0308186	0.353	0.181	9.09255e-170	1	1.95
Slitrk2	4.07117e-174	0.0735209	0.295	0.121	1.32814e-169	1	2.438
Tpcn1	4.7949e-174	0.0152635	0.255	0.127	1.56424e-169	1	2.008
Rcn1	9.1154e-174	0.0833054	0.335	0.147	2.97372e-169	1	2.279
Arhgap42	1.14575e-173	0.0550116	0.288	0.127	3.73779e-169	1	2.268
Ptpn4	1.57343e-173	0.102004	0.398	0.181	5.13301e-169	1	2.199
Actb	4.20725e-173	0.178825	0.998	0.907	1.37253e-168	1	1.1
Slc29a3	1.29933e-172	0.0447179	0.289	0.136	4.23881e-168	1	2.125
Afg3l2	4.87546e-172	0.0605318	0.338	0.157	1.59052e-167	1	2.153
Skap2	8.61318e-172	0.00365114	0.328	0.178	2.80988e-167	1	1.843
Dlg1	9.21525e-172	0.0705037	0.313	0.137	3.00629e-167	1	2.285
Ube2l6	1.46212e-171	0.0288054	0.266	0.123	4.76987e-167	1	2.163
Cd3eap	3.35294e-171	0.0348838	0.327	0.158	1.09383e-166	1	2.07
Foxn2	8.33898e-171	0.0391364	0.299	0.146	2.72043e-166	1	2.048
Chd7	1.29532e-170	0.0478211	0.357	0.177	4.22572e-166	1	2.017
Wdr6	1.37697e-170	0.00998274	0.257	0.127	4.49208e-166	1	2.024
Hid1	1.44544e-170	0.0268755	0.254	0.122	4.71545e-166	1	2.082
Ghr	2.27618e-170	0.0638552	0.298	0.134	7.4256e-166	1	2.224
Utp14a	1.01271e-169	0.0113013	0.273	0.139	3.30378e-165	1	1.964
Tmem203	1.17959e-169	0.0015682	0.29	0.166	3.84817e-165	1	1.747
Nqo1	1.59236e-169	0.00300422	0.285	0.142	5.19474e-165	1	2.007
Acy1	1.61789e-169	0.0167236	0.259	0.132	5.27805e-165	1	1.962
Vldlr	2.30857e-169	0.0155411	0.269	0.136	7.53124e-165	1	1.978
Aamdc	2.31271e-169	0.0154338	0.267	0.139	7.54474e-165	1	1.921
Col9a2	5.62288e-168	0.0913564	0.31	0.124	1.83435e-163	1	2.5
Sumf1	1.07165e-167	0.00542999	0.311	0.176	3.49605e-163	1	1.767
Renbp	1.99475e-167	0.0712909	0.291	0.126	6.50746e-163	1	2.31
Sdf2l1	2.21933e-167	0.0656469	0.341	0.157	7.24013e-163	1	2.172
Sf3b3	2.97788e-167	0.00502547	0.283	0.153	9.71472e-163	1	1.85
Fktn	4.07613e-167	0.0335326	0.289	0.139	1.32976e-162	1	2.079
Eftud2	8.08314e-167	0.031738	0.357	0.177	2.63696e-162	1	2.017
Trim37	1.82147e-166	0.0316833	0.257	0.116	5.94217e-162	1	2.216
Gng7	1.82661e-166	0.12927	0.276	0.086	5.95896e-162	1	3.209
Cfl1	1.16271e-165	0.153552	0.999	0.894	3.79311e-161	1	1.117
Dpy19l1	1.68259e-165	0.035009	0.431	0.241	5.48912e-161	1	1.788
Tmem97	1.70593e-165	0.0846933	0.271	0.107	5.56527e-161	1	2.533
Dusp8	1.93653e-165	0.0308078	0.255	0.119	6.31754e-161	1	2.143
Arf2	1.48647e-164	0.04915	0.344	0.17	4.84931e-160	1	2.024
Adamts5	4.34436e-164	0.170515	0.416	0.173	1.41726e-159	1	2.405
Rmdn3	7.6847e-164	0.0871941	0.302	0.125	2.50698e-159	1	2.416
Ube4b	1.05777e-163	0.0439254	0.252	0.107	3.45078e-159	1	2.355
St5	4.30378e-163	0.0549763	0.333	0.164	1.40402e-158	1	2.03
Acsl6	8.40155e-163	0.1397	0.257	0.071	2.74084e-158	1	3.62
Zrsr1	9.0022e-163	0.0095227	0.346	0.19	2.93679e-158	1	1.821
Uap1l1	1.16723e-162	0.0365282	0.261	0.123	3.80786e-158	1	2.122
Dusp10	1.51912e-162	0.0521242	0.35	0.167	4.95582e-158	1	2.096
Ptgr2	2.49288e-162	0.0355383	0.285	0.141	8.13254e-158	1	2.021
LOC100910875	3.72511e-162	0.000691671	0.251	0.129	1.21524e-157	1	1.946
Baz2b	5.44083e-162	0.00451299	0.54	0.334	1.77496e-157	1	1.617
Plod1	1.9525e-161	0.0163679	0.293	0.157	6.36964e-157	1	1.866
Cish	2.51583e-161	0.0763155	0.316	0.141	8.20739e-157	1	2.241
Slain1	5.66439e-161	0.0744233	0.339	0.156	1.84789e-156	1	2.173
Gadd45a	8.85192e-161	0.0640149	0.848	0.583	2.88776e-156	1	1.455
AC094643.2	1.82668e-160	0.004832	0.279	0.152	5.95919e-156	1	1.836
Gid8	6.71533e-160	0.0222636	0.316	0.17	2.19074e-155	1	1.859
Nfkb2	1.637e-159	0.0217452	0.283	0.143	5.3404e-155	1	1.979
Mertk	5.56541e-159	0.0578255	0.334	0.162	1.8156e-154	1	2.062
Tfdp1	5.91965e-159	0.0108664	0.28	0.152	1.93117e-154	1	1.842
Nrip1	3.16652e-158	0.00803022	0.31	0.162	1.03301e-153	1	1.914
AABR07045680.1	5.42584e-158	0.019184	0.257	0.133	1.77007e-153	1	1.932
Pnlip	1.09284e-155	0.122043	0.268	0.088	3.56517e-151	1	3.045
Pdlim5	4.26439e-155	0.0506549	0.304	0.145	1.39117e-150	1	2.097
Rsad2	5.77706e-155	0.247331	0.261	0.063	1.88465e-150	1	4.143
Prrg1	1.38372e-154	0.0301148	0.321	0.171	4.51411e-150	1	1.877
Hspa4l	1.06286e-153	0.0501551	0.258	0.111	3.46738e-149	1	2.324
Mfap3l	4.28622e-153	0.0930282	0.26	0.096	1.39829e-148	1	2.708
Itgav	4.5946e-153	0.025437	0.342	0.184	1.4989e-148	1	1.859
Tet3	1.16994e-152	0.0985825	0.279	0.106	3.81668e-148	1	2.632
Tmem117	4.61781e-152	0.0615379	0.261	0.113	1.50647e-147	1	2.31
Jdp2	7.40627e-152	0.047696	0.342	0.167	2.41615e-147	1	2.048
Nab2	1.44809e-151	0.0575817	0.419	0.224	4.7241e-147	1	1.871
Gpaa1	1.72811e-151	0.0125554	0.277	0.153	5.63762e-147	1	1.81
Hoxb7	3.10283e-151	0.0236994	0.289	0.152	1.01224e-146	1	1.901
RGD1309534	1.23344e-150	0.0283884	0.263	0.134	4.02385e-146	1	1.963
Castor1	1.24171e-150	0.037801	0.29	0.146	4.05085e-146	1	1.986
Ankib1	2.20114e-150	0.0790945	0.457	0.241	7.18079e-146	1	1.896
Stat1	3.42931e-150	0.0122677	0.277	0.142	1.11874e-145	1	1.951
B4galt4	1.55253e-149	0.0258313	0.261	0.134	5.06481e-145	1	1.948
Mtmr10	3.16184e-149	0.0671812	0.271	0.118	1.03149e-144	1	2.297
Rora	4.70087e-149	0.0442544	0.267	0.126	1.53357e-144	1	2.119
Pikfyve	2.37243e-147	0.025512	0.263	0.132	7.73958e-143	1	1.992
Tmem41b	3.40291e-147	0.0163451	0.26	0.131	1.11013e-142	1	1.985
Aimp2	3.94342e-147	0.017739	0.379	0.208	1.28646e-142	1	1.822
Dnajc1	1.06917e-146	0.0295804	0.312	0.167	3.48796e-142	1	1.868
Tgfa	3.19675e-146	0.135205	0.296	0.105	1.04288e-141	1	2.819
Ptms	3.20055e-144	0.0645151	0.998	0.89	1.04412e-139	1	1.121
Carnmt1	4.57085e-144	0.00944122	0.276	0.153	1.49115e-139	1	1.804
Etv4	6.57775e-143	0.132591	0.282	0.097	2.14586e-138	1	2.907
Omg	1.38122e-140	0.13401	0.251	0.073	4.50596e-136	1	3.438
Spidr	2.25268e-138	0.335938	0.319	0.102	7.34891e-134	1	3.127
Dact1	2.95725e-136	0.0802292	0.339	0.159	9.64742e-132	1	2.132
Birc3	1.15176e-135	0.0488895	0.259	0.12	3.75737e-131	1	2.158
Acvr2a	3.78779e-135	0.0859673	0.348	0.165	1.23569e-130	1	2.109
Senp2	6.47618e-135	0.026871	0.309	0.161	2.11273e-130	1	1.919
Cep85l	1.0992e-132	0.04249	0.308	0.154	3.58592e-128	1	2
Enpp5	2.84812e-130	0.0728546	0.288	0.132	9.29143e-126	1	2.182
Wls	1.30238e-129	0.0826951	0.364	0.183	4.24876e-125	1	1.989
Pgf	5.21211e-129	0.0349164	0.291	0.145	1.70035e-124	1	2.007
RGD1309362	1.02054e-127	0.363435	0.299	0.098	3.32932e-123	1	3.051
Eva1c	1.49265e-125	0.0286659	0.252	0.128	4.86948e-121	1	1.969
Nnat	1.04817e-123	0.0881988	0.254	0.1	3.41944e-119	1	2.54
Rab38	3.29911e-121	0.0899604	0.292	0.129	1.07627e-116	1	2.264
Tuba1a	6.70528e-119	0.0643838	1	0.965	2.18746e-114	1	1.036
Tgif2	1.18044e-118	0.00846393	0.256	0.149	3.85095e-114	1	1.718
Hmcn1	2.69717e-116	0.0371647	0.251	0.129	8.79896e-112	1	1.946
Cables1	5.52233e-116	0.0610136	0.254	0.119	1.80155e-111	1	2.134
Galnt1	4.63363e-114	0.0342412	0.277	0.148	1.51163e-109	1	1.872
Etv5	7.71186e-113	0.0167158	0.255	0.14	2.51584e-108	1	1.821
Ifit3	1.09669e-109	0.463213	0.337	0.132	3.57774e-105	1	2.553
Gbp5	3.25837e-103	0.142828	0.319	0.139	1.06298e-98	1	2.295
Ifit2	3.02223e-77	0.145415	0.377	0.209	9.85942e-73	1	1.804

## Sheet: SGC2
gene	p_val	avg_logFC	pct.1	pct.2	p_val_adj	cluster	gene_diff
Fbln2	0	1.27385	0.986	0.429	0	3	2.298
Ptgds	0	1.26034	0.876	0.312	0	3	2.808
Spp1	0	1.25853	0.924	0.409	0	3	2.259
Fabp7	0	1.19312	0.971	0.432	0	3	2.248
Abhd4	0	1.18299	0.999	0.554	0	3	1.803
Sfrp5	0	1.18042	0.974	0.374	0	3	2.604
Apoe	0	1.14203	1	0.999	0	3	1.001
Tyrp1	0	1.06396	0.944	0.382	0	3	2.471
Cyp51	0	1.04573	0.996	0.583	0	3	1.708
Igfbp2	0	1.0305	0.735	0.162	0	3	4.537
Scd2	0	0.973379	1	0.766	0	3	1.305
Mrap	0	0.961093	0.907	0.26	0	3	3.488
Phgdh	0	0.936568	0.986	0.453	0	3	2.177
Pmepa1	0	0.934729	0.994	0.545	0	3	1.824
Mmd2	0	0.931314	0.988	0.425	0	3	2.325
Fbln5	0	0.890841	0.954	0.345	0	3	2.765
LOC108348061	0	0.870072	0.991	0.54	0	3	1.835
Dbi	0	0.868817	1	0.968	0	3	1.033
Cdh15	0	0.86545	0.846	0.224	0	3	3.777
Ptn	0	0.863174	1	0.86	0	3	1.163
Ttyh1	0	0.862599	0.996	0.485	0	3	2.054
Ntrk2	0	0.859227	0.988	0.447	0	3	2.21
Cnmd	0	0.858525	0.853	0.233	0	3	3.661
Tst	0	0.842389	0.948	0.345	0	3	2.748
Hmgcs1	0	0.840154	0.995	0.672	0	3	1.481
Acsbg1	0	0.831285	0.927	0.279	0	3	3.323
Aldoc	0	0.828034	0.995	0.553	0	3	1.799
Fdps	0	0.802962	0.989	0.607	0	3	1.629
Mgst1	0	0.799273	0.99	0.555	0	3	1.784
Tm7sf2	0	0.795488	0.92	0.327	0	3	2.813
Sec14l1	0	0.788319	0.96	0.444	0	3	2.162
Elovl2	0	0.785436	0.965	0.358	0	3	2.696
Scp2	0	0.784237	0.998	0.777	0	3	1.284
Npc2	0	0.772982	0.989	0.615	0	3	1.608
Pdpn	0	0.765448	0.987	0.447	0	3	2.208
Scd	0	0.735637	0.87	0.248	0	3	3.508
Nkain4	0	0.735251	0.881	0.252	0	3	3.496
Dbndd2	0	0.732943	0.94	0.409	0	3	2.298
Sqle	0	0.723587	0.977	0.489	0	3	1.998
Dad1	0	0.708907	0.998	0.774	0	3	1.289
Tmem176a	0	0.706922	0.994	0.675	0	3	1.473
Fads1	0	0.694156	0.969	0.405	0	3	2.393
Nt5dc2	0	0.68532	0.804	0.228	0	3	3.526
Igfbp4	0	0.678636	0.936	0.438	0	3	2.137
Scrg1	0	0.670813	0.758	0.182	0	3	4.165
S100b	0	0.666498	1	0.694	0	3	1.441
Gstm1	0	0.652348	0.942	0.375	0	3	2.512
Egfl8	0	0.647305	0.974	0.51	0	3	1.91
Msmo1	0	0.646405	0.983	0.531	0	3	1.851
Slc4a4	0	0.644526	0.822	0.248	0	3	3.315
Rnf187	0	0.639197	0.983	0.555	0	3	1.771
Serpine2	0	0.638361	0.852	0.274	0	3	3.109
Sc5d	0	0.636055	0.905	0.342	0	3	2.646
Tecr	0	0.625965	0.984	0.579	0	3	1.699
C1qtnf5	0	0.618072	0.855	0.28	0	3	3.054
Gpm6b	0	0.616956	0.996	0.54	0	3	1.844
Tmem176b	0	0.592322	0.992	0.731	0	3	1.357
Tspan7	0	0.584184	0.942	0.395	0	3	2.385
Insig1	0	0.57914	0.959	0.532	0	3	1.803
Acot1	0	0.576499	0.951	0.428	0	3	2.222
Cdh1	0	0.565437	0.941	0.391	0	3	2.407
Nrarp	0	0.56426	0.888	0.429	0	3	2.07
Akr7a2	0	0.563373	0.836	0.325	0	3	2.572
Pebp1	0	0.560261	0.998	0.877	0	3	1.138
Pmvk	0	0.558774	0.955	0.468	0	3	2.041
Idi1	0	0.550478	0.995	0.777	0	3	1.281
Pon2	0	0.548369	0.952	0.485	0	3	1.963
Prxl2a	0	0.540144	0.876	0.344	0	3	2.547
Abhd1	0	0.540119	0.776	0.223	0	3	3.48
Sdc3	0	0.538325	0.896	0.369	0	3	2.428
Lamp2	0	0.535863	0.996	0.724	0	3	1.376
Asrgl1	0	0.534591	0.881	0.331	0	3	2.662
Hsd17b12	0	0.525217	0.915	0.386	0	3	2.37
Gpr37l1	0	0.524184	0.917	0.379	0	3	2.42
Calm3	0	0.523877	0.993	0.708	0	3	1.403
Sod3	0	0.521875	0.866	0.34	0	3	2.547
Elovl6	0	0.517201	0.855	0.304	0	3	2.812
Nell1	0	0.515552	0.797	0.235	0	3	3.391
Fdft1	0	0.513952	0.874	0.315	0	3	2.775
Ptprz1	0	0.511414	0.838	0.306	0	3	2.739
Suclg1	0	0.497623	0.979	0.613	0	3	1.597
Dag1	0	0.488896	0.979	0.611	0	3	1.602
Oaf	0	0.487193	0.96	0.523	0	3	1.836
Tspan3	0	0.48275	0.98	0.606	0	3	1.617
Hmgcr	0	0.476169	0.927	0.433	0	3	2.141
Slc22a17	0	0.474607	0.909	0.389	0	3	2.337
Gabbr1	0	0.471244	0.957	0.517	0	3	1.851
Sfrp1	0	0.467447	0.898	0.375	0	3	2.395
Mboat2	0	0.462107	0.924	0.407	0	3	2.27
Hist1h2ao.2	0	0.459163	0.881	0.399	0	3	2.208
Mdk	0	0.450646	0.881	0.394	0	3	2.236
Hmgn3	0	0.449897	0.917	0.406	0	3	2.259
Eno1	0	0.449219	0.941	0.521	0	3	1.806
Gsta4	0	0.447454	0.922	0.42	0	3	2.195
Qprt	0	0.438662	0.787	0.277	0	3	2.841
Plat	0	0.435107	0.955	0.531	0	3	1.798
Erg28	0	0.431449	0.743	0.257	0	3	2.891
Nucb2	0	0.430942	0.823	0.34	0	3	2.421
Celsr2	0	0.430812	0.731	0.23	0	3	3.178
Svip	0	0.428954	0.923	0.401	0	3	2.302
Abhd3	0	0.424733	0.749	0.252	0	3	2.972
Apoc1	0	0.423503	0.652	0.194	0	3	3.361
Sncg	0	0.421138	1	0.969	0	3	1.032
LOC684797	0	0.420179	0.992	0.645	0	3	1.538
Pecr	0	0.420155	0.749	0.252	0	3	2.972
Plppr4	0	0.419996	0.568	0.119	0	3	4.773
Taldo1	0	0.417575	0.991	0.713	0	3	1.39
2023-09-04	0	0.416722	0.885	0.397	0	3	2.229
Rfk	0	0.416657	0.872	0.405	0	3	2.153
Tmod2	0	0.416628	0.823	0.354	0	3	2.325
Col5a3	0	0.413543	0.95	0.482	0	3	1.971
Dhh	0	0.411977	0.827	0.336	0	3	2.461
Ctsh	0	0.411849	0.971	0.565	0	3	1.719
Fnta	0	0.411001	0.968	0.547	0	3	1.77
Fabp5	0	0.409427	1	0.798	0	3	1.253
Mt-nd5	0	0.407274	0.998	0.889	0	3	1.123
Fasn	0	0.407075	0.827	0.331	0	3	2.498
Hmgcs2	0	0.406427	0.73	0.226	0	3	3.23
S1pr3	0	0.405553	0.823	0.319	0	3	2.58
Ephb1	0	0.405442	0.703	0.217	0	3	3.24
Elovl1	0	0.40364	0.866	0.407	0	3	2.128
Rom1	0	0.402914	0.649	0.203	0	3	3.197
Pmm1	0	0.402503	0.92	0.467	0	3	1.97
Me1	0	0.402342	0.67	0.184	0	3	3.641
LOC691807	0	0.401604	0.997	0.79	0	3	1.262
Atp1a2	0	0.400276	0.966	0.532	0	3	1.816
Tafa5	0	0.399916	0.755	0.247	0	3	3.057
Cmtm5	0	0.398384	0.989	0.548	0	3	1.805
Nsdhl	0	0.396796	0.674	0.193	0	3	3.492
Khdrbs3	0	0.396757	0.803	0.298	0	3	2.695
Olfml1	0	0.395091	0.878	0.358	0	3	2.453
Cdh2	0	0.391814	0.824	0.311	0	3	2.65
Hey2	0	0.390686	0.813	0.306	0	3	2.657
RGD1559896	0	0.389929	0.714	0.259	0	3	2.757
Slc43a3	0	0.389879	0.647	0.183	0	3	3.536
Cd302	0	0.389677	0.899	0.403	0	3	2.231
Wnt6	0	0.387583	0.861	0.353	0	3	2.439
Sorcs2	0	0.387141	0.777	0.278	0	3	2.795
Zfp622	0	0.385078	0.945	0.491	0	3	1.925
Fez1	0	0.384568	0.946	0.475	0	3	1.992
Csdc2	0	0.379732	0.702	0.217	0	3	3.235
Tril	0	0.376258	0.792	0.325	0	3	2.437
Lmo4	0	0.374305	0.997	0.733	0	3	1.36
Enho	0	0.372222	0.77	0.268	0	3	2.873
Plp1	0	0.372185	0.996	0.622	0	3	1.601
Fuca1	0	0.360952	0.886	0.443	0	3	2
Nek6	0	0.360436	0.698	0.235	0	3	2.97
Gpx4	0	0.356474	0.997	0.872	0	3	1.143
Mxi1	0	0.355664	0.767	0.303	0	3	2.531
Art3	0	0.354134	0.977	0.563	0	3	1.735
Chpf	0	0.353525	0.77	0.286	0	3	2.692
Sat2	0	0.352066	0.808	0.341	0	3	2.37
Metrn	0	0.351536	0.812	0.334	0	3	2.431
Lpar1	0	0.351069	0.983	0.559	0	3	1.758
Htra1	0	0.350681	0.992	0.679	0	3	1.461
Tmem208	0	0.347541	0.891	0.449	0	3	1.984
2023-09-10	0	0.347112	0.834	0.357	0	3	2.336
Plekhb1	0	0.344774	0.964	0.537	0	3	1.795
Snca	0	0.343911	0.883	0.386	0	3	2.288
Cadm1	0	0.341966	0.795	0.3	0	3	2.65
Mt-co2	0	0.339953	0.999	0.997	0	3	1.002
Nme3	0	0.338147	0.888	0.437	0	3	2.032
Sox2	0	0.338032	0.952	0.513	0	3	1.856
Mt-co3	0	0.33727	1	0.999	0	3	1.001
Pank3	0	0.33598	0.769	0.32	0	3	2.403
Mien1	0	0.335746	0.902	0.455	0	3	1.982
Ncam2	0	0.334021	0.683	0.228	0	3	2.996
Tnc	0	0.331403	0.692	0.222	0	3	3.117
Zdhhc2	0	0.330867	0.814	0.331	0	3	2.459
Jag1	0	0.330066	0.78	0.331	0	3	2.356
Tmem254	0	0.329012	0.632	0.205	0	3	3.083
Hist3h2ba	0	0.328543	0.851	0.391	0	3	2.176
RGD1562987	0	0.328157	0.919	0.491	0	3	1.872
Asah1	0	0.328126	0.864	0.418	0	3	2.067
Syt11	0	0.318497	0.848	0.356	0	3	2.382
Slc13a3	0	0.317917	0.508	0.117	0	3	4.342
Ldlr	0	0.316032	0.801	0.348	0	3	2.302
Dpp7	0	0.314991	0.836	0.395	0	3	2.116
Aig1	0	0.313413	0.759	0.295	0	3	2.573
Pla2g16	0	0.313149	0.957	0.565	0	3	1.694
Fth1	0	0.312761	1	0.999	0	3	1.001
Gpm6a	0	0.311499	0.679	0.224	0	3	3.031
Resp18	0	0.309263	0.695	0.238	0	3	2.92
Atp1b2	0	0.308373	0.885	0.427	0	3	2.073
Trim2	0	0.308028	0.824	0.353	0	3	2.334
Sparc	0	0.30754	1	0.912	0	3	1.096
Mmp14	0	0.307504	0.668	0.236	0	3	2.831
Ednrb	0	0.306572	0.905	0.438	0	3	2.066
Nr2f1	0	0.306142	0.871	0.403	0	3	2.161
Tvp23b	0	0.306117	0.817	0.356	0	3	2.295
Mt-cyb	0	0.304745	1	0.992	0	3	1.008
Rnf5	0	0.303715	0.818	0.375	0	3	2.181
Mt-nd3	0	0.303147	0.995	0.893	0	3	1.114
Bace2	0	0.302627	0.725	0.283	0	3	2.562
Megf10	0	0.299794	0.636	0.204	0	3	3.118
Nrxn1	0	0.299701	0.6	0.165	0	3	3.636
Papss1	0	0.298798	0.872	0.435	0	3	2.005
Taf13	0	0.298747	0.86	0.401	0	3	2.145
Aacs	0	0.297394	0.545	0.148	0	3	3.682
Btd	0	0.29409	0.714	0.285	0	3	2.505
LOC108348175	0	0.29295	0.95	0.553	0	3	1.718
Lss	0	0.291338	0.597	0.185	0	3	3.227
Mt-nd4	0	0.288999	0.999	0.986	0	3	1.013
Srebf1	0	0.28515	0.697	0.258	0	3	2.702
Eepd1	0	0.284807	0.767	0.335	0	3	2.29
Ncam1	0	0.284692	0.737	0.285	0	3	2.586
Pcyt2	0	0.280818	0.647	0.23	0	3	2.813
Dars	0	0.279661	0.747	0.314	0	3	2.379
Kctd1	0	0.278216	0.612	0.201	0	3	3.045
Rida	0	0.277886	0.713	0.287	0	3	2.484
Stk39	0	0.268483	0.767	0.337	0	3	2.276
AY172581.9	0	0.265282	0.999	0.99	0	3	1.009
Lrrc4b	0	0.265116	0.596	0.193	0	3	3.088
Slc27a1	0	0.265033	0.742	0.308	0	3	2.409
Acss2	0	0.263202	0.622	0.218	0	3	2.853
Tspan13	0	0.262292	0.697	0.278	0	3	2.507
Schip1	0	0.256349	0.76	0.316	0	3	2.405
Anxa4	0	0.256071	0.826	0.397	0	3	2.081
Lmbrd1	0	0.252566	0.811	0.383	0	3	2.117
Nudt2	0	0.249675	0.838	0.405	0	3	2.069
Cst3	0	0.247087	1	0.986	0	3	1.014
AABR07031491.2	0	0.246454	0.904	0.489	0	3	1.849
Casc4	0	0.23666	0.742	0.312	0	3	2.378
Mt-nd2	0	0.235636	0.999	0.989	0	3	1.01
Mt-nd1	0	0.232047	0.999	0.984	0	3	1.015
Agpat3	0	0.226559	0.671	0.266	0	3	2.523
Mapk8ip1	0	0.224504	0.723	0.303	0	3	2.386
Comtd1	0	0.2229	0.613	0.229	0	3	2.677
Plekha4	0	0.216859	0.982	0.611	0	3	1.607
Clstn1	0	0.209442	0.853	0.444	0	3	1.921
Mt-co1	0	0.205687	1	0.991	0	3	1.009
Gamt	0	0.205333	0.809	0.39	0	3	2.074
Vwa1	0	0.204556	0.964	0.596	0	3	1.617
Adgrg1	0	0.201041	0.927	0.512	0	3	1.811
Efemp1	0	0.198822	0.734	0.302	0	3	2.43
Nme1	0	0.198224	0.868	0.456	0	3	1.904
Tns3	0	0.197506	0.859	0.444	0	3	1.935
Sec11c	0	0.1972	0.861	0.445	0	3	1.935
Kif21a	0	0.196454	0.771	0.359	0	3	2.148
Paqr6	0	0.194398	0.687	0.295	0	3	2.329
Mt-atp6	0	0.187092	0.999	0.998	0	3	1.001
Dmd	0	0.184265	0.851	0.432	0	3	1.97
Cotl1	0	0.179205	0.918	0.518	0	3	1.772
Pdlim4	0	0.170394	0.931	0.513	0	3	1.815
Igsf11	0	0.165772	0.718	0.324	0	3	2.216
Igfbp5	0	0.164663	0.681	0.247	0	3	2.757
Dhcr24	0	0.164134	0.66	0.275	0	3	2.4
Ppp1r1c	0	0.164121	0.68	0.266	0	3	2.556
Kif1a	0	0.156868	0.587	0.23	0	3	2.552
Scg3	0	0.141311	0.731	0.311	0	3	2.35
Sox10	0	0.131799	0.653	0.276	0	3	2.366
Mfsd2a	0	0.127872	0.627	0.223	0	3	2.812
Plpp3	0	0.124585	0.936	0.58	0	3	1.614
Epdr1	0	0.121191	0.63	0.269	0	3	2.342
Pfkm	0	0.114821	0.583	0.247	0	3	2.36
Abi3bp	0	0.114356	0.491	0.158	0	3	3.108
Scrn1	0	0.089425	0.559	0.24	0	3	2.329
Cald1	0	0.0890407	0.975	0.652	0	3	1.495
Arl3	0	0.0812066	0.879	0.525	0	3	1.674
Cd63	0	0.0796138	0.999	0.918	0	3	1.088
Vim	0	0.0791873	1	0.961	0	3	1.041
Mxra8	0	0.0786958	0.679	0.331	0	3	2.051
Nid1	0	0.0757974	0.652	0.292	0	3	2.233
Cd9	0	0.0748746	0.999	0.812	0	3	1.23
Pam16	0	0.0649485	0.681	0.347	0	3	1.963
LOC108348172.1	0	0.0392278	0.822	0.452	0	3	1.819
Epas1	0	0.0369416	0.948	0.608	0	3	1.559
Sdc2	0	0.034294	0.568	0.271	0	3	2.096
Bnip3	0	0.0250161	0.668	0.342	0	3	1.953
Rtn1	0	0.0148398	0.576	0.245	0	3	2.351
Sdf2	0	0.0100321	0.82	0.492	0	3	1.667
Bsg	4.94065645841247e-324	0.351538	0.999	0.842	1.6117903564279e-319	3	1.186
Rnf13	4.94065645841247e-324	0.198529	0.77	0.366	1.6117903564279e-319	3	2.104
Psph	4.94065645841247e-324	0.196093	0.597	0.228	1.6117903564279e-319	3	2.618
Itfg1	4.94065645841247e-324	0.168834	0.75	0.361	1.6117903564279e-319	3	2.078
Trappc3	9.88131291682493e-324	0.280452	0.879	0.456	3.2235807128558e-319	3	1.928
Selenos	1.48219693752374e-323	0.331514	0.929	0.517	4.8353710692837e-319	3	1.797
Sptssa	1.23516411460312e-322	0.389598	0.953	0.551	4.02947589106975e-318	3	1.73
Slc44a1	2.47032822920623e-322	0.164244	0.951	0.593	8.05895178213949e-318	3	1.604
Cetn2	5.92878775009496e-322	0.227188	0.819	0.408	1.93414842771348e-317	3	2.007
Ddr1	9.93071948140906e-322	0.151382	0.512	0.186	3.23969861642008e-317	3	2.753
Lsamp	1.71243152848576e-320	0.236596	0.505	0.148	5.5864653753791e-316	3	3.412
Tspan6	4.55627338594798e-320	0.306679	0.851	0.419	1.48639306669781e-315	3	2.031
Arl8a	6.04835163638854e-320	0.0386389	0.751	0.413	1.97315375433903e-315	3	1.818
Pip4p2	6.16297486622371e-320	0.182977	0.524	0.182	2.01054729060816e-315	3	2.879
Prkcsh	3.00703174028358e-319	0.198679	0.794	0.396	9.80983964632712e-315	3	2.005
Ezr	3.15149653512756e-319	0.190171	0.848	0.446	1.02811271465466e-314	3	1.901
Selenov	4.09224693137388e-319	0.31552	0.463	0.094	1.3350137164221e-314	3	4.926
Tusc3	5.18981376361021e-319	0.166569	0.688	0.309	1.69307294410256e-314	3	2.227
Itga7	6.19103779490749e-319	0.00651743	0.572	0.29	2.01970225983267e-314	3	1.972
Josd2	1.11329294174346e-318	0.188557	0.707	0.317	3.63189556384968e-314	3	2.23
Crabp2	2.06258573300637e-318	0.403368	0.595	0.175	6.72877343678668e-314	3	3.4
Snapc2	2.23398204620516e-318	0.131948	0.74	0.366	7.28791962933508e-314	3	2.022
2023-09-08	5.81961406433342e-318	0.263325	0.748	0.326	1.89853269620749e-313	3	2.294
Aldh7a1	1.17286293072818e-317	0.246338	0.754	0.34	3.82623073891454e-313	3	2.218
Vegfa	1.32407468603177e-317	0.308132	0.744	0.313	4.31952884824144e-313	3	2.377
Ss18l2	1.65267231235868e-317	0.115999	0.806	0.442	5.39151288460772e-313	3	1.824
Ndrg2	7.02343514843001e-317	0.375217	0.987	0.655	2.29125524847232e-312	3	1.507
Ndufa12	7.58594519038658e-317	0.125728	0.858	0.49	2.47476289945982e-312	3	1.751
Atp6v0b	1.47993767413844e-316	0.091653	0.923	0.586	4.82800067434182e-312	3	1.575
Ndrg1	1.7456325916666e-316	0.17832	0.952	0.588	5.69477720379394e-312	3	1.619
Polr3h	4.02347027611172e-316	0.234446	0.624	0.235	1.31257670817593e-311	3	2.655
Mrps21	5.45947904207491e-316	0.146026	0.75	0.377	1.7810458478961e-311	3	1.989
Lage3	9.41941662628288e-316	0.255044	0.867	0.453	3.07289628599226e-311	3	1.914
Erbb3	1.58334192808329e-315	0.0840895	0.645	0.302	5.16533637198612e-311	3	2.136
Tm2d2	3.90386300097312e-315	0.0768507	0.672	0.338	1.27355722680746e-310	3	1.988
Nudt9	6.76650802360673e-315	0.0761913	0.636	0.314	2.20743791254122e-310	3	2.025
Gja1	6.80733651175332e-315	0.207898	0.655	0.271	2.22075739022929e-310	3	2.417
Tmem160	1.24634716500406e-314	0.127718	0.728	0.365	4.06595835639274e-310	3	1.995
Acly	1.37499002729703e-314	0.152345	0.741	0.358	4.48562996605111e-310	3	2.07
Slc25a33	1.53535058885027e-314	0.224501	0.671	0.275	5.00877422600622e-310	3	2.44
LOC103694872	2.0726616396066e-314	0.218538	0.688	0.291	6.7616440668886e-310	3	2.364
Polr2k	2.23525372769977e-314	0.0522697	0.765	0.428	7.29206823587497e-310	3	1.787
Mrpl20	2.6754788612842e-314	0.0481948	0.84	0.507	8.72821468916745e-310	3	1.657
Etv1	2.82823647635411e-314	0.0989777	0.759	0.391	9.22655585681001e-310	3	1.941
Rhbdf1	5.3879165556731e-314	0.233614	0.585	0.204	0	3	2.868
Col16a1	8.33093019097874e-314	0.116163	0.705	0.346	0	3	2.038
Avpi1	1.05289944769752e-313	0.130341	0.696	0.338	0	3	2.059
Ldhb	1.09752290920754e-313	0.254794	0.975	0.635	0	3	1.535
Ndufa2	1.48966252619832e-313	0.197039	0.901	0.513	0	3	1.756
Pcbp4	1.94951742217461e-313	0.0221251	0.835	0.495	0	3	1.687
Lgalsl	2.13292625702407e-313	0.190885	0.747	0.347	0	3	2.153
Gaa	2.67650433450206e-313	0.148086	0.469	0.161	0	3	2.913
Slc39a7	8.0334865381228e-313	0.0911489	0.788	0.435	2.62076e-308	3	1.811
Ugt8	9.41814889074235e-313	0.0591143	0.442	0.17	3.07248e-308	3	2.6
Ppic	1.10558085747812e-312	0.136428	0.7	0.336	3.60674e-308	3	2.083
Trappc2l	1.30067956837559e-312	0.0166626	0.635	0.344	4.24321e-308	3	1.846
Atp6v0d1	1.7224366199801e-312	0.0097839	0.647	0.354	5.6191e-308	3	1.828
Atp6v1d	2.66605019760178e-312	0.118965	0.73	0.368	8.69746e-308	3	1.984
Niban1	3.77668140634475e-312	0.0647344	0.634	0.311	1.23207e-307	3	2.039
Vdac1	4.18813356268787e-312	0.132654	0.731	0.363	1.36629e-307	3	2.014
Rtca	6.21300868438296e-312	0.0949227	0.674	0.335	2.02687e-307	3	2.012
Erp29	1.05543792821344e-311	0.297532	0.909	0.503	3.44316e-307	3	1.807
Emc7	2.54443253666435e-311	0.391022	0.949	0.565	8.3007e-307	3	1.68
Hes6	1.03280790918724e-310	0.309324	0.653	0.237	3.36933e-306	3	2.755
Mical1	1.52362856751077e-310	0.227518	0.576	0.203	4.97053e-306	3	2.837
Mid1ip1	1.92130508479568e-310	0.201094	0.887	0.491	6.26787e-306	3	1.807
Pnkd	1.92533029091912e-310	0.0681115	0.76	0.421	6.28101e-306	3	1.805
Samd9	3.25555363000166e-310	0.362351	0.79	0.356	1.06206e-305	3	2.219
Emc4	8.52492458807531e-310	0.146454	0.705	0.339	2.78109e-305	3	2.08
Slc1a4	0	0.312099	0.551	0.159	9.98491e-305	3	3.465
Tpgs1	0	0.062832	0.64	0.326	1.1429e-304	3	1.963
Mmp15	0	0.177142	0.669	0.292	3.3287e-304	3	2.291
Tmbim4	5.79979e-308	0.0142713	0.761	0.448	1.89206e-303	3	1.699
Mdh1	5.91566e-308	0.0706029	0.78	0.437	1.92987e-303	3	1.785
Tlcd1	8.48829e-308	0.310826	0.544	0.154	2.76914e-303	3	3.532
Cyb5a	1.74421e-307	0.210186	0.957	0.606	5.69014e-303	3	1.579
Gadd45gip1	3.31759e-307	0.0762149	0.686	0.356	1.0823e-302	3	1.927
Slc25a39	4.25435e-307	0.080814	0.629	0.31	1.3879e-302	3	2.029
Gcsh	6.06236e-307	0.274025	0.646	0.244	1.97772e-302	3	2.648
Igtp	6.93936e-307	0.334825	0.869	0.445	2.26383e-302	3	1.953
Mrps25	1.18053e-306	0.113007	0.64	0.307	3.85124e-302	3	2.085
Galnt2	1.51084e-306	0.109964	0.728	0.373	4.92882e-302	3	1.952
Phpt1	1.57897e-306	0.1651	0.844	0.466	5.15106e-302	3	1.811
Ndufs4	2.41205e-306	0.00982941	0.757	0.447	7.86882e-302	3	1.694
Baalc	2.71011e-306	0.283263	0.545	0.161	8.8412e-302	3	3.385
Lgi1	6.38072e-306	0.153508	0.395	0.11	2.08158e-301	3	3.591
Itm2c	8.44469e-306	0.401089	0.98	0.663	2.75491e-301	3	1.478
Rcn2	1.20236e-305	0.309461	0.924	0.523	3.92246e-301	3	1.767
Gng10	1.87216e-305	0.00683516	0.904	0.59	6.10755e-301	3	1.532
Abcd3	3.0373e-305	0.206356	0.645	0.264	9.90857e-301	3	2.443
Atp5me	3.14381e-305	0.077059	0.766	0.424	1.02561e-300	3	1.807
Psmb7	4.42598e-305	0.00168504	0.724	0.421	1.44389e-300	3	1.72
Ndfip2	1.02625e-304	0.0497968	0.812	0.478	3.34792e-300	3	1.699
Pea15	1.78974e-304	0.081932	0.815	0.463	5.83866e-300	3	1.76
Tmem141	1.11284e-303	0.17861	0.505	0.175	3.63042e-299	3	2.886
Aga	1.61862e-303	0.22651	0.847	0.447	5.28044e-299	3	1.895
Phb	2.08849e-303	0.0597742	0.788	0.455	6.81327e-299	3	1.732
Phlda3	2.49359e-303	0.285087	0.96	0.593	8.13484e-299	3	1.619
Abat	2.54847e-303	0.291596	0.549	0.158	8.31387e-299	3	3.475
Hacd3	3.49351e-303	0.0785009	0.471	0.194	1.13969e-298	3	2.428
AABR07015507.1	3.9132e-303	0.130034	0.587	0.256	1.2766e-298	3	2.293
Txndc15	3.98599e-303	0.171486	0.778	0.401	1.30035e-298	3	1.94
Tmem205	5.29272e-303	0.159667	0.795	0.418	1.72664e-298	3	1.902
Sdhb	5.40271e-303	0.00432968	0.791	0.486	1.76252e-298	3	1.628
Mageh1	6.10645e-303	0.260974	0.726	0.317	1.99211e-298	3	2.29
Rap1gap	6.55523e-303	0.153764	0.5	0.179	2.13851e-298	3	2.793
Rab6a	1.03308e-302	0.0127302	0.766	0.448	3.37021e-298	3	1.71
Wipi1	2.22006e-302	0.195998	0.574	0.217	7.24249e-298	3	2.645
Mrpl27	3.23366e-302	0.0672445	0.759	0.422	1.05492e-297	3	1.799
Ubl3	6.25762e-302	0.170408	0.909	0.535	2.04142e-297	3	1.699
Mpc2	6.64172e-302	0.234677	0.719	0.32	2.16673e-297	3	2.247
Evi5	1.08107e-301	0.293285	0.941	0.553	3.52676e-297	3	1.702
Sdc4	1.12506e-301	0.0642526	0.959	0.63	3.67029e-297	3	1.522
Tceal8	1.58753e-301	0.314927	0.905	0.497	5.17899e-297	3	1.821
Ebp	1.62553e-301	0.311001	0.617	0.212	5.30298e-297	3	2.91
Adgrg6	2.07472e-301	0.119071	0.629	0.286	6.76834e-297	3	2.199
Gpx8	3.1565e-301	0.196338	0.844	0.456	1.02974e-296	3	1.851
Tmem256	4.59221e-301	0.2667	0.89	0.485	1.49812e-296	3	1.835
Gtf2h5	6.02452e-301	0.238273	0.9	0.511	1.96538e-296	3	1.761
LOC103694877	6.78835e-301	0.317341	0.927	0.534	2.21456e-296	3	1.736
Nabp2	3.17657e-300	0.0880268	0.738	0.397	1.03629e-295	3	1.859
Oat	3.61861e-300	0.204964	0.827	0.432	1.1805e-295	3	1.914
Idh2	1.46515e-299	0.16281	0.665	0.303	4.77974e-295	3	2.195
Cfap36	1.68524e-299	0.0799544	0.629	0.311	5.49776e-295	3	2.023
Ccs	2.75193e-299	0.0876722	0.762	0.42	8.97761e-295	3	1.814
Mtch1	3.5354e-299	0.351148	0.981	0.65	1.15335e-294	3	1.509
Snx5	3.68045e-299	0.283726	0.829	0.415	1.20067e-294	3	1.998
Cxcr4	3.8615e-299	0.152986	0.371	0.093	1.25974e-294	3	3.989
Hadh	4.02729e-299	0.256361	0.672	0.273	1.31382e-294	3	2.462
Sigmar1	7.15157e-299	0.092691	0.627	0.299	2.33306e-294	3	2.097
Cd81	1.00629e-298	0.442914	0.989	0.737	3.28283e-294	3	1.342
Sirt2	1.16518e-298	0.186422	0.755	0.372	3.80116e-294	3	2.03
Mdfic	1.20187e-298	0.224987	0.794	0.392	3.92086e-294	3	2.026
Mrps14	3.89591e-298	0.0869609	0.65	0.327	1.27096e-293	3	1.988
Polr2f	4.43034e-298	0.111951	0.789	0.435	1.44531e-293	3	1.814
Hagh	4.99397e-298	0.108932	0.545	0.238	1.62918e-293	3	2.29
Kdelr1	5.24907e-298	0.144453	0.748	0.382	1.7124e-293	3	1.958
Marcks	5.82723e-298	0.196418	0.99	0.688	1.90102e-293	3	1.439
Lamtor4	1.0727e-297	0.0658853	0.933	0.611	3.49946e-293	3	1.527
Ndufb6	1.86455e-297	0.113752	0.779	0.423	6.08273e-293	3	1.842
S100a13	2.2784e-297	0.144294	0.811	0.44	7.43281e-293	3	1.843
B3gat3	2.61272e-297	0.162284	0.646	0.288	8.52349e-293	3	2.243
Pgf	3.71105e-297	0.180418	0.436	0.127	1.21066e-292	3	3.433
Lamp1	4.34813e-297	0.362732	0.983	0.661	1.41849e-292	3	1.487
Ptpra	4.72422e-297	0.10529	0.713	0.369	1.54118e-292	3	1.932
Psma4	6.03909e-297	0.0305982	0.9	0.583	1.97013e-292	3	1.544
Itpr3	1.03423e-296	0.224829	0.691	0.304	3.37396e-292	3	2.273
Ndufs2	1.71961e-296	0.0435011	0.85	0.527	5.60988e-292	3	1.613
Fam102a	2.37932e-296	0.16165	0.583	0.238	7.76204e-292	3	2.45
Zfp24	3.04167e-296	0.371892	0.857	0.429	9.92285e-292	3	1.998
Ghitm	4.17111e-296	0.0225133	0.683	0.382	1.36074e-291	3	1.788
Tmem147	4.25517e-296	0.228102	0.808	0.408	1.38816e-291	3	1.98
Timm13	6.52262e-296	0.175947	0.921	0.56	2.12788e-291	3	1.645
Ccdc47	6.6766e-296	0.171338	0.838	0.457	2.17811e-291	3	1.834
Ralgds	9.978e-296	0.228477	0.496	0.153	3.25512e-291	3	3.242
RGD1559909	1.55526e-295	0.230591	0.776	0.376	5.07373e-291	3	2.064
Cnn3	1.66663e-295	0.174256	0.991	0.719	5.43706e-291	3	1.378
Mrps23	1.93483e-295	0.0320602	0.704	0.4	6.31201e-291	3	1.76
Arl6ip5	2.00466e-295	0.055924	0.815	0.479	6.53981e-291	3	1.701
Insc	4.96433e-295	0.148571	0.444	0.146	1.61951e-290	3	3.041
Pip4p1	7.68665e-295	0.180671	0.531	0.196	2.50762e-290	3	2.709
Egr2	8.77471e-295	0.0169766	0.802	0.451	2.86257e-290	3	1.778
Pcdh9	1.09333e-294	0.134276	0.627	0.275	3.56676e-290	3	2.28
Polr2j	1.92853e-294	0.0533748	0.708	0.393	6.29144e-290	3	1.802
Ndufb3	2.01591e-294	0.0381695	0.719	0.405	6.57651e-290	3	1.775
Acadl	1.10501e-293	0.106569	0.805	0.452	3.60488e-289	3	1.781
Cd82	1.12722e-293	0.07458	0.555	0.253	3.67732e-289	3	2.194
Arl2	1.40112e-293	0.109086	0.569	0.254	4.57087e-289	3	2.24
Hsbp1	2.00852e-293	0.134003	0.865	0.505	6.55241e-289	3	1.713
Trappc2b	2.38193e-293	0.0376974	0.529	0.255	7.77058e-289	3	2.075
Syt3	2.81255e-293	0.190341	0.491	0.162	9.17538e-289	3	3.031
2023-03-02	5.3778e-293	0.0121169	0.802	0.488	1.7544e-288	3	1.643
Cope	5.80264e-293	0.0792615	0.82	0.48	1.89299e-288	3	1.708
Eci3	5.95731e-293	0.21054	0.767	0.378	1.94345e-288	3	2.029
Psmc2	7.47729e-293	0.0463186	0.778	0.455	2.43931e-288	3	1.71
Clptm1	9.6125e-293	0.11336	0.623	0.292	3.13589e-288	3	2.134
Cfap410	2.01367e-292	0.201751	0.549	0.2	6.5692e-288	3	2.745
Hsd17b10	2.28614e-292	0.179396	0.814	0.434	7.45808e-288	3	1.876
Ak3	3.16408e-292	0.295509	0.892	0.486	1.03222e-287	3	1.835
Chchd1	3.89094e-292	0.0138698	0.597	0.32	1.26934e-287	3	1.866
Lamb1	8.39137e-292	0.0118111	0.654	0.353	2.73752e-287	3	1.853
Ppdpf	1.16533e-291	0.195529	0.906	0.537	3.80167e-287	3	1.687
Ccnl2	2.02043e-291	0.0477744	0.863	0.54	6.59123e-287	3	1.598
Polr1d	3.69534e-291	0.0354565	0.791	0.473	1.20553e-286	3	1.672
Rxrg	5.65854e-291	0.125837	0.573	0.246	1.84598e-286	3	2.329
Saraf	6.8234e-291	0.249585	0.93	0.557	2.226e-286	3	1.67
Tspan18	7.8983e-291	0.275799	0.54	0.167	2.57666e-286	3	3.234
Iah1	8.64412e-291	0.0719676	0.685	0.363	2.81997e-286	3	1.887
Tln2	1.02071e-290	0.167195	0.585	0.239	3.32985e-286	3	2.448
Sdhc	2.45649e-290	0.132961	0.755	0.398	8.0138e-286	3	1.897
Mrps33	2.53666e-290	0.0671274	0.646	0.335	8.27534e-286	3	1.928
Ctnnbip1	3.34536e-290	0.208139	0.711	0.327	1.09136e-285	3	2.174
Ufc1	5.68655e-290	0.115024	0.778	0.424	1.85512e-285	3	1.835
Bcl2	1.4496e-289	0.205528	0.754	0.364	4.72905e-285	3	2.071
Tspan31	1.46371e-289	0.0874177	0.794	0.455	4.77505e-285	3	1.745
Add3	1.82038e-289	0.0138902	0.727	0.412	5.93864e-285	3	1.765
Bad	3.40362e-289	0.145428	0.629	0.289	1.11036e-284	3	2.176
Dynlt1	3.84905e-289	0.13744	0.782	0.419	1.25568e-284	3	1.866
Reln	4.11201e-289	0.162969	0.53	0.201	1.34146e-284	3	2.637
Ctnna1	4.65345e-289	0.193315	0.916	0.545	1.5181e-284	3	1.681
RGD1309730	8.16898e-289	0.151098	0.578	0.243	2.66497e-284	3	2.379
Uqcrc2	9.8534e-289	0.0691155	0.737	0.409	3.21447e-284	3	1.802
Gdpd2	1.10703e-288	0.246496	0.437	0.106	3.61147e-284	3	4.123
Lrp1	1.11264e-288	0.000815025	0.452	0.212	3.62978e-284	3	2.132
Etfb	1.21563e-288	0.0986114	0.806	0.459	3.96576e-284	3	1.756
Svbp	1.28064e-288	0.0785909	0.542	0.251	4.17782e-284	3	2.159
Washc3	1.34485e-288	0.03884	0.595	0.309	4.3873e-284	3	1.926
Trmt112	1.35899e-288	0.0185563	0.759	0.452	4.43343e-284	3	1.679
Gstm2	1.67031e-288	0.128	0.559	0.239	5.44905e-284	3	2.339
Gas2l3	2.51482e-288	0.122961	0.539	0.216	8.20411e-284	3	2.495
Fkbp8	2.85374e-288	0.0117939	0.763	0.458	9.30974e-284	3	1.666
Ndufb5	2.8597e-288	0.03284	0.895	0.588	9.32919e-284	3	1.522
Laptm4b	5.25513e-288	0.0295451	0.669	0.37	1.71438e-283	3	1.808
Mea1	5.74212e-288	0.0483621	0.669	0.359	1.87325e-283	3	1.864
Sdf4	5.96084e-288	0.118394	0.785	0.433	1.94461e-283	3	1.813
LOC689574	6.1712e-288	0.264425	0.915	0.529	2.01323e-283	3	1.73
C1galt1c1	7.33279e-288	0.206272	0.623	0.256	2.39218e-283	3	2.434
Ube2e3	1.0077e-287	0.126581	0.876	0.524	3.28742e-283	3	1.672
Lrp10	1.36277e-287	0.185079	0.684	0.312	4.44576e-283	3	2.192
Atxn7l3b	1.55858e-287	0.0213526	0.859	0.544	5.08455e-283	3	1.579
Hacd2	2.89859e-287	0.209298	0.683	0.305	9.45606e-283	3	2.239
Fxyd3	3.04443e-287	0.0609793	0.449	0.182	9.93185e-283	3	2.467
Ctsd	3.21811e-287	0.0698442	0.883	0.548	1.04984e-282	3	1.611
Hibadh	3.39723e-287	0.16527	0.635	0.281	1.10828e-282	3	2.26
Ctsf	7.1571e-287	0.0938908	0.687	0.356	2.33486e-282	3	1.93
Cops6	8.90223e-287	0.0686775	0.72	0.393	2.90417e-282	3	1.832
Il11ra1	1.14432e-286	0.0351059	0.568	0.291	3.73312e-282	3	1.952
Jam3	1.46037e-286	0.155332	0.854	0.488	4.76416e-282	3	1.75
Chchd3	1.65408e-286	0.0465789	0.744	0.428	5.39611e-282	3	1.738
Pde4b	1.84824e-286	0.39231	0.787	0.358	6.0295e-282	3	2.198
Mrpl17	2.113e-286	0.0119412	0.796	0.488	6.89323e-282	3	1.631
Ntpcr	3.77366e-286	0.101741	0.461	0.186	1.23108e-281	3	2.478
Mrpl14	3.79176e-286	0.0586506	0.576	0.288	1.23699e-281	3	2
Etfa	4.22221e-286	0.0464688	0.608	0.313	1.37741e-281	3	1.942
Zfp706	1.21623e-285	0.0990268	0.906	0.567	3.96771e-281	3	1.598
Snapin	1.62706e-285	0.0789051	0.649	0.33	5.30795e-281	3	1.967
Mrps7	4.44013e-285	0.100556	0.754	0.414	1.4485e-280	3	1.821
Ndufv2	7.00513e-285	0.0344496	0.9	0.581	2.28529e-280	3	1.549
Psmb6	7.53105e-285	0.00485391	0.782	0.483	2.45685e-280	3	1.619
Cfap20	9.5464e-285	0.0048486	0.839	0.531	3.11432e-280	3	1.58
Ndufs3	9.55411e-285	0.0636748	0.66	0.351	3.11684e-280	3	1.88
Mapk3	1.00816e-284	0.0378129	0.851	0.525	3.28893e-280	3	1.621
Pygl	1.40128e-284	0.192045	0.468	0.147	4.57141e-280	3	3.184
Tmem14c	1.51589e-284	0.0480019	0.722	0.408	4.9453e-280	3	1.77
Mrpl34	1.79301e-284	0.122282	0.659	0.322	5.84935e-280	3	2.047
Slc1a3	1.80331e-284	0.277001	0.566	0.189	5.88295e-280	3	2.995
Hint2	1.95497e-284	0.111126	0.635	0.307	6.3777e-280	3	2.068
Rer1	3.27709e-284	0.0183763	0.708	0.414	1.06908e-279	3	1.71
Ndufb7	4.25155e-284	0.096707	0.902	0.57	1.38698e-279	3	1.582
Pik3r1	5.23834e-284	0.0990476	0.868	0.515	1.7089e-279	3	1.685
Pdrg1	5.60246e-284	0.0829462	0.725	0.396	1.82769e-279	3	1.831
Tmed7	7.53356e-284	0.133884	0.81	0.451	2.45767e-279	3	1.796
Psmd8	8.63395e-284	0.0431792	0.793	0.476	2.81666e-279	3	1.666
S100a1	9.90467e-284	0.227809	0.506	0.16	3.2312e-279	3	3.163
Ndufa6	1.01376e-283	0.0220697	0.819	0.512	3.3072e-279	3	1.6
LOC100361543	1.02751e-283	0.128739	0.697	0.349	3.35205e-279	3	1.997
Anapc5	1.12794e-283	0.0108396	0.664	0.377	3.67968e-279	3	1.761
Acyp2	1.27181e-283	0.139188	0.523	0.208	4.14901e-279	3	2.514
Cers2	2.08233e-283	0.197401	0.745	0.368	6.79318e-279	3	2.024
Hsd17b4	2.67899e-283	0.0887338	0.605	0.292	8.73968e-279	3	2.072
Sar1b	3.21072e-283	0.199947	0.869	0.491	1.04743e-278	3	1.77
Aph1b	3.22994e-283	0.0885557	0.797	0.457	1.0537e-278	3	1.744
Mpst	3.6817e-283	0.182096	0.574	0.231	1.20108e-278	3	2.485
Plbd2	3.70703e-283	0.0907941	0.654	0.332	1.20934e-278	3	1.97
Mrpl18	5.24092e-283	0.0288303	0.654	0.361	1.70975e-278	3	1.812
Tfg	8.85505e-283	0.0678719	0.58	0.285	2.88878e-278	3	2.035
Amotl2	1.44319e-282	0.0394011	0.617	0.307	4.70812e-278	3	2.01
Slc35a2	1.67482e-282	0.259853	0.516	0.158	5.46376e-278	3	3.266
Ctsa	2.40574e-282	0.0332183	0.775	0.461	7.84823e-278	3	1.681
Ap2s1	4.33301e-282	0.0610109	0.615	0.311	1.41356e-277	3	1.977
St3gal4	4.92718e-282	0.240892	0.822	0.427	1.60739e-277	3	1.925
Emc6	1.18204e-281	0.000166685	0.72	0.431	3.85616e-277	3	1.671
Spire1	1.21682e-281	0.0405394	0.701	0.382	3.96964e-277	3	1.835
Gprc5c	1.28666e-281	0.179202	0.387	0.104	4.19746e-277	3	3.721
Atraid	2.63226e-281	0.175691	0.616	0.267	8.58722e-277	3	2.307
Adi1	2.89514e-281	0.155405	0.599	0.261	9.44482e-277	3	2.295
Mrps18a	5.39631e-281	0.0845516	0.578	0.278	1.76044e-276	3	2.079
Glod4	9.59761e-281	0.0406943	0.631	0.34	3.13103e-276	3	1.856
Erlec1	1.28132e-280	0.124614	0.677	0.334	4.18006e-276	3	2.027
Shank2	1.43816e-280	0.252947	0.52	0.161	4.69172e-276	3	3.23
Egflam	1.73617e-280	0.094156	0.461	0.186	5.66392e-276	3	2.478
Glo1	2.14483e-280	0.0845762	0.851	0.517	6.99707e-276	3	1.646
Rilpl2	2.68629e-280	0.143733	0.652	0.306	8.7635e-276	3	2.131
LOC361985	2.73362e-280	0.0987754	0.68	0.353	8.91789e-276	3	1.926
Hyi	3.91474e-280	0.0428728	0.503	0.242	1.27711e-275	3	2.079
Atp6ap2	6.8527e-280	0.206765	0.833	0.453	2.23556e-275	3	1.839
Rab5c	7.37619e-280	0.0750461	0.885	0.561	2.40633e-275	3	1.578
Tex264	7.80852e-280	0.199829	0.7	0.326	2.54737e-275	3	2.147
Leprot	8.47756e-280	0.118684	0.747	0.398	2.76563e-275	3	1.877
Fam104a	2.12479e-279	0.119041	0.743	0.396	6.9317e-275	3	1.876
Srpra	2.20368e-279	0.0703191	0.782	0.453	7.18907e-275	3	1.726
Sbds	3.75048e-279	0.0898838	0.82	0.48	1.22352e-274	3	1.708
Mesd	3.93532e-279	0.156157	0.864	0.501	1.28382e-274	3	1.725
Gps1	6.06889e-279	0.0434625	0.576	0.294	1.97986e-274	3	1.959
Glrx5	8.29606e-279	0.00359103	0.768	0.467	2.70642e-274	3	1.645
Ece1	8.66873e-279	0.0729782	0.734	0.404	2.828e-274	3	1.817
Cuta	2.46634e-278	0.107576	0.881	0.54	8.04595e-274	3	1.631
Cyhr1	2.88539e-278	0.0394337	0.512	0.248	9.41302e-274	3	2.065
Rab13	3.68449e-278	0.115416	0.636	0.309	1.20199e-273	3	2.058
Mrps24	3.77509e-278	0.0219788	0.698	0.408	1.23155e-273	3	1.711
Rab34	5.40709e-278	0.130161	0.69	0.345	1.76396e-273	3	2
Lamtor5	6.61995e-278	0.232119	0.871	0.486	2.15963e-273	3	1.792
Mlf2	8.59394e-278	0.17853	0.829	0.455	2.8036e-273	3	1.822
Brk1	1.29714e-277	0.123832	0.9	0.559	4.23166e-273	3	1.61
Rad23b	2.48607e-277	0.0265885	0.715	0.408	8.11031e-273	3	1.752
Wdfy1	3.41412e-277	0.160794	0.622	0.275	1.11379e-272	3	2.262
Cnih1	4.33396e-277	0.044381	0.559	0.279	1.41387e-272	3	2.004
RGD1311703	4.48956e-277	0.00548002	0.887	0.592	1.46463e-272	3	1.498
Rab4b	5.90245e-277	0.0236194	0.432	0.199	1.92556e-272	3	2.171
Decr1	6.35183e-277	0.220376	0.661	0.287	2.07216e-272	3	2.303
Id4	6.99639e-277	0.0687771	0.957	0.638	2.28243e-272	3	1.5
Pigt	7.15431e-277	0.172211	0.566	0.232	2.33395e-272	3	2.44
Pfdn1	9.17983e-277	0.0539584	0.939	0.638	2.99474e-272	3	1.472
Lcat	2.90885e-276	0.267244	0.535	0.172	9.48953e-272	3	3.11
Dhrs4	3.10416e-276	0.1679	0.564	0.229	1.01267e-271	3	2.463
Uqcr10	3.49002e-276	0.0570036	0.842	0.519	1.13855e-271	3	1.622
Notch1	3.97523e-276	0.138483	0.896	0.544	1.29684e-271	3	1.647
Cox6b1	4.88165e-276	0.072258	0.839	0.511	1.59254e-271	3	1.642
Apex1	5.87327e-276	0.161968	0.544	0.217	1.91604e-271	3	2.507
Cops9	5.8881e-276	0.0703545	0.667	0.354	1.92088e-271	3	1.884
Cd47	1.5675e-275	0.14206	0.756	0.401	5.11366e-271	3	1.885
Pigk	2.7086e-275	0.189407	0.649	0.286	8.83625e-271	3	2.269
Adrm1	2.99624e-275	0.024094	0.701	0.407	9.77462e-271	3	1.722
Psmd13	3.41494e-275	0.00210183	0.776	0.484	1.11405e-270	3	1.603
Nucb1	3.49695e-275	0.0648462	0.708	0.391	1.14081e-270	3	1.811
Pttg1ip	3.84906e-275	0.239229	0.853	0.463	1.25568e-270	3	1.842
Acaa2	4.44914e-275	0.190283	0.78	0.404	1.45144e-270	3	1.931
Wdr61	5.97824e-275	0.0903309	0.537	0.248	1.95028e-270	3	2.165
LOC102556337	6.10812e-275	0.0984604	0.653	0.329	1.99265e-270	3	1.985
Hdgf	6.38341e-275	0.130604	0.702	0.354	2.08246e-270	3	1.983
Pgp	1.21662e-274	0.0664434	0.66	0.349	3.96899e-270	3	1.891
Bex3	1.48189e-274	0.1075	0.729	0.385	4.83437e-270	3	1.894
Cox7b	2.19658e-274	0.00405081	0.895	0.597	7.1659e-270	3	1.499
AY172581.24	5.91207e-274	0.110962	1	1	1.92869e-269	3	1
Ppial4d	7.95808e-274	0.0722128	0.782	0.453	2.59616e-269	3	1.726
Med31	9.28547e-274	0.0622986	0.525	0.252	3.0292e-269	3	2.083
Copz1	1.20586e-273	0.082543	0.652	0.338	3.93388e-269	3	1.929
Timm8b	1.50083e-273	0.0508531	0.857	0.545	4.89617e-269	3	1.572
Eci1	1.94064e-273	0.121255	0.853	0.508	6.33095e-269	3	1.679
Mcee	2.03228e-273	0.144101	0.566	0.244	6.6299e-269	3	2.32
Fkbp9	5.56248e-273	0.0829079	0.656	0.338	1.81465e-268	3	1.941
P4hb	7.92894e-273	0.000318078	0.807	0.509	2.58666e-268	3	1.585
Ostf1	1.10029e-272	0.0488818	0.665	0.359	3.58948e-268	3	1.852
Ei24	1.14961e-272	0.0949818	0.547	0.254	3.75038e-268	3	2.154
Siva1	1.17432e-272	0.050332	0.629	0.335	3.831e-268	3	1.878
Ndufb4	1.37306e-272	0.138299	0.833	0.479	4.47933e-268	3	1.739
Rcn3	1.48067e-272	0.0781186	0.569	0.275	4.83039e-268	3	2.069
Psma5	2.27453e-272	0.0485682	0.847	0.532	7.42021e-268	3	1.592
Ccdc107	2.74796e-272	0.102534	0.73	0.395	8.96469e-268	3	1.848
Rpn1	4.77156e-272	0.087443	0.667	0.345	1.55663e-267	3	1.933
Acer3	7.81853e-272	0.123729	0.549	0.235	2.55064e-267	3	2.336
Pgls	9.70486e-272	0.16475	0.787	0.423	3.16602e-267	3	1.861
Cyth2	1.06644e-271	0.00606348	0.695	0.412	3.47906e-267	3	1.687
Isca2	1.24736e-271	0.156773	0.598	0.263	4.06925e-267	3	2.274
Slc35e4	1.34967e-271	0.0639971	0.687	0.371	4.40304e-267	3	1.852
Maged2	2.30004e-271	0.0967567	0.705	0.378	7.50342e-267	3	1.865
Tomm7	2.8218e-271	0.0101269	0.879	0.586	9.20555e-267	3	1.5
Ssr2	2.92786e-271	0.100478	0.854	0.522	9.55155e-267	3	1.636
Fkbp2	3.4037e-271	0.325512	0.97	0.643	1.11039e-266	3	1.509
Nr2c2ap	6.2162e-271	0.23546	0.701	0.318	2.02791e-266	3	2.204
Pdia6	8.7991e-271	0.254771	0.951	0.598	2.87053e-266	3	1.59
Zfp637	1.09453e-270	0.0484081	0.552	0.279	3.57069e-266	3	1.978
Cox5a	1.31913e-270	0.00211335	0.915	0.626	4.3034e-266	3	1.462
Manbal	1.42147e-270	0.0692934	0.52	0.246	4.63727e-266	3	2.114
RGD1308706	2.41403e-270	0.119668	0.735	0.387	7.87529e-266	3	1.899
Atad1	2.89572e-270	0.0833692	0.594	0.295	9.44671e-266	3	2.014
Nit1	6.42233e-270	0.138571	0.639	0.302	2.09516e-265	3	2.116
Ccnd1	6.50151e-270	0.128157	0.846	0.482	2.12099e-265	3	1.755
Snn	6.636e-270	0.158044	0.661	0.313	2.16486e-265	3	2.112
Psmd2	7.00211e-270	0.0803188	0.736	0.41	2.2843e-265	3	1.795
Chmp5	7.93572e-270	0.224777	0.941	0.591	2.58887e-265	3	1.592
Ndufs8	9.60656e-270	0.165029	0.839	0.48	3.13395e-265	3	1.748
Ergic2	1.08055e-269	0.0338913	0.597	0.321	3.52508e-265	3	1.86
Mettl9	1.09966e-269	0.0922711	0.806	0.471	3.58741e-265	3	1.711
Vps35	2.88792e-269	0.0117538	0.68	0.391	9.42127e-265	3	1.739
Oxa1l	3.98599e-269	0.139453	0.61	0.28	1.30035e-264	3	2.179
Gstt3	4.27179e-269	0.192219	0.519	0.189	1.39359e-264	3	2.746
Cdk2ap1	4.2753e-269	0.00929474	0.723	0.43	1.39473e-264	3	1.681
Rpn2	4.77851e-269	0.157654	0.764	0.408	1.55889e-264	3	1.873
Rab14	4.99042e-269	0.0269119	0.88	0.573	1.62802e-264	3	1.536
Ddah2	5.04589e-269	0.210277	0.949	0.607	1.64612e-264	3	1.563
Cbx5	5.64598e-269	0.157479	0.584	0.252	1.84189e-264	3	2.317
LOC100911713	5.92815e-269	0.103137	0.754	0.417	1.93394e-264	3	1.808
Mgst3	8.00058e-269	0.291634	0.891	0.506	2.61003e-264	3	1.761
Ntan1	8.88425e-269	0.0162678	0.746	0.449	2.89831e-264	3	1.661
Ndufb2	1.6448e-268	0.100347	0.924	0.609	5.36584e-264	3	1.517
Selenok	2.14977e-268	0.287472	0.995	0.767	7.01319e-264	3	1.297
Rala	2.31562e-268	0.0308745	0.614	0.337	7.55425e-264	3	1.822
Bet1	2.48381e-268	0.0529675	0.474	0.224	8.10294e-264	3	2.116
Eif2ak2	2.54734e-268	0.142388	0.795	0.436	8.31019e-264	3	1.823
Ptov1	2.67145e-268	0.186202	0.916	0.564	8.71506e-264	3	1.624
Clcn3	3.15959e-268	0.129722	0.492	0.195	1.03075e-263	3	2.523
LOC100910944	5.3446e-268	0.108835	0.829	0.491	1.74357e-263	3	1.688
Mpc1	5.6262e-268	0.253183	0.968	0.637	1.83544e-263	3	1.52
Tmem50a	6.08904e-268	0.0050908	0.735	0.443	1.98643e-263	3	1.659
Ostc	1.00182e-267	0.0980075	0.759	0.422	3.26823e-263	3	1.799
Ptpmt1	1.69887e-267	0.0538544	0.698	0.392	5.54224e-263	3	1.781
Drap1	2.1296e-267	0.0970471	0.865	0.538	6.94741e-263	3	1.608
Acox1	3.00201e-267	0.121887	0.685	0.345	9.79345e-263	3	1.986
Tmem42	3.53848e-267	0.075579	0.505	0.233	1.15436e-262	3	2.167
Mrps36	5.7276e-267	0.0862608	0.56	0.267	1.86851e-262	3	2.097
Ndufa11	9.35688e-267	0.0522051	0.882	0.572	3.05249e-262	3	1.542
Polr2g	3.82697e-266	0.0441944	0.479	0.226	1.24847e-261	3	2.119
Puf60	4.45666e-266	0.0424821	0.861	0.548	1.4539e-261	3	1.571
Ddost	5.17607e-266	0.140675	0.746	0.399	1.68859e-261	3	1.87
Dhrs7	6.37758e-266	0.0659472	0.645	0.341	2.08056e-261	3	1.891
Dpm2	1.0711e-265	0.144342	0.649	0.31	3.49425e-261	3	2.094
Dera	2.29766e-265	0.133639	0.615	0.287	7.49565e-261	3	2.143
Tmem9b	2.376e-265	0.128672	0.68	0.348	7.75122e-261	3	1.954
Tkt	2.50013e-265	0.164602	0.928	0.587	8.15617e-261	3	1.581
Ptpre	2.62505e-265	0.10709	0.43	0.163	8.56369e-261	3	2.638
Mrps6	2.94131e-265	0.0850545	0.824	0.489	9.59543e-261	3	1.685
Gatd3a	3.82351e-265	0.0174643	0.612	0.342	1.24734e-260	3	1.789
Mocs2	4.24676e-265	0.114218	0.631	0.31	1.38542e-260	3	2.035
Prim2	5.30357e-265	0.206082	0.512	0.179	1.73018e-260	3	2.86
Aamp	7.3488e-265	0.0662415	0.8	0.481	2.3974e-260	3	1.663
Afap1l2	8.96384e-265	0.117115	0.542	0.238	2.92427e-260	3	2.277
Cdkn2c	9.05304e-265	0.240541	0.595	0.23	2.95337e-260	3	2.587
Txn2	1.02627e-264	0.0292055	0.622	0.344	3.348e-260	3	1.808
Ube2m	1.58301e-264	0.0151209	0.886	0.592	5.16425e-260	3	1.497
Ltbp3	1.66354e-264	0.103166	0.478	0.199	5.42696e-260	3	2.402
Tmem47	2.90626e-264	0.202086	0.865	0.492	9.48111e-260	3	1.758
Uqcrq	3.87275e-264	0.166018	0.933	0.597	1.26341e-259	3	1.563
Atp6ap1	4.05016e-264	0.143185	0.562	0.244	1.32128e-259	3	2.303
Hikeshi	4.7899e-264	0.0247948	0.657	0.377	1.56261e-259	3	1.743
Atic	5.53333e-264	0.15403	0.474	0.175	1.80514e-259	3	2.709
Dapk3	7.58049e-264	0.0401514	0.577	0.299	2.47298e-259	3	1.93
Pcsk1	8.64194e-264	0.300263	0.609	0.228	2.81926e-259	3	2.671
Trappc4	1.43698e-263	0.0159101	0.393	0.178	4.68785e-259	3	2.208
Psmb3	1.71668e-263	0.0705055	0.953	0.659	5.60032e-259	3	1.446
Igf1	2.78085e-263	0.143147	0.459	0.164	9.07198e-259	3	2.799
Gas7	3.02263e-263	0.0011145	0.635	0.347	9.86072e-259	3	1.83
Kif5c	5.9448e-263	0.0588675	0.387	0.154	1.93937e-258	3	2.513
Ccdc12	6.31509e-263	0.087331	0.55	0.263	2.06017e-258	3	2.091
Itgb1bp1	1.03947e-262	0.0306049	0.541	0.28	3.39105e-258	3	1.932
Sgta	1.09871e-262	0.0711447	0.579	0.29	3.58431e-258	3	1.997
Lysmd2	1.11385e-262	0.0791716	0.548	0.26	3.63373e-258	3	2.108
Gnptg	1.53745e-262	0.110975	0.513	0.226	5.01563e-258	3	2.27
Ddb1	2.24069e-262	0.0591402	0.605	0.314	7.3098e-258	3	1.927
Echdc1	2.29373e-262	0.205303	0.576	0.228	7.48284e-258	3	2.526
Ndfip1	2.73146e-262	0.224086	0.993	0.798	8.91085e-258	3	1.244
Klhl13	5.03748e-262	0.160811	0.496	0.187	1.64338e-257	3	2.652
Ganab	5.14623e-262	0.0647354	0.538	0.265	1.67885e-257	3	2.03
Fam162a	6.01379e-262	0.0126743	0.678	0.395	1.96188e-257	3	1.716
Smarcb1	6.51071e-262	0.0849861	0.547	0.258	2.12399e-257	3	2.12
RGD1308430	7.20582e-262	0.0226678	0.663	0.379	2.35075e-257	3	1.749
Rab2b	7.27826e-262	0.0386837	0.51	0.254	2.37439e-257	3	2.008
Txndc17	7.46512e-262	0.0392529	0.836	0.528	2.43535e-257	3	1.583
Trmt10c	8.8737e-262	0.0489267	0.637	0.338	2.89487e-257	3	1.885
Smim26	9.7284e-262	0.0383215	0.481	0.233	3.1737e-257	3	2.064
Snrnp25	2.0567e-261	0.109685	0.482	0.202	6.70959e-257	3	2.386
Commd4	2.24368e-261	0.0319526	0.589	0.315	7.31956e-257	3	1.87
Bri3	3.25959e-261	0.059484	0.936	0.64	1.06338e-256	3	1.463
Magt1	3.3732e-261	0.136149	0.664	0.327	1.10044e-256	3	2.031
Kank1	3.58805e-261	0.150004	0.586	0.258	1.17053e-256	3	2.271
Syap1	4.42683e-261	0.0467077	0.741	0.435	1.44417e-256	3	1.703
Spcs1	4.67697e-261	0.170687	0.894	0.545	1.52577e-256	3	1.64
Vbp1	5.15661e-261	0.0122143	0.66	0.382	1.68224e-256	3	1.728
Grina	7.23431e-261	0.0949459	0.867	0.538	2.36005e-256	3	1.612
Mpg	8.36444e-261	0.214553	0.496	0.165	2.72873e-256	3	3.006
Birc2	9.12051e-261	0.0275917	0.767	0.455	2.97538e-256	3	1.686
Arf5	9.34001e-261	0.0328896	0.933	0.646	3.04699e-256	3	1.444
Map2k2	9.61941e-261	0.0594649	0.753	0.441	3.13814e-256	3	1.707
Pigp	9.81774e-261	0.112599	0.739	0.4	3.20284e-256	3	1.847
Smim11a	1.03211e-260	0.0964694	0.608	0.304	3.36706e-256	3	2
Mrpl13	1.74397e-260	0.0361584	0.581	0.312	5.68937e-256	3	1.862
Ociad1	2.33984e-260	0.000190773	0.61	0.349	7.63326e-256	3	1.748
Uqcc2	2.37035e-260	0.103139	0.769	0.431	7.7328e-256	3	1.784
Dtx3	2.83033e-260	0.077966	0.512	0.238	9.2334e-256	3	2.151
Txndc5	3.02221e-260	0.0477406	0.528	0.265	9.85937e-256	3	1.992
Tmem229a	3.2066e-260	0.331185	0.648	0.26	1.04609e-255	3	2.492
Actr2	3.6787e-260	0.0684118	0.865	0.548	1.2001e-255	3	1.578
Cnpy2	5.74951e-260	0.200902	0.939	0.602	1.87566e-255	3	1.56
Naa38	6.43489e-260	0.0290193	0.779	0.474	2.09925e-255	3	1.643
RGD1306063	7.24531e-260	0.0599888	0.533	0.26	2.36364e-255	3	2.05
Ergic3	7.31857e-260	0.135855	0.633	0.304	2.38754e-255	3	2.082
Cd48	1.44487e-259	0.307565	0.993	0.745	4.71358e-255	3	1.333
Pgk1	1.72524e-259	0.258574	0.949	0.614	5.62825e-255	3	1.546
Srp14	3.37546e-259	0.0358118	0.943	0.657	1.10118e-254	3	1.435
Chmp2a	3.45224e-259	0.0475981	0.873	0.567	1.12623e-254	3	1.54
Adh5	3.75065e-259	0.0582056	0.488	0.236	1.22358e-254	3	2.068
Tmem128	3.82193e-259	0.109689	0.634	0.318	1.24683e-254	3	1.994
Pc	4.96488e-259	0.182098	0.42	0.127	1.61969e-254	3	3.307
Rab11b	1.42944e-258	0.022098	0.665	0.384	4.66325e-254	3	1.732
Sowahc	1.51489e-258	0.0699839	0.771	0.438	4.94201e-254	3	1.76
Pou3f2	2.24426e-258	0.097848	0.403	0.149	7.32143e-254	3	2.705
Bax	4.63973e-258	0.0313898	0.711	0.415	1.51362e-253	3	1.713
Pald1	6.26257e-258	0.244529	0.407	0.098	2.04304e-253	3	4.153
Srebf2	7.61394e-258	0.100954	0.579	0.275	2.4839e-253	3	2.105
AC126641.1	8.89496e-258	0.170327	0.342	0.082	2.9018e-253	3	4.171
Tomm5	9.70021e-258	0.0835327	0.748	0.422	3.1645e-253	3	1.773
Cib1	1.50103e-257	0.170722	0.619	0.279	4.89682e-253	3	2.219
Cldnd1	1.58316e-257	0.00628996	0.639	0.372	5.16475e-253	3	1.718
Coa3	1.85344e-257	0.0428546	0.562	0.294	6.04647e-253	3	1.912
Hexa	1.92501e-257	0.209053	0.63	0.274	6.27994e-253	3	2.299
Psmd6	2.77456e-257	0.0398953	0.719	0.422	9.05144e-253	3	1.704
Psma2	3.39511e-257	0.0581992	0.919	0.622	1.10759e-252	3	1.477
Ift20	4.23081e-257	0.0322564	0.858	0.556	1.38022e-252	3	1.543
Taf3	4.91233e-257	0.0504273	0.942	0.659	1.60255e-252	3	1.429
Anapc13	5.19105e-257	0.047223	0.645	0.357	1.69348e-252	3	1.807
Nab2	7.60059e-257	0.237623	0.558	0.208	2.47954e-252	3	2.683
Spryd7	1.30517e-256	0.0311266	0.455	0.22	4.25785e-252	3	2.068
Bcl10	1.49447e-256	0.0217362	0.762	0.467	4.87539e-252	3	1.632
Ktn1	1.57192e-256	0.0327831	0.846	0.527	5.12807e-252	3	1.605
Sostdc1	2.30028e-256	0.0518869	0.567	0.257	7.50421e-252	3	2.206
Park7	2.50121e-256	0.0306872	0.878	0.576	8.15968e-252	3	1.524
Timm22	3.40328e-256	0.0288477	0.422	0.2	1.11025e-251	3	2.11
Ssr1	3.85089e-256	0.0237424	0.608	0.334	1.25627e-251	3	1.82
Lman1	4.64868e-256	0.0411599	0.572	0.301	1.51654e-251	3	1.9
Tmed9	7.61086e-256	0.0693216	0.93	0.631	2.48289e-251	3	1.474
Trappc5	8.02454e-256	0.036159	0.454	0.221	2.61785e-251	3	2.054
Lsm7	1.00024e-255	0.0617726	0.482	0.231	3.26309e-251	3	2.087
Slc25a17	1.15787e-255	0.0705272	0.493	0.232	3.77733e-251	3	2.125
Alg5	1.53295e-255	0.102907	0.481	0.211	5.00096e-251	3	2.28
Olfm2	1.61136e-255	0.270301	0.505	0.153	5.25673e-251	3	3.301
Lsm4	2.58974e-255	0.0137645	0.637	0.362	8.44851e-251	3	1.76
Zcchc24	3.00362e-255	0.0676839	0.561	0.276	9.79872e-251	3	2.033
RGD1310352	3.78058e-255	0.0131695	0.54	0.289	1.23334e-250	3	1.869
Rab9a	3.986e-255	0.113456	0.65	0.329	1.30035e-250	3	1.976
Cat	4.53506e-255	0.0859844	0.639	0.331	1.47947e-250	3	1.931
Calu	5.8268e-255	0.0736617	0.686	0.374	1.90088e-250	3	1.834
Glrx3	6.53652e-255	0.0197302	0.637	0.364	2.13241e-250	3	1.75
Mindy2	9.46502e-255	0.11049	0.525	0.233	3.08777e-250	3	2.253
Tifa	1.08118e-254	0.478579	0.88	0.491	3.52715e-250	3	1.792
Gcdh	1.09169e-254	0.0769925	0.502	0.234	3.56141e-250	3	2.145
Ncbp2	1.13035e-254	0.0263916	0.598	0.328	3.68753e-250	3	1.823
AC095947.1	1.21356e-254	0.0494855	0.684	0.379	3.959e-250	3	1.805
Ddt	1.46214e-254	0.187267	0.973	0.669	4.76995e-250	3	1.454
Arhgef40	1.5557e-254	0.0394128	0.445	0.206	5.07516e-250	3	2.16
Emc10	1.68891e-254	0.0528731	0.599	0.318	5.50973e-250	3	1.884
Hsd17b11	1.84753e-254	0.0976299	0.684	0.362	6.0272e-250	3	1.89
Tmed10	2.32099e-254	0.0601348	0.943	0.652	7.57178e-250	3	1.446
Hspa13	2.52748e-254	0.0752173	0.797	0.474	8.24538e-250	3	1.681
Ndufa3	3.09821e-254	0.0766865	0.479	0.218	1.01073e-249	3	2.197
Lrrc4c	3.15812e-254	0.165237	0.452	0.157	1.03027e-249	3	2.879
Chmp6	3.4409e-254	0.0020366	0.363	0.175	1.12253e-249	3	2.074
Mbd3	4.06462e-254	0.0720813	0.719	0.407	1.326e-249	3	1.767
Lamtor2	6.04904e-254	0.0720517	0.89	0.583	1.97338e-249	3	1.527
Ppp1cc	8.00589e-254	0.021414	0.603	0.334	2.61176e-249	3	1.805
Cdh11	9.18575e-254	0.155266	0.369	0.105	2.99667e-249	3	3.514
Tacc1	9.22569e-254	0.144692	0.919	0.583	3.0097e-249	3	1.576
Txnl4a	1.10892e-253	0.0374393	0.744	0.448	3.61762e-249	3	1.661
Mrpl41	1.11632e-253	0.0409798	0.574	0.306	3.64178e-249	3	1.876
Stard3nl	1.30196e-253	0.136801	0.555	0.242	4.24739e-249	3	2.293
Ppp1r36	1.3501e-253	0.0716181	0.506	0.236	4.40444e-249	3	2.144
Btbd1	1.56506e-253	0.0559516	0.589	0.305	5.10568e-249	3	1.931
Psat1	1.732e-253	0.198541	0.397	0.105	5.65032e-249	3	3.781
Samd8	2.03059e-253	0.13908	0.516	0.214	6.6244e-249	3	2.411
Prdx4	4.2631e-253	0.0452837	0.811	0.505	1.39075e-248	3	1.606
Slc9a3r1	4.79047e-253	0.203471	0.465	0.152	1.56279e-248	3	3.059
RGD1597339	5.79029e-253	0.040898	0.447	0.211	1.88897e-248	3	2.118
Etv4	6.79782e-253	0.23507	0.385	0.086	2.21765e-248	3	4.477
Ivd	7.33345e-253	0.0781012	0.455	0.201	2.39239e-248	3	2.264
Sfxn5	7.36939e-253	0.177631	0.353	0.087	2.40412e-248	3	4.057
Gpam	3.52743e-252	0.249754	0.438	0.115	1.15075e-247	3	3.809
Atxn10	3.85565e-252	0.019707	0.456	0.224	1.25783e-247	3	2.036
Lrp11	4.57984e-252	0.0831688	0.359	0.13	1.49408e-247	3	2.762
Psmg1	4.72804e-252	0.00770617	0.463	0.244	1.54243e-247	3	1.898
Suclg2	8.8921e-252	0.136145	0.482	0.193	2.90087e-247	3	2.497
Ctbs	1.06456e-251	0.151248	0.605	0.278	3.47293e-247	3	2.176
Ilvbl	2.12034e-251	0.103663	0.431	0.171	6.91719e-247	3	2.52
Ltbr	2.1615e-251	0.0640266	0.568	0.288	7.05147e-247	3	1.972
P4ha1	2.51573e-251	0.0661178	0.669	0.363	8.20705e-247	3	1.843
Kdelr3	2.84702e-251	0.14135	0.532	0.228	9.28783e-247	3	2.333
Vgll4	3.16077e-251	0.0239113	0.72	0.429	1.03114e-246	3	1.678
Ost4	3.17692e-251	0.0451137	0.9	0.606	1.03641e-246	3	1.485
Mrps11	3.91925e-251	0.0580841	0.436	0.196	1.27858e-246	3	2.224
Kcnn4	6.37022e-251	0.241879	0.479	0.149	2.07816e-246	3	3.215
Dtx3l	6.47768e-251	0.0566005	0.693	0.382	2.11321e-246	3	1.814
Hadhb	6.71524e-251	0.0638626	0.636	0.344	2.19071e-246	3	1.849
Csad	6.95408e-251	0.193159	0.526	0.201	2.26863e-246	3	2.617
Ndufc2	7.67825e-251	0.183692	0.928	0.596	2.50488e-246	3	1.557
Blvrb	1.03522e-250	0.0554842	0.484	0.231	3.37721e-246	3	2.095
Shisa5	1.15228e-250	0.03858	0.601	0.326	3.75908e-246	3	1.844
Pld3	1.16123e-250	0.136008	0.454	0.175	3.78827e-246	3	2.594
Ctnnd2	1.20843e-250	0.238096	0.419	0.109	3.94226e-246	3	3.844
Pgrmc1	1.39834e-250	0.100592	0.917	0.604	4.56181e-246	3	1.518
Mvb12b	1.47733e-250	0.0374396	0.46	0.22	4.81949e-246	3	2.091
H2afy	1.5499e-250	0.0410149	0.705	0.407	5.05625e-246	3	1.732
Psenen	1.55664e-250	0.0397755	0.739	0.441	5.07824e-246	3	1.676
Rab2a	1.7434e-250	0.0128051	0.885	0.594	5.68749e-246	3	1.49
Ssr4	1.7834e-250	0.0442953	0.845	0.545	5.81797e-246	3	1.55
Cisd2	2.32241e-250	0.0152739	0.621	0.351	7.57639e-246	3	1.769
Stx12	2.75292e-250	0.00528216	0.576	0.323	8.98087e-246	3	1.783
Bloc1s2	3.60905e-250	0.0283335	0.412	0.191	1.17738e-245	3	2.157
Ddrgk1	4.86954e-250	0.103872	0.867	0.541	1.58859e-245	3	1.603
Agpat1	5.55849e-250	0.0846049	0.52	0.245	1.81335e-245	3	2.122
Emc3	8.41916e-250	0.0142424	0.572	0.317	2.74658e-245	3	1.804
Bcap31	1.07842e-249	0.0659587	0.662	0.367	3.51813e-245	3	1.804
Gsta6	1.30706e-249	0.00422451	0.544	0.297	4.26403e-245	3	1.832
Gna12	1.53471e-249	0.0989827	0.598	0.297	5.0067e-245	3	2.013
Cacng4	1.65287e-249	0.207197	0.444	0.136	5.39217e-245	3	3.265
Krcc1	2.67931e-249	0.0701673	0.624	0.33	8.74072e-245	3	1.891
Mrpl12	3.82257e-249	0.0600035	0.575	0.299	1.24704e-244	3	1.923
Gipc1	6.99413e-249	0.068908	0.443	0.198	2.2817e-244	3	2.237
Caskin2	8.78032e-249	0.131945	0.469	0.187	2.86441e-244	3	2.508
Rassf4	9.42562e-249	0.0195014	0.499	0.243	3.07492e-244	3	2.053
Pde6d	1.02652e-248	0.0509407	0.417	0.189	3.34882e-244	3	2.206
Tmem223	1.16536e-248	0.0980553	0.45	0.188	3.80175e-244	3	2.394
Krtcap2	1.69167e-248	0.116495	0.87	0.54	5.51873e-244	3	1.611
Glmp	1.95668e-248	0.13389	0.563	0.258	6.38329e-244	3	2.182
Maob	2.52255e-248	0.148008	0.443	0.163	8.22931e-244	3	2.718
Cpne8	3.31153e-248	0.0313529	0.592	0.319	1.08032e-243	3	1.856
Rab20	4.00252e-248	0.222447	0.696	0.329	1.30574e-243	3	2.116
Tmed2	5.48849e-248	0.0027541	0.837	0.555	1.79051e-243	3	1.508
Timp3	6.85062e-248	0.167927	0.945	0.62	2.23488e-243	3	1.524
Ptdss2	8.49995e-248	0.0505804	0.453	0.216	2.77294e-243	3	2.097
Crot	9.62761e-248	0.199686	0.453	0.147	3.14081e-243	3	3.082
Adk	1.03167e-247	0.0158241	0.449	0.212	3.36561e-243	3	2.118
Arl6	1.25151e-247	0.072055	0.388	0.157	4.08279e-243	3	2.471
Abcg1	1.37521e-247	0.0459495	0.349	0.139	4.48634e-243	3	2.511
Zc3h7b	1.49362e-247	0.0907738	0.599	0.302	4.87265e-243	3	1.983
Paqr4	3.44045e-247	0.105607	0.342	0.113	1.12238e-242	3	3.027
Sfi1	4.1875e-247	0.0838743	0.419	0.171	1.36609e-242	3	2.45
Slc25a1	4.31321e-247	0.113812	0.431	0.167	1.4071e-242	3	2.581
Necap2	4.37706e-247	0.101784	0.65	0.34	1.42793e-242	3	1.912
Psmd3	4.5913e-247	0.0956957	0.637	0.33	1.49782e-242	3	1.93
Angptl4	5.04179e-247	0.379812	0.834	0.441	1.64478e-242	3	1.891
Prdx6	5.47047e-247	0.0665621	0.834	0.522	1.78463e-242	3	1.598
Dhps	6.44255e-247	0.045024	0.444	0.211	2.10175e-242	3	2.104
Cystm1	8.69676e-247	0.190227	0.453	0.149	2.83714e-242	3	3.04
Ubl5	9.66253e-247	0.0792128	0.939	0.648	3.15221e-242	3	1.449
Stoml2	1.08375e-246	0.0429568	0.507	0.259	3.53551e-242	3	1.958
Cog4	1.52258e-246	0.0633854	0.407	0.178	4.9671e-242	3	2.287
Mpv17l2	2.66111e-246	0.0668075	0.46	0.212	8.68135e-242	3	2.17
Rnf10	3.80138e-246	0.0111693	0.716	0.432	1.24012e-241	3	1.657
Irgm	3.80323e-246	0.171291	0.651	0.309	1.24073e-241	3	2.107
Swap70	5.50344e-246	4.24889e-05	0.61	0.345	1.79539e-241	3	1.768
2023-09-02	6.42037e-246	0.0757994	0.765	0.453	2.09452e-241	3	1.689
Asph	8.60825e-246	0.118397	0.585	0.274	2.80827e-241	3	2.135
Mrpl36	1.25627e-245	0.160921	0.552	0.236	4.09834e-241	3	2.339
Desi2	1.32579e-245	0.112297	0.606	0.3	4.32512e-241	3	2.02
Rhpn1	1.41347e-245	0.162872	0.462	0.168	4.61117e-241	3	2.75
Lrpap1	1.52182e-245	0.0962527	0.594	0.299	4.96462e-241	3	1.987
Sdha	1.62981e-245	0.0317593	0.582	0.318	5.31692e-241	3	1.83
Spcs2	1.935e-245	0.0868445	0.92	0.613	6.31254e-241	3	1.501
Pex5l	4.43431e-245	0.104878	0.452	0.18	1.44661e-240	3	2.511
Cdc37l1	5.33262e-245	0.0720382	0.556	0.278	1.73966e-240	3	2
Mrpl57	8.43209e-245	0.00117246	0.497	0.267	2.7508e-240	3	1.861
Rchy1	9.07624e-245	0.0221726	0.529	0.281	2.96094e-240	3	1.883
Smim19	1.20027e-244	0.123551	0.479	0.198	3.91562e-240	3	2.419
Armcx3	1.33227e-244	0.0600079	0.588	0.303	4.34627e-240	3	1.941
Csnk2a1	2.91975e-244	0.0018106	0.59	0.335	9.5251e-240	3	1.761
Hmgn1	3.04589e-244	0.066882	0.95	0.669	9.93662e-240	3	1.42
Zfp219	3.25433e-244	0.120449	0.4	0.145	1.06166e-239	3	2.759
Atp6v0e1	4.14607e-244	0.217357	0.97	0.664	1.35257e-239	3	1.461
Pigc	8.22979e-244	0.112608	0.383	0.139	2.6848e-239	3	2.755
Irf1	8.29669e-244	0.344545	0.98	0.722	2.70663e-239	3	1.357
Canx	1.50116e-243	0.266952	0.99	0.719	4.89723e-239	3	1.377
Jtb	1.57291e-243	0.112151	0.848	0.521	5.13131e-239	3	1.628
Bola3	1.74345e-243	0.0598709	0.407	0.179	5.68766e-239	3	2.274
Tnfrsf21	2.55267e-243	0.0439467	0.401	0.182	8.32757e-239	3	2.203
Timp1	2.82681e-243	0.116328	0.982	0.727	9.22191e-239	3	1.351
AABR07002683.1	3.30635e-243	0.0032247	0.553	0.312	1.07863e-238	3	1.772
Gmcl1	5.09467e-243	0.00107202	0.564	0.32	1.66204e-238	3	1.762
Acat1	5.11443e-243	0.0315493	0.556	0.3	1.66848e-238	3	1.853
Stx11	1.15097e-242	0.188012	0.719	0.364	3.7548e-238	3	1.975
Plekhg2	1.60622e-242	0.0924595	0.523	0.239	5.23997e-238	3	2.188
Cfap298	1.68687e-242	0.0451837	0.494	0.244	5.50307e-238	3	2.025
Gid4	2.50014e-242	0.017214	0.569	0.308	8.1562e-238	3	1.847
Spg21	2.5043e-242	0.0443615	0.531	0.278	8.16979e-238	3	1.91
Rab21	3.68604e-242	0.045306	0.694	0.403	1.2025e-237	3	1.722
Appbp2	1.00716e-241	0.0178291	0.583	0.326	3.28565e-237	3	1.788
Rhoc	1.02924e-241	0.264101	0.969	0.657	3.35769e-237	3	1.475
Slc6a8	1.1687e-241	0.0933318	0.575	0.282	3.81266e-237	3	2.039
Golph3	1.44873e-241	0.0519972	0.739	0.435	4.72618e-237	3	1.699
Rasa3	2.51947e-241	0.173685	0.439	0.148	8.21926e-237	3	2.966
Nudcd2	2.53273e-241	0.0708219	0.433	0.193	8.26254e-237	3	2.244
LOC108348144	3.11532e-241	0.271092	0.933	0.591	1.01631e-236	3	1.579
Tgfa	3.44191e-241	0.15989	0.356	0.101	1.12285e-236	3	3.525
Marcksl1	4.83253e-241	0.233913	0.959	0.649	1.57652e-236	3	1.478
Thsd7a	5.0996e-241	0.0528013	0.44	0.194	1.66364e-236	3	2.268
Tle3	5.67878e-241	0.0728595	0.687	0.386	1.85259e-236	3	1.78
Ggta1	5.82205e-241	0.0288732	0.415	0.195	1.89933e-236	3	2.128
Mkks	5.9797e-241	0.042811	0.452	0.219	1.95076e-236	3	2.064
Mrps17	8.47132e-241	0.0515282	0.475	0.236	2.7636e-236	3	2.013
Eif2s3y	9.65322e-241	0.0498181	0.598	0.325	3.14917e-236	3	1.84
Dhrs1	1.08268e-240	0.130149	0.433	0.165	3.53202e-236	3	2.624
Slitrk1	1.99563e-240	0.180065	0.404	0.122	6.51034e-236	3	3.311
Folh1	2.01224e-240	0.253011	0.47	0.141	6.56452e-236	3	3.333
Sec63	4.18168e-240	0.0259087	0.83	0.536	1.36419e-235	3	1.549
Aldh6a1	4.66486e-240	0.149657	0.457	0.172	1.52182e-235	3	2.657
Mvd	8.87607e-240	0.211081	0.386	0.1	2.89564e-235	3	3.86
Leprotl1	1.21174e-239	0.0180742	0.436	0.218	3.95305e-235	3	2
Uqcc3	1.49653e-239	0.0410142	0.577	0.311	4.88212e-235	3	1.855
Nampt	1.52965e-239	0.152569	0.707	0.365	4.99018e-235	3	1.937
Pex16	1.5461e-239	0.10165	0.388	0.146	5.04386e-235	3	2.658
Rab18	2.05676e-239	0.0735105	0.676	0.37	6.70976e-235	3	1.827
Smpd1	2.20933e-239	0.142723	0.579	0.267	7.20749e-235	3	2.169
Hsdl2	2.67793e-239	0.0843462	0.534	0.257	8.73621e-235	3	2.078
Rex1bd	5.69167e-239	0.12244	0.512	0.227	1.85679e-234	3	2.256
Oas1k	5.81375e-239	0.239597	0.619	0.265	1.89662e-234	3	2.336
5S-rRNA.261	1.65892e-238	0.0642984	0.632	0.332	5.41191e-234	3	1.904
Twf1	2.20885e-238	0.108856	0.666	0.346	7.20593e-234	3	1.925
Dock7	2.2915e-238	0.0331822	0.477	0.234	7.47555e-234	3	2.038
Slc35b2	4.31661e-238	0.136169	0.524	0.227	1.40821e-233	3	2.308
Ppil1	4.97355e-238	0.0465744	0.395	0.178	1.62252e-233	3	2.219
Vta1	4.98667e-238	0.0710559	0.544	0.277	1.6268e-233	3	1.964
Dnajb12	5.51049e-238	0.104599	0.461	0.195	1.79769e-233	3	2.364
Clptm1l	9.46467e-238	0.0190428	0.509	0.27	3.08766e-233	3	1.885
Pxdc1	9.95062e-238	0.089617	0.735	0.408	3.24619e-233	3	1.801
Yipf3	1.0462e-237	0.0523414	0.502	0.25	3.41303e-233	3	2.008
H2afv	1.07298e-237	0.112868	0.886	0.566	3.50039e-233	3	1.565
Heyl	1.10981e-237	0.150036	0.458	0.174	3.62053e-233	3	2.632
Sec61a1	1.11301e-237	0.0648248	0.53	0.264	3.63096e-233	3	2.008
Fis1	1.13772e-237	0.0920541	0.938	0.648	3.71159e-233	3	1.448
Fmo1	1.74682e-237	0.221799	0.474	0.155	5.69865e-233	3	3.058
Vamp3	1.77497e-237	0.0863436	0.566	0.282	5.79049e-233	3	2.007
Mpnd	2.00659e-237	0.09785	0.476	0.209	6.54609e-233	3	2.278
2023-03-02	2.03696e-237	0.225909	0.811	0.445	6.64518e-233	3	1.822
Tma7	2.61404e-237	0.0864253	0.932	0.641	8.52778e-233	3	1.454
Snx17	3.42188e-237	0.0455786	0.514	0.265	1.11632e-232	3	1.94
Ostm1	4.66712e-237	0.112316	0.496	0.219	1.52256e-232	3	2.265
Spata13	4.92243e-237	0.0230472	0.556	0.294	1.60584e-232	3	1.891
Hpf1	7.00151e-237	0.0438118	0.459	0.227	2.2841e-232	3	2.022
Mrpl58	8.0449e-237	0.0498252	0.486	0.24	2.62449e-232	3	2.025
Clint1	8.1884e-237	0.00874904	0.649	0.378	2.6713e-232	3	1.717
Zfp428	9.24387e-237	0.101142	0.41	0.163	3.01563e-232	3	2.515
Ythdf2	1.57726e-236	0.124633	0.746	0.416	5.14549e-232	3	1.793
Arvcf	3.49024e-236	0.119422	0.378	0.133	1.13862e-231	3	2.842
Ccdc124	4.81429e-236	0.0112679	0.671	0.402	1.57056e-231	3	1.669
Lrrtm2	6.43479e-236	0.0561873	0.654	0.346	2.09922e-231	3	1.89
Cd274	1.11101e-235	0.284248	0.662	0.291	3.62445e-231	3	2.275
Os9	1.85476e-235	0.0551246	0.595	0.319	6.05077e-231	3	1.865
Agmo	2.17299e-235	0.165355	0.46	0.167	7.08896e-231	3	2.754
Ptgfrn	3.12175e-235	0.225903	0.485	0.161	1.01841e-230	3	3.012
Urod	3.59786e-235	0.0762891	0.495	0.237	1.17373e-230	3	2.089
Dnajb11	4.11519e-235	0.11076	0.546	0.254	1.3425e-230	3	2.15
Rsph9	5.28924e-235	0.123096	0.358	0.12	1.72551e-230	3	2.983
Csnk1g2	5.63869e-235	0.0356998	0.572	0.315	1.83951e-230	3	1.816
Tceal9	5.95771e-235	0.0902463	0.75	0.426	1.94358e-230	3	1.761
Vapa	8.50594e-235	0.0285217	0.943	0.676	2.77489e-230	3	1.395
Appl2	9.26178e-235	0.109489	0.38	0.138	3.02147e-230	3	2.754
Spcs3	1.22462e-234	0.0803704	0.511	0.245	3.99507e-230	3	2.086
Ctsl	1.37791e-234	0.21001	0.978	0.712	4.49514e-230	3	1.374
Lpcat2	1.45633e-234	0.0727331	0.307	0.105	4.751e-230	3	2.924
Commd8	1.49251e-234	0.122037	0.524	0.237	4.86901e-230	3	2.211
Gm2a	1.50681e-234	0.0140387	0.461	0.238	4.91567e-230	3	1.937
Acsl6	2.53446e-234	0.191176	0.323	0.066	8.26817e-230	3	4.894
Fundc1	2.90155e-234	0.0987301	0.423	0.172	9.46573e-230	3	2.459
Cgas	2.9704e-234	0.239823	0.491	0.166	9.69033e-230	3	2.958
Myh14	3.37237e-234	0.0828722	0.339	0.124	1.10017e-229	3	2.734
Yipf1	5.28e-234	0.105693	0.439	0.184	1.72249e-229	3	2.386
Pmpcb	9.20486e-234	0.0308506	0.446	0.226	3.0029e-229	3	1.973
Immp1l	1.06439e-233	0.068562	0.447	0.208	3.47235e-229	3	2.149
Tmed3	1.08874e-233	0.0376317	0.429	0.206	3.55178e-229	3	2.083
Usf2	1.52007e-233	0.0139379	0.544	0.303	4.95893e-229	3	1.795
Scand1	1.54624e-233	0.170143	0.961	0.665	5.04431e-229	3	1.445
Mt-atp8	1.98834e-233	0.0755178	0.715	0.41	6.48656e-229	3	1.744
Sec61b	2.2911e-233	0.0170774	0.872	0.591	7.47426e-229	3	1.475
Akr1c19	2.83826e-233	0.112887	0.43	0.171	9.25925e-229	3	2.515
Gnl1	3.86612e-233	0.0661193	0.533	0.271	1.26124e-228	3	1.967
Mcrip1	4.31288e-233	0.0244205	0.394	0.191	1.40699e-228	3	2.063
Cdk5rap3	6.36663e-233	0.125029	0.487	0.207	2.07699e-228	3	2.353
Idh1	8.86909e-233	0.105305	0.437	0.175	2.89336e-228	3	2.497
Ikbip	1.56351e-232	0.0889485	0.456	0.201	5.10064e-228	3	2.269
Acyp1	1.92181e-232	0.0315639	0.417	0.201	6.26951e-228	3	2.075
Pdzd11	2.69171e-232	0.0795913	0.409	0.177	8.78116e-228	3	2.311
Smpdl3a	3.07147e-232	0.117465	0.378	0.135	1.00201e-227	3	2.8
Efcab14	6.35797e-232	0.0102405	0.551	0.305	2.07416e-227	3	1.807
Nudt3	7.72009e-232	0.00356324	0.566	0.324	2.51853e-227	3	1.747
Atp5mc1	1.10535e-231	0.115292	0.966	0.703	3.60598e-227	3	1.374
Sec62	1.28447e-231	0.2083	0.969	0.67	4.19033e-227	3	1.446
Alkbh7	1.50599e-231	0.0337017	0.348	0.152	4.91299e-227	3	2.289
Dennd5a	2.07217e-231	0.00426974	0.64	0.381	6.76005e-227	3	1.68
Ormdl2	2.08861e-231	0.0656909	0.408	0.181	6.81367e-227	3	2.254
Cox16	2.70227e-231	0.00118298	0.419	0.221	8.8156e-227	3	1.896
Npepps	3.37536e-231	0.00646056	0.448	0.23	1.10114e-226	3	1.948
Golga7	5.04887e-231	0.0948785	0.553	0.269	1.64709e-226	3	2.056
Preb	7.88841e-231	0.0469682	0.399	0.185	2.57344e-226	3	2.157
Clk2	8.73733e-231	0.038402	0.497	0.255	2.85038e-226	3	1.949
Dusp6	1.35996e-230	0.00993032	0.583	0.305	4.43658e-226	3	1.911
Arl6ip1	1.3926e-230	0.00276098	0.85	0.567	4.54307e-226	3	1.499
Snta1	1.4396e-230	0.0357192	0.365	0.164	4.69641e-226	3	2.226
Tmem98	1.44344e-230	0.151009	0.496	0.203	4.70892e-226	3	2.443
Stard3	5.57681e-230	0.12138	0.478	0.203	1.81932e-225	3	2.355
Tmem63b	7.66779e-230	0.0606924	0.349	0.14	2.50146e-225	3	2.493
Spns1	8.97665e-230	0.0366597	0.37	0.17	2.92845e-225	3	2.176
Fam173a	8.98011e-230	0.0820716	0.47	0.216	2.92958e-225	3	2.176
Tsen15	1.14246e-229	0.0587706	0.474	0.231	3.72703e-225	3	2.052
Sgce	2.86778e-229	0.043957	0.47	0.235	9.35557e-225	3	2
Dhcr7	3.07354e-229	0.167559	0.315	0.073	1.00268e-224	3	4.315
Pet100	3.23839e-229	0.0727824	0.428	0.189	1.05646e-224	3	2.265
Rab10	4.43462e-229	0.0429219	0.903	0.618	1.44671e-224	3	1.461
Tm7sf3	4.67365e-229	0.0754982	0.519	0.259	1.52469e-224	3	2.004
Dnpep	5.01373e-229	0.0395895	0.498	0.257	1.63563e-224	3	1.938
Camk1	5.28437e-229	0.0100684	0.441	0.231	1.72392e-224	3	1.909
Gstk1	6.4008e-229	0.157819	0.459	0.173	2.08813e-224	3	2.653
Zcchc12	9.2027e-229	0.179412	0.563	0.239	3.0022e-224	3	2.356
LOC100909505	1.78425e-228	0.0593473	0.428	0.196	5.82077e-224	3	2.184
Retreg2	1.93387e-228	0.0408716	0.346	0.152	6.30885e-224	3	2.276
Eps8	2.01247e-228	0.174477	0.521	0.211	6.56528e-224	3	2.469
Myl6	2.04519e-228	0.0970166	0.998	0.928	6.67202e-224	3	1.075
Elof1	2.0791e-228	0.0692734	0.485	0.234	6.78265e-224	3	2.073
Nr2f6	2.54192e-228	0.0210291	0.51	0.277	8.29249e-224	3	1.841
St13	2.69343e-228	0.0883622	0.847	0.531	8.78677e-224	3	1.595
Cers5	2.81983e-228	0.0123003	0.425	0.221	9.19913e-224	3	1.923
Tmem203	2.88562e-228	0.0668292	0.369	0.157	9.41375e-224	3	2.35
Por	3.00354e-228	0.100307	0.526	0.25	9.79845e-224	3	2.104
Aplp2	8.78703e-228	0.0494752	0.897	0.6	2.86659e-223	3	1.495
Yif1a	1.09153e-227	0.0375037	0.448	0.222	3.5609e-223	3	2.018
Yeats4	1.8784e-227	0.0342237	0.432	0.215	6.12791e-223	3	2.009
Mtx1	2.19439e-227	0.129027	0.558	0.258	7.15876e-223	3	2.163
Creg1	2.2176e-227	0.263013	0.585	0.239	7.23449e-223	3	2.448
Hipk2	3.41713e-227	0.12811	0.468	0.193	1.11477e-222	3	2.425
Slc39a1	3.78733e-227	0.155993	0.724	0.387	1.23554e-222	3	1.871
Tex261	3.96105e-227	0.0293593	0.486	0.26	1.29221e-222	3	1.869
Camk2n1	4.20405e-227	0.0318735	0.459	0.231	1.37149e-222	3	1.987
Med28	5.08293e-227	0.00846299	0.508	0.275	1.65821e-222	3	1.847
Ndufa4	7.45229e-227	0.207746	0.987	0.755	2.43116e-222	3	1.307
AABR07072356.1	8.06723e-227	0.015368	0.523	0.289	2.63177e-222	3	1.81
Swi5	8.78962e-227	0.00594476	0.96	0.72	2.86744e-222	3	1.333
Hadha	1.16142e-226	0.00477412	0.569	0.324	3.78889e-222	3	1.756
Mrpl22	1.19028e-226	0.0486866	0.425	0.202	3.88305e-222	3	2.104
Zfhx4	1.56695e-226	0.15126	0.43	0.155	5.11185e-222	3	2.774
Tcf7l2	1.64953e-226	0.0637392	0.475	0.227	5.38128e-222	3	2.093
Naga	2.40681e-226	0.087244	0.435	0.19	7.85175e-222	3	2.289
Slc35b1	2.41552e-226	0.036436	0.571	0.312	7.88015e-222	3	1.83
Asna1	2.55245e-226	0.018193	0.421	0.217	8.32686e-222	3	1.94
AABR07040855.1	2.68638e-226	0.122864	0.438	0.173	8.76378e-222	3	2.532
Cyfip1	2.85896e-226	0.0356694	0.563	0.308	9.32678e-222	3	1.828
Smad2	3.14807e-226	0.124837	0.482	0.205	1.02699e-221	3	2.351
Erh	3.28243e-226	0.0346662	0.953	0.696	1.07083e-221	3	1.369
Paip1	3.82254e-226	0.0322267	0.505	0.264	1.24703e-221	3	1.913
Clcn6	4.0846e-226	0.042037	0.313	0.129	1.33252e-221	3	2.426
Casp4	4.60463e-226	0.092827	0.492	0.229	1.50217e-221	3	2.148
Commd9	5.5989e-226	0.0344157	0.413	0.203	1.82653e-221	3	2.034
Timm21	7.2386e-226	0.0159686	0.334	0.158	2.36145e-221	3	2.114
Surf4	9.22821e-226	0.0146765	0.507	0.278	3.01052e-221	3	1.824
Slitrk2	9.34272e-226	0.127257	0.356	0.116	3.04788e-221	3	3.069
Taok3	1.7225e-225	0.137127	0.441	0.171	5.61932e-221	3	2.579
Mrpl3	2.197e-225	0.0381443	0.425	0.213	7.16727e-221	3	1.995
Cadm4	2.9752e-225	0.136854	0.42	0.155	9.70601e-221	3	2.71
Fat1	8.40686e-225	0.0525548	0.44	0.206	2.74257e-220	3	2.136
Snx27	8.6568e-225	0.0566253	0.43	0.201	2.82411e-220	3	2.139
Pdia3	9.22191e-225	0.0658835	0.938	0.653	3.00846e-220	3	1.436
Rps19bp1	1.71619e-224	0.00195135	0.509	0.291	5.59871e-220	3	1.749
Ring1	1.81163e-224	0.00346398	0.398	0.209	5.91007e-220	3	1.904
Pbxip1	2.08151e-224	0.102073	0.584	0.292	6.79052e-220	3	2
Slc30a10	2.30836e-224	0.110234	0.259	0.064	7.53057e-220	3	4.047
Ndufb9	2.39008e-224	0.0224668	0.971	0.737	7.79716e-220	3	1.318
Dpy19l1	3.85526e-224	0.195814	0.551	0.228	1.2577e-219	3	2.417
Gng7	3.95464e-224	0.191159	0.344	0.081	1.29012e-219	3	4.247
Arhgap5	4.26005e-224	0.00484481	0.729	0.449	1.38976e-219	3	1.624
Psmc4	6.07638e-224	0.0207548	0.568	0.325	1.9823e-219	3	1.748
Tspyl1	8.6612e-224	0.003319	0.623	0.364	2.82554e-219	3	1.712
Snf8	9.82753e-224	0.0393235	0.532	0.286	3.20603e-219	3	1.86
Sash1	1.3839e-223	0.0753905	0.651	0.358	4.51469e-219	3	1.818
Timmdc1	1.47901e-223	0.0786107	0.374	0.154	4.82496e-219	3	2.429
Ggh	1.52253e-223	0.0870622	0.35	0.133	4.96697e-219	3	2.632
Smim15	1.91854e-223	0.0169701	0.411	0.203	6.25885e-219	3	2.025
Rell1	2.30237e-223	0.036611	0.814	0.515	7.51103e-219	3	1.581
Qdpr	1.43257e-222	0.0392644	0.367	0.165	4.67349e-218	3	2.224
Cbx3	1.80719e-222	0.0816137	0.674	0.374	5.8956e-218	3	1.802
Psmb1	2.09967e-222	0.047886	0.967	0.719	6.84974e-218	3	1.345
Ctdnep1	2.76247e-222	0.00208273	0.467	0.26	9.01201e-218	3	1.796
Stk16	5.20001e-222	0.0518438	0.421	0.198	1.6964e-217	3	2.126
Ogfr	9.74353e-222	0.030359	0.547	0.304	3.17863e-217	3	1.799
Hspa14	1.38069e-221	0.0830858	0.636	0.341	4.50421e-217	3	1.865
Tm2d1	1.56537e-221	0.0232674	0.486	0.263	5.10669e-217	3	1.848
Gnl3l	1.63389e-221	0.0324528	0.471	0.234	5.33024e-217	3	2.013
Cox19	2.17827e-221	0.0160072	0.408	0.205	7.10617e-217	3	1.99
Col11a1	2.21778e-221	0.136012	0.45	0.177	7.23505e-217	3	2.542
Trip6	2.27615e-221	0.0790251	0.477	0.225	7.4255e-217	3	2.12
Pxmp2	3.47617e-221	0.104419	0.311	0.1	1.13403e-216	3	3.11
Dnajc9	7.42494e-221	0.0203729	0.438	0.224	2.42224e-216	3	1.955
Igbp1	1.08477e-220	0.0184384	0.488	0.267	3.53883e-216	3	1.828
Med30	1.52315e-220	0.0120422	0.397	0.204	4.96896e-216	3	1.946
Dnajc15	1.73724e-220	0.0678555	0.436	0.206	5.66741e-216	3	2.117
Map3k8	2.1601e-220	0.0741428	0.534	0.262	7.04691e-216	3	2.038
Gtf2h1	2.43759e-220	0.0128407	0.535	0.293	7.95216e-216	3	1.826
Lsm1	2.72892e-220	0.0635247	0.444	0.209	8.90257e-216	3	2.124
Cox7c	4.56195e-220	0.120156	0.979	0.734	1.48825e-215	3	1.334
Dnajc19	4.61342e-220	0.00720891	0.476	0.261	1.50504e-215	3	1.824
Ncoa4	5.26099e-220	0.0440185	0.532	0.279	1.71629e-215	3	1.907
Psap	5.34131e-220	0.17026	0.994	0.793	1.7425e-215	3	1.253
Mrpl35	6.86132e-220	0.00302249	0.441	0.237	2.23837e-215	3	1.861
Pacsin3	7.29623e-220	0.0493971	0.382	0.172	2.38025e-215	3	2.221
Map4k4	1.40403e-219	0.168222	0.876	0.542	4.58038e-215	3	1.616
Wdr6	1.47676e-219	0.0359567	0.296	0.124	4.81764e-215	3	2.387
Mrpl48	2.85396e-219	0.00505034	0.44	0.237	9.31048e-215	3	1.857
Nt5c3a	2.97884e-219	0.0140298	0.525	0.291	9.71787e-215	3	1.804
Mrps12	6.5166e-219	0.0148878	0.421	0.212	2.12591e-214	3	1.986
Tmed1	9.22966e-219	0.0410684	0.461	0.236	3.01099e-214	3	1.953
mrpl11	1.22298e-218	0.017544	0.336	0.157	3.98972e-214	3	2.14
Dtymk	1.3462e-218	0.0134412	0.458	0.245	4.39171e-214	3	1.869
Idh3g	2.29324e-218	0.0165443	0.455	0.241	7.48122e-214	3	1.888
Hexb	4.07875e-218	0.0889858	0.347	0.134	1.33061e-213	3	2.59
Spart	4.78667e-218	0.064301	0.434	0.2	1.56156e-213	3	2.17
Cstb	4.89612e-218	0.0740313	0.99	0.793	1.59726e-213	3	1.248
Gucy1a2	5.1468e-218	0.153049	0.367	0.115	1.67904e-213	3	3.191
Pycr2	7.33444e-218	0.0926502	0.448	0.202	2.39272e-213	3	2.218
Frmd8	9.42509e-218	0.0967651	0.567	0.283	3.07475e-213	3	2.004
Abhd17b	9.9147e-218	0.0244926	0.694	0.417	3.23447e-213	3	1.664
Psmd14	1.20311e-217	0.045892	0.516	0.271	3.92491e-213	3	1.904
Sppl2b	1.3082e-217	0.0951823	0.389	0.155	4.26773e-213	3	2.51
Srd5a1	1.693e-217	0.11025	0.338	0.115	5.52308e-213	3	2.939
Trappc2	1.96768e-217	0.0396921	0.317	0.131	6.41916e-213	3	2.42
Pofut2	2.03e-217	0.0105739	0.469	0.26	6.62247e-213	3	1.804
Tctex1d2	2.8578e-217	0.0864518	0.35	0.134	9.32301e-213	3	2.612
LOC100909548	3.07376e-217	0.0223741	0.537	0.298	1.00275e-212	3	1.802
Mrpl45	3.69798e-217	0.0510262	0.562	0.305	1.20639e-212	3	1.843
Derl2	4.5632e-217	0.104348	0.391	0.155	1.48865e-212	3	2.523
Atp5mc2	6.08053e-217	0.0904107	0.982	0.741	1.98365e-212	3	1.325
Snx24	1.03751e-216	0.0564994	0.363	0.157	3.38467e-212	3	2.312
Osbpl1a	2.00455e-216	0.0305815	0.479	0.252	6.53945e-212	3	1.901
Tmem222	2.181e-216	0.0548518	0.466	0.233	7.11506e-212	3	2
Runx1	2.2429e-216	0.00277341	0.595	0.35	7.317e-212	3	1.7
Arhgef10	3.34604e-216	0.0701311	0.398	0.173	1.09158e-211	3	2.301
Sdf2l1	3.41004e-216	0.166552	0.422	0.15	1.11246e-211	3	2.813
Slc44a2	4.72765e-216	0.0544874	0.419	0.196	1.5423e-211	3	2.138
Ghr	5.25429e-216	0.141439	0.376	0.126	1.71411e-211	3	2.984
Uqcr11	5.6469e-216	0.177467	0.973	0.704	1.84219e-211	3	1.382
Tubb4a	5.81842e-216	0.0145054	0.312	0.132	1.89814e-211	3	2.364
Btbd3	6.49938e-216	0.0926359	0.437	0.182	2.12029e-211	3	2.401
Bambi	6.52144e-216	0.0531635	0.672	0.372	2.12749e-211	3	1.806
Ddx41	9.31014e-216	0.0563785	0.509	0.262	3.03725e-211	3	1.943
Tmem126a	1.08763e-215	0.0361398	0.404	0.202	3.54817e-211	3	2
Acot2	1.38525e-215	0.190727	0.582	0.257	4.5191e-211	3	2.265
Mrpl46	2.30045e-215	0.0401943	0.344	0.153	7.50475e-211	3	2.248
Ncstn	3.06169e-215	0.0773947	0.418	0.187	9.98815e-211	3	2.235
Cdo1	3.28204e-215	0.0490064	0.37	0.162	1.0707e-210	3	2.284
LOC306766	5.42643e-215	0.092987	0.497	0.237	1.77026e-210	3	2.097
Unc50	6.21516e-215	0.0545198	0.372	0.168	2.02757e-210	3	2.214
Ndufaf2	8.4266e-215	0.0905954	0.452	0.2	2.74901e-210	3	2.26
Bloc1s1	1.65758e-214	0.141677	0.958	0.682	5.40751e-210	3	1.405
Hspe1	1.9112e-214	0.0268874	0.481	0.25	6.23491e-210	3	1.924
Ddhd1	5.52283e-214	0.0286356	0.418	0.202	1.80171e-209	3	2.069
Rab28	1.44256e-213	0.038757	0.536	0.296	4.70606e-209	3	1.811
Myo3a	1.45777e-213	0.162691	0.307	0.074	4.75569e-209	3	4.149
Sod1	1.58589e-213	0.0560865	0.975	0.743	5.17366e-209	3	1.312
Erf	1.59831e-213	0.0314033	0.595	0.336	5.21416e-209	3	1.771
Timm10b	1.9396e-213	0.00694541	0.336	0.167	6.32755e-209	3	2.012
Adamtsl4	2.01377e-213	0.0936979	0.323	0.115	6.56951e-209	3	2.809
Psmb5	3.01293e-213	0.0463637	0.959	0.716	9.8291e-209	3	1.339
Pik3c2a	3.26195e-213	0.0353278	0.671	0.392	1.06415e-208	3	1.712
Gkap1	3.81303e-213	0.0203481	0.612	0.356	1.24393e-208	3	1.719
Rasa2	3.97908e-213	0.0939155	0.419	0.178	1.2981e-208	3	2.354
Rnf215	4.09246e-213	0.0869329	0.403	0.17	1.33508e-208	3	2.371
Rarres2	1.45343e-212	0.269357	0.963	0.663	4.74154e-208	3	1.452
Sidt2	1.77381e-212	0.0218445	0.39	0.193	5.78671e-208	3	2.021
Tmem50b	1.82817e-212	0.106434	0.378	0.144	5.96404e-208	3	2.625
Pcbd2	1.89101e-212	0.0513638	0.461	0.233	6.16903e-208	3	1.979
Nuak1	2.99423e-212	0.153555	0.342	0.099	9.76809e-208	3	3.455
Ywhae	3.06578e-212	0.166034	0.986	0.743	1.00015e-207	3	1.327
Selenoh	4.8846e-212	0.00247488	0.678	0.417	1.5935e-207	3	1.626
Rnf115	5.79122e-212	0.021532	0.399	0.204	1.88927e-207	3	1.956
Tmed4	7.25172e-212	0.0318359	0.388	0.19	2.36573e-207	3	2.042
Rbm4	8.80838e-212	0.186384	0.743	0.404	2.87356e-207	3	1.839
Ggct	1.59884e-211	0.00543005	0.581	0.33	5.21591e-207	3	1.761
Mt-nd4l	1.77283e-211	0.137163	0.953	0.671	5.7835e-207	3	1.42
Ppm1l	1.91053e-211	0.0381352	0.35	0.152	6.23273e-207	3	2.303
Cops7a	3.33739e-211	9.92929e-05	0.412	0.224	1.08876e-206	3	1.839
Fbxo7	5.98162e-211	0.0376935	0.401	0.197	1.95138e-206	3	2.036
Nek1	6.62546e-211	0.00728659	0.31	0.14	2.16142e-206	3	2.214
Cables1	7.80257e-211	0.152463	0.351	0.107	2.54543e-206	3	3.28
Fahd2a	8.49166e-211	0.0257644	0.393	0.198	2.77023e-206	3	1.985
RGD1309534	1.25118e-210	0.114569	0.351	0.124	4.08173e-206	3	2.831
Cyb561d2	1.25479e-210	0.0903407	0.326	0.117	4.0935e-206	3	2.786
Dhdds	1.31555e-210	0.0423764	0.309	0.133	4.29172e-206	3	2.323
Tmem117	1.40859e-210	0.137009	0.338	0.106	4.59523e-206	3	3.189
Atp6v1g1	1.55246e-210	0.169318	0.992	0.807	5.06461e-206	3	1.229
Tm9sf3	2.14315e-210	0.0204969	0.602	0.343	6.99159e-206	3	1.755
Tap1	2.44439e-210	0.0439773	0.771	0.48	7.97434e-206	3	1.606
Ppp1r1b	2.58335e-210	0.0814936	0.3	0.103	8.42768e-206	3	2.913
Adam10	2.95401e-210	0.0396844	0.513	0.264	9.63687e-206	3	1.943
Soga3	3.99666e-210	0.0614849	0.295	0.106	1.30383e-205	3	2.783
Gsk3a	4.73569e-210	0.0243032	0.341	0.159	1.54492e-205	3	2.145
Prpf19	4.76405e-210	0.0418397	0.483	0.25	1.55418e-205	3	1.932
Slc50a1	6.63989e-210	0.144546	0.557	0.26	2.16613e-205	3	2.142
Phlpp1	7.49841e-210	0.118844	0.521	0.242	2.44621e-205	3	2.153
Adpgk	7.51071e-210	0.0404278	0.34	0.157	2.45022e-205	3	2.166
Atp5mf	8.5708e-210	0.0125199	0.95	0.705	2.79605e-205	3	1.348
Ift57	9.87839e-210	0.0553373	0.379	0.17	3.22263e-205	3	2.229
Tmem33	1.19801e-209	0.0307119	0.492	0.257	3.90827e-205	3	1.914
Fktn	1.48235e-209	0.0628551	0.334	0.136	4.83587e-205	3	2.456
Scap	2.08702e-209	0.0824864	0.342	0.131	6.80848e-205	3	2.611
Aldh9a1	2.27188e-209	0.0653995	0.445	0.209	7.41155e-205	3	2.129
Chka	2.54485e-209	0.134128	0.738	0.415	8.30207e-205	3	1.778
Efemp2	2.9724e-209	0.0118071	0.334	0.161	9.69684e-205	3	2.075
Nipa2	7.00605e-209	0.0540095	0.511	0.264	2.28558e-204	3	1.936
Adprhl2	8.93989e-209	0.000890421	0.366	0.195	2.91646e-204	3	1.877
Nbr1	1.11026e-208	0.00990279	0.414	0.216	3.62199e-204	3	1.917
Vsir	1.15201e-208	0.0245686	0.341	0.156	3.75819e-204	3	2.186
Etv5	1.31853e-208	0.116464	0.357	0.127	4.30144e-204	3	2.811
Slc35a1	1.44732e-208	0.0250252	0.364	0.178	4.72159e-204	3	2.045
Parp9	2.03214e-208	0.0320206	0.595	0.335	6.62946e-204	3	1.776
Ptges2	2.18771e-208	0.0562824	0.331	0.14	7.13697e-204	3	2.364
Uxs1	2.5994e-208	0.0331926	0.387	0.187	8.48002e-204	3	2.07
Far1	2.8179e-208	0.00840473	0.582	0.34	9.19285e-204	3	1.712
Tmub2	3.3786e-208	0.0346316	0.315	0.139	1.1022e-203	3	2.266
Dnajc24	3.68635e-208	0.0291261	0.273	0.114	1.2026e-203	3	2.395
Lpcat3	4.62149e-208	0.0809308	0.395	0.172	1.50767e-203	3	2.297
Pfdn5	5.24177e-208	0.0854569	0.978	0.742	1.71002e-203	3	1.318
Edil3	9.4992e-208	0.242903	0.389	0.11	3.09892e-203	3	3.536
Vdac2	2.93843e-207	0.13447	0.981	0.734	9.58604e-203	3	1.337
Arhgap39	5.86708e-207	0.0413709	0.336	0.144	1.91402e-202	3	2.333
Tmprss5	5.9678e-207	0.122229	0.284	0.078	1.94687e-202	3	3.641
Fgfbp3	7.01359e-207	0.312615	0.445	0.134	2.28804e-202	3	3.321
Hint3	9.32059e-207	0.0455511	0.316	0.136	3.04066e-202	3	2.324
Mrps16	1.07084e-206	0.0451858	0.376	0.179	3.49339e-202	3	2.101
Scrn2	1.4739e-206	0.0917804	0.276	0.089	4.80831e-202	3	3.101
Bin3	1.53124e-206	0.0642975	0.402	0.185	4.99537e-202	3	2.173
Bckdk	2.38917e-206	0.0279012	0.372	0.184	7.79419e-202	3	2.022
Sh3d19	2.5308e-206	0.0648245	0.452	0.216	8.25623e-202	3	2.093
Pikfyve	3.57732e-206	0.0558514	0.315	0.127	1.16703e-201	3	2.48
Zfp608	4.15603e-206	0.091876	0.661	0.362	1.35582e-201	3	1.826
Dnajc3	4.62015e-206	0.0388454	0.539	0.295	1.50723e-201	3	1.827
Slain1	5.39543e-206	0.118147	0.394	0.152	1.76015e-201	3	2.592
Zrsr2	7.31055e-206	0.086618	0.421	0.184	2.38492e-201	3	2.288
Myo10	8.45617e-206	0.261528	0.535	0.205	2.75866e-201	3	2.61
Pbdc1	8.48307e-206	0.0137208	0.461	0.254	2.76743e-201	3	1.815
Tmem9	8.95159e-206	0.0606887	0.3	0.118	2.92028e-201	3	2.542
Bod1	1.05498e-205	0.0640293	0.431	0.205	3.44167e-201	3	2.102
Plod3	1.16588e-205	0.0321357	0.378	0.186	3.80346e-201	3	2.032
Tmem165	1.22886e-205	0.0264642	0.373	0.182	4.00891e-201	3	2.049
Acsl3	1.34191e-205	0.0600891	0.478	0.231	4.3777e-201	3	2.069
Zmiz2	1.4711e-205	0.0704235	0.388	0.17	4.79918e-201	3	2.282
Sec22b	2.28365e-205	0.0490613	0.405	0.193	7.44996e-201	3	2.098
Zcchc17	4.09538e-205	0.00433874	0.449	0.243	1.33604e-200	3	1.848
Ncald	4.99672e-205	0.0333765	0.377	0.173	1.63008e-200	3	2.179
Diablo	5.22481e-205	0.0650653	0.385	0.171	1.70449e-200	3	2.251
Rpa3	6.24025e-205	0.058935	0.447	0.215	2.03576e-200	3	2.079
Ramac	8.20674e-205	0.0196625	0.417	0.213	2.67728e-200	3	1.958
Adamts5	8.63736e-205	0.157977	0.45	0.174	2.81777e-200	3	2.586
Tmem106b	9.10594e-205	0.0657725	0.336	0.14	2.97063e-200	3	2.4
Qars	1.04474e-204	0.0214219	0.369	0.182	3.40827e-200	3	2.027
Plce1	1.09725e-204	0.0184454	0.432	0.218	3.57956e-200	3	1.982
Snx18	1.25111e-204	0.151469	0.725	0.401	4.08148e-200	3	1.808
Aamdc	1.34863e-204	0.0513611	0.314	0.135	4.39963e-200	3	2.326
Lix1l	1.38235e-204	0.0198937	0.441	0.229	4.50964e-200	3	1.926
Tmem179b	2.09299e-204	0.0296652	0.376	0.189	6.82795e-200	3	1.989
Hddc3	2.75232e-204	0.091431	0.417	0.183	8.97889e-200	3	2.279
Rabac1	3.0438e-204	0.0355372	0.966	0.729	9.9298e-200	3	1.325
Slc25a10	4.57521e-204	0.107674	0.378	0.147	1.49257e-199	3	2.571
Washc1	6.10403e-204	0.0133619	0.36	0.178	1.99132e-199	3	2.022
Cluap1	9.14054e-204	0.0192238	0.357	0.177	2.98192e-199	3	2.017
Chchd5	1.6171e-203	0.0347484	0.322	0.145	5.27547e-199	3	2.221
Ephx1	1.81562e-203	0.114954	0.459	0.199	5.9231e-199	3	2.307
Zbtb8os	1.82553e-203	0.066191	0.433	0.204	5.95543e-199	3	2.123
Ankrd40	2.22536e-203	0.00642672	0.344	0.171	7.25978e-199	3	2.012
AABR07066180.1	3.23266e-203	0.0357098	0.347	0.16	1.05459e-198	3	2.169
Tgif2	4.54026e-203	0.12607	0.373	0.134	1.48117e-198	3	2.784
Rnf167	4.94926e-203	0.0106554	0.43	0.233	1.6146e-198	3	1.845
Irak1bp1	5.27264e-203	0.0478292	0.362	0.163	1.72009e-198	3	2.221
Slc37a4	6.4671e-203	0.082126	0.355	0.143	2.10976e-198	3	2.483
Nav2	7.46063e-203	0.0915871	0.464	0.217	2.43388e-198	3	2.138
Atat1	8.1797e-203	0.115139	0.364	0.134	2.66846e-198	3	2.716
Tpp2	8.86134e-203	0.0228931	0.633	0.371	2.89084e-198	3	1.706
Hspb11	1.14303e-202	0.0174897	0.315	0.153	3.72891e-198	3	2.059
Hip1	1.14782e-202	0.0373396	0.481	0.248	3.74452e-198	3	1.94
Timp4	1.1688e-202	0.290359	0.434	0.131	3.81298e-198	3	3.313
Srgap3	1.2215e-202	0.0200896	0.261	0.103	3.98492e-198	3	2.534
Mx2	1.32261e-202	0.0604254	0.445	0.208	4.31476e-198	3	2.139
Plxnb2	2.26912e-202	0.0827566	0.399	0.175	7.40256e-198	3	2.28
G6pc3	2.2856e-202	0.089797	0.39	0.169	7.45631e-198	3	2.308
Tcn2	2.31391e-202	0.133323	0.462	0.198	7.54866e-198	3	2.333
Fbxo33	4.51812e-202	0.0231555	0.418	0.207	1.47395e-197	3	2.019
Stard4	1.33727e-201	0.0956746	0.331	0.12	4.36256e-197	3	2.758
Taf4b	1.42925e-201	0.0858911	0.587	0.305	4.66266e-197	3	1.925
LOC108351137	1.68741e-201	0.00553867	0.947	0.707	5.50484e-197	3	1.339
Ubac2	1.81266e-201	0.0333747	0.334	0.155	5.91344e-197	3	2.155
Rgl1	1.91802e-201	0.0344421	0.436	0.225	6.25716e-197	3	1.938
Yipf5	2.40291e-201	0.0144519	0.427	0.231	7.83901e-197	3	1.848
Myo6	2.86294e-201	0.0684941	0.548	0.289	9.33977e-197	3	1.896
Syt5	4.30545e-201	0.0829141	0.291	0.101	1.40457e-196	3	2.881
Impad1.1	4.73749e-201	0.0405565	0.51	0.277	1.54551e-196	3	1.841
Plxnb3	6.06138e-201	0.0700204	0.258	0.084	1.9774e-196	3	3.071
Cntfr	7.04272e-201	0.136997	0.322	0.097	2.29755e-196	3	3.32
Alg14	7.08298e-201	0.0295527	0.354	0.17	2.31068e-196	3	2.082
Rab5b	1.03192e-200	0.0141391	0.423	0.221	3.36644e-196	3	1.914
Psmb2	1.30423e-200	0.201153	0.957	0.675	4.25479e-196	3	1.418
Spag7	1.54903e-200	0.0229504	0.383	0.192	5.05341e-196	3	1.995
Akip1	2.05415e-200	0.00525837	0.364	0.189	6.70126e-196	3	1.926
Rilpl1	2.34889e-200	0.00521465	0.335	0.173	7.66278e-196	3	1.936
Idh3a	3.65313e-200	0.00607873	0.277	0.129	1.19176e-195	3	2.147
Rel	8.15684e-200	0.0254742	0.365	0.167	2.66101e-195	3	2.186
Gbe1	1.17865e-199	0.031054	0.282	0.126	3.84512e-195	3	2.238
Mrpl30	1.92177e-199	0.002289	0.327	0.163	6.2694e-195	3	2.006
Hid1	2.18969e-199	0.0573854	0.297	0.119	7.14341e-195	3	2.496
Eif1b	2.2943e-199	0.0338536	0.955	0.701	7.48469e-195	3	1.362
Hs2st1	3.34802e-199	0.00975352	0.418	0.221	1.09223e-194	3	1.891
Pdcd2	3.85301e-199	0.0174754	0.36	0.177	1.25697e-194	3	2.034
Usp53	7.96742e-199	0.0303255	0.562	0.307	2.59921e-194	3	1.831
Adprh	1.24372e-198	0.0423242	0.377	0.181	4.05738e-194	3	2.083
Akt1s1	1.30489e-198	0.000868331	0.379	0.201	4.25695e-194	3	1.886
Nelfe	1.36383e-198	0.0438842	0.367	0.174	4.44921e-194	3	2.109
Scamp1	1.67646e-198	0.00658841	0.344	0.175	5.4691e-194	3	1.966
Ebpl	1.71743e-198	0.106962	0.456	0.205	5.60277e-194	3	2.224
Naprt	1.85158e-198	0.0628633	0.285	0.11	6.0404e-194	3	2.591
AABR07044388.2	2.51581e-198	0.0753635	0.26	0.086	8.20732e-194	3	3.023
Gpaa1	2.59055e-198	0.0626389	0.339	0.147	8.45115e-194	3	2.306
Med4	3.74135e-198	0.0231272	0.391	0.194	1.22054e-193	3	2.015
Gnb2	4.18018e-198	0.0597468	0.967	0.73	1.3637e-193	3	1.325
Tmem132a	4.84751e-198	0.0898624	0.356	0.144	1.5814e-193	3	2.472
Map2	5.2287e-198	0.0470814	0.368	0.161	1.70576e-193	3	2.286
Npc1	5.7487e-198	0.0460983	0.405	0.196	1.8754e-193	3	2.066
Tmem263	6.26361e-198	0.0729286	0.38	0.169	2.04338e-193	3	2.249
Mpdu1	7.08904e-198	0.0328338	0.434	0.223	2.31266e-193	3	1.946
Sec24c	9.27753e-198	0.00299795	0.358	0.185	3.02661e-193	3	1.935
Gabarap	1.15332e-197	0.103802	0.968	0.724	3.76247e-193	3	1.337
Mid1	1.56052e-197	0.10906	0.309	0.103	5.09087e-193	3	3
Ino80c	1.67826e-197	0.0295522	0.383	0.194	5.475e-193	3	1.974
Micos13	1.76757e-197	0.0948999	0.978	0.742	5.76636e-193	3	1.318
Ccdc127	2.92094e-197	0.0627711	0.353	0.154	9.52898e-193	3	2.292
Commd7	3.67289e-197	0.0267257	0.332	0.155	1.19821e-192	3	2.142
Hdhd2	4.52862e-197	0.0841664	0.332	0.13	1.47737e-192	3	2.554
Trim37	6.02329e-197	0.0880624	0.309	0.111	1.96498e-192	3	2.784
Cgref1	7.63253e-197	0.0654301	0.262	0.089	2.48996e-192	3	2.944
Sumf1	9.62581e-197	0.0781762	0.385	0.168	3.14023e-192	3	2.292
R3hdm4	1.11561e-196	0.0351945	0.457	0.242	3.63946e-192	3	1.888
Commd2	1.57343e-196	0.00181707	0.338	0.175	5.13299e-192	3	1.931
Nlgn1	3.06619e-196	0.0947882	0.27	0.083	1.00028e-191	3	3.253
Ifih1	3.63721e-196	0.167145	0.629	0.314	1.18657e-191	3	2.003
Atp5pd	3.86219e-196	0.111016	0.984	0.767	1.25996e-191	3	1.283
RGD1565784	4.2416e-196	0.00568939	0.285	0.136	1.38374e-191	3	2.096
Ndufb11	4.56347e-196	0.00209634	0.975	0.765	1.48874e-191	3	1.275
Ppfibp1	5.11134e-196	0.0234526	0.563	0.317	1.66747e-191	3	1.776
Fbxl15	6.17317e-196	0.0630236	0.314	0.129	2.01387e-191	3	2.434
Paics	1.10258e-195	0.0146861	0.425	0.231	3.59694e-191	3	1.84
Ethe1	1.30737e-195	0.112702	0.554	0.276	4.26505e-191	3	2.007
Ppp4c	1.35442e-195	0.0273527	0.413	0.214	4.41853e-191	3	1.93
Acot13	1.69715e-195	0.0505583	0.253	0.094	5.53661e-191	3	2.691
Jagn1	2.0089e-195	0.0297757	0.342	0.165	6.55362e-191	3	2.073
Ptpn4	2.31652e-195	0.0774935	0.412	0.184	7.55717e-191	3	2.239
Gclm	2.64649e-195	0.0854445	0.5	0.246	8.63364e-191	3	2.033
Nacc2	2.98087e-195	0.0545399	0.251	0.09	9.72449e-191	3	2.789
Inka2	3.32977e-195	0.146544	0.392	0.142	1.08627e-190	3	2.761
Abhd14b	3.72119e-195	0.032248	0.347	0.171	1.21396e-190	3	2.029
Sirt3	5.4471e-195	0.0448998	0.262	0.105	1.77701e-190	3	2.495
Mta1	8.85281e-195	0.0171723	0.381	0.197	2.88805e-190	3	1.934
Rfc1	1.06675e-194	0.00627594	0.363	0.181	3.48007e-190	3	2.006
Ndufaf3	1.27002e-194	0.0101811	0.31	0.15	4.14318e-190	3	2.067
Abhd12	1.27832e-194	0.0458994	0.33	0.144	4.17027e-190	3	2.292
Hmox2	1.50525e-194	0.0159365	0.324	0.157	4.91058e-190	3	2.064
Cgrrf1	1.81256e-194	0.0543876	0.456	0.23	5.91311e-190	3	1.983
Dennd2a	1.88313e-194	0.054904	0.401	0.187	6.14333e-190	3	2.144
Cntn1	2.92183e-194	0.150472	0.286	0.07	9.53188e-190	3	4.086
Tor1a	4.04091e-194	0.0139135	0.316	0.155	1.31827e-189	3	2.039
Etl4	7.54996e-194	0.136048	0.429	0.173	2.46302e-189	3	2.48
Atf6b	1.02037e-193	0.00582307	0.343	0.181	3.32874e-189	3	1.895
Fam92a	1.52562e-193	0.0358751	0.318	0.144	4.97704e-189	3	2.208
Retsat	1.60529e-193	0.0069783	0.431	0.239	5.23693e-189	3	1.803
F11r	3.61009e-193	0.0203867	0.334	0.164	1.17772e-188	3	2.037
Cnot8	4.11767e-193	0.0051963	0.299	0.15	1.34331e-188	3	1.993
Nsmce1	5.09479e-193	0.0398821	0.445	0.232	1.66207e-188	3	1.918
Mrpl53	5.11007e-193	0.00123087	0.333	0.17	1.66706e-188	3	1.959
Trim25	5.43291e-193	0.06141	0.545	0.295	1.77238e-188	3	1.847
Prpsap2	5.47945e-193	0.0379151	0.31	0.135	1.78756e-188	3	2.296
Fam3a	7.18319e-193	0.0680281	0.375	0.17	2.34337e-188	3	2.206
Ocel1	8.64632e-193	0.00375833	0.401	0.219	2.82069e-188	3	1.831
Prdx2	9.40922e-193	0.149937	0.978	0.754	3.06957e-188	3	1.297
Clcn4	1.29224e-192	0.103914	0.266	0.079	4.21568e-188	3	3.367
F8a1	1.45253e-192	0.0162908	0.295	0.135	4.7386e-188	3	2.185
Scamp2	7.56349e-192	0.0855761	0.394	0.175	2.46744e-187	3	2.251
Ptprd	8.64074e-192	0.169122	0.345	0.1	2.81887e-187	3	3.45
Src	1.49937e-191	0.0720519	0.347	0.146	4.8914e-187	3	2.377
B4galt4	1.60654e-191	0.115842	0.347	0.124	5.24101e-187	3	2.798
Ltbp2	1.63906e-191	0.156227	0.269	0.061	5.3471e-187	3	4.41
Clpx	2.10668e-191	0.0494013	0.522	0.28	6.87262e-187	3	1.864
Nedd8	2.87104e-191	0.0711337	0.963	0.732	9.36618e-187	3	1.316
Plgrkt	3.36294e-191	0.0327795	0.303	0.139	1.09709e-186	3	2.18
Emc8	3.62951e-191	0.0669272	0.399	0.188	1.18405e-186	3	2.122
Pros1	3.63133e-191	0.0467631	0.44	0.222	1.18465e-186	3	1.982
Rab31	4.12539e-191	0.120506	0.381	0.146	1.34583e-186	3	2.61
Gnai2	5.19351e-191	0.0949532	0.992	0.8	1.69428e-186	3	1.24
Lrrc42	8.74519e-191	0.0455086	0.296	0.127	2.85294e-186	3	2.331
Rab38	8.75197e-191	0.202315	0.384	0.119	2.85516e-186	3	3.227
RGD1565641	1.35609e-190	0.0180783	0.399	0.209	4.42397e-186	3	1.909
Tmx3	2.5862e-190	0.0866966	0.392	0.174	8.43696e-186	3	2.253
Hmbs	6.48236e-190	0.0836675	0.332	0.132	2.11474e-185	3	2.515
Tiparp	1.04266e-189	0.0445927	0.783	0.499	3.40146e-185	3	1.569
Med29	1.12871e-189	0.000353864	0.377	0.206	3.6822e-185	3	1.83
St5	1.15388e-189	0.103026	0.387	0.161	3.76432e-185	3	2.404
Pccb	1.19447e-189	0.0471483	0.319	0.144	3.89672e-185	3	2.215
Abhd14a	1.48253e-189	0.0448159	0.305	0.132	4.83644e-185	3	2.311
Prdx1	1.63292e-189	0.101564	0.987	0.773	5.32709e-185	3	1.277
Tmbim1	1.63629e-189	0.00515352	0.381	0.208	5.33807e-185	3	1.832
LOC100909912	1.7189e-189	0.0195062	0.284	0.126	5.60758e-185	3	2.254
Clns1a	4.26533e-189	0.00686103	0.31	0.158	1.39148e-184	3	1.962
Mitd1	5.04346e-189	0.0796068	0.377	0.164	1.64533e-184	3	2.299
Carmil1	5.37841e-189	0.114804	0.309	0.1	1.7546e-184	3	3.09
Tceal1	6.1982e-189	0.0326998	0.345	0.166	2.02204e-184	3	2.078
Gal3st1	1.06063e-188	0.116175	0.318	0.107	3.46009e-184	3	2.972
Zfpl1	1.39045e-188	0.0438512	0.336	0.158	4.53606e-184	3	2.127
Stard10	1.43715e-188	0.0282522	0.275	0.119	4.68843e-184	3	2.311
Specc1l	1.58291e-188	0.0326206	0.356	0.17	5.16393e-184	3	2.094
Cab39l	1.79597e-188	0.025272	0.334	0.155	5.859e-184	3	2.155
Fam216a	2.68733e-188	0.0353522	0.347	0.17	8.76687e-184	3	2.041
Stxbp3	3.3383e-188	0.0268968	0.343	0.166	1.08905e-183	3	2.066
Xpnpep1	3.62779e-188	0.0669883	0.417	0.201	1.18349e-183	3	2.075
Cdc123	6.9495e-188	0.0253315	0.358	0.18	2.26714e-183	3	1.989
Rtp4	8.28002e-188	0.199618	0.523	0.226	2.70119e-183	3	2.314
Desi1	9.74788e-188	0.0722573	0.374	0.169	3.18005e-183	3	2.213
Shbg	1.08654e-187	0.151105	0.256	0.049	3.54462e-183	3	5.224
Fkbp14	1.11659e-187	0.0446659	0.265	0.107	3.64265e-183	3	2.477
Cish	1.44961e-187	0.0785037	0.342	0.142	4.72906e-183	3	2.408
Tmem150a	1.78044e-187	0.0269566	0.406	0.21	5.80834e-183	3	1.933
Ilkap	1.882e-187	0.0164172	0.344	0.171	6.13965e-183	3	2.012
Tmem127	2.04091e-187	0.0436495	0.35	0.165	6.65807e-183	3	2.121
Laptm4a	2.22174e-187	0.114064	0.99	0.79	7.24798e-183	3	1.253
Atp5mg	5.70616e-187	0.0197196	0.985	0.789	1.86152e-182	3	1.248
Topors	1.22957e-186	0.082723	0.532	0.272	4.01124e-182	3	1.956
Tmem126b	1.30977e-186	0.0452031	0.34	0.155	4.27288e-182	3	2.194
Fam91a1	2.19905e-186	0.0505487	0.486	0.251	7.17395e-182	3	1.936
Sf3a1	2.5465e-186	0.0658724	0.398	0.184	8.30744e-182	3	2.163
Bhlhe40	2.57472e-186	0.160579	0.499	0.218	8.39952e-182	3	2.289
Icam1	4.41589e-186	0.0230646	0.695	0.425	1.44059e-181	3	1.635
Itgav	4.99168e-186	0.137854	0.428	0.175	1.62844e-181	3	2.446
Timm10	7.39279e-186	0.0012843	0.38	0.205	2.41175e-181	3	1.854
Man2b2	9.79566e-186	0.0990288	0.258	0.076	3.19564e-181	3	3.395
Rab5if	1.44941e-185	0.032191	0.972	0.754	4.72842e-181	3	1.289
Ndufa13	2.30284e-185	0.113854	0.973	0.744	7.51255e-181	3	1.308
Polr3k	2.49476e-185	0.00869663	0.296	0.141	8.13866e-181	3	2.099
Slc29a3	2.62575e-185	0.0728499	0.325	0.134	8.56598e-181	3	2.425
Agpat4	3.01066e-185	0.0196433	0.287	0.132	9.82169e-181	3	2.174
Scamp4	5.97019e-185	0.028205	0.313	0.144	1.94765e-180	3	2.174
Exosc4	1.85256e-184	0.0222755	0.348	0.173	6.04361e-180	3	2.012
Prmt2	2.08654e-184	0.0537222	0.402	0.196	6.80692e-180	3	2.051
Gadd45g	2.46682e-184	0.214642	0.973	0.799	8.04749e-180	3	1.218
Ccnh	2.49067e-184	0.0353794	0.469	0.251	8.12531e-180	3	1.869
Peli1	2.94136e-184	0.0919527	0.83	0.541	9.59561e-180	3	1.534
Dpm3	3.11879e-184	0.0168063	0.348	0.178	1.01744e-179	3	1.955
Trim8	3.35418e-184	0.0279882	0.418	0.221	1.09423e-179	3	1.891
Sel1l	5.60966e-184	0.0135159	0.33	0.164	1.83004e-179	3	2.012
Anapc10	1.27314e-183	0.00238002	0.306	0.16	4.15337e-179	3	1.912
Fam204a	1.57819e-183	0.0332273	0.424	0.222	5.14853e-179	3	1.91
Dstyk	1.94018e-183	0.0395174	0.379	0.182	6.32944e-179	3	2.082
Clic6	2.18978e-183	0.175015	0.345	0.098	7.14374e-179	3	3.52
Atp6v1c1	2.23601e-183	0.021447	0.354	0.178	7.29454e-179	3	1.989
Enpp4	2.84418e-183	0.0258838	0.302	0.139	9.27858e-179	3	2.173
Fam151b	3.5656e-183	0.100838	0.337	0.13	1.16321e-178	3	2.592
Atrn	4.73431e-183	0.0382663	0.37	0.178	1.54447e-178	3	2.079
Xrcc6	6.22209e-183	0.0809889	0.275	0.095	2.02983e-178	3	2.895
Cdip1	7.31385e-183	0.0378645	0.26	0.109	2.386e-178	3	2.385
Cnpy3	1.06528e-182	0.0765298	0.325	0.133	3.47526e-178	3	2.444
Arsb	1.20127e-182	0.0889841	0.328	0.127	3.9189e-178	3	2.583
Zfp771	1.27782e-182	0.0384568	0.312	0.144	4.16863e-178	3	2.167
LOC108349548	1.45939e-182	0.0815947	0.984	0.776	4.76096e-178	3	1.268
Slc39a3	1.48694e-182	0.0421984	0.274	0.117	4.85084e-178	3	2.342
Klf7	2.48484e-182	0.0690739	0.549	0.294	8.10629e-178	3	1.867
Ppt1	4.00721e-182	0.0826477	0.287	0.104	1.30727e-177	3	2.76
LOC500475	4.11351e-182	0.14934	0.322	0.094	1.34195e-177	3	3.426
Rit1	8.64449e-182	0.0297327	0.32	0.149	2.82009e-177	3	2.148
Atp5f1e	8.98203e-182	0.0642242	0.968	0.749	2.93021e-177	3	1.292
Notch2	1.05709e-181	0.0243012	0.361	0.18	3.44854e-177	3	2.006
Coasy	2.33358e-181	0.0539077	0.253	0.097	7.61285e-177	3	2.608
Cyp20a1	9.10343e-181	0.0569428	0.382	0.187	2.96981e-176	3	2.043
Dnal4	1.4746e-180	0.0143769	0.264	0.127	4.8106e-176	3	2.079
Dpagt1	2.33688e-180	0.0553961	0.431	0.221	7.62361e-176	3	1.95
Tpp1	4.05425e-180	0.101513	0.447	0.209	1.32262e-175	3	2.139
Hmcn1	8.59044e-180	0.0835733	0.314	0.123	2.80246e-175	3	2.553
Dync2li1	1.09568e-179	0.0691855	0.283	0.111	3.57445e-175	3	2.55
Nsmce2	1.22344e-179	0.0379963	0.403	0.206	3.99124e-175	3	1.956
Agt	2.35148e-179	0.301487	0.311	0.068	7.67122e-175	3	4.574
Sdhaf2	2.41503e-179	0.00858909	0.338	0.173	7.87855e-175	3	1.954
Adss	2.88772e-179	0.0376292	0.778	0.51	9.42062e-175	3	1.525
Flnb	3.69759e-179	0.0131661	0.38	0.201	1.20627e-174	3	1.891
Ttc5	5.11498e-179	0.0402321	0.264	0.11	1.66866e-174	3	2.4
Scyl1	5.31681e-179	0.000480487	0.291	0.146	1.7345e-174	3	1.993
Twf2	5.36074e-179	0.00520219	0.272	0.134	1.74883e-174	3	2.03
Faf2	9.07389e-179	0.0208828	0.431	0.233	2.96018e-174	3	1.85
Sertad2	9.95309e-179	0.00110756	0.532	0.322	3.247e-174	3	1.652
Slc12a4	1.63494e-178	0.018817	0.355	0.185	5.33368e-174	3	1.919
As3mt	1.73562e-178	0.0278415	0.286	0.136	5.66212e-174	3	2.103
Matn2	1.75149e-178	0.0067031	0.35	0.173	5.71387e-174	3	2.023
Rnf181	1.88712e-178	0.0473459	0.356	0.168	6.15637e-174	3	2.119
Dnajc1	1.89034e-178	0.0465255	0.35	0.165	6.16687e-174	3	2.121
Acy3	2.4982e-178	0.0592418	0.26	0.099	8.14989e-174	3	2.626
Fubp3	3.18033e-178	0.0548607	0.322	0.142	1.03752e-173	3	2.268
Apc2	4.30384e-178	0.0607519	0.28	0.11	1.40404e-173	3	2.545
Spen	4.89075e-178	0.0094645	0.507	0.294	1.59551e-173	3	1.724
mrpl24	6.64298e-178	0.0083356	0.34	0.179	2.16714e-173	3	1.899
Nol3	8.50635e-178	0.0580927	0.322	0.138	2.77503e-173	3	2.333
Col28a1	3.50556e-177	0.0394318	0.463	0.235	1.14362e-172	3	1.97
Apmap	4.0091e-177	0.0357217	0.274	0.121	1.30789e-172	3	2.264
AABR07045680.1	6.00934e-177	0.0549898	0.3	0.13	1.96043e-172	3	2.308
Ptgr2	1.64669e-176	0.0846468	0.337	0.137	5.37201e-172	3	2.46
Borcs7	2.1092e-176	0.0265908	0.302	0.141	6.88084e-172	3	2.142
Sra1	2.74811e-176	0.024814	0.315	0.155	8.96516e-172	3	2.032
Prdm16	2.82846e-176	0.0173172	0.332	0.162	9.22728e-172	3	2.049
Pmel	3.4155e-176	0.151701	0.29	0.077	1.11424e-171	3	3.766
Tmem59	4.17288e-176	0.181837	0.985	0.766	1.36132e-171	3	1.286
Msantd4	7.24948e-176	0.034398	0.291	0.127	2.365e-171	3	2.291
Ankrd46	7.65941e-176	0.000309678	0.262	0.122	2.49873e-171	3	2.148
Washc2c	1.69726e-175	0.00784039	0.445	0.247	5.53698e-171	3	1.802
Cmc1	2.36535e-175	0.00198063	0.326	0.171	7.7165e-171	3	1.906
Tmem230	5.93339e-175	0.00695986	0.33	0.171	1.93565e-170	3	1.93
Ebag9	6.15499e-175	0.00278788	0.373	0.201	2.00794e-170	3	1.856
LOC100912373	6.64802e-175	0.148399	0.253	0.052	2.16878e-170	3	4.865
Dnase1l1	6.89428e-175	0.0278108	0.34	0.172	2.24912e-170	3	1.977
Parl	1.11908e-174	0.0387159	0.335	0.16	3.65077e-170	3	2.094
Fzd1	1.21265e-174	0.0625743	0.267	0.101	3.95603e-170	3	2.644
Megf9	1.36659e-174	0.00418641	0.292	0.141	4.45823e-170	3	2.071
Ppia	1.55692e-174	0.110976	0.985	0.783	5.07914e-170	3	1.258
Psmd5	8.27193e-174	0.0227003	0.311	0.153	2.69855e-169	3	2.033
Rdh10	1.15363e-173	0.045091	0.374	0.174	3.76349e-169	3	2.149
Cyb5b	1.20323e-173	0.0219169	0.342	0.176	3.9253e-169	3	1.943
Galnt11	1.40708e-173	0.0613824	0.274	0.11	4.59032e-169	3	2.491
Cmtr1	1.70215e-173	0.0270189	0.358	0.181	5.55294e-169	3	1.978
Pfkfb3	4.4563e-173	0.161382	0.628	0.328	1.45378e-168	3	1.915
Cox8a	5.79715e-173	0.0360964	0.992	0.849	1.89121e-168	3	1.168
RGD735065	6.40192e-173	0.0219755	0.278	0.132	2.0885e-168	3	2.106
Kit	1.20171e-172	0.122831	0.269	0.076	3.92035e-168	3	3.539
Prkra	1.20902e-172	0.0695646	0.347	0.155	3.94417e-168	3	2.239
Rnd2	1.42475e-172	0.0989179	0.344	0.138	4.64796e-168	3	2.493
Mospd2	2.0461e-172	0.0536744	0.402	0.195	6.67498e-168	3	2.062
Mif4gd	2.41639e-172	0.0157091	0.306	0.153	7.88299e-168	3	2
Fam207a	2.72687e-172	0.00189672	0.279	0.143	8.89586e-168	3	1.951
Cep19	2.88501e-172	0.0187569	0.28	0.133	9.41176e-168	3	2.105
Dbnl	8.93752e-172	0.0179248	0.29	0.139	2.91569e-167	3	2.086
Omg	9.19645e-172	0.194329	0.303	0.07	3.00016e-167	3	4.329
Crlf1	1.10563e-171	0.0724039	0.294	0.113	3.60691e-167	3	2.602
Dnph1	1.18091e-171	0.0411727	0.272	0.118	3.8525e-167	3	2.305
Ift27	1.61135e-171	0.0262816	0.306	0.147	5.25671e-167	3	2.082
Med27	1.7199e-171	0.00390089	0.339	0.182	5.61083e-167	3	1.863
Asb8	2.37349e-171	0.0430216	0.324	0.144	7.74303e-167	3	2.25
Vldlr	2.739e-171	0.048532	0.306	0.134	8.93543e-167	3	2.284
Atp23	4.50027e-171	0.0551157	0.281	0.118	1.46812e-166	3	2.381
Ptpn13	5.04746e-171	0.0246071	0.309	0.148	1.64663e-166	3	2.088
LOC103693430	5.26058e-171	0.0212895	0.323	0.165	1.71616e-166	3	1.958
2023-09-11	5.52749e-171	0.0359856	0.481	0.266	1.80323e-166	3	1.808
Ifngr2	5.70581e-171	0.0291055	0.484	0.275	1.86141e-166	3	1.76
Selenof	1.31004e-170	0.200795	0.983	0.77	4.27375e-166	3	1.277
Calr	2.4666e-170	0.23023	0.992	0.836	8.04679e-166	3	1.187
Ppfia1	5.65953e-170	0.181619	0.558	0.265	1.84631e-165	3	2.106
Hmox1	6.34561e-170	0.2177	0.641	0.328	2.07013e-165	3	1.954
Ubxn8	9.28727e-170	0.0246703	0.284	0.136	3.02979e-165	3	2.088
Eif4g3	1.68523e-169	0.034669	0.484	0.269	5.49772e-165	3	1.799
LOC685933	2.01635e-169	0.0356695	0.275	0.124	6.57795e-165	3	2.218
Bckdhb	2.40513e-169	0.0785981	0.301	0.121	7.84627e-165	3	2.488
2023-03-08	2.44289e-169	0.0822428	0.347	0.148	7.96944e-165	3	2.345
Kirrel1	2.62843e-169	0.108665	0.285	0.094	8.57471e-165	3	3.032
Unc119b	3.74656e-169	0.013016	0.44	0.247	1.22224e-164	3	1.781
Nr1d1	3.9004e-169	0.0348548	0.613	0.36	1.27243e-164	3	1.703
Mxd1	6.90007e-169	0.053417	0.314	0.133	2.25101e-164	3	2.361
Arfrp1	8.09294e-169	0.0102586	0.275	0.138	2.64016e-164	3	1.993
Fgfrl1	8.19343e-169	0.118782	0.275	0.083	2.67294e-164	3	3.313
Dact1	1.41667e-168	0.161974	0.4	0.154	4.62161e-164	3	2.597
Fhdc1	3.05526e-168	0.120661	0.276	0.084	9.96719e-164	3	3.286
Col9a2	3.64068e-168	0.11287	0.334	0.125	1.1877e-163	3	2.672
Gtf3c6	4.84845e-168	0.0149385	0.278	0.137	1.58171e-163	3	2.029
Rtn4	5.25491e-168	0.074125	0.974	0.769	1.71431e-163	3	1.267
Lyrm4	5.90061e-168	0.0176029	0.26	0.124	1.92495e-163	3	2.097
Cxcl10	7.87e-168	0.661026	0.81	0.509	2.56743e-163	3	1.591
Armcx1	1.21824e-167	0.0108382	0.294	0.143	3.97426e-163	3	2.056
Chchd6	1.23598e-167	0.0174406	0.259	0.121	4.03215e-163	3	2.14
Amacr	1.507e-167	0.083831	0.273	0.097	4.91629e-163	3	2.814
LOC499331	1.67463e-167	0.0612997	0.275	0.111	5.46314e-163	3	2.477
Cobl	2.12557e-167	0.0800216	0.266	0.094	6.93424e-163	3	2.83
Acp1	2.82732e-167	0.000686597	0.357	0.193	9.22355e-163	3	1.85
Gpd1	3.00877e-167	0.156407	0.349	0.117	9.8155e-163	3	2.983
Hsp90b1	4.83315e-167	0.142708	0.966	0.721	1.57672e-162	3	1.34
Hiatl3	5.59272e-167	0.00282458	0.301	0.164	1.82451e-162	3	1.835
Trappc6a	7.29219e-167	0.0153723	0.311	0.157	2.37893e-162	3	1.981
Ankrd24	1.31783e-166	0.041272	0.284	0.126	4.29914e-162	3	2.254
Rdh11	2.43114e-166	0.0497375	0.279	0.12	7.93111e-162	3	2.325
Gorasp2	2.46221e-166	0.0284376	0.311	0.155	8.03247e-162	3	2.006
Caly	2.4827e-166	0.0634716	0.274	0.103	8.09932e-162	3	2.66
Pop4	4.43851e-166	0.0299591	0.284	0.132	1.44797e-161	3	2.152
Dgcr6	4.64559e-166	0.0564759	0.288	0.124	1.51553e-161	3	2.323
Hoxb4	4.77328e-166	0.0269884	0.386	0.186	1.55719e-161	3	2.075
Mfap3l	4.82034e-166	0.124817	0.295	0.095	1.57254e-161	3	3.105
Foxo1	5.05292e-166	0.0179254	0.337	0.177	1.64841e-161	3	1.904
Tmem184c	5.09511e-166	0.0255122	0.277	0.123	1.66218e-161	3	2.252
Ppil3	7.20216e-166	0.0406903	0.274	0.121	2.34956e-161	3	2.264
Hist1h1c	1.20568e-165	0.014799	0.397	0.208	3.9333e-161	3	1.909
Pigx	1.45777e-165	0.00262133	0.314	0.166	4.75568e-161	3	1.892
Naxe	2.30124e-165	0.0103754	0.307	0.161	7.50735e-161	3	1.907
Gid8	2.90552e-165	0.000161311	0.32	0.173	9.47869e-161	3	1.85
Tcf7l1	3.91583e-165	0.109108	0.332	0.127	1.27746e-160	3	2.614
Pdk4	6.31402e-165	0.218835	0.347	0.105	2.05982e-160	3	3.305
Hacl1	6.7076e-165	0.0937253	0.267	0.09	2.18822e-160	3	2.967
Ryk	7.69129e-165	0.0302888	0.32	0.16	2.50913e-160	3	2
Mrps5	1.13537e-164	0.00807133	0.333	0.179	3.70391e-160	3	1.86
Fh	1.32635e-164	0.00380432	0.308	0.162	4.32696e-160	3	1.901
Ppp1r14c	3.68991e-164	0.11469	0.398	0.17	1.20376e-159	3	2.341
Gtf3a	3.97429e-164	0.0211033	0.305	0.153	1.29653e-159	3	1.993
Gpr108	5.72942e-164	0.0532652	0.274	0.116	1.86911e-159	3	2.362
Glt8d1	7.86616e-164	0.0617371	0.283	0.116	2.56618e-159	3	2.44
MGC95208	1.3039e-163	0.130997	0.423	0.182	4.25372e-159	3	2.324
Dhrs7b	1.31511e-163	0.0429283	0.299	0.139	4.29028e-159	3	2.151
Plod1	1.33823e-163	0.0336572	0.319	0.156	4.36572e-159	3	2.045
Carnmt1	1.7527e-163	0.0458074	0.318	0.15	5.71782e-159	3	2.12
Plscr4	2.94233e-163	0.0175737	0.372	0.195	9.59878e-159	3	1.908
Cpt1a	3.49062e-163	0.0394684	0.269	0.116	1.13875e-158	3	2.319
Atp6v0c	5.36843e-163	0.0079555	0.996	0.889	1.75134e-158	3	1.12
Tada1	6.04102e-163	0.0063164	0.27	0.13	1.97076e-158	3	2.077
Golt1b	6.55338e-163	0.0120608	0.285	0.142	2.13791e-158	3	2.007
Cx3cl1	7.87843e-163	0.0262028	0.311	0.14	2.57018e-158	3	2.221
Tpcn1	8.27404e-163	0.0284804	0.273	0.128	2.69924e-158	3	2.133
Serf2	1.06326e-162	0.154808	0.994	0.853	3.46866e-158	3	1.165
Tox	1.74907e-162	0.0642037	0.3	0.126	5.706e-158	3	2.381
Epb41l2	4.02352e-162	0.0635293	0.396	0.192	1.31259e-157	3	2.062
Eef1akmt2	5.74653e-162	0.00934573	0.271	0.137	1.87469e-157	3	1.978
LOC102551095	6.23553e-162	0.0539492	0.307	0.135	2.03422e-157	3	2.274
Mrfap1	8.7476e-162	0.0975107	0.992	0.826	2.85373e-157	3	1.201
Nab1	9.59332e-162	0.0167471	0.329	0.172	3.12963e-157	3	1.913
Itgae	1.18496e-161	0.0324388	0.281	0.13	3.8657e-157	3	2.162
Fxn	1.97092e-161	0.00712484	0.264	0.131	6.42973e-157	3	2.015
Tmem39a	2.20251e-161	0.0236392	0.279	0.132	7.18525e-157	3	2.114
Prrg1	2.64271e-161	0.0900449	0.373	0.167	8.6213e-157	3	2.234
Socs3	4.54265e-161	0.00656876	0.371	0.19	1.48195e-156	3	1.953
Glrx2	5.64677e-161	0.0121376	0.268	0.128	1.84215e-156	3	2.094
Cyp4f17	6.63644e-161	0.0865645	0.257	0.085	2.16501e-156	3	3.024
LOC108348085	7.60941e-161	0.0539979	0.258	0.101	2.48242e-156	3	2.554
Parp14	1.21133e-160	0.0668265	0.523	0.283	3.95173e-156	3	1.848
Odr4	1.4262e-160	0.0461724	0.256	0.109	4.6527e-156	3	2.349
Castor1	1.57591e-160	0.0922861	0.341	0.142	5.1411e-156	3	2.401
Vhl	5.96615e-160	0.0319907	0.325	0.161	1.94634e-155	3	2.019
Sil1	9.15031e-160	0.0698567	0.253	0.095	2.98511e-155	3	2.663
Snx4	2.2823e-159	0.00542659	0.327	0.175	7.44553e-155	3	1.869
Efnb1	3.16974e-159	0.0386332	0.307	0.142	1.03406e-154	3	2.162
Chek1	3.20603e-159	0.0166104	0.344	0.183	1.0459e-154	3	1.88
Ppib	4.03883e-159	0.11534	0.989	0.812	1.31759e-154	3	1.218
Galnt1	8.47786e-159	0.0588146	0.323	0.144	2.76573e-154	3	2.243
Slc49a4	9.47285e-159	0.0567359	0.285	0.12	3.09033e-154	3	2.375
Fbxo22	1.08889e-158	0.0361753	0.289	0.138	3.55228e-154	3	2.094
Uap1l1	1.54495e-158	0.0539684	0.283	0.123	5.04008e-154	3	2.301
RT1-M3-1	1.92115e-158	0.0567381	0.286	0.123	6.26737e-154	3	2.325
Cers4	4.28212e-158	0.0178647	0.318	0.157	1.39695e-153	3	2.025
Pik3r2	7.33402e-158	0.0264075	0.289	0.14	2.39258e-153	3	2.064
Elob	7.98969e-158	0.0973719	0.989	0.811	2.60648e-153	3	1.219
Pdcl	8.37684e-158	0.036668	0.256	0.111	2.73278e-153	3	2.306
Cox6c	1.58608e-157	0.0160916	0.981	0.808	5.17428e-153	3	1.214
Tp53inp2	7.96852e-157	0.0695162	0.278	0.11	2.59957e-152	3	2.527
Cnpy4	8.67357e-157	0.03819	0.28	0.131	2.82958e-152	3	2.137
Cyp27a1	1.06793e-156	0.100246	0.258	0.082	3.48391e-152	3	3.146
Stard7	1.36473e-156	0.00934505	0.269	0.131	4.45217e-152	3	2.053
Phkg2	1.42066e-156	0.0268559	0.256	0.116	4.6346e-152	3	2.207
Dlg1	2.02e-156	0.0310507	0.3	0.144	6.58985e-152	3	2.083
Tmem101	4.96802e-156	0.0451619	0.254	0.108	1.62072e-151	3	2.352
Man2b1	6.68632e-156	0.0573832	0.276	0.117	2.18128e-151	3	2.359
Nf1	9.40956e-156	0.0190078	0.341	0.177	3.06968e-151	3	1.927
Ifi44	2.05341e-155	0.0351318	0.44	0.24	6.69882e-151	3	1.833
Acy1	2.77729e-155	0.0316708	0.28	0.132	9.06036e-151	3	2.121
Klhl5	4.85996e-155	0.0626605	0.288	0.121	1.58546e-150	3	2.38
Pmp2	6.9283e-155	0.0327717	0.467	0.242	2.26022e-150	3	1.93
Riok2	1.36806e-154	0.012009	0.287	0.143	4.46302e-150	3	2.007
Sp110	1.50207e-154	0.0207558	0.387	0.212	4.9002e-150	3	1.825
Tex9	1.58879e-154	0.0292198	0.269	0.122	5.18312e-150	3	2.205
Ehbp1	2.22986e-154	0.00282803	0.274	0.136	7.27446e-150	3	2.015
Dock1	2.43541e-154	0.0623893	0.443	0.234	7.94504e-150	3	1.893
Kdelr2	1.19074e-153	0.0250208	0.32	0.166	3.88454e-149	3	1.928
Mertk	1.49844e-153	0.0630034	0.351	0.164	4.88837e-149	3	2.14
Aldh4a1	4.70641e-153	0.0817258	0.282	0.109	1.53537e-148	3	2.587
Aggf1	6.83952e-153	0.0130936	0.274	0.135	2.23126e-148	3	2.03
Mboat7l1	7.82141e-153	0.0709842	0.312	0.134	2.55158e-148	3	2.328
Gbp7	1.11542e-152	0.195036	0.449	0.188	3.63884e-148	3	2.388
Nudt16l1	3.06423e-152	0.0127243	0.263	0.13	9.99642e-148	3	2.023
Pcgf5	4.6055e-152	0.025311	0.334	0.177	1.50245e-147	3	1.887
Plpp5	5.2445e-152	0.0712185	0.325	0.147	1.71091e-147	3	2.211
RGD1309540	9.31636e-152	0.0721577	0.292	0.121	3.03928e-147	3	2.413
Arsa	1.04055e-151	0.0283794	0.273	0.128	3.3946e-147	3	2.133
Hectd2	3.53081e-151	0.0667376	0.284	0.117	1.15186e-146	3	2.427
Lgals3bp	5.14546e-151	0.0677504	0.353	0.165	1.6786e-146	3	2.139
Wdr18	1.16619e-150	0.0304675	0.287	0.136	3.80447e-146	3	2.11
Zbtb6	1.30854e-150	0.0121016	0.28	0.142	4.26884e-146	3	1.972
Renbp	3.60253e-150	0.0743034	0.301	0.129	1.17525e-145	3	2.333
Hars	4.23034e-150	0.00380057	0.276	0.144	1.38006e-145	3	1.917
Dhx58	5.80957e-150	0.111121	0.337	0.134	1.89526e-145	3	2.515
Enpp5	6.04256e-150	0.117448	0.334	0.129	1.97126e-145	3	2.589
Arl1	1.13128e-149	0.00975493	0.263	0.129	3.69057e-145	3	2.039
Pitpnb	3.88337e-149	0.0208134	0.301	0.155	1.26687e-144	3	1.942
Pdgfd	4.02077e-149	0.0542112	0.281	0.124	1.3117e-144	3	2.266
Dcaf7	6.14558e-149	0.0207649	0.264	0.131	2.00487e-144	3	2.015
Tyw1	6.25757e-149	0.0459956	0.263	0.115	2.04141e-144	3	2.287
Thumpd3	8.79371e-149	0.0630852	0.252	0.1	2.86877e-144	3	2.52
Trnau1ap	9.04385e-149	0.00457024	0.282	0.153	2.95038e-144	3	1.843
Rgl3	1.24217e-148	0.0756816	0.261	0.098	4.05234e-144	3	2.663
Mrpl4	1.67612e-148	0.0270361	0.258	0.124	5.46802e-144	3	2.081
Coq7	4.98617e-148	0.00721791	0.251	0.126	1.62664e-143	3	1.992
Tfdp1	7.70517e-148	0.0463144	0.314	0.15	2.51366e-143	3	2.093
Med7	8.07891e-148	0.0139067	0.374	0.211	2.63558e-143	3	1.773
Minpp1	1.04994e-147	0.000520237	0.255	0.135	3.42522e-143	3	1.889
Fmnl2	1.19914e-147	0.0489431	0.284	0.124	3.91197e-143	3	2.29
Ipmk	1.22779e-147	0.00214213	0.348	0.186	4.00542e-143	3	1.871
Rmdn3	3.73631e-147	0.0549795	0.289	0.132	1.21889e-142	3	2.189
Nmral1	6.62965e-147	0.081208	0.26	0.096	2.16279e-142	3	2.708
Hoxb7	9.79936e-147	0.0688553	0.331	0.149	3.19685e-142	3	2.221
Usp18	1.79789e-146	0.115486	0.31	0.115	5.86524e-142	3	2.696
Id2	7.50989e-146	0.0937996	0.574	0.316	2.44995e-141	3	1.816
Bcl9l	1.02368e-145	0.00739449	0.274	0.144	3.33955e-141	3	1.903
Slc39a6	1.22306e-145	0.0254269	0.252	0.117	3.99e-141	3	2.154
Pnlip	1.24097e-145	0.164892	0.299	0.088	4.04842e-141	3	3.398
Tmem97	1.43964e-145	0.109486	0.293	0.108	4.69654e-141	3	2.713
Tmem41b	2.09749e-145	0.0141904	0.266	0.134	6.84265e-141	3	1.985
Ascc1	6.89543e-145	0.0328096	0.255	0.116	2.2495e-140	3	2.198
Whamm	7.84451e-145	0.00745925	0.279	0.144	2.55911e-140	3	1.938
Gpkow	1.0886e-144	0.0153353	0.306	0.16	3.55133e-140	3	1.912
Fam76a	1.10995e-144	0.0822637	0.419	0.208	3.62099e-140	3	2.014
Mtmr10	1.56173e-144	0.0664546	0.281	0.12	5.09483e-140	3	2.342
Ttc30b	1.94623e-144	0.159872	0.324	0.111	6.34919e-140	3	2.919
Copg1	5.03084e-144	0.0161415	0.271	0.134	1.64121e-139	3	2.022
Nnat	6.9637e-144	0.124744	0.289	0.099	2.27177e-139	3	2.919
Suds3	8.28664e-144	0.00414571	0.291	0.152	2.70335e-139	3	1.914
Pla2g12a	1.06261e-143	0.0267839	0.354	0.189	3.46655e-139	3	1.873
Tnpo1	1.09694e-143	0.0136531	0.369	0.203	3.57854e-139	3	1.818
Nicn1	1.28573e-143	0.0197522	0.286	0.143	4.19444e-139	3	2
Fam114a1	1.56589e-143	0.0677746	0.267	0.109	5.10841e-139	3	2.45
Zbtb2	1.77179e-143	0.0576143	0.307	0.135	5.78012e-139	3	2.274
Klf11	3.78184e-143	0.0027519	0.275	0.142	1.23375e-138	3	1.937
Igsf8	4.26791e-143	0.0362321	0.259	0.117	1.39232e-138	3	2.214
Hirip3	7.23304e-143	0.00126443	0.278	0.146	2.35964e-138	3	1.904
Mospd3	1.33247e-142	0.00360053	0.262	0.136	4.34692e-138	3	1.926
Cyb5r2	2.47086e-142	0.0499241	0.265	0.114	8.06069e-138	3	2.325
Mtmr2	4.77125e-142	0.0448139	0.348	0.172	1.55652e-137	3	2.023
Pde12	6.02288e-142	0.0286069	0.271	0.128	1.96484e-137	3	2.117
Wls	6.21829e-142	0.110937	0.4	0.182	2.02859e-137	3	2.198
Ddx19b	7.7694e-142	0.013981	0.281	0.144	2.53461e-137	3	1.951
Malsu1	9.48066e-142	0.000427344	0.342	0.193	3.09287e-137	3	1.772
AABR07068161.1	3.10813e-141	0.0367678	0.282	0.13	1.01397e-136	3	2.169
Bbx	5.7973e-141	0.0103085	0.327	0.177	1.89125e-136	3	1.847
RGD1562136	2.89221e-140	0.0120473	0.278	0.137	9.43525e-136	3	2.029
Tor1aip2	1.08538e-139	0.0262915	0.302	0.155	3.54084e-135	3	1.948
Odf2	2.374e-139	0.0139039	0.253	0.129	7.74469e-135	3	1.961
LOC100362783	5.79346e-139	0.0419255	0.273	0.125	1.89e-134	3	2.184
Grasp	8.44876e-139	0.0161666	0.27	0.134	2.75624e-134	3	2.015
RGD1566099	1.30145e-138	0.000790669	0.256	0.135	4.24573e-134	3	1.896
Eva1c	2.91503e-138	0.0346451	0.272	0.129	9.50972e-134	3	2.109
Pcdh7	3.0752e-138	0.042935	0.288	0.133	1.00322e-133	3	2.165
Foxn2	9.22355e-138	0.0493659	0.306	0.149	3.009e-133	3	2.054
Tp53bp2	9.87892e-138	0.0420462	0.305	0.145	3.2228e-133	3	2.103
Hsd17b8	4.21936e-137	0.00343868	0.264	0.14	1.37648e-132	3	1.886
Hdac4	1.34552e-136	0.0599104	0.293	0.134	4.38947e-132	3	2.187
Npepl1	1.78408e-136	0.00292665	0.277	0.153	5.82019e-132	3	1.81
Snx16	4.48797e-136	0.0124294	0.291	0.149	1.46411e-131	3	1.953
Zfp260.1	1.20952e-135	0.0420876	0.257	0.113	3.94582e-131	3	2.274
Pdlim5	2.31915e-135	0.000393178	0.276	0.153	7.56575e-131	3	1.804
Rcn1	3.14573e-135	0.104854	0.346	0.15	1.02623e-130	3	2.307
Ankrd28	1.96821e-134	0.0087329	0.343	0.191	6.42089e-130	3	1.796
Fgfr1	2.21656e-134	0.0435663	0.293	0.141	7.23109e-130	3	2.078
Gbp5	3.97109e-133	0.20044	0.367	0.137	1.29549e-128	3	2.679
Ripk2	8.08826e-132	0.0759113	0.427	0.22	2.63863e-127	3	1.941
Fndc3a	1.07259e-131	0.0101054	0.339	0.191	3.4991e-127	3	1.775
LOC103690002	1.37701e-131	0.0157438	0.255	0.129	4.49222e-127	3	1.977
Tgif1	7.02862e-129	0.0101728	0.3	0.164	2.29295e-124	3	1.829
Limd1	1.65043e-128	0.0276007	0.337	0.183	5.38419e-124	3	1.842
Pdia4	2.79302e-127	0.0200467	0.312	0.167	9.11166e-123	3	1.868
Phlda1	3.35594e-125	0.228953	0.949	0.735	1.09481e-120	3	1.291
Oasl	5.49511e-125	0.167252	0.346	0.134	1.79267e-120	3	2.582
Farp2	1.20529e-124	0.059848	0.293	0.132	3.93203e-120	3	2.22
Sesn3	9.18666e-124	0.0425068	0.257	0.115	2.99696e-119	3	2.235
Arhgap42	4.76901e-122	0.0176869	0.262	0.135	1.55579e-117	3	1.941
AABR07063279.1	3.31238e-120	0.0513013	0.285	0.136	1.0806e-115	3	2.096
Socs1	3.97033e-120	0.02869	0.381	0.211	1.29524e-115	3	1.806
Isg15	1.21587e-119	0.171508	0.546	0.296	3.96652e-115	3	1.845
Birc3	1.45234e-119	0.0417371	0.263	0.123	4.73796e-115	3	2.138
LOC100909712	4.00323e-118	0.012212	0.968	0.816	1.30597e-113	3	1.186
Csf1	1.57874e-117	0.033403	0.287	0.14	5.15032e-113	3	2.05
Ptms	2.51793e-116	0.177823	0.999	0.893	8.21424e-112	3	1.119
Dnttip1	8.30244e-116	0.014419	0.255	0.137	2.70851e-111	3	1.861
H3f3c	1.95548e-114	0.0528853	0.995	0.891	6.37935e-110	3	1.117
Wee1	1.80454e-113	0.0168729	0.347	0.194	5.88696e-109	3	1.789
Rnf213	3.70719e-112	0.0212173	0.299	0.156	1.2094e-107	3	1.917
Oas1a	7.61515e-109	0.0654767	0.251	0.108	2.48429e-104	3	2.324
Oasl2	7.93614e-109	0.141787	0.421	0.208	2.58901e-104	3	2.024
Myadm	1.12509e-107	0.024346	0.429	0.254	3.6704e-103	3	1.689
MGC108823	1.48251e-107	0.0551546	0.368	0.188	4.83638e-103	3	1.957
Cebpd	1.33965e-104	0.20323	0.977	0.83	4.37033e-100	3	1.177
Spry2	1.83067e-103	0.0361095	0.303	0.165	5.97221e-99	3	1.836
Trim21	1.4598e-98	0.0554957	0.299	0.153	4.7623e-94	3	1.954
Ccl2	1.54183e-91	0.21157	0.812	0.58	5.0299e-87	3	1.4
Ppp1r15a	1.02395e-76	0.0637785	0.979	0.867	3.34042e-72	3	1.129
Ccl7	8.30518e-52	0.215275	0.33	0.179	2.7094e-47	3	1.844
Gadd45b	3.22472e-48	0.00965672	0.988	0.924	1.052e-43	3	1.069

## Sheet: SGC3
gene	p_val	avg_logFC	pct.1	pct.2	p_val_adj	cluster	gene_diff
Dbi	0	0.544546	1	0.97	0	6	1.031
Vim	9.00121e-306	0.43576	1	0.964	2.93646e-301	6	1.037
Ptn	3.16144e-298	0.144626	1	0.87	1.03136e-293	6	1.149
S100b	2.01924e-267	0.765833	0.999	0.715	6.58736e-263	6	1.397
Cd9	2.5147e-246	0.159695	1	0.825	8.20372e-242	6	1.212
Sncg	4.27393e-218	0.20711	1	0.971	1.39429e-213	6	1.03
Cdh19	8.02016e-199	0.565783	0.907	0.491	2.61642e-194	6	1.847
Cd48	5.36459e-195	0.613965	0.985	0.763	1.75009e-190	6	1.291
Scd2	8.14975e-193	0.303374	0.998	0.782	2.65869e-188	6	1.276
AC134224.3	4.30147e-189	0.156007	1	0.999	1.40327e-184	6	1.001
Mt-cyb	4.55449e-184	0.198183	0.999	0.993	1.48581e-179	6	1.006
Mmd2	1.1276e-180	0.280663	0.879	0.471	3.67856e-176	6	1.866
Plp1	5.30786e-179	0.47943	0.988	0.648	1.73158e-174	6	1.525
Jun	6.59995e-172	0.210807	1	0.96	2.1531e-167	6	1.042
Fabp5	1.42861e-170	0.427218	0.996	0.812	4.66054e-166	6	1.227
Htra1	4.82828e-169	0.637511	0.982	0.701	1.57513e-164	6	1.401
Gpm6b	2.4461e-163	0.480128	0.952	0.574	7.9799e-159	6	1.659
Fos	6.42129e-163	0.310946	1	0.952	2.09482e-158	6	1.05
Mt-co3	5.89712e-159	0.199217	1	0.999	1.92382e-154	6	1.001
Mt-nd4	3.37702e-158	0.179998	1	0.987	1.10169e-153	6	1.013
Irf1	1.91714e-156	0.519554	0.976	0.74	6.25428e-152	6	1.319
Aldoc	6.41971e-155	0.362484	0.952	0.587	2.0943e-150	6	1.622
Mt-atp6	1.65351e-151	0.147647	1	0.998	5.39426e-147	6	1.002
Pmepa1	9.59293e-151	0.148941	0.924	0.581	3.1295e-146	6	1.59
AY172581.9	1.25825e-150	0.240494	1	0.991	4.10479e-146	6	1.009
Lgi4	5.96828e-149	0.483274	0.9	0.543	1.94703e-144	6	1.657
Ttyh1	8.80837e-149	0.139888	0.87	0.529	2.87355e-144	6	1.645
Cmtm5	3.61755e-148	0.270044	0.94	0.582	1.18015e-143	6	1.615
Pdpn	4.02643e-141	0.124228	0.825	0.496	1.31354e-136	6	1.663
Phgdh	2.4157e-140	0.0502141	0.811	0.503	7.88075e-136	6	1.612
Sox2	3.4859e-140	0.543764	0.907	0.546	1.13721e-135	6	1.661
Pdlim4	8.71557e-140	0.447133	0.907	0.543	2.84328e-135	6	1.67
Mt-co2	6.01892e-139	0.158204	1	0.998	1.96355e-134	6	1.002
AY172581.24	1.83603e-131	0.196854	1	1	5.98968e-127	6	1
LOC108348061	2.68534e-130	0.378898	0.927	0.575	8.76038e-126	6	1.612
Lpar1	7.88161e-130	0.460881	0.927	0.592	2.57122e-125	6	1.566
Itgb4	1.24506e-127	0.433787	0.901	0.602	4.06177e-123	6	1.497
Fxyd1	1.53075e-127	0.281282	0.988	0.79	4.99378e-123	6	1.251
Plekha4	1.96683e-127	0.372038	0.954	0.639	6.41638e-123	6	1.493
Ntrk2	5.03264e-127	0.0425376	0.787	0.499	1.6418e-122	6	1.577
Scn7a	2.40156e-125	0.318801	0.777	0.423	7.83462e-121	6	1.837
Egr1	1.35501e-122	0.227015	0.996	0.901	4.42046e-118	6	1.105
Sparc	9.35267e-121	0.320315	1	0.918	3.05112e-116	6	1.089
Mt-nd2	4.40267e-120	0.14139	1	0.989	1.43628e-115	6	1.011
Scp2	7.56572e-120	0.21965	0.995	0.792	2.46816e-115	6	1.256
Mgst1	1.12213e-118	0.00169685	0.859	0.595	3.66072e-114	6	1.444
Art3	1.84605e-118	0.402024	0.922	0.596	6.02237e-114	6	1.547
LOC684797	9.54494e-118	0.379753	0.961	0.671	3.11385e-113	6	1.432
Prnp	1.83409e-117	0.394901	0.962	0.748	5.98336e-113	6	1.286
Junb	1.65217e-112	0.116387	0.998	0.919	5.38989e-108	6	1.086
Mt-nd1	2.67488e-112	0.173013	1	0.985	8.72626e-108	6	1.015
Mt-co1	2.57157e-109	0.0789033	1	0.992	8.38924e-105	6	1.008
Acot1	1.93143e-108	0.135708	0.786	0.476	6.30091e-104	6	1.651
Wnt6	3.18026e-106	0.421941	0.733	0.398	1.0375e-101	6	1.842
Lmo4	3.92965e-106	0.343037	0.971	0.753	1.28197e-101	6	1.29
Cnn3	3.41252e-105	0.29055	0.978	0.738	1.11327e-100	6	1.325
Sdc4	7.00093e-104	0.290256	0.946	0.654	2.28391e-99	6	1.446
Vwa1	9.5257e-102	0.382643	0.915	0.625	3.10757e-97	6	1.464
Elovl2	7.20049e-101	0.244699	0.739	0.416	2.34902e-96	6	1.776
Marcks	2.0697e-97	0.30577	0.963	0.711	6.75199e-93	6	1.354
Tax1bp3	5.91215e-96	0.275051	0.875	0.62	1.92872e-91	6	1.411
Msmo1	1.74582e-95	0.0826157	0.847	0.572	5.69539e-91	6	1.481
Fth1	5.04789e-95	0.050063	1	0.999	1.64677e-90	6	1.001
Itgb8	1.99738e-94	0.369277	0.71	0.39	6.51605e-90	6	1.821
Tns3	2.52541e-94	0.413826	0.785	0.478	8.23865e-90	6	1.642
Cotl1	4.36829e-94	0.386149	0.848	0.551	1.42507e-89	6	1.539
Stx11	6.44728e-94	0.473405	0.698	0.39	2.1033e-89	6	1.79
Egfl8	1.28953e-93	0.194786	0.848	0.551	4.20685e-89	6	1.539
Pebp1	2.12677e-92	0.160144	0.995	0.886	6.93815e-88	6	1.123
Dad1	2.26836e-92	0.113704	0.981	0.791	7.40007e-88	6	1.24
Tmem176a	6.94872e-92	0.0732494	0.943	0.701	2.26688e-87	6	1.345
Plekhb1	9.07011e-91	0.227151	0.869	0.573	2.95894e-86	6	1.517
Calm3	1.19847e-90	0.240991	0.966	0.73	3.90976e-86	6	1.323
Tecr	2.32491e-88	0.126647	0.878	0.615	7.58457e-84	6	1.428
Dhh	7.86542e-88	0.422386	0.691	0.38	2.56594e-83	6	1.818
Sqle	1.0332e-87	0.159519	0.814	0.535	3.3706e-83	6	1.521
Cd63	2.82473e-87	0.0104372	0.998	0.924	9.21511e-83	6	1.08
Abca8a	5.969e-87	0.175714	0.852	0.576	1.94727e-82	6	1.479
Fads1	9.34553e-87	0.203858	0.754	0.46	3.04879e-82	6	1.639
Rarres2	1.31851e-86	0.294587	0.941	0.685	4.30139e-82	6	1.374
Tmem176b	1.70779e-83	0.0270061	0.957	0.751	5.57132e-79	6	1.274
Ctsh	9.46701e-83	0.0312501	0.836	0.603	3.08842e-78	6	1.386
Cdh1	1.19319e-82	0.152882	0.721	0.445	3.89253e-78	6	1.62
H3f3a	2.48645e-82	0.0382774	1	0.988	8.11155e-78	6	1.012
Zfp36	2.57407e-81	0.162318	0.941	0.737	8.39737e-77	6	1.277
Pmp2	5.37655e-81	0.374324	0.53	0.253	1.75399e-76	6	2.095
Fnta	1.5776e-79	0.28838	0.864	0.583	5.1466e-75	6	1.482
Id4	2.07722e-79	0.349952	0.913	0.663	6.77653e-75	6	1.377
Phlda3	2.14027e-79	0.235427	0.889	0.624	6.98219e-75	6	1.425
Mt-nd5	7.42022e-79	0.196363	0.994	0.897	2.4207e-74	6	1.108
LOC100909712	9.8667e-79	0.315422	0.973	0.826	3.21881e-74	6	1.178
Pou3f2	1.42151e-78	0.263527	0.388	0.167	4.6374e-74	6	2.323
Ednrb	1.55715e-78	0.361356	0.772	0.479	5.07991e-74	6	1.612
Hmgcs1	7.32037e-78	0.1721	0.939	0.698	2.38812e-73	6	1.345
Lamp2	1.37476e-77	0.215641	0.961	0.745	4.4849e-73	6	1.29
Kif19	1.48535e-77	0.301343	0.438	0.197	4.84567e-73	6	2.223
Slc44a1	5.48406e-77	0.265738	0.888	0.622	1.78906e-72	6	1.428
Cnp	1.06968e-76	0.160401	0.834	0.591	3.48963e-72	6	1.411
Dag1	5.22269e-76	0.303316	0.904	0.642	1.7038e-71	6	1.408
Taldo1	5.25191e-76	0.0274826	0.935	0.736	1.71333e-71	6	1.27
Erbb3	8.83746e-76	0.252081	0.578	0.331	2.88304e-71	6	1.746
Sox10	9.52209e-76	0.239747	0.546	0.31	3.10639e-71	6	1.761
Eif1b	2.93806e-75	0.438153	0.903	0.722	9.58485e-71	6	1.251
Alcam	5.1131e-75	0.287586	0.65	0.385	1.66805e-70	6	1.688
Mt-nd3	2.26587e-73	0.214936	0.99	0.901	7.39194e-69	6	1.099
Fez1	6.15675e-73	0.196076	0.786	0.519	2.00852e-68	6	1.514
Stmn1	9.98099e-73	0.142276	0.836	0.605	3.2561e-68	6	1.382
Ddah2	2.36811e-71	0.268053	0.881	0.636	7.72549e-67	6	1.385
Tmsb15b2	3.49367e-71	0.275332	0.734	0.468	1.13974e-66	6	1.568
Dnaja1	8.44277e-71	0.260667	0.997	0.926	2.75428e-66	6	1.077
Myc	1.87237e-69	0.440733	0.795	0.586	6.10825e-65	6	1.357
Gpr37l1	7.41739e-69	0.313929	0.714	0.431	2.41977e-64	6	1.657
Tspan3	2.41364e-68	0.113814	0.872	0.64	7.87402e-64	6	1.363
Svip	5.60316e-68	0.159716	0.704	0.453	1.82792e-63	6	1.554
Mboat2	1.42808e-67	0.298189	0.738	0.456	4.65883e-63	6	1.618
Snca	1.83088e-67	0.216536	0.691	0.434	5.97287e-63	6	1.592
Gpx4	1.85046e-67	0.182574	0.995	0.88	6.03674e-63	6	1.131
Metrn	2.29634e-67	0.303465	0.642	0.379	7.49136e-63	6	1.694
Zfp622	7.31618e-67	0.139362	0.777	0.535	2.38676e-62	6	1.452
Atp1a2	1.03937e-66	0.222013	0.834	0.572	3.39073e-62	6	1.458
LOC108348172.1	3.33542e-66	0.185283	0.713	0.485	1.08812e-61	6	1.47
Igsf11	5.40787e-66	0.25023	0.605	0.36	1.76421e-61	6	1.681
Tmod2	1.29604e-65	0.388602	0.667	0.398	4.22808e-61	6	1.676
Cstb	1.40729e-65	0.0393141	0.973	0.808	4.591e-61	6	1.204
Gadd45b	1.77287e-65	0.279987	0.994	0.927	5.78363e-61	6	1.072
LOC108348175	2.89506e-65	0.18788	0.831	0.589	9.44456e-61	6	1.411
Ptms	4.4331e-65	0.2471	0.996	0.9	1.44621e-60	6	1.107
Add3	6.22831e-65	0.297997	0.685	0.437	2.03186e-60	6	1.568
Zfp36l1	1.65984e-64	0.0951988	0.967	0.823	5.41491e-60	6	1.175
Nfkbia	3.76709e-64	0.172334	0.958	0.808	1.22894e-59	6	1.186
Ptprz1	6.7008e-64	0.332157	0.627	0.358	2.186e-59	6	1.751
Idi1	7.6974e-64	0.265686	0.971	0.794	2.51112e-59	6	1.223
Nr2f1	7.76683e-64	0.253489	0.709	0.447	2.53377e-59	6	1.586
Pcsk1	8.77965e-64	0.358454	0.507	0.262	2.86418e-59	6	1.935
Map2	1.02313e-63	0.248265	0.37	0.175	3.33776e-59	6	2.114
Cst3	4.21893e-63	0.279112	1	0.987	1.37634e-58	6	1.013
Pmvk	8.18516e-63	0.183954	0.77	0.515	2.67025e-58	6	1.495
Pcbp4	8.23242e-63	0.200335	0.756	0.524	2.68566e-58	6	1.443
Atf3	1.0021e-62	0.201999	0.994	0.907	3.26914e-58	6	1.096
Etv1	2.14149e-62	0.290326	0.673	0.423	6.98618e-58	6	1.591
Lhfpl2	3.19985e-62	0.128504	0.684	0.461	1.04389e-57	6	1.484
Col16a1	3.75671e-62	0.174387	0.587	0.379	1.22555e-57	6	1.549
Lamp1	4.24573e-62	0.0953097	0.896	0.689	1.38508e-57	6	1.3
Gamt	1.76815e-61	0.302712	0.678	0.428	5.76824e-57	6	1.584
Scg3	2.52261e-61	0.114873	0.551	0.353	8.22952e-57	6	1.561
Tspo	4.74019e-61	0.0195977	0.601	0.438	1.54639e-56	6	1.372
Col28a1	7.99963e-61	0.35821	0.485	0.249	2.60972e-56	6	1.948
Rnf187	1.12319e-60	0.0639345	0.805	0.597	3.66417e-56	6	1.348
Fkbp2	3.51394e-60	0.185043	0.897	0.671	1.14635e-55	6	1.337
Csrp1	8.52363e-60	0.0461331	0.935	0.772	2.78067e-55	6	1.211
Npdc1	2.66748e-59	0.195211	0.646	0.442	8.70212e-55	6	1.462
Aatk	4.87328e-59	0.135142	0.523	0.334	1.58981e-54	6	1.566
Zfand5	9.34914e-59	0.238914	0.948	0.774	3.04997e-54	6	1.225
2023-09-10	1.04092e-58	0.306431	0.654	0.403	3.39579e-54	6	1.623
Gas7	1.07619e-58	0.288325	0.611	0.368	3.51086e-54	6	1.66
Dmd	4.77691e-58	0.244671	0.718	0.47	1.55837e-53	6	1.528
Dst	5.28208e-58	0.0152429	0.901	0.726	1.72317e-53	6	1.241
Col5a3	5.97e-58	0.176806	0.773	0.527	1.94759e-53	6	1.467
LOC691807	9.06875e-58	0.117335	0.972	0.806	2.9585e-53	6	1.206
Atp6v0b	9.83073e-58	0.0104102	0.783	0.619	3.20708e-53	6	1.265
Gstm1	1.34752e-57	0.119858	0.657	0.435	4.39602e-53	6	1.51
Elovl6	1.78699e-57	0.285168	0.61	0.36	5.82971e-53	6	1.694
Egr2	2.16961e-57	0.1476	0.699	0.482	7.07792e-53	6	1.45
Insig1	5.07567e-57	0.220129	0.816	0.571	1.65584e-52	6	1.429
Tspan7	5.20919e-57	0.161174	0.688	0.452	1.69939e-52	6	1.522
Ckb	5.59716e-57	0.279211	0.951	0.801	1.82596e-52	6	1.187
Gsta4	1.03355e-56	0.209801	0.714	0.47	3.37176e-52	6	1.519
Mtch1	2.41792e-56	0.118832	0.89	0.679	7.88797e-52	6	1.311
Hsd17b11	5.00862e-56	0.298444	0.62	0.388	1.63396e-51	6	1.598
Cdh2	8.72083e-56	0.225386	0.592	0.363	2.845e-51	6	1.631
Cd81	1.41874e-55	0.00889083	0.925	0.759	4.62836e-51	6	1.219
Ppp1r1c	2.54534e-55	0.0599741	0.45	0.311	8.30365e-51	6	1.447
Plat	5.37272e-55	0.0852334	0.785	0.572	1.75274e-50	6	1.372
Hes1	7.01204e-55	0.331423	0.678	0.43	2.28754e-50	6	1.577
Atp6v0e1	8.40497e-55	0.157402	0.898	0.69	2.74195e-50	6	1.301
Selenok	1.09584e-54	0.112229	0.96	0.785	3.57496e-50	6	1.223
Suclg1	2.25589e-54	0.0861599	0.852	0.648	7.3594e-50	6	1.315
Sec62	2.78795e-54	0.180833	0.903	0.695	9.09513e-50	6	1.299
Kif21a	3.09967e-54	0.217409	0.626	0.397	1.01121e-49	6	1.577
Klf4	5.76145e-54	0.19989	0.977	0.846	1.87956e-49	6	1.155
Cebpd	8.40761e-54	0.357176	0.966	0.841	2.74282e-49	6	1.149
Gda	1.2085e-53	0.0605039	0.329	0.176	3.9425e-49	6	1.869
Mapt	1.4719e-53	0.0640703	0.264	0.141	4.80179e-49	6	1.872
Hspa1b	1.741e-53	0.157796	0.983	0.914	5.67967e-49	6	1.075
Plekha1	2.77287e-53	0.295166	0.449	0.231	9.04592e-49	6	1.944
Itm2c	2.93605e-53	0.0011448	0.866	0.693	9.57829e-49	6	1.25
Bambi	1.1742e-52	0.370852	0.631	0.395	3.8306e-48	6	1.597
Polr2f	1.55977e-52	0.160926	0.658	0.469	5.08844e-48	6	1.403
Ltbp4	1.75128e-52	0.178574	0.334	0.164	5.71321e-48	6	2.037
Rhob	1.76085e-52	0.180892	0.962	0.815	5.74443e-48	6	1.18
Mpc1	2.16563e-52	0.117895	0.867	0.667	7.06494e-48	6	1.3
Efemp1	2.58023e-52	0.217566	0.551	0.345	8.41747e-48	6	1.597
Uqcc2	4.34339e-52	0.130856	0.632	0.465	1.41694e-47	6	1.359
Hspa12a	2.14062e-51	0.112171	0.363	0.215	6.98336e-47	6	1.688
Gabbr1	3.09325e-51	0.0646721	0.755	0.562	1.00911e-46	6	1.343
Ndufa4	6.38427e-51	0.029269	0.939	0.775	2.08274e-46	6	1.212
Ddt	7.58958e-51	0.167212	0.897	0.696	2.47595e-46	6	1.289
Mmp15	1.07368e-50	0.201055	0.523	0.328	3.50267e-46	6	1.595
Cd59	1.10081e-50	0.225617	0.913	0.737	3.59119e-46	6	1.239
Timp2	1.68544e-50	0.051418	0.811	0.648	5.4984e-46	6	1.252
Itprid2	2.2353e-50	0.118839	0.817	0.609	7.29222e-46	6	1.342
Hist3h2ba	2.76807e-50	0.230889	0.668	0.436	9.03029e-46	6	1.532
Rhoc	3.64971e-50	0.213431	0.892	0.684	1.19064e-45	6	1.304
Bckdha	5.99492e-50	0.0357769	0.342	0.259	1.95572e-45	6	1.32
Atp5pd	6.51929e-50	0.00873593	0.938	0.785	2.12679e-45	6	1.195
Ndfip1	1.03157e-49	0.0570357	0.959	0.814	3.3653e-45	6	1.178
Lrrtm2	1.29037e-49	0.253984	0.596	0.371	4.20956e-45	6	1.606
Pik3r1	1.88567e-49	0.251083	0.754	0.548	6.15163e-45	6	1.376
Vcl	2.20049e-49	0.0467239	0.682	0.536	7.17866e-45	6	1.272
Ppp1r15a	2.44895e-49	0.226995	0.983	0.874	7.9892e-45	6	1.125
Klf6	3.10527e-49	0.233411	0.679	0.469	1.01303e-44	6	1.448
Selenof	4.53973e-49	0.142533	0.957	0.787	1.481e-44	6	1.216
Ninj1	5.46723e-49	0.0354469	0.505	0.385	1.78358e-44	6	1.312
Josd2	8.99958e-49	0.208626	0.551	0.355	2.93593e-44	6	1.552
Dynll2	9.58688e-49	0.0839199	0.646	0.474	3.12753e-44	6	1.363
Pex5l	1.03145e-48	0.200428	0.371	0.204	3.36489e-44	6	1.819
Capn5	1.06672e-48	0.136946	0.322	0.179	3.47996e-44	6	1.799
Nfkbiz	2.61324e-48	0.235646	0.685	0.466	8.52516e-44	6	1.47
Btg1	3.33715e-48	0.0447565	0.958	0.835	1.08868e-43	6	1.147
Mrps24	4.08144e-48	0.0557617	0.572	0.437	1.33149e-43	6	1.309
Id2	5.23079e-48	0.376166	0.554	0.335	1.70644e-43	6	1.654
Dnajb9	5.88786e-48	0.176853	0.805	0.606	1.9208e-43	6	1.328
Maff	7.1447e-48	0.228332	0.838	0.622	2.33082e-43	6	1.347
Zfp24	9.08364e-48	0.24161	0.691	0.47	2.96336e-43	6	1.47
Bpgm	1.20096e-47	0.187329	0.704	0.496	3.91788e-43	6	1.419
Rnd3	3.45774e-47	0.125902	0.938	0.764	1.12802e-42	6	1.228
Slc22a17	5.03879e-47	0.111592	0.64	0.445	1.6438e-42	6	1.438
Ptov1	7.12864e-47	0.178896	0.801	0.597	2.32558e-42	6	1.342
Mcam	1.58164e-46	0.0476663	0.526	0.379	5.15979e-42	6	1.388
Hey2	1.86598e-46	0.27329	0.581	0.358	6.08739e-42	6	1.623
Emc7	2.14144e-46	0.070894	0.79	0.603	6.98602e-42	6	1.31
Atp6v1g1	2.39035e-46	0.124503	0.965	0.821	7.79802e-42	6	1.175
Ywhae	2.68181e-46	0.0911625	0.934	0.764	8.74887e-42	6	1.223
Ppdpf	3.07034e-46	0.121296	0.77	0.572	1.00164e-41	6	1.346
Arl8a	1.03407e-45	0.0482012	0.579	0.448	3.37345e-41	6	1.292
Impdh2	2.61167e-45	0.0930752	0.612	0.456	8.52005e-41	6	1.342
Ncam1	4.51344e-45	0.242129	0.536	0.331	1.47242e-40	6	1.619
Ndrg2	6.23124e-45	0.152442	0.881	0.686	2.03282e-40	6	1.284
Sfrp1	9.01011e-45	0.136223	0.638	0.43	2.93937e-40	6	1.484
Ndufa13	1.10008e-44	0.00500918	0.91	0.765	3.58878e-40	6	1.19
Uqcr11	3.1213e-44	0.0674003	0.897	0.728	1.01826e-39	6	1.232
Cd99	6.70078e-44	0.138776	0.979	0.859	2.186e-39	6	1.14
Anxa4	7.65969e-44	0.251262	0.65	0.439	2.49882e-39	6	1.481
Cyb5a	1.2201e-43	0.0302361	0.804	0.641	3.98032e-39	6	1.254
Zdhhc2	1.31513e-43	0.20814	0.576	0.382	4.29035e-39	6	1.508
Ncam2	1.96535e-43	0.236874	0.462	0.276	6.41155e-39	6	1.674
Mien1	2.06079e-43	0.0944141	0.674	0.502	6.72291e-39	6	1.343
Nme2	2.40111e-43	0.0232243	0.992	0.882	7.83315e-39	6	1.125
Ccng2	2.42018e-43	0.143338	0.414	0.256	7.89534e-39	6	1.617
Tuba1a	3.98521e-43	0.105991	0.999	0.968	1.3001e-38	6	1.032
Enho	4.36655e-43	0.247512	0.513	0.321	1.4245e-38	6	1.598
Marcksl1	5.8688e-43	0.0184037	0.839	0.679	1.91458e-38	6	1.236
Asb8	5.88012e-43	0.121899	0.283	0.159	1.91827e-38	6	1.78
Rcan1	5.91291e-43	0.152765	0.729	0.526	1.92897e-38	6	1.386
Cadm1	5.92591e-43	0.0816999	0.5	0.356	1.93321e-38	6	1.404
Ppp1r36	1.67718e-42	0.169941	0.42	0.261	5.47146e-38	6	1.609
Nme1	2.5293e-42	0.108433	0.666	0.499	8.25135e-38	6	1.335
Ndufb11	2.58824e-42	0.0258619	0.926	0.783	8.44363e-38	6	1.183
Atp5mc1	3.11124e-42	0.0774006	0.894	0.726	1.01498e-37	6	1.231
Pcdh17	3.3977e-42	0.179175	0.404	0.238	1.10843e-37	6	1.697
Dync1li2	3.93821e-42	0.122506	0.514	0.366	1.28476e-37	6	1.404
LOC689574	4.9602e-42	0.118849	0.76	0.566	1.61817e-37	6	1.343
Psap	5.01552e-42	0.0495235	0.953	0.81	1.63621e-37	6	1.177
Cd44	7.42508e-42	0.120067	0.505	0.339	2.42228e-37	6	1.49
Timm13	7.68915e-42	0.12807	0.773	0.596	2.50843e-37	6	1.297
Mdk	8.44118e-42	0.0213435	0.609	0.448	2.75377e-37	6	1.359
Fasn	9.95828e-42	0.0967589	0.548	0.386	3.24869e-37	6	1.42
Ppp1r14b	1.30243e-41	0.142505	0.726	0.545	4.24891e-37	6	1.332
Dnlz	1.52972e-41	0.0539601	0.357	0.269	4.99039e-37	6	1.327
Thsd7a	1.62887e-41	0.148864	0.349	0.218	5.31386e-37	6	1.601
Erp29	2.81891e-41	0.0518267	0.709	0.546	9.19612e-37	6	1.299
Pdia6	2.92303e-41	0.141781	0.826	0.631	9.53579e-37	6	1.309
Rfk	3.44202e-41	0.224584	0.665	0.452	1.12289e-36	6	1.471
Epdr1	3.51344e-41	0.0898415	0.438	0.308	1.14619e-36	6	1.422
Rab34	3.75897e-41	0.160896	0.55	0.379	1.22629e-36	6	1.451
Pea15	4.05522e-41	0.0298644	0.624	0.501	1.32293e-36	6	1.246
Sertad1	4.97128e-41	0.147862	0.915	0.772	1.62178e-36	6	1.185
Ndufb2	5.17364e-41	0.0615066	0.803	0.64	1.6878e-36	6	1.255
Ctsl	5.34839e-41	0.0253608	0.891	0.736	1.7448e-36	6	1.211
Rcn2	5.48267e-41	0.162329	0.768	0.562	1.78861e-36	6	1.367
Ndufv1	5.87689e-41	0.0283486	0.556	0.448	1.91722e-36	6	1.241
Lamb1	6.6168e-41	0.180117	0.556	0.381	2.1586e-36	6	1.459
Thoc7	1.04864e-40	0.015484	0.449	0.364	3.42097e-36	6	1.234
Tafa5	1.11208e-40	0.220395	0.485	0.302	3.62794e-36	6	1.606
Ctnna1	1.13343e-40	0.149858	0.775	0.581	3.69759e-36	6	1.334
Tprg1l	1.17517e-40	0.0616045	0.681	0.54	3.83376e-36	6	1.261
Plcd1	1.27944e-40	0.0778611	0.252	0.155	4.17391e-36	6	1.626
Atp5f1d	1.40481e-40	0.0347038	0.889	0.746	4.58291e-36	6	1.192
Wsb1	1.5175e-40	0.0477152	0.749	0.611	4.95054e-36	6	1.226
Eid1	1.77261e-40	0.15308	0.916	0.762	5.7828e-36	6	1.202
Birc2	2.95327e-40	0.249505	0.687	0.482	9.63444e-36	6	1.425
Hist1h2ao.2	3.04795e-40	0.183775	0.659	0.449	9.94332e-36	6	1.468
Rxrg	3.05244e-40	0.187979	0.44	0.278	9.95798e-36	6	1.583
Appbp2	3.89721e-40	0.106317	0.472	0.351	1.27139e-35	6	1.345
Stx8	4.1234e-40	0.011305	0.375	0.311	1.34518e-35	6	1.206
Ppib	4.14316e-40	0.0230405	0.957	0.827	1.35162e-35	6	1.157
Sptssa	4.39459e-40	0.0728644	0.765	0.592	1.43365e-35	6	1.292
Rel	5.27571e-40	0.076378	0.295	0.185	1.72109e-35	6	1.595
Nr4a1	5.32321e-40	0.0589409	0.761	0.595	1.73659e-35	6	1.279
Hbegf	5.6697e-40	0.0860233	0.929	0.777	1.84963e-35	6	1.196
Usp53	5.76976e-40	0.258358	0.521	0.327	1.88227e-35	6	1.593
Rab10	5.85869e-40	0.162158	0.831	0.643	1.91128e-35	6	1.292
Zfp36l2	5.92236e-40	0.0944987	0.839	0.657	1.93205e-35	6	1.277
Cuedc2	6.4691e-40	0.0702759	0.349	0.235	2.11042e-35	6	1.485
Nfil3	6.56684e-40	0.161553	0.695	0.521	2.1423e-35	6	1.334
Pfdn6	6.92788e-40	0.0257949	0.542	0.449	2.26008e-35	6	1.207
Plk2	9.89068e-40	0.179959	0.678	0.474	3.22664e-35	6	1.43
Mapk3	1.0376e-39	0.0382821	0.704	0.558	3.38496e-35	6	1.262
Clk1	1.10719e-39	0.0738059	0.693	0.541	3.61198e-35	6	1.281
Ndufv2	1.26176e-39	0.000212585	0.758	0.614	4.11624e-35	6	1.235
Peg3	1.38945e-39	0.0529965	0.45	0.318	4.5328e-35	6	1.415
Mrpl20	1.5968e-39	0.00960137	0.649	0.543	5.20925e-35	6	1.195
Rasl11b	1.68651e-39	0.111562	0.264	0.137	5.50189e-35	6	1.927
Ing1	2.07622e-39	0.0852593	0.561	0.408	6.77326e-35	6	1.375
Bloc1s1	2.23305e-39	0.156165	0.883	0.707	7.28487e-35	6	1.249
Cox19	2.24408e-39	0.0668665	0.31	0.226	7.32086e-35	6	1.372
Ubl3	2.52392e-39	0.150913	0.756	0.572	8.23377e-35	6	1.322
Hmgcr	2.89856e-39	0.0601106	0.66	0.486	9.45598e-35	6	1.358
Taf1d	3.10866e-39	0.0625668	0.734	0.582	1.01414e-34	6	1.261
Tmem59	3.62506e-39	0.000375048	0.919	0.786	1.1826e-34	6	1.169
Ppia	3.71628e-39	0.0660211	0.943	0.8	1.21236e-34	6	1.179
Slitrk1	3.9404e-39	0.16982	0.281	0.151	1.28548e-34	6	1.861
Cox7a2l2	4.00036e-39	0.050799	0.949	0.813	1.30504e-34	6	1.167
Chl1	5.23197e-39	0.13215	0.315	0.183	1.70683e-34	6	1.721
Ptprj	5.41732e-39	0.0827848	0.382	0.266	1.76729e-34	6	1.436
Nr2f2	5.96962e-39	0.0366062	0.546	0.42	1.94747e-34	6	1.3
Tmem50a	6.1116e-39	0.0260845	0.58	0.474	1.99379e-34	6	1.224
Gnb2	6.19742e-39	0.0753072	0.909	0.75	2.02178e-34	6	1.212
Txndc12	6.20404e-39	0.121739	0.566	0.429	2.02394e-34	6	1.319
Iah1	6.38424e-39	0.137957	0.555	0.395	2.08273e-34	6	1.405
Lrrc4b	6.93865e-39	0.195496	0.389	0.236	2.2636e-34	6	1.648
Atp5f1a	7.21197e-39	0.0147157	0.738	0.608	2.35276e-34	6	1.214
Nudc	8.35469e-39	0.0191076	0.753	0.627	2.72555e-34	6	1.201
Guk1	8.99703e-39	0.0224656	0.724	0.589	2.9351e-34	6	1.229
Azin1	9.81283e-39	0.129108	0.899	0.74	3.20124e-34	6	1.215
Psenen	1.04491e-38	0.0122469	0.569	0.474	3.40882e-34	6	1.2
Ifrd1	1.05572e-38	0.186793	0.952	0.815	3.44409e-34	6	1.168
Mgst3	1.12796e-38	0.0363662	0.699	0.546	3.67973e-34	6	1.28
Zeb2	1.282e-38	0.0646662	0.628	0.479	4.18228e-34	6	1.311
Lhfpl6	1.3118e-38	0.139927	0.588	0.431	4.27949e-34	6	1.364
Nudt2	1.3183e-38	0.137488	0.617	0.451	4.30071e-34	6	1.368
Swap70	1.48645e-38	0.128165	0.513	0.37	4.84925e-34	6	1.386
Sec14l1	1.70332e-38	0.0310924	0.669	0.501	5.55673e-34	6	1.335
Ntan1	1.77291e-38	0.0156909	0.586	0.481	5.78375e-34	6	1.218
Nasp	2.22845e-38	0.0177342	0.672	0.546	7.26987e-34	6	1.231
Id3	2.92121e-38	0.0540188	0.877	0.716	9.52988e-34	6	1.225
Higd1a	3.07033e-38	0.0665537	0.758	0.598	1.00164e-33	6	1.268
RGD1308706	3.10446e-38	0.18043	0.59	0.421	1.01277e-33	6	1.401
Cfap20	3.43472e-38	0.157739	0.74	0.559	1.12051e-33	6	1.324
Ndufc2	3.46686e-38	0.00406538	0.764	0.631	1.13099e-33	6	1.211
Slc25a25	3.72245e-38	0.0575675	0.427	0.301	1.21437e-33	6	1.419
Tra2a	4.05873e-38	0.0467337	0.464	0.347	1.32408e-33	6	1.337
RGD1562987	5.16218e-38	0.0937313	0.706	0.537	1.68406e-33	6	1.315
Cd200	5.64928e-38	0.0310711	0.483	0.365	1.84296e-33	6	1.323
Mid1ip1	7.84219e-38	0.00359244	0.681	0.533	2.55836e-33	6	1.278
Taf13	8.45924e-38	0.183305	0.628	0.45	2.75966e-33	6	1.396
AABR07031491.2	8.86182e-38	0.15458	0.72	0.531	2.89099e-33	6	1.356
Gas2l3	9.08668e-38	0.132369	0.398	0.248	2.96435e-33	6	1.605
Pmm1	9.2664e-38	0.159905	0.703	0.515	3.02298e-33	6	1.365
Mrps6	9.33225e-38	0.203622	0.706	0.52	3.04446e-33	6	1.358
Matn2	9.79921e-38	0.125382	0.312	0.188	3.1968e-33	6	1.66
Farp2	1.01927e-37	0.153988	0.267	0.145	3.32516e-33	6	1.841
Ndufa9	1.1611e-37	0.0232365	0.464	0.389	3.78785e-33	6	1.193
Tmed9	1.37423e-37	0.0404741	0.811	0.66	4.48314e-33	6	1.229
Rcn3	1.4834e-37	0.0414113	0.388	0.309	4.83928e-33	6	1.256
Yy1	1.61355e-37	0.00233526	0.507	0.402	5.26388e-33	6	1.261
Chchd3	1.74111e-37	0.00830603	0.548	0.464	5.68004e-33	6	1.181
Rab5if	1.75211e-37	0.0330794	0.917	0.773	5.71592e-33	6	1.186
Rpp21	1.78922e-37	0.00488533	0.407	0.34	5.83698e-33	6	1.197
Canx	1.96562e-37	0.0531827	0.899	0.744	6.41244e-33	6	1.208
Trappc2b	2.08555e-37	0.00663308	0.339	0.288	6.80369e-33	6	1.177
RGD1559909	2.12173e-37	0.104625	0.566	0.418	6.92172e-33	6	1.354
Laptm4a	2.17866e-37	0.0293793	0.941	0.808	7.10743e-33	6	1.165
Psmd8	2.28996e-37	0.0343885	0.625	0.51	7.47055e-33	6	1.225
Ywhaq	2.67321e-37	0.0949833	0.933	0.789	8.72081e-33	6	1.183
Jund	2.98615e-37	0.00986563	0.995	0.915	9.74172e-33	6	1.087
Serf2	3.01464e-37	0.0778848	0.979	0.864	9.83467e-33	6	1.133
Hmgn3	4.5739e-37	0.125409	0.647	0.461	1.49215e-32	6	1.403
Ezr	4.68587e-37	0.0534213	0.656	0.488	1.52867e-32	6	1.344
Med31	4.85907e-37	0.109786	0.391	0.281	1.58517e-32	6	1.391
Tril	5.29359e-37	0.173578	0.55	0.375	1.72693e-32	6	1.467
Vsir	5.46386e-37	0.0989951	0.284	0.173	1.78247e-32	6	1.642
Gatd3a	5.6342e-37	0.0167495	0.449	0.373	1.83804e-32	6	1.204
Enpp5	5.64411e-37	0.145668	0.271	0.148	1.84128e-32	6	1.831
Rgcc	5.76788e-37	0.077976	0.909	0.746	1.88166e-32	6	1.218
Sc5d	6.67489e-37	0.0445019	0.558	0.406	2.17755e-32	6	1.374
Dusp6	6.79668e-37	0.124599	0.496	0.331	2.21728e-32	6	1.498
Mrpl12	6.9011e-37	0.0785123	0.431	0.328	2.25135e-32	6	1.314
Bax	7.16328e-37	0.068133	0.565	0.446	2.33688e-32	6	1.267
Ndufa6	7.20816e-37	0.014118	0.654	0.545	2.35152e-32	6	1.2
Mbd3	7.36462e-37	0.115951	0.573	0.439	2.40256e-32	6	1.305
Tob1	7.72637e-37	0.0763547	0.712	0.558	2.52057e-32	6	1.276
LOC288913	7.99604e-37	0.0117792	0.437	0.374	2.60855e-32	6	1.168
Ccdc124	8.05554e-37	0.0392132	0.531	0.43	2.62796e-32	6	1.235
Sertad2	1.05105e-36	0.154016	0.485	0.34	3.42884e-32	6	1.426
Bri3	1.17924e-36	0.00188186	0.81	0.67	3.84704e-32	6	1.209
Tpgs1	1.24751e-36	0.0774588	0.465	0.36	4.06974e-32	6	1.292
Csdc2	1.30018e-36	0.216916	0.436	0.27	4.24159e-32	6	1.615
Chmp5	1.30544e-36	0.129351	0.807	0.625	4.25872e-32	6	1.291
Trmt112	1.31542e-36	0.0167813	0.59	0.486	4.29131e-32	6	1.214
Mxra8	1.33303e-36	0.112945	0.511	0.367	4.34876e-32	6	1.392
Lage3	1.37443e-36	0.0890176	0.636	0.498	4.4838e-32	6	1.277
Ybx1	1.42441e-36	0.0524822	0.927	0.782	4.64687e-32	6	1.185
Asmtl	1.50335e-36	0.0725388	0.578	0.458	4.90438e-32	6	1.262
Itpa	1.51812e-36	0.0297314	0.327	0.258	4.95257e-32	6	1.267
Akr1c19	1.61459e-36	0.1649	0.327	0.196	5.26728e-32	6	1.668
Asrgl1	1.75185e-36	0.129023	0.573	0.391	5.71507e-32	6	1.465
Tusc3	1.77594e-36	0.114416	0.481	0.351	5.79366e-32	6	1.37
Chka	1.82247e-36	0.19661	0.626	0.445	5.94543e-32	6	1.407
Lman1	1.89469e-36	0.0157087	0.388	0.333	6.18104e-32	6	1.165
Ugdh	1.95078e-36	0.0463098	0.693	0.547	6.36403e-32	6	1.267
Pon2	2.43086e-36	0.0387164	0.69	0.536	7.93018e-32	6	1.287
Avpi1	2.57504e-36	0.0161291	0.447	0.381	8.40054e-32	6	1.173
Srebf1	2.72654e-36	0.216082	0.473	0.305	8.8948e-32	6	1.551
Notch1	2.85034e-36	0.0135043	0.728	0.58	9.29867e-32	6	1.255
Taf3	2.95661e-36	0.0204828	0.831	0.687	9.64536e-32	6	1.21
Ccdc47	2.99749e-36	0.126886	0.66	0.496	9.77873e-32	6	1.331
Tmed10	3.12666e-36	0.120406	0.852	0.679	1.02001e-31	6	1.255
Pfdn1	3.42098e-36	0.199586	0.839	0.666	1.11603e-31	6	1.26
Nono	3.51555e-36	0.0819516	0.613	0.487	1.14688e-31	6	1.259
AABR07015507.1	3.62175e-36	0.068228	0.376	0.294	1.18152e-31	6	1.279
Rab14	3.66208e-36	0.0619923	0.747	0.603	1.19468e-31	6	1.239
LOC100361543	3.70287e-36	0.0496853	0.486	0.388	1.20799e-31	6	1.253
Irs2	5.59793e-36	0.180368	0.629	0.449	1.82621e-31	6	1.401
Gtf2h1	5.62864e-36	0.0574696	0.415	0.318	1.83623e-31	6	1.305
Sod2	5.77731e-36	0.0672457	0.921	0.777	1.88473e-31	6	1.185
Paqr6	6.46988e-36	0.0516387	0.446	0.34	2.11067e-31	6	1.312
Chpf	6.93077e-36	0.0856063	0.467	0.342	2.26103e-31	6	1.365
Gulp1	7.33029e-36	0.0569939	0.331	0.231	2.39136e-31	6	1.433
Sostdc1	7.71395e-36	0.208331	0.462	0.286	2.51652e-31	6	1.615
Ppic	8.39082e-36	0.186497	0.541	0.372	2.73734e-31	6	1.454
Calm2	8.5102e-36	0.027393	0.601	0.486	2.77628e-31	6	1.237
S100a13	1.0757e-35	0.105003	0.636	0.478	3.50925e-31	6	1.331
Tiparp	1.1468e-35	0.243326	0.718	0.523	3.74119e-31	6	1.373
Srp14	1.43277e-35	0.0338592	0.83	0.685	4.67413e-31	6	1.212
5S-rRNA.261	1.47972e-35	0.0753701	0.481	0.364	4.82728e-31	6	1.321
Hspbp1	1.48096e-35	0.0301916	0.365	0.298	4.83134e-31	6	1.225
Gadd45gip1	1.50809e-35	0.0435406	0.48	0.394	4.91985e-31	6	1.218
Pou3f1	1.52948e-35	0.0346194	0.419	0.264	4.98961e-31	6	1.587
Depdc7	1.69179e-35	0.182887	0.383	0.239	5.51914e-31	6	1.603
Zc3h12a	1.76282e-35	0.0735674	0.42	0.3	5.75086e-31	6	1.4
Zbtb2	1.84626e-35	0.16404	0.278	0.149	6.02304e-31	6	1.866
H3f3b	2.12151e-35	0.0753787	0.943	0.806	6.921e-31	6	1.17
Eci1	2.24902e-35	0.149582	0.711	0.542	7.33697e-31	6	1.312
Taf10	2.68498e-35	0.0133169	0.408	0.337	8.75921e-31	6	1.211
Lysmd2	3.11544e-35	0.136154	0.417	0.29	1.01635e-30	6	1.438
Cks2	3.14969e-35	0.191536	0.388	0.224	1.02752e-30	6	1.732
Ddit3	3.61006e-35	0.156777	0.868	0.715	1.17771e-30	6	1.214
Ndufb9	3.9289e-35	0.0162792	0.892	0.758	1.28173e-30	6	1.177
Ndufs2	4.13343e-35	0.00300278	0.674	0.562	1.34845e-30	6	1.199
Arl3	4.59383e-35	0.0695368	0.706	0.562	1.49865e-30	6	1.256
P4hb	4.7597e-35	0.00852123	0.654	0.541	1.55276e-30	6	1.209
Skp1	4.85844e-35	0.0683484	0.838	0.691	1.58497e-30	6	1.213
Amotl2	4.88613e-35	0.13418	0.492	0.337	1.594e-30	6	1.46
Megf9	5.29579e-35	0.150849	0.278	0.152	1.72765e-30	6	1.829
Adgrg6	5.77144e-35	0.173705	0.481	0.321	1.88282e-30	6	1.498
Papss1	5.94573e-35	0.0566529	0.628	0.483	1.93967e-30	6	1.3
Nudt9	6.27377e-35	0.0422898	0.434	0.351	2.04669e-30	6	1.236
Fdx1	7.04174e-35	0.0615846	0.619	0.464	2.29723e-30	6	1.334
Rnf5	7.43735e-35	0.0654898	0.553	0.425	2.42629e-30	6	1.301
Glrx5	8.08024e-35	0.134058	0.64	0.497	2.63602e-30	6	1.288
Mtfr2	8.54734e-35	0.0111552	0.547	0.445	2.7884e-30	6	1.229
Mrpl52	1.00989e-34	0.0151284	0.569	0.476	3.29457e-30	6	1.195
Prdx2	1.07094e-34	0.113098	0.924	0.774	3.49371e-30	6	1.194
Pcf11	1.08674e-34	0.0447322	0.542	0.412	3.54529e-30	6	1.316
Rtraf	1.34126e-34	0.0832972	0.824	0.683	4.3756e-30	6	1.206
Prrg1	1.43979e-34	0.172971	0.311	0.185	4.69704e-30	6	1.681
Mrfap1	1.498e-34	0.0556614	0.961	0.84	4.88692e-30	6	1.144
Higd2a	1.77266e-34	0.0635166	0.611	0.489	5.78295e-30	6	1.249
Commd4	1.78654e-34	0.0430295	0.433	0.345	5.82825e-30	6	1.255
RGD1305178	1.89678e-34	0.0266045	0.303	0.241	6.18786e-30	6	1.257
Ccs	1.97102e-34	0.0898536	0.573	0.457	6.43007e-30	6	1.254
Zfp608	2.00659e-34	0.207809	0.562	0.39	6.5461e-30	6	1.441
Ndufb7	2.23655e-34	0.0127658	0.723	0.606	7.2963e-30	6	1.193
Tex264	2.27044e-34	0.114658	0.497	0.367	7.40685e-30	6	1.354
Tmem14c	2.27984e-34	0.0100822	0.519	0.445	7.43752e-30	6	1.166
Ugt8	2.42045e-34	0.0401931	0.289	0.2	7.89623e-30	6	1.445
H3f3c	2.58651e-34	0.0922998	0.993	0.898	8.43799e-30	6	1.106
Spcs1	2.64306e-34	0.0560779	0.729	0.581	8.62245e-30	6	1.255
Bola2	2.68277e-34	0.0201791	0.654	0.551	8.75201e-30	6	1.187
Niban1	3.11388e-34	0.18819	0.505	0.343	1.01584e-29	6	1.472
Fkbp8	3.19377e-34	0.00573007	0.573	0.493	1.0419e-29	6	1.162
Ptpmt1	3.22187e-34	0.084481	0.544	0.424	1.05107e-29	6	1.283
Tfg	3.3098e-34	0.00284793	0.372	0.32	1.07976e-29	6	1.162
Ccdc186	3.57567e-34	0.0206954	0.423	0.343	1.16649e-29	6	1.233
Gpd1	4.00334e-34	0.190496	0.27	0.139	1.30601e-29	6	1.942
Smim26	5.49954e-34	0.0460329	0.329	0.262	1.79412e-29	6	1.256
Blvrb	5.89934e-34	0.0231659	0.318	0.26	1.92454e-29	6	1.223
Vapa	6.11253e-34	0.0174897	0.843	0.702	1.99409e-29	6	1.201
Leng1	6.18219e-34	0.0307244	0.268	0.193	2.01682e-29	6	1.389
Sf3b5	6.22335e-34	0.127623	0.765	0.602	2.03024e-29	6	1.271
Pnkd	6.35469e-34	0.0536949	0.577	0.458	2.07309e-29	6	1.26
Rabggtb	6.55398e-34	0.021052	0.663	0.544	2.13811e-29	6	1.219
Mrpl27	6.56987e-34	0.0255926	0.544	0.461	2.14329e-29	6	1.18
Hspa5	7.44305e-34	0.0137121	0.997	0.923	2.42815e-29	6	1.08
Itgav	7.45258e-34	0.197356	0.342	0.198	2.43126e-29	6	1.727
Chd4	7.78048e-34	0.0496228	0.717	0.579	2.53823e-29	6	1.238
Use1	8.28785e-34	0.0247351	0.75	0.621	2.70375e-29	6	1.208
Hsbp1	8.69189e-34	0.0098618	0.654	0.546	2.83555e-29	6	1.198
Prkca	9.17741e-34	0.0992048	0.261	0.16	2.99395e-29	6	1.631
Stard3nl	9.23032e-34	0.130329	0.398	0.275	3.01121e-29	6	1.447
Dpm2	9.2389e-34	0.0551129	0.433	0.349	3.01401e-29	6	1.241
Gsto1	9.41122e-34	0.0386526	0.365	0.294	3.07022e-29	6	1.241
Ndufa12	9.55463e-34	0.024871	0.641	0.531	3.11701e-29	6	1.207
Washc3	1.11223e-33	0.0288891	0.409	0.343	3.62843e-29	6	1.192
Itfg1	1.12116e-33	0.0304242	0.503	0.406	3.65757e-29	6	1.239
Ccni	1.1807e-33	0.00394856	0.509	0.434	3.85179e-29	6	1.173
2023-03-02	1.46767e-33	0.174166	0.653	0.482	4.78797e-29	6	1.355
Abca1	1.51954e-33	0.0777741	0.534	0.41	4.95721e-29	6	1.302
Larp7	1.53706e-33	0.0352915	0.284	0.22	5.01434e-29	6	1.291
Hsd17b12	1.5463e-33	0.0699046	0.594	0.446	5.04449e-29	6	1.332
Ubxn1	1.65622e-33	0.0360149	0.82	0.687	5.40309e-29	6	1.194
Zmynd8	1.73425e-33	0.0175312	0.271	0.225	5.65766e-29	6	1.204
Cfl2	1.89489e-33	0.000106287	0.411	0.347	6.18169e-29	6	1.184
Ube2m	1.95611e-33	0.0251927	0.744	0.623	6.38142e-29	6	1.194
Tvp23b	2.10452e-33	0.1121	0.546	0.408	6.86558e-29	6	1.338
Adam10	2.33253e-33	0.161585	0.432	0.287	7.6094e-29	6	1.505
Fam162a	3.07016e-33	0.0330316	0.521	0.426	1.00158e-28	6	1.223
Scd	3.07318e-33	0.11141	0.481	0.319	1.00256e-28	6	1.508
Sgta	3.21723e-33	0.0757494	0.416	0.322	1.04956e-28	6	1.292
Tmem9b	3.22901e-33	0.0253915	0.472	0.386	1.0534e-28	6	1.223
Ndufa3	3.31254e-33	0.0126575	0.291	0.25	1.08065e-28	6	1.164
Hsd17b4	3.86929e-33	0.0266583	0.388	0.329	1.26228e-28	6	1.179
Snapc2	4.19718e-33	0.131702	0.553	0.405	1.36925e-28	6	1.365
Trim2	4.39597e-33	0.184903	0.568	0.404	1.4341e-28	6	1.406
Ppp2r3a	5.19578e-33	0.152414	0.44	0.296	1.69502e-28	6	1.486
Bzw2	5.52774e-33	0.0336673	0.439	0.342	1.80331e-28	6	1.284
Ilk	6.11298e-33	0.0468056	0.538	0.442	1.99424e-28	6	1.217
Mrps23	6.75866e-33	0.0107165	0.505	0.435	2.20488e-28	6	1.161
Polr2j	6.8434e-33	0.0432737	0.512	0.429	2.23252e-28	6	1.193
Timp3	6.94357e-33	0.122717	0.825	0.651	2.2652e-28	6	1.267
Ndufb4	7.25418e-33	0.105345	0.668	0.515	2.36653e-28	6	1.297
Arf4	7.67559e-33	0.0148711	0.869	0.739	2.50401e-28	6	1.176
Ddrgk1	8.78364e-33	0.0537858	0.702	0.576	2.86549e-28	6	1.219
Mafk	9.1605e-33	0.158618	0.685	0.523	2.98843e-28	6	1.31
Ndufs4	9.66513e-33	0.028415	0.581	0.481	3.15305e-28	6	1.208
Arhgef26	1.00762e-32	0.153954	0.271	0.142	3.28717e-28	6	1.908
Klf11	1.00959e-32	0.0979514	0.257	0.152	3.2936e-28	6	1.691
Rbbp4	1.05328e-32	0.0919761	0.452	0.343	3.4361e-28	6	1.318
Cript	1.07985e-32	0.0157227	0.442	0.373	3.52279e-28	6	1.185
Mvb12b	1.14329e-32	0.116417	0.362	0.244	3.72976e-28	6	1.484
Scand1	1.20098e-32	0.143155	0.857	0.693	3.91796e-28	6	1.237
Sdhc	1.24861e-32	0.0222148	0.523	0.44	4.07333e-28	6	1.189
Ccnd3	1.28413e-32	0.144058	0.337	0.212	4.18922e-28	6	1.59
Acox1	1.38774e-32	0.164576	0.533	0.379	4.52721e-28	6	1.406
Evi5	1.40426e-32	0.102331	0.767	0.593	4.58113e-28	6	1.293
Aip	1.44009e-32	0.0175618	0.349	0.287	4.69801e-28	6	1.216
Ezh2	1.53213e-32	0.168192	0.553	0.39	4.99826e-28	6	1.418
Zfp637	1.8004e-32	0.0403707	0.377	0.311	5.87343e-28	6	1.212
Acsl3	2.00143e-32	0.0956815	0.369	0.256	6.52928e-28	6	1.441
Snf8	2.02921e-32	0.0178437	0.37	0.315	6.6199e-28	6	1.175
Pfdn5	2.04373e-32	0.0604742	0.902	0.763	6.66725e-28	6	1.182
Ostc	2.11674e-32	0.0246703	0.556	0.46	6.90543e-28	6	1.209
H2afx	2.29933e-32	0.113144	0.614	0.467	7.50109e-28	6	1.315
Sowahc	2.40116e-32	0.08219	0.631	0.471	7.83332e-28	6	1.34
Cfl1	2.46836e-32	0.0359351	0.992	0.905	8.05254e-28	6	1.096
Acly	2.95074e-32	0.0780237	0.527	0.4	9.62618e-28	6	1.317
Myo6	2.99804e-32	0.120105	0.438	0.315	9.78051e-28	6	1.39
Arhgef40	3.18419e-32	0.104277	0.341	0.23	1.03878e-27	6	1.483
Rida	4.31397e-32	0.107636	0.45	0.336	1.40735e-27	6	1.339
Ralbp1	4.57296e-32	0.0103288	0.451	0.369	1.49184e-27	6	1.222
Rabac1	4.69594e-32	0.0304648	0.889	0.751	1.53196e-27	6	1.184
Ak3	4.69651e-32	0.0655394	0.674	0.53	1.53214e-27	6	1.272
Upf3a	4.7853e-32	0.0017001	0.484	0.41	1.56111e-27	6	1.18
Mt-nd4l	4.94343e-32	0.134228	0.862	0.697	1.6127e-27	6	1.237
Sdha	4.96152e-32	0.0140491	0.409	0.348	1.6186e-27	6	1.175
Eef1d	5.07827e-32	0.115374	0.845	0.697	1.65669e-27	6	1.212
Fis1	5.13814e-32	0.0740602	0.824	0.676	1.67622e-27	6	1.219
Tmem160	5.61139e-32	0.0147167	0.478	0.408	1.8306e-27	6	1.172
Agpat3	6.01335e-32	0.195535	0.451	0.31	1.96173e-27	6	1.455
Tp53i13	6.06459e-32	0.121651	0.338	0.224	1.97845e-27	6	1.509
Tmem147	6.38218e-32	0.122866	0.596	0.451	2.08206e-27	6	1.322
Prdx4	6.70766e-32	0.0546427	0.661	0.537	2.18824e-27	6	1.231
Ndufa2	6.85656e-32	0.0620939	0.688	0.556	2.23681e-27	6	1.237
Rnf13	7.2652e-32	0.0786859	0.531	0.412	2.37013e-27	6	1.289
Micos13	7.36485e-32	0.0828545	0.908	0.763	2.40264e-27	6	1.19
Chmp2a	7.44669e-32	0.0101028	0.715	0.599	2.42933e-27	6	1.194
Nol7	7.64423e-32	0.0106242	0.692	0.58	2.49378e-27	6	1.193
Elovl1	7.79879e-32	0.151684	0.627	0.456	2.5442e-27	6	1.375
Ppm1d	7.94244e-32	0.0644148	0.264	0.168	2.59106e-27	6	1.571
AABR07040855.1	8.13802e-32	0.067551	0.279	0.203	2.65487e-27	6	1.374
Casc4	8.45271e-32	0.155593	0.507	0.359	2.75753e-27	6	1.412
RGD1565989	8.96238e-32	0.0884377	0.452	0.325	2.9238e-27	6	1.391
Aasdhppt	9.15434e-32	0.000444046	0.319	0.268	2.98642e-27	6	1.19
Plxdc2	1.00638e-31	0.0469567	0.338	0.248	3.2831e-27	6	1.363
Ndufb10	1.08813e-31	0.0128936	0.729	0.61	3.5498e-27	6	1.195
Sfi1	1.21451e-31	0.0525083	0.272	0.198	3.9621e-27	6	1.374
Rdx	1.34827e-31	0.0207028	0.438	0.367	4.39845e-27	6	1.193
Magoh	1.36306e-31	0.0196054	0.782	0.654	4.4467e-27	6	1.196
Trappc3	1.42385e-31	0.111626	0.657	0.502	4.64504e-27	6	1.309
Map4k4	1.43195e-31	0.0968657	0.737	0.575	4.67146e-27	6	1.282
Pja1	1.60345e-31	0.0131386	0.414	0.33	5.23092e-27	6	1.255
Npepps	1.64717e-31	0.00501332	0.305	0.255	5.37357e-27	6	1.196
Sigmar1	1.74179e-31	0.00049124	0.394	0.339	5.68224e-27	6	1.162
Pgk1	1.75159e-31	0.0318947	0.792	0.648	5.7142e-27	6	1.222
Hmgb2	1.85512e-31	0.000215721	0.56	0.433	6.05197e-27	6	1.293
Trappc2l	1.90075e-31	0.0236236	0.456	0.377	6.20083e-27	6	1.21
Cnpy2	2.0304e-31	0.0209775	0.773	0.637	6.62379e-27	6	1.214
Tm7sf3	2.3011e-31	0.0410178	0.353	0.289	7.50688e-27	6	1.221
Krtcap2	2.33256e-31	0.027983	0.704	0.575	7.60953e-27	6	1.224
Ensa	2.35188e-31	0.0967486	0.621	0.48	7.67254e-27	6	1.294
Hsdl2	2.47956e-31	0.067236	0.384	0.287	8.08908e-27	6	1.338
Lrrc41	2.4861e-31	0.00312811	0.271	0.236	8.11042e-27	6	1.148
Rilpl1	2.5694e-31	0.0476887	0.254	0.19	8.38216e-27	6	1.337
Vdac1	3.31624e-31	0.061342	0.508	0.405	1.08186e-26	6	1.254
Dapk3	3.35234e-31	0.00815142	0.382	0.333	1.09363e-26	6	1.147
Kdm3a	3.3762e-31	0.0525208	0.323	0.244	1.10142e-26	6	1.324
Nenf	3.60707e-31	0.0669643	0.685	0.573	1.17673e-26	6	1.195
Frmd8	4.05635e-31	0.164021	0.45	0.311	1.3233e-26	6	1.447
Tcp11l2	4.26235e-31	0.0403199	0.281	0.203	1.39051e-26	6	1.384
Ppial4d	5.23644e-31	0.04315	0.598	0.489	1.70829e-26	6	1.223
Calr	5.54762e-31	0.0644211	0.962	0.849	1.8098e-26	6	1.133
Pcna	6.45127e-31	0.0275291	0.69	0.572	2.1046e-26	6	1.206
Prdm2	7.23773e-31	0.0151042	0.333	0.259	2.36117e-26	6	1.286
LOC100910944	8.01802e-31	0.0593846	0.658	0.526	2.61572e-26	6	1.251
Puf60	8.36627e-31	0.143508	0.728	0.579	2.72933e-26	6	1.257
Ccdc12	8.66095e-31	0.037537	0.358	0.297	2.82546e-26	6	1.205
Spop	9.32101e-31	0.0137055	0.603	0.504	3.04079e-26	6	1.196
AABR07053687.1	9.46306e-31	0.0878094	0.468	0.359	3.08713e-26	6	1.304
Commd3	9.70716e-31	0.000125085	0.521	0.453	3.16677e-26	6	1.15
Crebrf	1.16367e-30	0.148635	0.526	0.378	3.79623e-26	6	1.392
Pqbp1	1.23383e-30	0.0265906	0.279	0.227	4.02512e-26	6	1.229
Hagh	1.30393e-30	0.0458834	0.344	0.274	4.25381e-26	6	1.255
Actr1a	1.33411e-30	0.00716762	0.289	0.238	4.35227e-26	6	1.214
Ddost	1.63178e-30	0.00924691	0.524	0.439	5.32334e-26	6	1.194
Ppp2cb	1.65845e-30	0.0147671	0.711	0.596	5.41036e-26	6	1.193
Rilpl2	1.66271e-30	0.0273442	0.427	0.346	5.42426e-26	6	1.234
Ncbp2	1.84738e-30	0.0263092	0.428	0.359	6.02671e-26	6	1.192
Plscr4	2.00303e-30	0.143678	0.331	0.21	6.53447e-26	6	1.576
Mrps33	2.03606e-30	0.0245733	0.437	0.371	6.64224e-26	6	1.178
Hsd17b10	2.30843e-30	0.0463133	0.587	0.476	7.53078e-26	6	1.233
Leprot	2.61523e-30	0.0622432	0.548	0.437	8.53166e-26	6	1.254
Afap1l2	2.88955e-30	0.142467	0.396	0.269	9.42657e-26	6	1.472
Nedd9	2.92421e-30	0.0900008	0.602	0.459	9.53967e-26	6	1.312
Acer3	3.20986e-30	0.122271	0.39	0.268	1.04715e-25	6	1.455
Ppil4	3.32709e-30	0.168147	0.533	0.392	1.0854e-25	6	1.36
Mrpl48	3.361e-30	0.0699883	0.337	0.259	1.09646e-25	6	1.301
Mrpl57	3.36184e-30	0.00138234	0.342	0.294	1.09673e-25	6	1.163
Pink1	3.37289e-30	0.0198196	0.349	0.288	1.10034e-25	6	1.212
Cct3	3.40849e-30	0.020513	0.773	0.644	1.11195e-25	6	1.2
Mxd1	3.42815e-30	0.13151	0.261	0.15	1.11836e-25	6	1.74
Hspd1	3.45778e-30	0.205011	0.824	0.664	1.12803e-25	6	1.241
AABR07044925.1	3.49784e-30	0.0915767	0.304	0.191	1.1411e-25	6	1.592
Brox	3.68908e-30	0.0349278	0.319	0.247	1.20349e-25	6	1.291
Rer1	3.7996e-30	0.00867274	0.525	0.447	1.23954e-25	6	1.174
Cope	4.27656e-30	0.0049106	0.608	0.519	1.39514e-25	6	1.171
Armcx3	4.45268e-30	0.0740572	0.444	0.333	1.4526e-25	6	1.333
Sec61b	4.85499e-30	0.0151999	0.742	0.62	1.58384e-25	6	1.197
Cyhr1	5.15413e-30	0.000569577	0.312	0.281	1.68143e-25	6	1.11
Cetn2	5.36622e-30	0.0165613	0.546	0.456	1.75062e-25	6	1.197
Park7	5.39863e-30	0.00246767	0.716	0.608	1.7612e-25	6	1.178
Fam104a	5.81604e-30	0.0657891	0.545	0.435	1.89737e-25	6	1.253
Ctps1	6.77149e-30	0.101243	0.515	0.379	2.20906e-25	6	1.359
Ybx3	8.04569e-30	0.11068	0.673	0.526	2.62475e-25	6	1.279
Morf4l2	8.4432e-30	0.0225157	0.802	0.674	2.75442e-25	6	1.19
Hikeshi	9.00197e-30	0.0330081	0.481	0.409	2.93671e-25	6	1.176
Mrpl58	9.22619e-30	0.0422781	0.333	0.268	3.00986e-25	6	1.243
Klf13	1.1312e-29	0.0639973	0.679	0.542	3.69031e-25	6	1.253
Nop16	1.15669e-29	0.124093	0.478	0.353	3.77346e-25	6	1.354
Rbbp7	1.17642e-29	0.0733623	0.668	0.531	3.83782e-25	6	1.258
Pde6d	1.20086e-29	0.00884021	0.253	0.216	3.91757e-25	6	1.171
Timm10	1.24161e-29	0.000704269	0.259	0.226	4.05051e-25	6	1.146
Hyi	1.29365e-29	0.138319	0.391	0.268	4.22026e-25	6	1.459
Gid4	1.32348e-29	0.128151	0.458	0.334	4.31758e-25	6	1.371
Ppm1g	1.33832e-29	0.0465649	0.393	0.318	4.366e-25	6	1.236
Gsta6	1.34949e-29	0.130997	0.441	0.322	4.40243e-25	6	1.37
Psmd3	1.38611e-29	0.0132603	0.426	0.367	4.52191e-25	6	1.161
Bola1	1.49923e-29	0.00605923	0.305	0.255	4.89095e-25	6	1.196
Zfp706	1.51639e-29	0.119757	0.753	0.601	4.94693e-25	6	1.253
Ankib1	1.59618e-29	0.0192267	0.336	0.27	5.20723e-25	6	1.244
Kif3a	1.61698e-29	0.0186352	0.259	0.199	5.27508e-25	6	1.302
Jpt1	1.62208e-29	0.0186879	0.854	0.74	5.29172e-25	6	1.154
Cacybp	1.64892e-29	0.0646167	0.699	0.576	5.37926e-25	6	1.214
Erf	1.71453e-29	0.111384	0.487	0.362	5.59331e-25	6	1.345
Cuta	1.7194e-29	0.0228895	0.684	0.578	5.60919e-25	6	1.183
Gpx8	1.78595e-29	0.0649127	0.63	0.498	5.82629e-25	6	1.265
Adam17	1.82293e-29	0.157035	0.338	0.212	5.94696e-25	6	1.594
Ergic2	2.21602e-29	0.00508545	0.401	0.354	7.22931e-25	6	1.133
Tkt	2.26755e-29	0.0235676	0.754	0.623	7.39742e-25	6	1.21
Rab7a	2.48623e-29	0.00420093	0.803	0.684	8.11084e-25	6	1.174
Mrpl34	2.51866e-29	0.0929371	0.471	0.359	8.21664e-25	6	1.312
Inpp5f	2.57331e-29	0.0765141	0.292	0.197	8.3949e-25	6	1.482
Serinc5	2.64876e-29	0.0768419	0.374	0.265	8.64104e-25	6	1.411
Rtf1	2.68572e-29	0.0373408	0.515	0.421	8.76161e-25	6	1.223
Edf1	3.01525e-29	0.0333897	0.897	0.773	9.83665e-25	6	1.16
Tifa	3.39287e-29	0.319674	0.702	0.53	1.10686e-24	6	1.325
Zfand6	3.50056e-29	0.020417	0.514	0.431	1.14199e-24	6	1.193
Mrps21	3.56616e-29	0.0627828	0.518	0.42	1.16339e-24	6	1.233
Sfr1	3.90868e-29	0.0627839	0.809	0.674	1.27513e-24	6	1.2
Polr2e	3.91019e-29	0.0282612	0.616	0.526	1.27562e-24	6	1.171
Paxx	4.02823e-29	0.0210369	0.365	0.298	1.31413e-24	6	1.225
Ndufs3	4.37782e-29	0.0158325	0.441	0.389	1.42818e-24	6	1.134
Col12a1	4.51581e-29	0.12756	0.356	0.226	1.47319e-24	6	1.575
Hmgn1	4.54331e-29	0.103659	0.845	0.696	1.48216e-24	6	1.214
Tmem256	4.85552e-29	0.083142	0.677	0.529	1.58402e-24	6	1.28
Map4	5.4575e-29	0.0855161	0.66	0.52	1.7804e-24	6	1.269
Mrpl14	5.54915e-29	0.0364107	0.382	0.322	1.8103e-24	6	1.186
Sirt2	6.04125e-29	0.050777	0.51	0.416	1.97084e-24	6	1.226
Nr1d1	6.16559e-29	0.131714	0.53	0.384	2.0114e-24	6	1.38
Pole4	6.23655e-29	0.00217254	0.398	0.345	2.03455e-24	6	1.154
Ldb2	6.28076e-29	0.0213254	0.321	0.243	2.04897e-24	6	1.321
Rps25	6.41864e-29	0.00188048	0.715	0.618	2.09395e-24	6	1.157
St13	6.58743e-29	0.0442164	0.688	0.564	2.14902e-24	6	1.22
Hsph1	7.22553e-29	0.236287	0.811	0.67	2.35718e-24	6	1.21
Mrpl22	7.58174e-29	0.0245574	0.28	0.228	2.47339e-24	6	1.228
Btbd3	7.65065e-29	0.153824	0.324	0.208	2.49587e-24	6	1.558
Psma4	8.04273e-29	0.0115981	0.734	0.617	2.62378e-24	6	1.19
Lgr4	8.14828e-29	0.121434	0.292	0.184	2.65821e-24	6	1.587
Hist1h1c	8.27474e-29	0.140969	0.346	0.224	2.69947e-24	6	1.545
Yipf4	8.90098e-29	0.0424507	0.512	0.43	2.90377e-24	6	1.191
Rtca	9.04422e-29	0.0327771	0.454	0.375	2.9505e-24	6	1.211
Eif3h	9.6201e-29	0.0545515	0.708	0.586	3.13837e-24	6	1.208
Eif3k	9.91923e-29	0.0211982	0.568	0.493	3.23595e-24	6	1.152
Cir1	1.02654e-28	0.012549	0.281	0.208	3.34888e-24	6	1.351
Ssr4	1.05525e-28	0.0129255	0.697	0.577	3.44253e-24	6	1.208
AABR07042821.1	1.0719e-28	0.00212873	0.369	0.32	3.49684e-24	6	1.153
Dynlt1	1.07354e-28	0.100976	0.589	0.458	3.50219e-24	6	1.286
Ergic3	1.0851e-28	0.0394528	0.412	0.343	3.53992e-24	6	1.201
Gtf2h5	1.09558e-28	0.065305	0.692	0.553	3.57412e-24	6	1.251
LOC108349594	1.11862e-28	0.000364589	0.64	0.544	3.64929e-24	6	1.176
Cnot4	1.12101e-28	0.0337651	0.513	0.417	3.65707e-24	6	1.23
Fuca1	1.19832e-28	0.0173665	0.602	0.494	3.90929e-24	6	1.219
Acot2	1.19939e-28	0.244199	0.44	0.29	3.91278e-24	6	1.517
Psmb2	1.2269e-28	0.0839928	0.853	0.702	4.0025e-24	6	1.215
Ckap4	1.31998e-28	0.0195915	0.325	0.268	4.30617e-24	6	1.213
Nptn	1.47634e-28	0.0415276	0.617	0.517	4.81627e-24	6	1.193
Csnk2a1	1.59731e-28	0.00951885	0.418	0.365	5.2109e-24	6	1.145
Stoml2	1.60536e-28	0.00185942	0.317	0.29	5.23716e-24	6	1.093
Sppl2b	1.61343e-28	0.0913348	0.262	0.18	5.26349e-24	6	1.456
Ndufs8	1.71558e-28	0.11954	0.662	0.518	5.59674e-24	6	1.278
Psip1	1.78307e-28	0.0539644	0.588	0.468	5.81689e-24	6	1.256
Mrps18a	1.78597e-28	0.045012	0.375	0.313	5.82638e-24	6	1.198
Icam1	1.80265e-28	0.169095	0.607	0.45	5.88079e-24	6	1.349
Sdc3	1.87111e-28	0.0845676	0.575	0.429	6.10411e-24	6	1.34
Atp5me	1.88968e-28	0.00419293	0.54	0.464	6.16472e-24	6	1.164
Slc9a3r1	2.09559e-28	0.133141	0.292	0.186	6.83643e-24	6	1.57
Hsp90b1	2.16486e-28	0.145368	0.885	0.744	7.06242e-24	6	1.19
Arhgef10	2.29726e-28	0.0801162	0.284	0.197	7.49435e-24	6	1.442
Mt-atp8	2.33873e-28	0.070328	0.557	0.442	7.62963e-24	6	1.26
Aldh3a2	2.58957e-28	0.0399358	0.303	0.226	8.44796e-24	6	1.341
Gcdh	2.63459e-28	0.0678	0.345	0.264	8.59484e-24	6	1.307
Uqcc3	2.79109e-28	0.08327	0.442	0.339	9.10537e-24	6	1.304
Slc27a1	2.89574e-28	0.103495	0.479	0.357	9.44678e-24	6	1.342
AC134224.1	2.91671e-28	0.204646	0.98	0.897	9.51518e-24	6	1.093
Prrg4	2.92626e-28	0.0405001	0.269	0.186	9.54633e-24	6	1.446
Ndufaf8	3.1914e-28	0.00623971	0.32	0.278	1.04113e-23	6	1.151
Schip1	3.38515e-28	0.0338525	0.465	0.368	1.10434e-23	6	1.264
RGD1309730	3.43881e-28	0.0782397	0.368	0.281	1.12184e-23	6	1.31
Uqcrq	3.48861e-28	0.0897927	0.78	0.631	1.13809e-23	6	1.236
Mrps17	3.85235e-28	0.00225248	0.302	0.265	1.25675e-23	6	1.14
Rpn1	4.09987e-28	0.00229747	0.436	0.385	1.3375e-23	6	1.132
Rab6a	4.15869e-28	0.0556402	0.594	0.483	1.35669e-23	6	1.23
Gpbp1	4.30372e-28	0.0747011	0.758	0.628	1.404e-23	6	1.207
LOC100365697	4.38206e-28	0.0137654	0.394	0.319	1.42956e-23	6	1.235
Naa38	4.73033e-28	0.102727	0.633	0.506	1.54318e-23	6	1.251
Spryd7	4.9002e-28	0.0378681	0.304	0.247	1.59859e-23	6	1.231
Psmd11	5.12453e-28	0.00643854	0.401	0.349	1.67178e-23	6	1.149
Rab2a	5.24915e-28	0.00920429	0.738	0.625	1.71243e-23	6	1.181
Anapc5	5.82279e-28	0.00855037	0.479	0.41	1.89957e-23	6	1.168
Coa8	6.15722e-28	0.0248509	0.32	0.264	2.00867e-23	6	1.212
Hp1bp3	6.31453e-28	0.0548719	0.541	0.441	2.05999e-23	6	1.227
Commd6	6.72708e-28	0.0156008	0.258	0.212	2.19457e-23	6	1.217
Tomm7	6.90709e-28	0.042281	0.742	0.616	2.2533e-23	6	1.205
Arhgap39	6.93333e-28	0.107594	0.266	0.162	2.26186e-23	6	1.642
Csrnp1	7.18e-28	0.189171	0.776	0.611	2.34233e-23	6	1.27
Atp5mf	7.79466e-28	0.0153192	0.852	0.729	2.54285e-23	6	1.169
Smpd1	8.01969e-28	0.0528987	0.368	0.304	2.61626e-23	6	1.211
Cib1	9.29515e-28	0.0217586	0.373	0.32	3.03236e-23	6	1.166
Ift20	9.77746e-28	0.053	0.711	0.587	3.1897e-23	6	1.211
Cox4i1	1.00382e-27	0.0117368	0.985	0.919	3.27477e-23	6	1.072
Mrps28	1.02889e-27	0.05516	0.378	0.3	3.35655e-23	6	1.26
Nabp2	1.16183e-27	0.0205501	0.505	0.438	3.79023e-23	6	1.153
Eef1b2	1.18468e-27	0.0695591	0.953	0.84	3.86479e-23	6	1.135
Topors	1.19326e-27	0.15034	0.431	0.297	3.89277e-23	6	1.451
Phlda1	1.21125e-27	0.207212	0.893	0.754	3.95147e-23	6	1.184
Mesd	1.24207e-27	0.134219	0.694	0.539	4.052e-23	6	1.288
Acadl	1.35518e-27	0.0931632	0.618	0.49	4.421e-23	6	1.261
Brk1	1.42444e-27	0.0298027	0.718	0.596	4.64694e-23	6	1.205
Adamts5	1.50457e-27	0.190779	0.329	0.202	4.90836e-23	6	1.629
Cbx5	1.50568e-27	0.0980261	0.385	0.289	4.91199e-23	6	1.332
Med27	1.56937e-27	0.0293202	0.252	0.199	5.11977e-23	6	1.266
C1qbp	1.57675e-27	0.00633412	0.406	0.354	5.14382e-23	6	1.147
Phb	1.67261e-27	0.102766	0.619	0.49	5.45654e-23	6	1.263
Ctdnep1	1.72929e-27	0.0452015	0.348	0.283	5.64146e-23	6	1.23
Psmg4	1.84361e-27	0.0168827	0.348	0.298	6.01442e-23	6	1.168
Csnk1g2	1.94461e-27	0.044839	0.413	0.344	6.3439e-23	6	1.201
Sorcs2	2.20281e-27	0.224066	0.5	0.333	7.18622e-23	6	1.502
Dhrs7	2.30008e-27	0.035327	0.454	0.376	7.50355e-23	6	1.207
Ppp2r5e	2.45733e-27	0.0309544	0.335	0.267	8.01654e-23	6	1.255
Cops6	2.46996e-27	0.0361169	0.512	0.43	8.05774e-23	6	1.191
Slc12a2	2.52696e-27	0.0782344	0.499	0.384	8.24369e-23	6	1.299
Cyth3	2.53972e-27	0.0709427	0.258	0.171	8.28532e-23	6	1.509
Mapk8ip1	2.93964e-27	0.00473886	0.422	0.354	9.58997e-23	6	1.192
Tmem42	3.13049e-27	0.0452273	0.323	0.265	1.02126e-22	6	1.219
Mrpl45	3.16095e-27	0.0505864	0.401	0.334	1.0312e-22	6	1.201
Shisa5	3.42481e-27	0.025024	0.422	0.358	1.11728e-22	6	1.179
Aph1b	3.48682e-27	0.0997615	0.617	0.494	1.1375e-22	6	1.249
Ptdss2	3.59736e-27	0.00268866	0.272	0.246	1.17357e-22	6	1.106
H2afv	3.63656e-27	0.110994	0.749	0.598	1.18635e-22	6	1.253
Cfap298	3.7713e-27	0.0409176	0.341	0.273	1.23031e-22	6	1.249
Gdi2	3.84897e-27	0.0936988	0.682	0.546	1.25565e-22	6	1.249
AABR07035218.1	3.99798e-27	0.0826551	0.416	0.322	1.30426e-22	6	1.292
Glod4	4.49323e-27	0.002398	0.438	0.374	1.46583e-22	6	1.171
Serpinh1	4.615e-27	0.0139892	0.797	0.674	1.50555e-22	6	1.182
Oser1	5.01236e-27	0.0376446	0.54	0.447	1.63518e-22	6	1.208
Kif1b	5.10809e-27	0.0417058	0.723	0.594	1.66641e-22	6	1.217
Ndufb6	5.46977e-27	0.039745	0.558	0.464	1.7844e-22	6	1.203
Phpt1	5.48146e-27	0.069585	0.635	0.507	1.78822e-22	6	1.252
Snapin	5.53349e-27	0.0250099	0.423	0.369	1.80519e-22	6	1.146
Polr3h	5.58253e-27	0.156029	0.399	0.278	1.82119e-22	6	1.435
Prmt1	5.583e-27	0.0287968	0.394	0.333	1.82134e-22	6	1.183
Arl6ip1	5.58499e-27	0.119873	0.747	0.594	1.82199e-22	6	1.258
Dhps	5.97758e-27	0.0121685	0.283	0.239	1.95007e-22	6	1.184
Smc3	6.08097e-27	0.0616333	0.518	0.416	1.9838e-22	6	1.245
RGD1311703	6.28951e-27	0.0360607	0.742	0.623	2.05183e-22	6	1.191
Oat	6.53406e-27	0.0324884	0.579	0.477	2.13161e-22	6	1.214
Ipmk	6.59203e-27	0.139135	0.315	0.2	2.15052e-22	6	1.575
Tusc2	6.59269e-27	0.00475635	0.3	0.256	2.15073e-22	6	1.172
Lmbrd1	6.63179e-27	0.12699	0.572	0.43	2.16349e-22	6	1.33
Dnajb4	6.83797e-27	0.140572	0.654	0.508	2.23075e-22	6	1.287
Ccn1	7.39853e-27	0.211836	0.651	0.496	2.41362e-22	6	1.312
Cox16	7.77626e-27	0.0316082	0.301	0.243	2.53685e-22	6	1.239
Insc	7.9609e-27	0.126878	0.285	0.178	2.59708e-22	6	1.601
Fam13b	8.32473e-27	0.0202122	0.363	0.306	2.71578e-22	6	1.186
RGD1308430	8.71537e-27	0.0197569	0.483	0.412	2.84321e-22	6	1.172
Washc2c	9.3151e-27	0.0328578	0.331	0.269	3.03886e-22	6	1.23
Spag7	9.33578e-27	0.0232062	0.261	0.214	3.04561e-22	6	1.22
Selenos	9.41618e-27	0.0512449	0.702	0.562	3.07184e-22	6	1.249
Tm2d2	1.0355e-26	0.0258558	0.447	0.377	3.37811e-22	6	1.186
Sspn	1.11464e-26	0.0208692	0.365	0.294	3.63629e-22	6	1.241
Os9	1.12873e-26	0.0484924	0.423	0.35	3.68225e-22	6	1.209
Ctnnbip1	1.2171e-26	0.0409517	0.447	0.373	3.97055e-22	6	1.198
Rab2b	1.25781e-26	0.0162069	0.338	0.285	4.10337e-22	6	1.186
N4bp2l2	1.30922e-26	0.0900901	0.703	0.563	4.27108e-22	6	1.249
St3gal4	1.31313e-26	0.0220296	0.578	0.472	4.28383e-22	6	1.225
Sltm	1.34404e-26	0.00958967	0.397	0.333	4.38466e-22	6	1.192
Ei24	1.37225e-26	0.0167556	0.333	0.29	4.47669e-22	6	1.148
Cat	1.39774e-26	0.0860588	0.469	0.365	4.55984e-22	6	1.285
Myl12b	1.43656e-26	0.0227951	0.768	0.637	4.68649e-22	6	1.206
Olfml3	1.49921e-26	0.0509906	0.333	0.25	4.89086e-22	6	1.332
Syt3	1.50094e-26	0.125573	0.297	0.199	4.89652e-22	6	1.492
Mpst	1.52226e-26	0.0851037	0.344	0.271	4.96608e-22	6	1.269
Smc1a	1.64671e-26	0.0054852	0.559	0.468	5.37205e-22	6	1.194
Med10	1.73522e-26	0.0175397	0.419	0.353	5.66082e-22	6	1.187
Eif1a	1.74614e-26	0.00443131	0.65	0.538	5.69642e-22	6	1.208
Trim28	1.76075e-26	0.0393046	0.398	0.323	5.7441e-22	6	1.232
Taf15	2.03583e-26	0.0293093	0.402	0.339	6.64149e-22	6	1.186
Itpr3	2.05486e-26	0.144078	0.477	0.346	6.70357e-22	6	1.379
Mlf2	2.12671e-26	0.0845708	0.625	0.496	6.93796e-22	6	1.26
Slc25a33	2.19129e-26	0.16253	0.459	0.318	7.14864e-22	6	1.443
Nr2f6	2.20204e-26	0.0822448	0.392	0.302	7.18372e-22	6	1.298
Vdac3	2.21344e-26	0.0051949	0.648	0.561	7.22092e-22	6	1.155
Eepd1	2.23385e-26	0.168813	0.531	0.382	7.28748e-22	6	1.39
Tor1aip1	2.36526e-26	0.0161225	0.422	0.345	7.71618e-22	6	1.223
Ociad1	2.52217e-26	0.0241163	0.438	0.38	8.22806e-22	6	1.153
Sys1	2.56871e-26	0.00154694	0.394	0.345	8.3799e-22	6	1.142
Ccnl2	2.68904e-26	0.0463057	0.694	0.574	8.77246e-22	6	1.209
Ring1	2.78934e-26	0.0591506	0.296	0.229	9.09966e-22	6	1.293
Ubtf	2.81065e-26	0.0156356	0.443	0.369	9.16918e-22	6	1.201
Txndc17	2.99963e-26	0.030576	0.663	0.562	9.78569e-22	6	1.18
Lamtor2	3.13443e-26	0.034016	0.737	0.615	1.02255e-21	6	1.198
Prdm16	3.19249e-26	0.0632197	0.259	0.179	1.04149e-21	6	1.447
Saraf	3.38366e-26	0.0281777	0.725	0.598	1.10385e-21	6	1.212
Aig1	3.45793e-26	0.0486586	0.436	0.35	1.12808e-21	6	1.246
Immp1l	3.85284e-26	0.0211218	0.273	0.237	1.25691e-21	6	1.152
Galnt2	4.13077e-26	0.109528	0.532	0.412	1.34758e-21	6	1.291
Pgrmc1	4.1881e-26	0.0369061	0.767	0.637	1.36628e-21	6	1.204
Nek6	4.73809e-26	0.12729	0.402	0.288	1.54571e-21	6	1.396
Mxi1	5.24013e-26	0.173315	0.501	0.355	1.70949e-21	6	1.411
Gsk3b	5.80691e-26	0.0892851	0.532	0.414	1.89439e-21	6	1.285
Hint1	5.93327e-26	0.0409883	0.944	0.835	1.93561e-21	6	1.131
Dock7	5.95997e-26	0.0479013	0.325	0.261	1.94432e-21	6	1.245
Rab28	5.99483e-26	0.0579722	0.386	0.324	1.95569e-21	6	1.191
Fkbp9	6.088e-26	0.0693931	0.469	0.374	1.98609e-21	6	1.254
Ncoa4	6.13199e-26	0.0561319	0.377	0.308	2.00044e-21	6	1.224
Zbtb20	6.1638e-26	0.037622	0.599	0.489	2.01082e-21	6	1.225
Eef2	6.38115e-26	0.00429994	0.89	0.785	2.08172e-21	6	1.134
Glo1	6.6225e-26	0.0819707	0.683	0.552	2.16046e-21	6	1.237
Ythdf2	7.41069e-26	0.136073	0.597	0.45	2.41759e-21	6	1.327
Cbx3	7.53052e-26	0.0239037	0.481	0.409	2.45668e-21	6	1.176
Spg21	7.56966e-26	0.00365508	0.354	0.309	2.46945e-21	6	1.146
Isca2	7.60799e-26	0.00911678	0.345	0.305	2.48195e-21	6	1.131
Pdhb	8.12634e-26	0.0182785	0.304	0.254	2.65106e-21	6	1.197
Nudt3	8.18033e-26	0.0791859	0.448	0.349	2.66867e-21	6	1.284
Asah1	8.18386e-26	0.116524	0.619	0.467	2.66982e-21	6	1.325
Pdia3	8.26562e-26	0.113322	0.83	0.68	2.69649e-21	6	1.221
Pex13	8.60059e-26	0.00856516	0.337	0.293	2.80577e-21	6	1.15
Pa2g4	8.97785e-26	0.106136	0.375	0.281	2.92884e-21	6	1.335
Kif2a	9.1318e-26	0.0265348	0.261	0.217	2.97907e-21	6	1.203
Rab18	9.25005e-26	0.021306	0.479	0.406	3.01764e-21	6	1.18
LOC100360413	9.52146e-26	0.0440535	0.524	0.43	3.10619e-21	6	1.219
Vps13a	9.58193e-26	0.00721014	0.272	0.228	3.12591e-21	6	1.193
Atxn7l3b	1.0403e-25	0.000463946	0.689	0.578	3.39377e-21	6	1.192
Smarcd1	1.08541e-25	0.00755136	0.289	0.243	3.54093e-21	6	1.189
Arl2	1.09081e-25	0.0409186	0.352	0.292	3.55854e-21	6	1.205
Mrpl54	1.12832e-25	0.0697687	0.558	0.453	3.68092e-21	6	1.232
Rbm4	1.22655e-25	0.229262	0.594	0.438	4.00138e-21	6	1.356
Heca	1.31728e-25	0.0235202	0.327	0.252	4.29735e-21	6	1.298
Dusp10	1.3193e-25	0.200289	0.312	0.186	4.30396e-21	6	1.677
Rrp1	1.6125e-25	0.0409057	0.259	0.199	5.26045e-21	6	1.302
Gm25541	1.69251e-25	0.124836	0.433	0.31	5.52147e-21	6	1.397
LOC100361854	1.82099e-25	0.0118831	0.98	0.905	5.94062e-21	6	1.083
Tsg101	1.83823e-25	0.005746	0.264	0.232	5.99684e-21	6	1.138
Hypk	1.93328e-25	0.00214048	0.482	0.423	6.30693e-21	6	1.139
U2af1l4	2.00278e-25	0.000820214	0.267	0.231	6.53366e-21	6	1.156
Itgb1bp1	2.04692e-25	0.0194821	0.358	0.311	6.67767e-21	6	1.151
LOC100911713	2.11519e-25	0.0358559	0.542	0.455	6.90038e-21	6	1.191
Jmjd6	2.11756e-25	0.0774078	0.42	0.321	6.90811e-21	6	1.308
Spire1	2.13561e-25	0.0900673	0.542	0.416	6.96701e-21	6	1.303
Svbp	2.16467e-25	0.00352205	0.315	0.287	7.06179e-21	6	1.098
Gstm2	2.22203e-25	0.00696617	0.321	0.279	7.24893e-21	6	1.151
Slc12a4	2.2618e-25	0.0517475	0.259	0.203	7.37868e-21	6	1.276
Ppfibp2	2.27388e-25	0.107118	0.266	0.171	7.41808e-21	6	1.556
Maged2	2.77889e-25	0.0576212	0.518	0.414	9.06557e-21	6	1.251
Pbxip1	2.86416e-25	0.0537957	0.395	0.326	9.34376e-21	6	1.212
Polr2m	2.96958e-25	0.0240222	0.524	0.442	9.68765e-21	6	1.186
Zbtb8os	3.09808e-25	0.0447476	0.283	0.231	1.01069e-20	6	1.225
Elf2	3.6096e-25	0.0137121	0.34	0.278	1.17756e-20	6	1.223
Phb2	3.73167e-25	0.0408199	0.527	0.448	1.21738e-20	6	1.176
RGD1597339	3.76618e-25	0.0245595	0.279	0.24	1.22864e-20	6	1.163
Snn	3.92373e-25	0.106134	0.459	0.351	1.28004e-20	6	1.308
Nucks1	3.98168e-25	0.0682032	0.689	0.572	1.29894e-20	6	1.205
Rhpn1	4.02718e-25	0.0801468	0.288	0.201	1.31379e-20	6	1.433
Pcbd2	4.27779e-25	0.0815083	0.338	0.258	1.39554e-20	6	1.31
Sbds	4.29767e-25	0.0499078	0.627	0.518	1.40203e-20	6	1.21
Dipk2a	4.36993e-25	0.137736	0.292	0.187	1.4256e-20	6	1.561
Ubqln2	4.4941e-25	0.00256474	0.298	0.249	1.46611e-20	6	1.197
Mea1	4.50162e-25	0.00594673	0.448	0.396	1.46856e-20	6	1.131
Igbp1	4.63472e-25	0.0776856	0.371	0.29	1.51198e-20	6	1.279
Rxylt1	4.85489e-25	0.0411367	0.399	0.324	1.58381e-20	6	1.231
Zfp428	4.89713e-25	0.0724644	0.265	0.19	1.59759e-20	6	1.395
Asph	4.90005e-25	0.0882068	0.402	0.309	1.59854e-20	6	1.301
B3gat3	5.05636e-25	0.0255426	0.392	0.331	1.64954e-20	6	1.184
Dtymk	5.27379e-25	0.0509864	0.332	0.269	1.72047e-20	6	1.234
Peli1	5.68245e-25	0.177525	0.731	0.569	1.85379e-20	6	1.285
Elob	5.77481e-25	0.0857536	0.942	0.827	1.88392e-20	6	1.139
Ripk1	5.82382e-25	0.0637795	0.635	0.508	1.89991e-20	6	1.25
Caprin1	6.09359e-25	0.0168698	0.346	0.292	1.98791e-20	6	1.185
Eif1ax	6.11426e-25	0.0143643	0.362	0.302	1.99466e-20	6	1.199
Asf1a	6.43559e-25	0.0945814	0.339	0.246	2.09948e-20	6	1.378
Col11a1	6.90036e-25	0.163914	0.317	0.205	2.2511e-20	6	1.546
Ebag9	6.93816e-25	0.0530751	0.28	0.219	2.26344e-20	6	1.279
Comt	7.40139e-25	0.0308602	0.349	0.287	2.41456e-20	6	1.216
Pgls	7.76608e-25	0.130128	0.602	0.461	2.53353e-20	6	1.306
Socs3	8.22285e-25	0.114336	0.31	0.207	2.68254e-20	6	1.498
Snx2	9.18113e-25	0.00192029	0.48	0.416	2.99516e-20	6	1.154
Necap2	9.33069e-25	0.083823	0.468	0.375	3.04395e-20	6	1.248
Krit1	9.48412e-25	0.00956788	0.311	0.271	3.09401e-20	6	1.148
Pxdc1	1.03509e-24	0.160737	0.593	0.441	3.37677e-20	6	1.345
Ndufaf2	1.03709e-24	0.0187082	0.268	0.23	3.3833e-20	6	1.165
Bcap31	1.24086e-24	0.0768327	0.5	0.399	4.04805e-20	6	1.253
Prpf4b	1.31063e-24	0.0640025	0.794	0.659	4.27567e-20	6	1.205
Elof1	1.34179e-24	0.0302133	0.31	0.264	4.37732e-20	6	1.174
AABR07072356.1	1.34391e-24	0.00679541	0.36	0.317	4.38423e-20	6	1.136
RGD1306063	1.38577e-24	0.0290649	0.348	0.292	4.52081e-20	6	1.192
Slc35b2	1.41697e-24	0.0969369	0.35	0.26	4.62258e-20	6	1.346
Atad1	1.52547e-24	0.0289864	0.384	0.331	4.97655e-20	6	1.16
Ppp1ca	1.54486e-24	0.0273601	0.683	0.586	5.03979e-20	6	1.166
Tsen34l1	1.58064e-24	0.0221561	0.329	0.276	5.15653e-20	6	1.192
Olfml1	1.60406e-24	0.10597	0.563	0.417	5.23292e-20	6	1.35
Tmem208	1.71884e-24	0.0310576	0.612	0.5	5.60736e-20	6	1.224
Agpat1	1.78809e-24	0.0146121	0.318	0.279	5.83329e-20	6	1.14
Lsm4	1.80744e-24	0.0117911	0.442	0.395	5.8964e-20	6	1.119
Hspa14	1.86947e-24	0.109136	0.489	0.372	6.09878e-20	6	1.315
Wdr61	1.87703e-24	0.0378536	0.33	0.283	6.12343e-20	6	1.166
Csnk1d	1.8814e-24	0.0437277	0.539	0.445	6.13768e-20	6	1.211
Snx5	1.88437e-24	0.0920031	0.59	0.461	6.14738e-20	6	1.28
Mrps25	1.91283e-24	0.0499676	0.413	0.346	6.24022e-20	6	1.194
Ifngr2	2.10699e-24	0.152082	0.422	0.294	6.87362e-20	6	1.435
Nav2	2.32146e-24	0.109406	0.338	0.243	7.5733e-20	6	1.391
Psma5	2.48657e-24	0.0202041	0.671	0.566	8.11195e-20	6	1.186
Ing2	2.56211e-24	0.0267824	0.432	0.348	8.35838e-20	6	1.241
Cox20	2.576e-24	0.0125691	0.271	0.229	8.40368e-20	6	1.183
Nsmce2	2.67946e-24	0.00809693	0.263	0.23	8.74121e-20	6	1.143
Srsf10	3.09214e-24	0.0402491	0.289	0.237	1.00875e-19	6	1.219
Sash1	3.32924e-24	0.0831028	0.491	0.389	1.0861e-19	6	1.262
Faf2	3.54566e-24	0.0121801	0.291	0.257	1.1567e-19	6	1.132
Pank3	3.57053e-24	0.0764956	0.481	0.372	1.16481e-19	6	1.293
Akt1s1	3.66932e-24	0.0578428	0.29	0.22	1.19704e-19	6	1.318
Dnajb2	3.68768e-24	0.0436646	0.442	0.369	1.20303e-19	6	1.198
Mettl9	3.98827e-24	0.0671995	0.627	0.507	1.30109e-19	6	1.237
Aarsd1	4.03676e-24	0.0105168	0.311	0.268	1.31691e-19	6	1.16
Stk16	4.04108e-24	0.0367799	0.268	0.225	1.31832e-19	6	1.191
Cdc42se1	4.24159e-24	0.0470371	0.411	0.339	1.38373e-19	6	1.212
Dera	4.30549e-24	0.0378065	0.381	0.327	1.40458e-19	6	1.165
Fxyd3	4.56679e-24	0.0376484	0.286	0.213	1.48982e-19	6	1.343
Ssr2	4.69356e-24	0.0218447	0.661	0.559	1.53118e-19	6	1.182
Far1	4.76679e-24	0.118635	0.479	0.364	1.55507e-19	6	1.316
Bckdk	4.76724e-24	0.0496043	0.26	0.206	1.55522e-19	6	1.262
P4ha1	4.91745e-24	0.132647	0.519	0.395	1.60422e-19	6	1.314
Dnase2	5.67401e-24	0.0209146	0.307	0.261	1.85103e-19	6	1.176
Sec63	5.69671e-24	0.0487324	0.681	0.567	1.85844e-19	6	1.201
Mrps12	5.73192e-24	0.0153576	0.283	0.237	1.86993e-19	6	1.194
Gmcl1	6.03637e-24	0.00892539	0.402	0.348	1.96924e-19	6	1.155
Fam173a	6.18557e-24	0.0794613	0.324	0.244	2.01792e-19	6	1.328
Bad	6.39639e-24	0.0390007	0.383	0.33	2.0867e-19	6	1.161
Tfam	6.53165e-24	0.0418076	0.26	0.205	2.13082e-19	6	1.268
AABR07036007.1	6.60115e-24	0.0235622	0.261	0.214	2.15349e-19	6	1.22
Actg1	6.87497e-24	0.0149106	0.34	0.28	2.24282e-19	6	1.214
Gkap1	7.29841e-24	0.0132655	0.438	0.386	2.38096e-19	6	1.135
Dennd5a	7.31829e-24	0.0326645	0.494	0.409	2.38744e-19	6	1.208
Hadhb	8.05011e-24	0.057638	0.465	0.377	2.62619e-19	6	1.233
Snrpd2	8.16018e-24	0.0238811	0.789	0.674	2.66209e-19	6	1.171
LOC100909548	8.17629e-24	0.00565451	0.369	0.327	2.66735e-19	6	1.128
AABR07068127.1	8.67909e-24	0.152806	0.388	0.266	2.83138e-19	6	1.459
Cct2	8.96492e-24	0.0338855	0.723	0.609	2.92463e-19	6	1.187
Mrps7	9.92863e-24	0.0480259	0.549	0.452	3.23902e-19	6	1.215
Dhrs4	9.98769e-24	0.114563	0.357	0.267	3.25829e-19	6	1.337
Tmed7	1.08019e-23	0.108858	0.619	0.49	3.52391e-19	6	1.263
Emc10	1.09272e-23	0.0236319	0.402	0.352	3.56479e-19	6	1.142
Mob4	1.09496e-23	0.0217589	0.578	0.494	3.57209e-19	6	1.17
Elmsan1	1.16985e-23	0.141269	0.595	0.449	3.8164e-19	6	1.325
Polr2g	1.30381e-23	0.0256723	0.308	0.256	4.25343e-19	6	1.203
Tardbp	1.40689e-23	0.0288708	0.266	0.215	4.58968e-19	6	1.237
Ppp1cc	1.41455e-23	0.00641648	0.418	0.366	4.6147e-19	6	1.142
Yeats4	1.46466e-23	0.0271932	0.285	0.241	4.77815e-19	6	1.183
Clcn3	1.49967e-23	0.0680948	0.298	0.23	4.89237e-19	6	1.296
Bcl2	1.51671e-23	0.183003	0.563	0.405	4.94796e-19	6	1.39
Stip1	1.52008e-23	0.0179937	0.371	0.31	4.95897e-19	6	1.197
Spcs2	1.56443e-23	0.0358051	0.769	0.645	5.10364e-19	6	1.192
Acat1	1.65318e-23	0.0578129	0.404	0.329	5.39318e-19	6	1.228
Tmed5	1.69599e-23	0.0297281	0.391	0.336	5.53282e-19	6	1.164
Rbm7	1.73419e-23	0.0222477	0.323	0.278	5.65746e-19	6	1.162
Ssbp4	1.87643e-23	0.10665	0.406	0.307	6.12149e-19	6	1.322
Psmd2	1.90629e-23	0.0434725	0.54	0.447	6.21888e-19	6	1.208
Fam102a	1.96179e-23	0.0286339	0.328	0.281	6.39996e-19	6	1.167
Snrnp25	1.97882e-23	0.0264535	0.264	0.238	6.45552e-19	6	1.109
Prkar1a	2.00615e-23	0.0514083	0.745	0.616	6.54465e-19	6	1.209
Hspe1	2.06749e-23	0.0806728	0.354	0.275	6.74477e-19	6	1.287
Nolc1	2.12947e-23	0.00344438	0.38	0.328	6.94697e-19	6	1.159
Ybx1-ps3	2.17848e-23	0.0187138	0.716	0.612	7.10686e-19	6	1.17
Rala	2.22253e-23	0.0136706	0.425	0.37	7.25056e-19	6	1.149
Zc3h18	2.32003e-23	0.0128933	0.267	0.222	7.56862e-19	6	1.203
Il6st	2.41472e-23	0.0169714	0.319	0.263	7.87753e-19	6	1.213
Cdk2ap1	2.44445e-23	0.0457993	0.539	0.464	7.97452e-19	6	1.162
Jtb	2.65925e-23	0.0343545	0.669	0.557	8.67527e-19	6	1.201
7SK.235	2.79213e-23	0.00686716	0.566	0.484	9.10875e-19	6	1.169
Clptm1l	2.79483e-23	0.0159796	0.343	0.298	9.11759e-19	6	1.151
2023-09-02	2.83283e-23	0.0987233	0.608	0.486	9.24153e-19	6	1.251
Naa50	3.04996e-23	0.033131	0.433	0.367	9.94989e-19	6	1.18
RGD1309748	3.13318e-23	0.0754991	0.458	0.366	1.02214e-18	6	1.251
Tacc1	3.18517e-23	0.0849981	0.759	0.618	1.0391e-18	6	1.228
Por	3.18725e-23	0.0198736	0.317	0.284	1.03978e-18	6	1.116
Tceal8	3.19433e-23	0.0921779	0.688	0.541	1.04209e-18	6	1.272
Cers5	3.23038e-23	0.040205	0.305	0.244	1.05385e-18	6	1.25
Arid4a	3.44981e-23	0.0958923	0.446	0.337	1.12543e-18	6	1.323
Btbd1	3.53867e-23	0.00453611	0.384	0.339	1.15442e-18	6	1.133
Trappc5	3.9146e-23	0.0024945	0.278	0.25	1.27706e-18	6	1.112
Fam3c	4.56403e-23	0.0244021	0.308	0.264	1.48892e-18	6	1.167
Ocel1	4.83066e-23	0.011069	0.271	0.241	1.5759e-18	6	1.124
Pura	5.25074e-23	0.0396911	0.28	0.231	1.71295e-18	6	1.212
Gls	5.32633e-23	0.020391	0.603	0.493	1.73761e-18	6	1.223
Slc6a8	5.40414e-23	0.122069	0.42	0.313	1.76299e-18	6	1.342
Mrps11	5.4075e-23	0.0262296	0.266	0.225	1.76409e-18	6	1.182
Ccdc112	5.43774e-23	0.0708003	0.37	0.284	1.77395e-18	6	1.303
Nsmce1	5.57574e-23	0.018849	0.293	0.258	1.81897e-18	6	1.136
Herpud1	5.8126e-23	0.0361605	0.639	0.527	1.89625e-18	6	1.213
Gstk1	6.10374e-23	0.0510469	0.266	0.207	1.99122e-18	6	1.285
Sorbs1	6.26769e-23	0.0750013	0.279	0.203	2.04471e-18	6	1.374
Tuba1b	6.37479e-23	0.0177718	0.886	0.772	2.07965e-18	6	1.148
Cdk5rap3	6.65966e-23	0.0969094	0.316	0.239	2.17258e-18	6	1.322
Cfap410	6.71996e-23	0.0971654	0.328	0.24	2.19225e-18	6	1.367
Vps4a	6.76465e-23	0.045399	0.257	0.203	2.20683e-18	6	1.266
Gprc5b	6.84414e-23	0.0267979	0.252	0.203	2.23276e-18	6	1.241
Tmed1	6.89342e-23	0.0754157	0.336	0.26	2.24884e-18	6	1.292
Idh3g	7.34029e-23	0.0180624	0.307	0.267	2.39462e-18	6	1.15
Rrp9	7.48315e-23	0.0532582	0.264	0.205	2.44123e-18	6	1.288
Mettl7a	7.89852e-23	0.0405841	0.343	0.278	2.57674e-18	6	1.234
Abhd3	7.99879e-23	0.140863	0.442	0.308	2.60944e-18	6	1.435
Ufc1	8.46394e-23	0.0599835	0.565	0.464	2.76119e-18	6	1.218
Tmem134	8.67962e-23	0.00633876	0.451	0.401	2.83155e-18	6	1.125
Surf4	9.61816e-23	0.0109525	0.35	0.305	3.13773e-18	6	1.148
Slc25a10	1.01338e-22	0.0935572	0.252	0.172	3.30595e-18	6	1.465
Hmgn2	1.01848e-22	0.12011	0.726	0.584	3.3226e-18	6	1.243
Anapc13	1.07414e-22	0.0398983	0.469	0.39	3.50415e-18	6	1.203
Aga	1.16122e-22	0.0674606	0.612	0.491	3.78825e-18	6	1.246
Aldh7a1	1.19649e-22	0.0849631	0.486	0.389	3.90329e-18	6	1.249
Gps1	1.21339e-22	0.0387003	0.383	0.328	3.95843e-18	6	1.168
Zcchc24	1.22329e-22	0.0905655	0.399	0.308	3.99075e-18	6	1.295
Rpa3	1.31207e-22	0.0750782	0.312	0.241	4.28035e-18	6	1.295
Abhd17b	1.49077e-22	0.166425	0.578	0.444	4.86333e-18	6	1.302
Adh5	1.52381e-22	0.0203528	0.3	0.268	4.97112e-18	6	1.119
Dhrsx	1.52871e-22	0.0178816	0.541	0.47	4.98712e-18	6	1.151
Vldlr	1.55181e-22	0.148835	0.254	0.149	5.06248e-18	6	1.705
Arl6ip5	1.67825e-22	0.0875346	0.646	0.515	5.47497e-18	6	1.254
Pla2g12a	1.7425e-22	0.0356445	0.259	0.208	5.68455e-18	6	1.245
Pfkm	1.79142e-22	0.104451	0.38	0.285	5.84416e-18	6	1.333
Mcee	1.85151e-22	0.0610903	0.353	0.282	6.04016e-18	6	1.252
Snrnp48	1.8791e-22	0.00356729	0.274	0.237	6.13019e-18	6	1.156
Cluap1	1.90549e-22	0.0463487	0.252	0.197	6.21628e-18	6	1.279
Klhl13	2.08733e-22	0.123568	0.318	0.222	6.80949e-18	6	1.432
Srp54a	2.27704e-22	0.0283106	0.292	0.238	7.42839e-18	6	1.227
Nme3	2.32967e-22	0.10212	0.628	0.487	7.60008e-18	6	1.29
Anp32b	2.3708e-22	0.0401573	0.694	0.584	7.73426e-18	6	1.188
Wee1	2.56833e-22	0.166622	0.321	0.207	8.37866e-18	6	1.551
Vamp3	2.73862e-22	0.0882931	0.398	0.314	8.93419e-18	6	1.268
Hddc3	2.79907e-22	0.0477898	0.257	0.211	9.1314e-18	6	1.218
Map2k2	3.07803e-22	0.0392322	0.563	0.477	1.00415e-17	6	1.18
Lrpap1	3.10151e-22	0.00567897	0.377	0.336	1.01181e-17	6	1.122
Cited2	3.39973e-22	0.121974	0.551	0.413	1.10909e-17	6	1.334
Hdac2	3.42248e-22	0.0229815	0.392	0.333	1.11651e-17	6	1.177
Mt-nd6	3.51015e-22	0.13304	0.46	0.337	1.14512e-17	6	1.365
Med28	3.5213e-22	0.0226054	0.345	0.303	1.14875e-17	6	1.139
Ammecr1l	3.57548e-22	0.0433416	0.258	0.195	1.16643e-17	6	1.323
Tsen15	3.58655e-22	0.0415322	0.304	0.26	1.17004e-17	6	1.169
Usp54	3.6189e-22	0.0417536	0.267	0.205	1.18059e-17	6	1.302
Uba5	3.88926e-22	0.0321741	0.35	0.295	1.26879e-17	6	1.186
Ltbp3	4.25018e-22	0.0360034	0.285	0.233	1.38653e-17	6	1.223
Mapkap1	4.30034e-22	0.00430476	0.257	0.227	1.4029e-17	6	1.132
Acsl4	4.37435e-22	0.139336	0.523	0.396	1.42704e-17	6	1.321
Mrps36	4.48217e-22	0.0289459	0.352	0.303	1.46222e-17	6	1.162
Gna12	4.99732e-22	0.0171782	0.388	0.334	1.63028e-17	6	1.162
Gnl1	5.92819e-22	0.0716377	0.373	0.301	1.93395e-17	6	1.239
Srsf4	6.08057e-22	0.0498729	0.421	0.348	1.98367e-17	6	1.21
Lsm3	6.09213e-22	0.0220154	0.463	0.404	1.98744e-17	6	1.146
Sod3	6.22903e-22	0.00781035	0.49	0.404	2.0321e-17	6	1.213
Tmed4	6.44543e-22	0.0282683	0.252	0.213	2.10269e-17	6	1.183
AC134224.2	6.47977e-22	0.107326	0.607	0.473	2.1139e-17	6	1.283
Dld	6.70341e-22	0.0036577	0.28	0.253	2.18685e-17	6	1.107
Manbal	8.30079e-22	0.0442724	0.337	0.278	2.70797e-17	6	1.212
Kif1a	8.32779e-22	0.0530795	0.344	0.272	2.71677e-17	6	1.265
Nr1d2	8.36663e-22	0.0222434	0.361	0.305	2.72945e-17	6	1.184
Nfyb	8.72089e-22	0.0155327	0.319	0.269	2.84502e-17	6	1.186
Pigt	8.74933e-22	0.0367015	0.33	0.272	2.85429e-17	6	1.213
RGD1560065	8.81269e-22	0.0043794	0.271	0.235	2.87496e-17	6	1.153
R3hdm4	9.20774e-22	0.000853673	0.297	0.268	3.00384e-17	6	1.108
Akirin2	9.528e-22	0.0335249	0.467	0.393	3.10832e-17	6	1.188
Prdx6	9.70386e-22	0.091907	0.678	0.555	3.16569e-17	6	1.222
Pigp	1.10565e-21	0.0473989	0.526	0.439	3.60698e-17	6	1.198
Cacul1	1.14418e-21	0.115908	0.376	0.272	3.73267e-17	6	1.382
Frmd6	1.15279e-21	0.120793	0.534	0.409	3.76074e-17	6	1.306
Etfb	1.21457e-21	0.0365361	0.593	0.499	3.96229e-17	6	1.188
Urod	1.25524e-21	0.09969	0.349	0.266	4.09496e-17	6	1.312
Utp11	1.26814e-21	0.0150155	0.277	0.238	4.13706e-17	6	1.164
Mtx1	1.50636e-21	0.00738986	0.344	0.295	4.9142e-17	6	1.166
Snx27	1.57061e-21	0.0544423	0.281	0.227	5.12381e-17	6	1.238
Hadh	1.63554e-21	0.0815837	0.404	0.32	5.33563e-17	6	1.262
Zbtb10	1.82421e-21	0.102021	0.359	0.262	5.95111e-17	6	1.37
Rhbdf1	1.89017e-21	0.086068	0.331	0.249	6.16629e-17	6	1.329
Mpdu1	1.93908e-21	0.0060097	0.277	0.249	6.32585e-17	6	1.112
Acss2	2.03399e-21	0.107564	0.363	0.265	6.6355e-17	6	1.37
2023-09-08	2.23904e-21	0.112979	0.489	0.374	7.30442e-17	6	1.307
Rnf10	2.32662e-21	0.0415804	0.546	0.463	7.59014e-17	6	1.179
Iws1	2.38297e-21	0.0206712	0.268	0.228	7.77398e-17	6	1.175
Ppp3r1	2.41682e-21	0.0115698	0.358	0.313	7.88439e-17	6	1.144
Plbd2	2.54041e-21	0.00376032	0.411	0.373	8.28759e-17	6	1.102
Mrpl13	2.81565e-21	0.0255062	0.396	0.344	9.18548e-17	6	1.151
Snx17	2.82709e-21	0.065285	0.357	0.294	9.22281e-17	6	1.214
Pofut2	3.10556e-21	0.0584092	0.351	0.283	1.01313e-16	6	1.24
Hexa	3.47456e-21	0.0501921	0.382	0.317	1.13351e-16	6	1.205
Cfap36	3.49733e-21	0.0504054	0.416	0.349	1.14094e-16	6	1.192
Psmc4	3.54183e-21	0.00345328	0.398	0.354	1.15545e-16	6	1.124
Irf2	3.83286e-21	0.0131242	0.285	0.247	1.25039e-16	6	1.154
Slc48a1	3.84413e-21	0.00548356	0.261	0.226	1.25407e-16	6	1.155
Sbno1	4.13615e-21	0.040074	0.43	0.366	1.34934e-16	6	1.175
Pde4b	4.25397e-21	0.156755	0.55	0.405	1.38777e-16	6	1.358
Spart	4.30949e-21	0.0678037	0.289	0.227	1.40589e-16	6	1.273
Reep3	4.3136e-21	0.00118106	0.375	0.329	1.40723e-16	6	1.14
Rpl13a	4.4467e-21	0.0771697	0.79	0.672	1.45065e-16	6	1.176
Api5	4.60477e-21	0.0266578	0.403	0.349	1.50222e-16	6	1.155
Pdha1	4.668e-21	0.0398061	0.472	0.399	1.52284e-16	6	1.183
Fdft1	4.89904e-21	0.101697	0.515	0.379	1.59822e-16	6	1.359
Zrsr2	4.94743e-21	0.050122	0.26	0.212	1.614e-16	6	1.226
Mocs2	5.09444e-21	0.0487271	0.418	0.348	1.66196e-16	6	1.201
Cpsf7	5.62514e-21	0.0411185	0.274	0.219	1.83509e-16	6	1.251
Parp1	5.85991e-21	0.00757124	0.268	0.221	1.91168e-16	6	1.213
Clptm1	5.87232e-21	0.00240603	0.366	0.333	1.91573e-16	6	1.099
Bace2	6.88309e-21	0.00105391	0.384	0.338	2.24547e-16	6	1.136
Psmb6	7.11651e-21	0.000512798	0.579	0.519	2.32162e-16	6	1.116
Mpnd	7.52447e-21	0.00189069	0.257	0.243	2.45471e-16	6	1.058
Caskin2	7.62169e-21	0.0279158	0.256	0.222	2.48643e-16	6	1.153
Lsm7	7.70529e-21	0.0753267	0.331	0.259	2.5137e-16	6	1.278
Rnf167	7.99229e-21	0.0221986	0.293	0.256	2.60732e-16	6	1.145
Tmem222	8.64105e-21	0.0326812	0.299	0.262	2.81897e-16	6	1.141
Bcl7c	8.73545e-21	0.00460976	0.408	0.365	2.84977e-16	6	1.118
Taf4b	8.87563e-21	0.111899	0.454	0.334	2.8955e-16	6	1.359
Smc6	9.05735e-21	0.0418765	0.412	0.341	2.95478e-16	6	1.208
Sh3d19	9.78112e-21	0.080945	0.319	0.241	3.19089e-16	6	1.324
Baalc	9.81001e-21	0.16427	0.309	0.205	3.20032e-16	6	1.507
Vps37c	1.03979e-20	0.0788787	0.303	0.231	3.39212e-16	6	1.312
Ep400	1.08827e-20	0.0177063	0.275	0.231	3.55027e-16	6	1.19
Megf10	1.11697e-20	0.114779	0.35	0.255	3.64388e-16	6	1.373
Hdgf	1.12556e-20	0.0467149	0.474	0.395	3.67192e-16	6	1.2
Fam91a1	1.28279e-20	0.0268561	0.322	0.279	4.18485e-16	6	1.154
Dpp7	1.29417e-20	0.0807487	0.566	0.445	4.22198e-16	6	1.272
Tnrc6a	1.31614e-20	0.0027485	0.391	0.336	4.29366e-16	6	1.164
Smim7	1.34178e-20	0.0187981	0.31	0.273	4.37729e-16	6	1.136
Ube2e3	1.44556e-20	0.0776256	0.687	0.562	4.71584e-16	6	1.222
Hspa13	1.47624e-20	0.0834647	0.625	0.509	4.81593e-16	6	1.228
Mageh1	1.493e-20	0.124796	0.483	0.363	4.87061e-16	6	1.331
Pnpla8	1.5162e-20	0.0507235	0.524	0.434	4.94631e-16	6	1.207
Tcn2	1.61005e-20	0.056286	0.287	0.229	5.25248e-16	6	1.253
Txndc5	1.61559e-20	0.0601259	0.375	0.294	5.27053e-16	6	1.276
Nkapd1	1.73014e-20	0.0349663	0.287	0.234	5.64424e-16	6	1.226
Ptpn2	1.94392e-20	0.044184	0.478	0.379	6.34166e-16	6	1.261
Vbp1	1.96465e-20	0.0397173	0.485	0.414	6.40927e-16	6	1.171
Abcd3	1.97164e-20	0.125506	0.408	0.307	6.43208e-16	6	1.329
Paics	2.025e-20	0.0378929	0.304	0.253	6.60617e-16	6	1.202
Morf4l1	2.05184e-20	0.0586219	0.654	0.538	6.69373e-16	6	1.216
Tmed2	2.07464e-20	0.00582078	0.671	0.587	6.76809e-16	6	1.143
Eapp	2.45e-20	0.0190739	0.356	0.309	7.99264e-16	6	1.152
Pgp	2.5573e-20	0.0106997	0.436	0.387	8.34269e-16	6	1.127
Vta1	2.59484e-20	0.0403012	0.364	0.309	8.46516e-16	6	1.178
Tspan31	2.7495e-20	0.00279896	0.564	0.495	8.96968e-16	6	1.139
Ppfibp1	2.76116e-20	0.0844024	0.436	0.343	9.00775e-16	6	1.271
Tln2	3.42878e-20	0.0356638	0.334	0.281	1.11857e-15	6	1.189
Ahsa1	3.54271e-20	0.0332524	0.587	0.504	1.15574e-15	6	1.165
Rap2a	3.77284e-20	0.0546273	0.325	0.251	1.23081e-15	6	1.295
Fam89b	3.82908e-20	0.0111376	0.302	0.256	1.24916e-15	6	1.18
Srebf2	3.88175e-20	0.0528535	0.38	0.311	1.26634e-15	6	1.222
Cacng4	3.8853e-20	0.124631	0.251	0.171	1.2675e-15	6	1.468
Pcmtd1	3.89789e-20	0.0208886	0.286	0.253	1.27161e-15	6	1.13
Tp53	4.56068e-20	0.0950007	0.434	0.343	1.48783e-15	6	1.265
Smarcb1	4.60524e-20	0.041765	0.339	0.293	1.50237e-15	6	1.157
Elavl1	4.68803e-20	0.0715959	0.603	0.5	1.52937e-15	6	1.206
Ddhd1	4.89958e-20	0.0247328	0.28	0.227	1.59839e-15	6	1.233
Coq10b	4.91136e-20	0.00818471	0.331	0.287	1.60223e-15	6	1.153
Coa3	5.01771e-20	0.0293372	0.377	0.326	1.63693e-15	6	1.156
Nab2	5.21747e-20	0.152052	0.351	0.247	1.7021e-15	6	1.421
Prmt2	5.37299e-20	0.0956002	0.292	0.218	1.75283e-15	6	1.339
Snw1	5.77355e-20	0.0221306	0.325	0.287	1.88351e-15	6	1.132
Pbdc1	5.83577e-20	0.0132897	0.307	0.279	1.9038e-15	6	1.1
Spty2d1	6.70521e-20	0.0515987	0.378	0.303	2.18744e-15	6	1.248
Ppp1r14c	6.93029e-20	0.10607	0.287	0.193	2.26087e-15	6	1.487
Btbd10	7.13393e-20	0.056104	0.373	0.307	2.3273e-15	6	1.215
Prkcsh	7.24489e-20	0.109242	0.552	0.442	2.3635e-15	6	1.249
AC111804.2	7.37896e-20	0.138518	0.524	0.402	2.40724e-15	6	1.303
Emp3	8.85467e-20	0.0335158	0.718	0.61	2.88866e-15	6	1.177
Npc1	8.99763e-20	0.0281453	0.262	0.221	2.9353e-15	6	1.186
Fbxo33	9.0827e-20	0.084951	0.32	0.228	2.96305e-15	6	1.404
Nubp1	9.60189e-20	0.0687959	0.331	0.257	3.13242e-15	6	1.288
Mdfic	1.00983e-19	0.126078	0.567	0.436	3.29438e-15	6	1.3
Dek	1.09961e-19	0.0138938	0.539	0.452	3.58726e-15	6	1.192
Commd8	1.28854e-19	0.0283147	0.304	0.273	4.20361e-15	6	1.114
Smim11a	1.33234e-19	0.0688102	0.408	0.34	4.34649e-15	6	1.2
Zc3h7b	1.45772e-19	0.0440786	0.396	0.337	4.75552e-15	6	1.175
Ubn1	1.48003e-19	0.0280993	0.505	0.432	4.8283e-15	6	1.169
Ptpra	1.51394e-19	0.0478788	0.483	0.409	4.93892e-15	6	1.181
Gcsh	1.53404e-19	0.092952	0.369	0.292	5.00451e-15	6	1.264
Cdkn2c	1.57268e-19	0.103301	0.367	0.272	5.13055e-15	6	1.349
Ctnnal1	1.58273e-19	0.0406872	0.338	0.28	5.16334e-15	6	1.207
Wtap	1.70664e-19	0.0172548	0.27	0.229	5.56756e-15	6	1.179
Pnisr	1.83745e-19	0.0452704	0.567	0.477	5.99431e-15	6	1.189
Dstyk	1.83786e-19	0.0454513	0.254	0.205	5.99564e-15	6	1.239
Slain1	1.85485e-19	0.169139	0.274	0.178	6.05109e-15	6	1.539
Bet1	1.88222e-19	0.0231334	0.292	0.255	6.14037e-15	6	1.145
Rell1	1.99986e-19	0.0251032	0.665	0.546	6.52415e-15	6	1.218
Pttg1ip	2.06074e-19	0.0952078	0.629	0.507	6.72276e-15	6	1.241
Tspyl1	2.09937e-19	0.0751002	0.475	0.393	6.84878e-15	6	1.209
Eci3	2.15574e-19	0.0652661	0.518	0.423	7.03267e-15	6	1.225
Epc2	2.27266e-19	0.00446443	0.32	0.275	7.41409e-15	6	1.164
Tmem229a	2.37992e-19	0.153874	0.438	0.303	7.76401e-15	6	1.446
LOC306766	2.56697e-19	0.039376	0.313	0.269	8.37422e-15	6	1.164
Cisd2	2.60483e-19	0.0816597	0.466	0.381	8.49774e-15	6	1.223
Ctsf	2.70538e-19	0.00464687	0.445	0.397	8.82576e-15	6	1.121
Ccdc107	2.73957e-19	0.034551	0.504	0.435	8.9373e-15	6	1.159
Zmym5	2.96264e-19	0.0349572	0.38	0.322	9.66501e-15	6	1.18
Rabep1	3.0429e-19	0.0275669	0.294	0.25	9.92687e-15	6	1.176
Sat2	3.20731e-19	0.11411	0.522	0.394	1.04632e-14	6	1.325
Cnih4	3.23859e-19	0.0810523	0.466	0.378	1.05652e-14	6	1.233
Yif1a	3.40344e-19	0.0211978	0.282	0.249	1.1103e-14	6	1.133
Yipf5	3.41695e-19	0.0088802	0.277	0.256	1.11471e-14	6	1.082
Pom121	3.76822e-19	0.00147765	0.269	0.221	1.22931e-14	6	1.217
Top1	4.03953e-19	0.0057849	0.732	0.622	1.31782e-14	6	1.177
Tm9sf3	4.07158e-19	0.0485383	0.448	0.372	1.32827e-14	6	1.204
Yae1	4.11294e-19	0.0319496	0.339	0.288	1.34176e-14	6	1.177
Krcc1	4.17125e-19	0.00491829	0.407	0.366	1.36079e-14	6	1.112
AABR07026311.1	4.62342e-19	0.0339182	0.761	0.659	1.5083e-14	6	1.155
Anp32e	5.00533e-19	0.0369794	0.558	0.481	1.63289e-14	6	1.16
Alg5	5.15653e-19	0.0132806	0.263	0.246	1.68221e-14	6	1.069
Nudcd2	5.16616e-19	0.0238362	0.254	0.222	1.68536e-14	6	1.144
Zfp703	5.22117e-19	0.00205674	0.302	0.246	1.7033e-14	6	1.228
Rassf4	5.28782e-19	0.0468696	0.355	0.271	1.72505e-14	6	1.31
Adi1	5.32161e-19	0.0487872	0.354	0.302	1.73607e-14	6	1.172
Pole3	5.9298e-19	0.057988	0.28	0.22	1.93448e-14	6	1.273
Zfp207	6.01206e-19	0.0245547	0.378	0.322	1.96131e-14	6	1.174
Usf2	6.01644e-19	0.0190337	0.375	0.332	1.96274e-14	6	1.13
Tmem47	6.81793e-19	0.174831	0.68	0.532	2.22421e-14	6	1.278
Oxa1l	6.99246e-19	0.0536309	0.375	0.32	2.28115e-14	6	1.172
Fam204a	7.19409e-19	0.0626617	0.302	0.245	2.34693e-14	6	1.233
Phf3	7.45509e-19	0.0138382	0.379	0.318	2.43207e-14	6	1.192
Rc3h1	7.84152e-19	0.123206	0.329	0.235	2.55814e-14	6	1.4
Thrap3	7.86823e-19	0.00776439	0.431	0.37	2.56685e-14	6	1.165
RGD1565641	7.98036e-19	0.0161507	0.26	0.232	2.60343e-14	6	1.121
Ankrd13c	8.31511e-19	0.00146485	0.38	0.328	2.71264e-14	6	1.159
Cyfip1	8.55951e-19	0.0338036	0.389	0.338	2.79237e-14	6	1.151
Tsn	8.78982e-19	0.00233866	0.268	0.246	2.8675e-14	6	1.089
Acaa2	8.82732e-19	0.0345428	0.529	0.449	2.87974e-14	6	1.178
Atraid	8.88296e-19	0.0435211	0.366	0.31	2.89789e-14	6	1.181
Gnptg	9.08831e-19	0.0604759	0.317	0.26	2.96488e-14	6	1.219
Comtd1	9.12733e-19	0.00602763	0.302	0.278	2.97761e-14	6	1.086
Odc1	9.49353e-19	0.0269487	0.742	0.629	3.09707e-14	6	1.18
Hnrnpa3	9.73423e-19	0.0287525	0.425	0.362	3.1756e-14	6	1.174
Hnrnpm	1.01843e-18	0.0205094	0.308	0.27	3.32242e-14	6	1.141
AABR07015729.1	1.02301e-18	0.0602138	0.329	0.268	3.33738e-14	6	1.228
Drap1	1.05865e-18	0.0137311	0.663	0.575	3.45364e-14	6	1.153
Zmat2	1.06103e-18	0.0159704	0.345	0.301	3.46139e-14	6	1.146
Paip1	1.42722e-18	0.0325156	0.337	0.293	4.65603e-14	6	1.15
Ctr9	1.56172e-18	0.0249865	0.31	0.261	5.0948e-14	6	1.188
Ppp4r3b	1.59843e-18	0.0364664	0.412	0.34	5.21457e-14	6	1.212
Rnf146	1.60358e-18	0.0296245	0.415	0.355	5.23137e-14	6	1.169
Gpm6a	1.68131e-18	0.0981149	0.371	0.278	5.48493e-14	6	1.335
Dpy19l1	1.77249e-18	0.132349	0.357	0.264	5.78238e-14	6	1.352
Sgce	1.83839e-18	0.0193104	0.295	0.264	5.99737e-14	6	1.117
Baz2b	1.84156e-18	0.0269274	0.433	0.361	6.00771e-14	6	1.199
Fyn	1.8587e-18	0.00878447	0.552	0.471	6.06363e-14	6	1.172
AABR07004269.3	1.91838e-18	0.0102537	0.435	0.38	6.25834e-14	6	1.145
Wwtr1	1.97584e-18	0.0417065	0.251	0.201	6.44579e-14	6	1.249
Hibadh	1.97674e-18	0.0747972	0.4	0.323	6.44871e-14	6	1.238
Dnajc21	2.10088e-18	0.0345419	0.474	0.398	6.85372e-14	6	1.191
Ugp2	2.43112e-18	0.0170066	0.263	0.227	7.93105e-14	6	1.159
Sdf2	2.66735e-18	0.0110748	0.605	0.53	8.7017e-14	6	1.142
Agmo	2.69386e-18	0.0952937	0.272	0.201	8.78817e-14	6	1.353
Pgrmc2	2.83483e-18	0.0788556	0.346	0.266	9.24808e-14	6	1.301
Stard3	2.94741e-18	0.0626735	0.283	0.236	9.61533e-14	6	1.199
Zfp106	3.25647e-18	0.00182688	0.403	0.354	1.06236e-13	6	1.138
Pkn2	3.59721e-18	0.0119663	0.368	0.316	1.17352e-13	6	1.165
Cops9	3.64437e-18	0.0263314	0.446	0.392	1.1889e-13	6	1.138
Commd9	3.6631e-18	0.0215217	0.256	0.229	1.19501e-13	6	1.118
Vgll4	3.70018e-18	0.0132855	0.526	0.463	1.20711e-13	6	1.136
Arhgap35	3.72432e-18	0.0160401	0.263	0.227	1.21498e-13	6	1.159
AC095947.1	4.22237e-18	0.0909991	0.51	0.412	1.37747e-13	6	1.238
Ivd	4.48607e-18	0.0847628	0.294	0.231	1.46349e-13	6	1.273
Kpna1	4.54214e-18	0.0167647	0.375	0.319	1.48178e-13	6	1.176
Vezf1	4.54972e-18	0.0214636	0.344	0.289	1.48426e-13	6	1.19
Idh1	5.66508e-18	0.0543875	0.266	0.206	1.84812e-13	6	1.291
Sdf4	6.05738e-18	0.00499165	0.536	0.476	1.9761e-13	6	1.126
Fam133b	6.22404e-18	0.04634	0.342	0.286	2.03047e-13	6	1.196
Ctdspl2	6.76815e-18	0.0206057	0.293	0.243	2.20797e-13	6	1.206
Celsr2	8.27677e-18	0.100798	0.397	0.289	2.70013e-13	6	1.374
Smad2	8.40089e-18	0.0393617	0.282	0.239	2.74062e-13	6	1.18
Kcnn4	9.45168e-18	0.109915	0.268	0.187	3.08342e-13	6	1.433
Hes6	9.54955e-18	0.0269973	0.333	0.289	3.11535e-13	6	1.152
Dnajc3	9.6081e-18	0.0534404	0.389	0.323	3.13445e-13	6	1.204
Nfia	9.86211e-18	0.0834009	0.466	0.388	3.21732e-13	6	1.201
Ikbip	1.03923e-17	0.00943567	0.255	0.233	3.39026e-13	6	1.094
Pip4p2	1.07171e-17	0.0383788	0.256	0.226	3.49624e-13	6	1.133
Pcdh9	1.11541e-17	0.109148	0.424	0.314	3.63881e-13	6	1.35
Tspan6	1.45352e-17	0.0392196	0.555	0.471	4.74182e-13	6	1.178
Gclm	1.65117e-17	0.0247819	0.316	0.277	5.3866e-13	6	1.141
Pwwp2a	1.71901e-17	0.0448909	0.272	0.21	5.60793e-13	6	1.295
Fbxo11	1.80925e-17	0.00487062	0.448	0.412	5.90231e-13	6	1.087
Runx1	1.87131e-17	0.0372015	0.463	0.376	6.10476e-13	6	1.231
Laptm4b	1.95412e-17	0.0632555	0.492	0.404	6.37491e-13	6	1.218
Rbm5	2.06097e-17	0.0333065	0.383	0.322	6.72349e-13	6	1.189
Cops7a	2.07178e-17	0.00225661	0.27	0.248	6.75877e-13	6	1.089
Socs5	2.13368e-17	0.0359663	0.543	0.459	6.96072e-13	6	1.183
Dars	2.15524e-17	0.129116	0.468	0.365	7.03103e-13	6	1.282
Cop1	2.214e-17	0.00695479	0.262	0.227	7.22273e-13	6	1.154
Rybp	2.36988e-17	0.0382165	0.458	0.388	7.73125e-13	6	1.18
Limd1	2.41485e-17	0.0528211	0.254	0.199	7.87797e-13	6	1.276
Fem1c	2.56937e-17	0.00576262	0.295	0.253	8.38206e-13	6	1.166
RGD1311595	2.62887e-17	0.0317366	0.311	0.264	8.57615e-13	6	1.178
Dnajb11	2.76382e-17	0.0178718	0.314	0.291	9.01641e-13	6	1.079
Brix1	2.8235e-17	0.0452532	0.427	0.369	9.2111e-13	6	1.157
Scrn1	3.07455e-17	0.0309247	0.329	0.279	1.00301e-12	6	1.179
Psph	3.30216e-17	0.10864	0.351	0.272	1.07727e-12	6	1.29
Tef	3.30256e-17	0.0648852	0.283	0.22	1.07739e-12	6	1.286
Klf7	3.6335e-17	0.0268101	0.373	0.325	1.18536e-12	6	1.148
Tmem128	3.66416e-17	0.0165574	0.392	0.358	1.19536e-12	6	1.095
Desi2	3.9604e-17	0.0736374	0.409	0.336	1.292e-12	6	1.217
Leprotl1	4.02416e-17	0.000853365	0.264	0.246	1.3128e-12	6	1.073
Lrrc4c	4.06288e-17	0.0999257	0.257	0.192	1.32543e-12	6	1.339
Calu	4.59707e-17	0.04592	0.478	0.411	1.4997e-12	6	1.163
Zfp131	5.52266e-17	0.0131479	0.372	0.331	1.80166e-12	6	1.124
Apex1	6.39853e-17	0.039268	0.3	0.257	2.08739e-12	6	1.167
Nfe2l2	6.4144e-17	0.0960209	0.735	0.607	2.09257e-12	6	1.211
Ddr1	6.4381e-17	0.0452844	0.273	0.226	2.1003e-12	6	1.208
Txndc15	6.87004e-17	0.0670142	0.524	0.445	2.24121e-12	6	1.178
Rbbp6	7.01727e-17	0.0861321	0.659	0.549	2.28924e-12	6	1.2
Fbxo30	7.25422e-17	0.101769	0.42	0.33	2.36654e-12	6	1.273
Cers2	7.3189e-17	0.037676	0.49	0.413	2.38764e-12	6	1.186
Jag1	7.36901e-17	0.132663	0.494	0.383	2.40399e-12	6	1.29
Nup153	8.14919e-17	0.00209647	0.401	0.36	2.65851e-12	6	1.114
Fkbp1a	8.5027e-17	0.0626399	0.807	0.69	2.77383e-12	6	1.17
Dnajc9	8.53112e-17	0.0432462	0.299	0.249	2.78311e-12	6	1.201
Nrarp	8.76926e-17	0.123815	0.619	0.481	2.8608e-12	6	1.287
Fmr1	9.33552e-17	0.0161546	0.333	0.291	3.04553e-12	6	1.144
Hnrnpul1	9.6631e-17	0.0329266	0.289	0.253	3.15239e-12	6	1.142
Adprh	9.71458e-17	0.0513509	0.255	0.203	3.16919e-12	6	1.256
C1galt1c1	9.77361e-17	0.0447388	0.342	0.302	3.18844e-12	6	1.132
Mical1	9.96407e-17	0.060126	0.31	0.248	3.25058e-12	6	1.25
Golga7	1.10158e-16	0.0573532	0.36	0.303	3.59367e-12	6	1.188
Zmiz1	1.29043e-16	0.000910086	0.464	0.413	4.20977e-12	6	1.123
Btd	1.35731e-16	0.0834018	0.426	0.336	4.42796e-12	6	1.268
Taf11	1.39262e-16	0.0157771	0.253	0.221	4.54313e-12	6	1.145
Kdelr1	1.50947e-16	0.0274156	0.484	0.426	4.92435e-12	6	1.136
Tceal9	1.66057e-16	0.109245	0.572	0.461	5.41727e-12	6	1.241
Rrbp1	1.92938e-16	0.0270662	0.683	0.579	6.29423e-12	6	1.18
Cebpb	2.11341e-16	0.0381603	0.912	0.814	6.89456e-12	6	1.12
RGD1308428	2.15482e-16	0.0340077	0.287	0.242	7.02966e-12	6	1.186
Twf1	2.31058e-16	0.00897251	0.451	0.384	7.5378e-12	6	1.174
Tpp2	2.53309e-16	0.0211104	0.465	0.401	8.26369e-12	6	1.16
Rdh10	2.67004e-16	0.0929053	0.271	0.196	8.71048e-12	6	1.383
Rps19bp1	2.89462e-16	0.0512895	0.369	0.316	9.44311e-12	6	1.168
Nt5c3a	2.9342e-16	0.0166236	0.37	0.318	9.57225e-12	6	1.164
Ascc3	2.98022e-16	0.00917256	0.336	0.303	9.72237e-12	6	1.109
Tmem150a	3.66031e-16	0.0261096	0.273	0.234	1.1941e-11	6	1.167
Lamc1	3.8235e-16	0.000297985	0.271	0.255	1.24734e-11	6	1.063
Htatsf1	3.90797e-16	0.0800916	0.342	0.269	1.2749e-11	6	1.271
Hacd2	4.01872e-16	0.10993	0.45	0.348	1.31103e-11	6	1.293
Lsm1	4.15032e-16	0.0245762	0.267	0.239	1.35396e-11	6	1.117
Mpc2	5.05559e-16	0.0454383	0.429	0.369	1.64929e-11	6	1.163
Tex261	5.06533e-16	0.021891	0.323	0.287	1.65246e-11	6	1.125
Hpf1	5.1245e-16	0.0185867	0.275	0.257	1.67177e-11	6	1.07
Impad1.1	6.12806e-16	0.0623348	0.363	0.304	1.99916e-11	6	1.194
Tsc22d2	6.7003e-16	0.0427587	0.466	0.387	2.18584e-11	6	1.204
Ddx41	7.41632e-16	0.0666667	0.352	0.29	2.41943e-11	6	1.214
Rgl1	7.60265e-16	0.023097	0.276	0.251	2.48021e-11	6	1.1
Phlpp1	7.61673e-16	0.0331549	0.316	0.276	2.4848e-11	6	1.145
Srpra	8.17034e-16	0.0330439	0.572	0.491	2.66541e-11	6	1.165
C1galt1	8.35742e-16	0.031952	0.286	0.239	2.72644e-11	6	1.197
Abat	9.27143e-16	0.0934032	0.274	0.205	3.02462e-11	6	1.337
Lysmd3	1.02682e-15	0.100477	0.362	0.287	3.34979e-11	6	1.261
Hipk2	1.03557e-15	0.0589854	0.27	0.226	3.37834e-11	6	1.195
Ctbs	1.18874e-15	0.0789785	0.377	0.317	3.87801e-11	6	1.189
Prim2	1.33129e-15	0.0214508	0.261	0.221	4.34307e-11	6	1.181
Tle3	1.37619e-15	0.078792	0.509	0.419	4.48955e-11	6	1.215
Tcf7l2	1.65298e-15	0.0408362	0.3	0.257	5.39251e-11	6	1.167
Slc41a1	1.89762e-15	0.0701542	0.402	0.328	6.19061e-11	6	1.226
Rab20	1.96516e-15	0.0515347	0.454	0.372	6.41095e-11	6	1.22
Dnajb12	1.99116e-15	0.0406241	0.262	0.228	6.49575e-11	6	1.149
Cul5	2.01908e-15	0.000475634	0.31	0.291	6.58686e-11	6	1.065
Pcyt2	2.22074e-15	0.00881769	0.301	0.284	7.24473e-11	6	1.06
S100a1	2.47016e-15	0.087473	0.26	0.202	8.05839e-11	6	1.287
Med4	2.56719e-15	0.0247306	0.252	0.218	8.37496e-11	6	1.156
Rab9a	2.64719e-15	0.048735	0.436	0.367	8.63592e-11	6	1.188
Per3	5.04934e-15	0.026608	0.302	0.244	1.64725e-10	6	1.238
Cgrrf1	7.07992e-15	0.039753	0.291	0.258	2.30968e-10	6	1.128
Aldh9a1	7.23353e-15	0.0136228	0.261	0.239	2.35979e-10	6	1.092
Rpia	7.54516e-15	0.00808069	0.302	0.274	2.46146e-10	6	1.102
Siva1	7.57526e-15	0.0510211	0.435	0.37	2.47128e-10	6	1.176
Reln	8.65696e-15	0.0602905	0.296	0.241	2.82416e-10	6	1.228
Trmt10c	8.66205e-15	0.0517786	0.438	0.373	2.82582e-10	6	1.174
Ppp1r15b	9.67161e-15	0.0938801	0.563	0.466	3.15517e-10	6	1.208
Ino80c	1.10145e-14	0.038402	0.251	0.216	3.59326e-10	6	1.162
Gon7	1.198e-14	0.0382482	0.487	0.428	3.90824e-10	6	1.138
Tmem33	1.23062e-14	0.10456	0.358	0.283	4.01465e-10	6	1.265
Pycr2	1.28776e-14	0.040771	0.259	0.232	4.20106e-10	6	1.116
Cpsf6	1.43539e-14	0.0113738	0.325	0.292	4.68266e-10	6	1.113
Atf6	1.5294e-14	0.0489039	0.504	0.416	4.98937e-10	6	1.212
Ccnd1	1.56229e-14	0.172974	0.643	0.522	5.09665e-10	6	1.232
Rab13	1.71752e-14	0.0379432	0.388	0.35	5.60307e-10	6	1.109
Mpg	2.09849e-14	0.0752677	0.255	0.206	6.84589e-10	6	1.238
Zfp638	2.12057e-14	0.00354252	0.354	0.308	6.91794e-10	6	1.149
Samd9	2.22196e-14	0.00245	0.501	0.407	7.24869e-10	6	1.231
Fam76a	3.27453e-14	0.0234442	0.253	0.234	1.06825e-09	6	1.081
Golph3	3.47615e-14	0.0817244	0.566	0.469	1.13403e-09	6	1.207
Gtf2a1	3.50257e-14	0.0529521	0.287	0.232	1.14264e-09	6	1.237
Taok1	4.18971e-14	0.0723144	0.266	0.205	1.36681e-09	6	1.298
Suclg2	4.40126e-14	0.035393	0.257	0.23	1.43582e-09	6	1.117
Smndc1	4.58316e-14	0.0140238	0.388	0.348	1.49516e-09	6	1.115
AABR07029605.1	5.2532e-14	0.0421493	0.36	0.305	1.71375e-09	6	1.18
Bcl10	7.37998e-14	0.0361565	0.589	0.5	2.40757e-09	6	1.178
Mrpl36	1.48733e-13	0.0482191	0.315	0.275	4.85211e-09	6	1.145
Dido1	1.52628e-13	0.020134	0.307	0.274	4.97918e-09	6	1.12
Wipi1	1.69605e-13	0.0764412	0.318	0.26	5.53302e-09	6	1.223
Sar1b	1.95842e-13	0.0686081	0.64	0.534	6.38897e-09	6	1.199
Unc119b	2.40289e-13	0.00865102	0.298	0.27	7.83894e-09	6	1.104
Rbm27	2.68758e-13	0.0043824	0.486	0.435	8.76769e-09	6	1.117
Slc39a1	2.92781e-13	0.0798691	0.52	0.425	9.55138e-09	6	1.224
Zfp326	3.01035e-13	0.0237901	0.375	0.34	9.82065e-09	6	1.103
Sde2	3.08763e-13	0.028358	0.315	0.273	1.00728e-08	6	1.154
Nipa2	3.79827e-13	0.0684947	0.357	0.292	1.23911e-08	6	1.223
Plce1	5.82376e-13	0.0602387	0.295	0.243	1.89989e-08	6	1.214
Spcs3	6.67904e-13	0.0751115	0.336	0.276	2.1789e-08	6	1.217
Ankrd12	6.87207e-13	0.0507827	0.459	0.386	2.24188e-08	6	1.189
S1pr3	8.40951e-13	0.0498443	0.476	0.379	2.74343e-08	6	1.256
Hmgcs2	1.01784e-12	0.0837429	0.36	0.288	3.3205e-08	6	1.25
Pnn	1.05828e-12	0.0158734	0.607	0.537	3.45241e-08	6	1.13
Dbp	1.82248e-12	0.054768	0.341	0.283	5.94548e-08	6	1.205
Irgm	2.33256e-12	0.0625428	0.429	0.349	7.60952e-08	6	1.229
Zfp281	2.45416e-12	0.0678831	0.349	0.289	8.00621e-08	6	1.208
Mex3c	2.70965e-12	0.0077394	0.261	0.232	8.8397e-08	6	1.125
Acvr2a	3.0662e-12	0.0899693	0.256	0.189	1.00029e-07	6	1.354
Gja1	3.59192e-12	0.0421945	0.374	0.318	1.17179e-07	6	1.176
Tpp1	4.38461e-12	0.0419387	0.268	0.239	1.43039e-07	6	1.121
Cttnbp2nl	5.1713e-12	0.0487374	0.465	0.399	1.68703e-07	6	1.165
Echdc1	7.25043e-12	0.0775444	0.325	0.27	2.36531e-07	6	1.204
Rad21	7.82522e-12	0.0161484	0.258	0.227	2.55282e-07	6	1.137
Tmem98	8.00321e-12	0.0325491	0.257	0.241	2.61089e-07	6	1.066
Wdfy1	1.54417e-11	0.0385151	0.356	0.319	5.03754e-07	6	1.116
Kctd1	2.28528e-11	0.0333131	0.289	0.253	7.45527e-07	6	1.142
Slc1a3	2.50343e-11	0.0771088	0.286	0.235	8.16695e-07	6	1.217
Pfkfb3	5.21831e-11	0.13465	0.448	0.362	1.70237e-06	6	1.238
Hoxb4	6.27964e-11	0.0450247	0.262	0.209	2.04861e-06	6	1.254
Angptl4	7.35351e-11	0.042566	0.587	0.486	2.39894e-06	6	1.208
Qprt	8.20083e-11	0.00819332	0.401	0.341	2.67536e-06	6	1.176
Trip6	9.69017e-11	0.0612666	0.306	0.254	3.16122e-06	6	1.205
Lama4	1.14385e-10	0.029779	0.274	0.238	3.73157e-06	6	1.151
Magt1	1.62422e-10	0.0453418	0.403	0.37	5.29869e-06	6	1.089
Eif4ebp3	1.76876e-10	0.00336663	0.371	0.332	5.77022e-06	6	1.117
Cgas	1.7883e-10	0.066036	0.251	0.206	5.83398e-06	6	1.218
Dock1	1.79967e-10	0.0897832	0.308	0.258	5.87107e-06	6	1.194
Rnf125	4.14804e-10	0.0484339	0.314	0.274	1.35322e-05	6	1.146
Clpx	4.21259e-10	0.0408903	0.349	0.309	1.37427e-05	6	1.129
Igfbp3	5.43673e-10	0.0454999	0.26	0.186	1.77363e-05	6	1.398
Tmpo	2.09289e-09	0.00429527	0.256	0.232	6.82764e-05	6	1.103
Spen	2.45674e-09	0.0252823	0.358	0.32	8.01463e-05	6	1.119
Ethe1	2.49816e-09	0.0526858	0.362	0.309	8.14974e-05	6	1.172
Ccnh	1.18692e-08	0.0460026	0.317	0.277	0.000387208	6	1.144
Csad	1.32274e-08	0.068969	0.283	0.241	0.000431518	6	1.174
Socs1	3.97956e-08	0.0135089	0.261	0.232	0.00129825	6	1.125
Ripk2	7.76409e-08	0.0667041	0.293	0.244	0.00253288	6	1.201
Trib1	1.76019e-07	0.0692124	0.46	0.394	0.00574227	6	1.168
Snx18	1.46417e-06	0.0683177	0.508	0.439	0.0477657	6	1.157
Ephb1	3.56667e-06	0.046003	0.32	0.279	0.116355	6	1.147
Myo10	3.80735e-06	0.0260931	0.272	0.247	0.124207	6	1.101
Zcchc12	7.62345e-06	0.0747467	0.333	0.278	0.2487	6	1.198
Slc43a3	7.06914e-05	0.0500978	0.265	0.243	1	6	1.091
Slc4a4	0.000160237	0.0255741	0.373	0.321	1	6	1.162
Mx2	0.000507003	0.00559037	0.251	0.238	1	6	1.055
Cxcl10	0.00278343	0.0703315	0.603	0.545	1	6	1.106
