# Supplementary material for: Single-cell transcriptome analysis reveals distinct cell populations in dorsal root ganglia and their potential roles in diabetic peripheral neuropathy
Source: PLoS One. 2024 Jul 31;19(7):e0306424. doi: 10.1371/journal.pone.0306424 (PMC11290642; doi:10.1371/journal.pone.0306424)
Supplement: S5 Table — The list of marker genes of SC sub-types in DRG. (XLSX) [file pone.0306424.s008.xlsx]

## Sheet: SC1
gene	p_val	avg_logFC	pct.1	pct.2	p_val_adj	cluster	gene_diff
Scn7a	0	1.36375	0.74	0.401	0	2	1.845
Fxyd1	0	1.29325	0.96	0.779	0	2	1.232
Fos	0	1.23798	0.994	0.949	0	2	1.047
Hspa2	0	1.16891	0.801	0.612	0	2	1.309
Tax1bp3	0	1.11623	0.786	0.614	0	2	1.28
Txnip	0	1.03139	0.801	0.522	0	2	1.534
Egr2	0	1.02384	0.595	0.482	0	2	1.234
Hexim1	0	0.982746	0.824	0.685	0	2	1.203
Lgi4	0	0.978203	0.74	0.54	0	2	1.37
Egr1	0	0.953385	0.974	0.897	0	2	1.086
Cdh19	0	0.894431	0.712	0.489	0	2	1.456
Ccn1	0	0.881057	0.538	0.502	0	2	1.072
Junb	0	0.868311	0.977	0.916	0	2	1.067
Jun	0	0.850694	0.99	0.958	0	2	1.033
Fosb	0	0.839166	0.968	0.925	0	2	1.046
Ier5	0	0.797809	0.701	0.642	0	2	1.092
Itgb4	0	0.762504	0.741	0.604	0	2	1.227
Btg1	0	0.706334	0.891	0.836	0	2	1.066
Prnp	0	0.697513	0.846	0.75	0	2	1.128
H3f3a	0	0.681104	1	0.987	0	2	1.013
Tob1	0	0.662069	0.602	0.563	0	2	1.069
Sertad1	0	0.650116	0.794	0.78	0	2	1.018
Entpd2	0	0.566331	0.281	0.215	0	2	1.307
Erbb3	0	0.552492	0.391	0.341	0	2	1.147
AC134224.3	0	0.544437	1	0.999	0	2	1.001
H2afx	0	0.520226	0.469	0.478	0	2	0.981
Vim	0	0.469264	0.998	0.961	0	2	1.039
Txndc12	0	0.412614	0.379	0.448	0	2	0.846
Sostdc1	4.94065645841247e-324	0.852275	0.403	0.281	1.6117903564279e-319	2	1.434
Atf3	8.10267659179644e-322	0.798797	0.949	0.907	2.64333618454175e-317	2	1.046
Nfil3	3.00465676672402e-316	0.696265	0.56	0.529	9.80209177008377e-312	2	1.059
Arpc1a	1.2712249977244e-315	0.495216	0.593	0.643	4.14711731007632e-311	2	0.922
Pou3f1	1.97044530870149e-314	1.0767	0.557	0.23	6.42818373057686e-310	2	2.422
Sox10	0	0.46853	0.337	0.324	3.61317e-304	2	1.04
Tspo	3.12778e-306	0.581075	0.52	0.438	1.02038e-301	2	1.187
Myc	5.05519e-303	0.731795	0.62	0.598	1.64916e-298	2	1.037
Klf4	6.8342e-301	0.773536	0.885	0.851	2.22952e-296	2	1.04
Ube2s	2.95453e-299	0.531885	0.668	0.71	9.63857e-295	2	0.941
Rassf4	1.87846e-298	0.483621	0.278	0.277	6.1281e-294	2	1.004
Stmn1	2.28436e-296	0.666341	0.746	0.601	7.45227e-292	2	1.241
Id4	3.55148e-289	0.785834	0.755	0.668	1.1586e-284	2	1.13
Klf6	1.67583e-288	0.527017	0.481	0.483	5.46706e-284	2	0.996
Cd9	3.94392e-283	0.436361	0.985	0.813	1.28663e-278	2	1.212
Niban1	4.5183e-283	0.356968	0.303	0.362	1.474e-278	2	0.837
Ppp1r10	1.27482e-281	0.533598	0.542	0.587	4.15883e-277	2	0.923
Abca8a	3.50449e-279	0.770204	0.656	0.585	1.14327e-274	2	1.121
LOC102549726	1.33768e-277	0.452181	0.526	0.602	4.36392e-273	2	0.874
Add3	1.32697e-274	0.376465	0.405	0.461	4.32896e-270	2	0.879
Ing1	5.69901e-273	0.515707	0.423	0.418	1.85919e-268	2	1.012
Pdlim4	1.28006e-271	0.58212	0.65	0.556	4.17595e-267	2	1.169
Tgfbr3	5.3367e-269	0.416603	0.357	0.42	1.74099e-264	2	0.85
Mxra8	1.24654e-265	0.303284	0.307	0.388	4.06658e-261	2	0.791
Zfand6	1.35433e-265	0.187365	0.301	0.458	4.41824e-261	2	0.657
Dnajb9	1.02554e-261	0.471433	0.556	0.63	3.34563e-257	2	0.883
LOC100359583	2.63126e-260	0.480491	0.984	0.968	8.58395e-256	2	1.017
Galnt2	5.51e-256	0.14178	0.275	0.444	1.79753e-251	2	0.619
Ndufs4	6.29539e-255	0.0599117	0.296	0.518	2.05374e-250	2	0.571
Polr2f	3.65844e-254	0.0766733	0.299	0.511	1.19349e-249	2	0.585
Sertad2	8.97451e-254	0.238294	0.261	0.364	2.92775e-249	2	0.717
Col16a1	4.92065e-253	0.287914	0.312	0.406	1.60526e-248	2	0.768
Gsk3b	1.21347e-252	0.170764	0.278	0.444	3.95869e-248	2	0.626
Aatk	2.37921e-252	0.492941	0.389	0.34	7.7617e-248	2	1.144
Prdx4	6.50796e-252	0.138295	0.386	0.571	2.12309e-247	2	0.676
Psenen	9.69847e-251	0.019674	0.276	0.513	3.16393e-246	2	0.538
Amd1	1.73369e-249	0.437579	0.588	0.646	5.65582e-245	2	0.91
Ddit4	6.21335e-249	0.835419	0.547	0.417	2.02698e-244	2	1.312
Smim11a	7.89122e-249	0.0834516	0.195	0.368	2.57435e-244	2	0.53
G3bp1	4.75251e-247	0.225885	0.419	0.582	1.55041e-242	2	0.72
Jpt1	5.35005e-247	0.441088	0.695	0.756	1.74535e-242	2	0.919
Ift20	5.99572e-247	0.0915289	0.4	0.627	1.95598e-242	2	0.638
Zbtb20	2.92528e-246	0.276312	0.393	0.513	9.54313e-242	2	0.766
Calm2	3.87823e-245	0.267789	0.394	0.51	1.26519e-240	2	0.773
Ccdc107	3.71022e-244	0.00157416	0.236	0.472	1.21039e-239	2	0.5
Lgals1	4.29674e-244	0.567025	0.844	0.667	1.40172e-239	2	1.265
Alyref	5.43265e-244	0.345236	0.458	0.555	1.77229e-239	2	0.825
Ptbp1	1.35848e-243	0.144278	0.353	0.546	4.43178e-239	2	0.647
Hnrnph1	4.31455e-243	0.214432	0.48	0.645	1.40754e-238	2	0.744
Nucks1	8.05434e-243	0.0243019	0.366	0.614	2.62757e-238	2	0.596
Nudt2	1.26766e-242	0.0222033	0.265	0.494	4.1355e-238	2	0.536
Fkbp9	2.51649e-242	0.117633	0.235	0.403	8.20954e-238	2	0.583
Rala	3.27293e-242	0.0357981	0.198	0.402	1.06773e-237	2	0.493
Hmgb2	1.3677e-241	0.675153	0.506	0.432	4.46183e-237	2	1.171
Dhrs7	4.4907e-240	0.0391274	0.211	0.408	1.465e-235	2	0.517
Pcna	7.7964e-240	0.370633	0.514	0.591	2.54342e-235	2	0.87
Josd2	1.28764e-239	0.148617	0.244	0.388	4.20067e-235	2	0.629
Vkorc1	1.65742e-239	0.232968	0.455	0.586	5.40701e-235	2	0.776
Anp32b	5.40985e-239	0.0370869	0.382	0.624	1.76485e-234	2	0.612
Phpt1	1.71873e-238	0.0152184	0.316	0.547	5.607e-234	2	0.578
Snrpd3	2.46194e-237	0.00546521	0.347	0.587	8.03159e-233	2	0.591
Cd59	3.6966e-237	0.446078	0.701	0.757	1.20594e-232	2	0.926
Smc3	4.20796e-237	0.168244	0.289	0.444	1.37276e-232	2	0.651
Rxrg	1.39667e-236	0.243167	0.222	0.3	4.55634e-232	2	0.74
Ndufb4	3.54358e-236	0.00545291	0.317	0.559	1.15602e-231	2	0.567
RGD1309730	4.02844e-236	0.0771236	0.15	0.309	1.3142e-231	2	0.485
Pnisr	1.84699e-235	0.186088	0.342	0.506	6.02543e-231	2	0.676
Nptn	2.28628e-235	0.0441415	0.329	0.554	7.45853e-231	2	0.594
Ddx39b	5.4415e-235	0.15396	0.397	0.567	1.77518e-230	2	0.7
Cbx5	7.25103e-235	0.163482	0.196	0.312	2.3655e-230	2	0.628
Dhrsx	7.51287e-235	0.00232489	0.27	0.508	2.45092e-230	2	0.531
AABR07026311.1	2.19484e-234	0.411019	0.577	0.681	7.16023e-230	2	0.847
Rab14	2.7015e-234	0.0102945	0.393	0.648	8.8131e-230	2	0.606
Ctsf	4.91951e-234	0.0672857	0.235	0.426	1.60489e-229	2	0.552
Cwc15	5.02422e-234	0.0332671	0.306	0.529	1.63905e-229	2	0.578
Ilk	9.31786e-234	0.0340775	0.258	0.478	3.03977e-229	2	0.54
Nol7	1.86599e-233	0.0109021	0.374	0.621	6.08743e-229	2	0.602
Ppic	2.2725e-233	0.198307	0.281	0.4	7.41359e-229	2	0.702
Il11ra1	6.11889e-233	0.114795	0.198	0.348	1.99617e-228	2	0.569
Hp1bp3	7.40982e-233	0.0966468	0.273	0.476	2.41731e-228	2	0.574
Nasp	7.71328e-233	0.440984	0.522	0.559	2.5163e-228	2	0.934
Uqcc2	8.85604e-233	0.0389757	0.282	0.507	2.88911e-228	2	0.556
Gsta6	2.3006e-232	0.171983	0.224	0.346	7.50526e-228	2	0.647
Cfdp1	3.90263e-232	0.112344	0.308	0.495	1.27315e-227	2	0.622
Puf60	7.42564e-232	0.061502	0.4	0.619	2.42247e-227	2	0.646
H2afv	8.59238e-232	0.0647893	0.412	0.639	2.80309e-227	2	0.645
Mat2a	1.61428e-231	0.443148	0.512	0.559	5.26626e-227	2	0.916
Lsm3	1.76508e-231	0.0966139	0.249	0.433	5.75821e-227	2	0.575
Vgll4	2.28977e-231	0.120833	0.312	0.492	7.46993e-227	2	0.634
Arl3	4.12694e-231	0.0310354	0.372	0.604	1.34633e-226	2	0.616
Ddx39a	1.19095e-230	0.390084	0.289	0.306	3.88523e-226	2	0.944
Srebf1	1.4389e-230	0.0526982	0.165	0.34	4.69413e-226	2	0.485
LOC498750	2.46529e-230	0.125119	0.441	0.641	8.04252e-226	2	0.688
Mt-atp8	2.7917e-230	0.0135705	0.256	0.481	9.10736e-226	2	0.532
RGD1311703	8.04811e-230	0.0276527	0.425	0.663	2.62553e-225	2	0.641
Plk2	8.38159e-230	0.740311	0.558	0.478	2.73433e-225	2	1.167
Zfand5	1.26853e-229	0.467922	0.745	0.793	4.13834e-225	2	0.939
Mrps33	1.38303e-229	0.0459436	0.203	0.403	4.51184e-225	2	0.504
Vwa1	2.09335e-229	0.565108	0.727	0.632	6.82914e-225	2	1.15
Commd3	3.26791e-229	0.0469755	0.282	0.486	1.06609e-224	2	0.58
Slc27a1	2.01663e-228	0.0748896	0.212	0.39	6.57885e-224	2	0.544
Mbd2	2.74049e-228	0.00556218	0.231	0.454	8.94031e-224	2	0.509
Ppial4d	2.97818e-228	0.0439429	0.31	0.526	9.7157e-224	2	0.589
Mrpl34	3.48415e-228	0.0458806	0.202	0.393	1.13663e-223	2	0.514
Nono	1.69373e-227	0.0248249	0.3	0.527	5.52547e-223	2	0.569
Ncam1	6.15314e-227	0.0935408	0.208	0.367	2.00734e-222	2	0.567
Glrx5	6.21844e-227	0.123811	0.353	0.531	2.02864e-222	2	0.665
Gas7	9.46379e-227	0.40941	0.375	0.387	3.08737e-222	2	0.969
Zmynd11	1.19151e-226	0.00440237	0.249	0.478	3.88707e-222	2	0.521
Rsrp1	1.67919e-226	0.365692	0.566	0.65	5.47802e-222	2	0.871
Dnajb2	1.78601e-226	0.136032	0.24	0.395	5.8265e-222	2	0.608
Tprg1l	1.99917e-226	0.0661447	0.366	0.578	6.5219e-222	2	0.633
P4hb	2.29618e-226	0.0109916	0.344	0.581	7.49083e-222	2	0.592
Rhob	2.99646e-226	0.53828	0.84	0.823	9.77536e-222	2	1.021
Higd2a	6.51858e-226	0.016053	0.299	0.529	2.12655e-221	2	0.565
Npdc1	9.66617e-226	0.279446	0.378	0.468	3.15339e-221	2	0.808
Taf1d	1.09889e-225	0.363014	0.508	0.606	3.58491e-221	2	0.838
Mapre1	2.35586e-225	0.0899414	0.365	0.568	7.68551e-221	2	0.643
Pnrc1	2.81301e-225	0.518162	0.735	0.742	9.17687e-221	2	0.991
Phf5a	4.3458e-225	0.0391641	0.302	0.513	1.41773e-220	2	0.589
Nsfl1c	1.40724e-224	0.0118469	0.238	0.454	4.59083e-220	2	0.524
Sgce	1.50928e-224	0.148192	0.176	0.281	4.92372e-220	2	0.626
Uqcc3	2.29109e-224	0.0308332	0.177	0.373	7.47423e-220	2	0.475
Gkap1	2.91214e-224	0.0213543	0.208	0.418	9.50026e-220	2	0.498
Id2	6.50584e-224	0.617566	0.393	0.343	2.1224e-219	2	1.146
Cirbp	9.31875e-224	0.225664	0.226	0.318	3.04005e-219	2	0.711
Laptm4b	2.73386e-223	0.102259	0.257	0.434	8.91868e-219	2	0.592
Cat	2.74333e-223	0.0518356	0.208	0.398	8.94956e-219	2	0.523
Hibadh	5.35205e-223	0.00660634	0.162	0.354	1.746e-218	2	0.458
Ppil4	6.20274e-223	0.152026	0.264	0.424	2.02352e-218	2	0.623
Atp5f1a	7.02826e-223	0.0400063	0.428	0.647	2.29283e-218	2	0.662
Nfia	9.69386e-223	0.123622	0.253	0.415	3.16243e-218	2	0.61
Igsf11	1.35582e-222	0.242765	0.296	0.389	4.4231e-218	2	0.761
RGD1308706	1.63406e-222	0.122965	0.286	0.456	5.33079e-218	2	0.627
Peg3	2.18777e-222	0.575046	0.348	0.323	7.13715e-218	2	1.077
AC111804.2	2.24159e-222	0.349488	0.337	0.422	7.31274e-218	2	0.799
Eci1	3.60986e-222	0.0346596	0.361	0.584	1.17764e-217	2	0.618
Sf3b5	6.95651e-222	0.07579	0.425	0.643	2.26942e-217	2	0.661
Mcee	7.81964e-222	0.050844	0.149	0.309	2.551e-217	2	0.482
Lysmd2	1.24816e-221	0.125053	0.185	0.316	4.07187e-217	2	0.585
Luc7l3	1.52831e-221	0.15691	0.388	0.564	4.9858e-217	2	0.688
Wdr55	1.89176e-221	0.050076	0.319	0.539	6.17148e-217	2	0.592
Ddx17	3.42181e-221	0.0395765	0.264	0.478	1.1163e-216	2	0.552
Ggnbp2	3.74945e-221	0.076537	0.297	0.494	1.22318e-216	2	0.601
Lrrc4b	4.18227e-221	0.0854058	0.134	0.265	1.36438e-216	2	0.506
Tm7sf3	4.25666e-221	0.00132381	0.135	0.318	1.38865e-216	2	0.425
Hsd17b4	1.44132e-220	0.0427085	0.175	0.358	4.70203e-216	2	0.489
Pcdh17	4.15549e-220	0.410811	0.263	0.247	1.35565e-215	2	1.065
Rsbn1	5.87539e-220	0.260322	0.299	0.393	1.91673e-215	2	0.761
Oaz1	6.33806e-220	0.0290938	0.312	0.53	2.06766e-215	2	0.589
Pigp	7.54098e-220	0.00371195	0.254	0.475	2.46009e-215	2	0.535
Snrnp70	7.58607e-220	0.103198	0.314	0.508	2.4748e-215	2	0.618
Chl1	9.96451e-220	0.473692	0.254	0.182	3.25072e-215	2	1.396
Impdh2	1.02996e-219	0.217939	0.352	0.485	3.36004e-215	2	0.726
Ube2k	1.5114e-219	0.00468234	0.28	0.507	4.93065e-215	2	0.552
Tmem50a	2.94587e-219	0.00762583	0.288	0.512	9.61033e-215	2	0.562
Trappc2l	5.24513e-219	0.0163098	0.209	0.41	1.71112e-214	2	0.51
Hmgn2	1.34068e-218	0.20075	0.441	0.618	4.37371e-214	2	0.714
Siva1	1.68544e-218	0.0155708	0.203	0.401	5.49841e-214	2	0.506
Sf3b2	1.79346e-218	0.000890586	0.373	0.617	5.85081e-214	2	0.605
Lgals3	2.37835e-218	0.591568	0.631	0.517	7.75889e-214	2	1.221
Rbbp7	2.78668e-218	0.0983452	0.374	0.567	9.09097e-214	2	0.66
Snrpf	3.59173e-218	0.00693527	0.219	0.428	1.17173e-213	2	0.512
Ppp1r36	5.51445e-218	0.242151	0.212	0.282	1.79898e-213	2	0.752
N4bp2l2	7.69179e-218	0.122278	0.409	0.598	2.50929e-213	2	0.684
Paqr6	1.33583e-217	0.164202	0.237	0.364	4.35787e-213	2	0.651
Ppp2r3a	3.69739e-217	0.337919	0.275	0.311	1.2062e-212	2	0.884
Ensa	6.4726e-217	0.00493567	0.291	0.521	2.11156e-212	2	0.559
Arhgap5	1.31963e-216	0.0200192	0.286	0.517	4.30503e-212	2	0.553
Pole4	1.75575e-216	0.0894198	0.208	0.371	5.72778e-212	2	0.561
Spcs2	1.89323e-216	0.0194584	0.453	0.686	6.17627e-212	2	0.66
Fus	3.23838e-216	0.0372074	0.448	0.68	1.05646e-211	2	0.659
Rabggtb	5.33403e-216	0.102736	0.385	0.578	1.74012e-211	2	0.666
Tpgs1	5.70181e-216	0.0486356	0.212	0.392	1.8601e-211	2	0.541
Pnn	6.80293e-216	0.179919	0.394	0.565	2.21932e-211	2	0.697
Rnf10	1.28382e-215	0.0181577	0.278	0.499	4.18821e-211	2	0.557
Hexa	3.61244e-215	0.0368418	0.173	0.345	1.17849e-210	2	0.501
Spop	3.70237e-215	0.0092452	0.315	0.541	1.20782e-210	2	0.582
Srsf1	5.10414e-215	0.0750643	0.27	0.466	1.66512e-210	2	0.579
Gon7	5.30082e-215	0.0113339	0.246	0.461	1.72929e-210	2	0.534
Zfp706	6.12126e-215	0.135834	0.459	0.636	1.99694e-210	2	0.722
Srsf6	8.62166e-215	0.100641	0.276	0.454	2.81264e-210	2	0.608
Wnk1	8.65149e-215	0.030715	0.392	0.617	2.82238e-210	2	0.635
Sspn	2.32589e-214	0.243293	0.227	0.31	7.58776e-210	2	0.732
Mtdh	2.53985e-214	0.00486525	0.387	0.634	8.28575e-210	2	0.61
Cfap20	2.70231e-214	0.183343	0.448	0.591	8.81574e-210	2	0.758
Polr2e	6.07683e-214	0.0274243	0.344	0.562	1.98244e-209	2	0.612
Eloc	8.18805e-214	0.0440033	0.248	0.456	2.67119e-209	2	0.544
Olfml2a	8.56424e-214	0.308836	0.24	0.29	2.79391e-209	2	0.828
Asmtl	9.40882e-214	0.00865715	0.28	0.495	3.06944e-209	2	0.566
Itpr3	1.67088e-213	0.0683929	0.206	0.378	5.45091e-209	2	0.545
Oat	2.16317e-213	0.00626397	0.292	0.515	7.0569e-209	2	0.567
Psip1	3.07528e-213	0.118906	0.321	0.501	1.00325e-208	2	0.641
Herpud1	3.76632e-213	0.0879246	0.351	0.564	1.22869e-208	2	0.622
Hspa13	7.64806e-213	0.0457821	0.332	0.546	2.49503e-208	2	0.608
Ypel3	8.74122e-213	0.281221	0.486	0.587	2.85165e-208	2	0.828
LOC100909548	9.60542e-213	0.00532541	0.161	0.356	3.13358e-208	2	0.452
Snapc2	1.03226e-212	0.0957167	0.257	0.441	3.36754e-208	2	0.583
Tmem30a	1.19227e-212	0.0902504	0.287	0.467	3.88955e-208	2	0.615
Anp32e	1.30841e-212	0.0247137	0.301	0.516	4.26842e-208	2	0.583
Ahsa1	1.37085e-212	0.0139331	0.318	0.54	4.47212e-208	2	0.589
Cnih4	1.42115e-212	0.0415268	0.218	0.411	4.63621e-208	2	0.53
Ncbp2	4.91127e-212	0.00168153	0.186	0.391	1.6022e-207	2	0.476
Hnrnpa1	6.66667e-212	0.334293	0.7	0.788	2.17487e-207	2	0.888
Dpy30	2.62224e-211	0.0557866	0.193	0.366	8.55452e-207	2	0.527
Med21	3.44763e-211	0.145942	0.215	0.389	1.12472e-206	2	0.553
Wnt6	3.59396e-211	0.320238	0.381	0.427	1.17246e-206	2	0.892
Snx2	4.42932e-211	0.038752	0.245	0.448	1.44498e-206	2	0.547
Zfp36l1	6.65187e-211	0.599671	0.881	0.825	2.17004e-206	2	1.068
Thra	6.75881e-211	0.000891499	0.209	0.424	2.20493e-206	2	0.493
Nek6	2.23421e-210	0.0513135	0.158	0.318	7.28868e-206	2	0.497
Ier5l	4.14124e-210	0.727353	0.521	0.372	1.351e-205	2	1.401
RGD1311899	5.65005e-210	0.0519697	0.309	0.506	1.84322e-205	2	0.611
LOC103689931	7.81767e-210	0.0900326	0.421	0.621	2.55036e-205	2	0.678
Marcks	9.098e-210	0.581514	0.801	0.717	2.96804e-205	2	1.117
Nop56	9.55361e-210	0.283932	0.364	0.448	3.11667e-205	2	0.812
Klf13	9.67266e-210	0.144359	0.405	0.574	3.15551e-205	2	0.706
Jmjd6	1.46597e-209	0.220137	0.252	0.34	4.78244e-205	2	0.741
Acer3	2.33772e-209	0.129967	0.169	0.294	7.62635e-205	2	0.575
Hsdl2	2.74722e-209	0.0918863	0.169	0.313	8.96225e-205	2	0.54
Nop16	4.3655e-209	0.0463021	0.203	0.387	1.42416e-204	2	0.525
Rnd3	5.82016e-209	0.739938	0.829	0.768	1.89871e-204	2	1.079
Rab34	6.15868e-209	0.0448181	0.232	0.416	2.00915e-204	2	0.558
Zfp91	1.38132e-208	0.0578713	0.364	0.574	4.50628e-204	2	0.634
S100a6	1.47134e-208	0.426503	0.855	0.759	4.79996e-204	2	1.126
Syf2	2.8081e-208	0.0781921	0.392	0.597	9.16088e-204	2	0.657
Tle3	1.14355e-207	0.0303761	0.251	0.453	3.73059e-203	2	0.554
Slc7a6os	1.93125e-207	0.375192	0.391	0.446	6.30031e-203	2	0.877
Olfml1	2.34925e-207	0.0395607	0.254	0.455	7.66396e-203	2	0.558
Ppp1r14b	2.43698e-207	0.0621933	0.38	0.585	7.95016e-203	2	0.65
Sap18	3.25888e-207	0.163784	0.588	0.77	1.06314e-202	2	0.764
LOC100360413	4.74798e-207	0.0125286	0.26	0.465	1.54893e-202	2	0.559
Commd1	9.00009e-207	0.0481424	0.292	0.48	2.9361e-202	2	0.608
Mafk	1.33819e-206	0.124269	0.378	0.559	4.36557e-202	2	0.676
Rtraf	1.5961e-206	0.0699335	0.523	0.719	5.20695e-202	2	0.727
Mrps28	1.625e-206	0.0732251	0.171	0.326	5.30125e-202	2	0.525
Sfpq	1.77541e-206	0.164812	0.453	0.622	5.79193e-202	2	0.728
Hnrnph3	2.24494e-206	0.062521	0.241	0.424	7.32365e-202	2	0.568
Gpbp1	2.57962e-206	0.138258	0.484	0.662	8.41549e-202	2	0.731
Zeb2	3.04025e-206	0.327493	0.427	0.499	9.91819e-202	2	0.856
Fxyd7	3.04904e-206	0.67889	0.309	0.161	9.94688e-202	2	1.919
Akap17a	3.62832e-206	0.00145107	0.21	0.422	1.18367e-201	2	0.498
Asph	3.93387e-206	0.108253	0.189	0.335	1.28335e-201	2	0.564
Zfp106	4.70034e-206	0.0527168	0.206	0.382	1.53339e-201	2	0.539
P4ha1	4.84015e-206	0.0607546	0.247	0.428	1.579e-201	2	0.577
Tmed9	4.92329e-206	0.0122826	0.469	0.703	1.60613e-201	2	0.667
Tor1aip1	5.97005e-206	0.208076	0.264	0.364	1.94761e-201	2	0.725
Afap1l2	1.39554e-205	0.177319	0.204	0.29	4.55267e-201	2	0.703
Sqstm1	1.88361e-205	0.0367551	0.403	0.625	6.14491e-201	2	0.645
Arl8a	5.94015e-205	0.0150856	0.272	0.487	1.93785e-200	2	0.559
Tp53	7.46156e-205	0.0124749	0.187	0.375	2.43419e-200	2	0.499
Enho	1.27723e-204	0.109265	0.208	0.354	4.16669e-200	2	0.588
Mxd4	1.3679e-204	0.17561	0.38	0.533	4.46249e-200	2	0.713
Nudt3	1.87064e-204	0.0516491	0.206	0.38	6.10258e-200	2	0.542
Usf2	3.02265e-204	0.0145697	0.176	0.36	9.86079e-200	2	0.489
Sfr1	3.95528e-204	0.214242	0.556	0.704	1.29033e-199	2	0.79
Rpl13a	4.41186e-204	0.0273147	0.477	0.712	1.43928e-199	2	0.67
Ybx3	6.05729e-204	0.140582	0.386	0.56	1.97607e-199	2	0.689
Rpl30	7.0727e-204	0.0394741	0.341	0.55	2.30733e-199	2	0.62
Pten	1.28728e-203	0.169696	0.316	0.458	4.19949e-199	2	0.69
Ccni	5.22641e-203	0.0510552	0.272	0.466	1.70501e-198	2	0.584
Ctdsp1	6.3542e-203	0.0616864	0.189	0.357	2.07293e-198	2	0.529
Skp1	1.0698e-202	0.173301	0.567	0.722	3.49002e-198	2	0.785
Zfp637	1.54173e-202	0.0573953	0.177	0.337	5.02959e-198	2	0.525
AABR07044925.1	2.19649e-202	0.527082	0.281	0.185	7.16562e-198	2	1.519
Med31	2.68322e-202	0.00734605	0.137	0.312	8.75347e-198	2	0.439
Csnk2a1	2.94144e-202	0.0293241	0.21	0.394	9.59585e-198	2	0.533
Pabpn1	3.0905e-202	0.0306788	0.46	0.685	1.00821e-197	2	0.672
Ash1l	3.28662e-202	0.0136277	0.369	0.608	1.0722e-197	2	0.607
Rbbp6	5.54575e-202	0.277686	0.449	0.574	1.80919e-197	2	0.782
Vcl	3.86105e-201	0.208571	0.428	0.564	1.25959e-196	2	0.759
Bambi	4.48792e-201	0.465009	0.388	0.415	1.46409e-196	2	0.935
Hdac2	5.08057e-201	0.0307577	0.182	0.361	1.65743e-196	2	0.504
Hsd17b11	5.48714e-201	0.114477	0.274	0.425	1.79007e-196	2	0.645
Lsm8	1.61609e-200	0.0657301	0.192	0.35	5.27217e-196	2	0.549
Lsm5	1.62708e-200	0.014047	0.204	0.403	5.30802e-196	2	0.506
Ccng2	1.64788e-200	0.447871	0.296	0.262	5.37587e-196	2	1.13
Rpp21	1.77155e-200	0.105643	0.218	0.364	5.77932e-196	2	0.599
Zfp326	1.85481e-200	0.0971525	0.214	0.363	6.05095e-196	2	0.59
Magoh	4.98521e-200	0.051738	0.479	0.692	1.62633e-195	2	0.692
Cited2	6.48033e-200	0.564154	0.398	0.426	2.11408e-195	2	0.934
Nop10	7.05586e-200	0.0242366	0.292	0.494	2.30183e-195	2	0.591
Rbbp4	9.67754e-200	0.0207092	0.193	0.376	3.1571e-195	2	0.513
Ubb	1.95103e-199	0.410168	0.997	0.997	6.36484e-195	2	1
Pgp	4.06697e-199	0.0363032	0.227	0.417	1.32677e-194	2	0.544
AC134224.2	4.75178e-199	0.381068	0.455	0.486	1.55017e-194	2	0.936
Taf15	5.57714e-199	0.0410046	0.191	0.367	1.81943e-194	2	0.52
Mrpl48	6.43823e-199	0.0585101	0.138	0.284	2.10034e-194	2	0.486
Srsf7	7.8951e-199	0.137796	0.416	0.595	2.57562e-194	2	0.699
AC095947.1	3.8692e-198	0.0191022	0.243	0.447	1.26225e-193	2	0.544
Tmsb15b2	5.71096e-198	0.373812	0.449	0.493	1.86308e-193	2	0.911
Bet1	1.28111e-197	0.0753292	0.144	0.275	4.17936e-193	2	0.524
Chtop	1.33297e-197	0.0413588	0.253	0.443	4.34855e-193	2	0.571
Arl6ip1	1.43233e-197	0.144308	0.447	0.63	4.6727e-193	2	0.71
Erf	1.84586e-197	0.124136	0.25	0.39	6.02176e-193	2	0.641
Dynll2	1.9951e-197	0.0230603	0.316	0.513	6.5086e-193	2	0.616
Frmd8	2.47284e-197	0.166923	0.224	0.336	8.06715e-193	2	0.667
Nap1l4	2.49856e-197	0.00817586	0.198	0.394	8.15106e-193	2	0.503
Gcdh	2.91924e-197	0.0523802	0.143	0.29	9.52343e-193	2	0.493
Dock7	4.45655e-197	0.169765	0.183	0.279	1.45386e-192	2	0.656
Csrnp1	5.32724e-197	0.237087	0.494	0.643	1.7379e-192	2	0.768
Dek	5.39854e-197	0.13728	0.325	0.479	1.76116e-192	2	0.678
Nr2f2	6.17417e-197	0.271243	0.358	0.439	2.0142e-192	2	0.815
Dmd	9.26441e-197	0.259861	0.407	0.5	3.02233e-192	2	0.814
Lsm7	1.73985e-196	0.0190744	0.128	0.286	5.67591e-192	2	0.448
LOC103689961	2.82309e-196	0.0171049	0.457	0.674	9.20976e-192	2	0.678
Eapp	4.00932e-196	0.0431591	0.166	0.336	1.30796e-191	2	0.494
Mrps6	4.07136e-196	0.164408	0.401	0.554	1.3282e-191	2	0.724
Smarca5	6.34239e-196	0.0832171	0.396	0.602	2.06908e-191	2	0.658
Mmp15	6.80123e-196	0.185278	0.254	0.355	2.21877e-191	2	0.715
Wipi1	1.04675e-195	0.0044905	0.124	0.287	3.4148e-191	2	0.432
Pnpla8	1.29152e-195	0.0739311	0.282	0.465	4.21331e-191	2	0.606
Nufip2	1.60705e-195	0.346038	0.272	0.313	5.24269e-191	2	0.869
Myo6	3.2039e-195	0.0298529	0.171	0.347	1.04521e-190	2	0.493
Ripk1	3.68599e-195	0.0138855	0.316	0.548	1.20248e-190	2	0.577
Marcksl1	8.40341e-195	0.32166	0.615	0.702	2.74144e-190	2	0.876
LOC108349594	1.12192e-194	0.127968	0.402	0.574	3.66003e-190	2	0.7
Chka	1.25631e-194	0.306531	0.389	0.469	4.09846e-190	2	0.829
Alkbh5	1.26219e-194	0.121372	0.274	0.431	4.11763e-190	2	0.636
Aimp1	3.19124e-194	0.0153829	0.223	0.426	1.04108e-189	2	0.523
Psmg4	4.57495e-194	0.0374656	0.163	0.324	1.49249e-189	2	0.503
Snrpd2	7.41961e-194	0.0285438	0.495	0.712	2.4205e-189	2	0.695
Arid1a	2.56799e-193	0.0291511	0.224	0.411	8.37756e-189	2	0.545
Tns3	2.66274e-193	0.297425	0.434	0.509	8.68666e-189	2	0.853
Azin1	2.89378e-193	0.346162	0.689	0.761	9.44037e-189	2	0.905
Acly	4.39315e-193	0.0696853	0.26	0.433	1.43318e-188	2	0.6
Ctcf	4.61627e-193	0.0686843	0.216	0.39	1.50596e-188	2	0.554
Abhd17b	4.68078e-193	0.0513128	0.289	0.479	1.52701e-188	2	0.603
Rab8a	5.42445e-193	0.00834153	0.159	0.334	1.76962e-188	2	0.476
Srsf5	5.60428e-193	0.15705	0.481	0.64	1.82828e-188	2	0.752
Prrc2a	6.3295e-193	0.0251945	0.213	0.396	2.06487e-188	2	0.538
Morf4l2	7.79484e-193	0.0291776	0.487	0.713	2.54291e-188	2	0.683
Asf1a	1.09702e-192	0.156296	0.173	0.265	3.5788e-188	2	0.653
Far1	1.57226e-192	0.0680126	0.225	0.395	5.12918e-188	2	0.57
AABR07035218.1	1.72392e-192	0.119358	0.217	0.346	5.62394e-188	2	0.627
Ncoa4	1.80974e-192	0.0276732	0.164	0.336	5.90392e-188	2	0.488
Cdkn2c	2.19402e-192	0.0824385	0.164	0.297	7.15756e-188	2	0.552
Oser1	2.51628e-192	0.0723211	0.301	0.477	8.20887e-188	2	0.631
Mvb12a	3.10909e-192	0.0126591	0.206	0.391	1.01428e-187	2	0.527
Fam102a	3.46595e-192	0.069448	0.163	0.303	1.1307e-187	2	0.538
Slc38a2	7.18786e-192	0.248679	0.582	0.718	2.3449e-187	2	0.811
Pik3r1	7.67766e-192	0.265286	0.47	0.577	2.50468e-187	2	0.815
Irs2	1.32477e-191	0.223253	0.372	0.476	4.32179e-187	2	0.782
Pdha1	4.02718e-191	0.111807	0.27	0.426	1.31379e-186	2	0.634
Nedd9	4.14976e-191	0.311445	0.394	0.481	1.35378e-186	2	0.819
Hnrnpa2b1	5.47293e-191	0.35041	0.689	0.756	1.78543e-186	2	0.911
Cox17	5.65589e-191	0.00012496	0.229	0.437	1.84512e-186	2	0.524
Gid4	9.27806e-191	0.138314	0.235	0.36	3.02678e-186	2	0.653
Dhrs4	1.01357e-190	0.00159271	0.132	0.296	3.30657e-186	2	0.446
Ech1	1.30877e-190	0.000475976	0.288	0.497	4.26962e-186	2	0.579
Tmem11	1.3503e-190	0.0210592	0.201	0.386	4.40507e-186	2	0.521
Crebrf	1.7889e-190	0.276967	0.332	0.397	5.83594e-186	2	0.836
RGD1306063	1.81134e-190	0.0147954	0.144	0.32	5.90913e-186	2	0.45
Dynlrb1	2.89334e-190	0.167286	0.593	0.745	9.43896e-186	2	0.796
Rxylt1	3.93733e-190	0.144187	0.22	0.346	1.28447e-185	2	0.636
Brd1	4.98111e-190	0.0373908	0.308	0.501	1.62499e-185	2	0.615
Gdi1	6.04614e-190	0.047941	0.207	0.385	1.97243e-185	2	0.538
Dnajc3	6.62813e-190	0.00384343	0.169	0.352	2.1623e-185	2	0.48
Dync1li2	6.8911e-190	0.00504316	0.208	0.403	2.24809e-185	2	0.516
Ints6	6.92766e-190	0.244669	0.262	0.347	2.26001e-185	2	0.755
Tnrc6a	1.38606e-189	0.0309747	0.185	0.364	4.52175e-185	2	0.508
Nfkbia	1.54905e-189	0.553307	0.837	0.815	5.05347e-185	2	1.027
Nr4a1	1.59589e-189	0.47571	0.585	0.61	5.20627e-185	2	0.959
Bptf	1.67104e-189	0.0406748	0.247	0.441	5.45142e-185	2	0.56
U2surp	3.1212e-189	0.046048	0.203	0.382	1.01823e-184	2	0.531
Sfrp1	3.98496e-189	0.353769	0.412	0.449	1.30002e-184	2	0.918
Tpr	6.3751e-189	0.0850188	0.366	0.56	2.07975e-184	2	0.654
Zcchc24	9.44153e-189	0.0784732	0.188	0.334	3.08011e-184	2	0.563
Alcam	1.60105e-188	0.337911	0.374	0.408	5.2231e-184	2	0.917
Ubtf	2.75585e-188	0.0826036	0.235	0.396	8.9904e-184	2	0.593
Prpf4b	4.03465e-188	0.240351	0.544	0.688	1.31622e-183	2	0.791
Dnajc19	5.08704e-188	0.0381604	0.155	0.311	1.65955e-183	2	0.498
Lysmd3	1.097e-187	0.0668215	0.161	0.313	3.57873e-183	2	0.514
Mrpl57	1.10758e-187	0.0806208	0.172	0.317	3.61324e-183	2	0.543
Cfap410	2.48544e-187	0.00336616	0.114	0.267	8.10826e-183	2	0.427
Ilf2	2.74451e-187	0.0282199	0.155	0.318	8.95343e-183	2	0.487
Lamb1	2.96792e-187	0.191011	0.297	0.408	9.68225e-183	2	0.728
Sf1	3.05367e-187	0.0911964	0.303	0.463	9.962e-183	2	0.654
Map1lc3b	3.53914e-187	0.0268213	0.205	0.386	1.15457e-182	2	0.531
Hnrnpl	3.64834e-187	0.0406395	0.289	0.479	1.1902e-182	2	0.603
Acin1	4.61331e-187	0.0890207	0.245	0.403	1.505e-182	2	0.608
Stard13	6.12921e-187	0.418837	0.27	0.225	1.99953e-182	2	1.2
Klf9	6.91055e-187	0.149793	0.431	0.601	2.25443e-182	2	0.717
Ppp2r2a	1.14078e-186	0.0354772	0.233	0.419	3.72158e-182	2	0.556
Tmed1	1.21308e-186	0.0665727	0.155	0.283	3.95742e-182	2	0.548
Gamt	1.38897e-186	0.158147	0.336	0.463	4.53124e-182	2	0.726
Ppp4r3a	1.99333e-186	0.0140908	0.194	0.384	6.50285e-182	2	0.505
Numa1	8.41729e-186	0.103187	0.176	0.31	2.74597e-181	2	0.568
Vamp2	9.38625e-186	0.0929735	0.272	0.431	3.06208e-181	2	0.631
Smc1a	1.98996e-185	0.136619	0.345	0.495	6.49186e-181	2	0.697
Ufl1	3.80236e-185	0.00899622	0.126	0.297	1.24044e-180	2	0.424
Cnot4	4.0648e-185	0.0865569	0.282	0.446	1.32606e-180	2	0.632
Sox2	4.61656e-185	0.608343	0.644	0.56	1.50606e-180	2	1.15
Fam173a	7.17081e-185	0.0703769	0.138	0.267	2.33933e-180	2	0.517
Urod	1.07554e-184	0.0123457	0.135	0.293	3.50873e-180	2	0.461
Ptov1	1.63718e-184	0.0946826	0.46	0.635	5.34097e-180	2	0.724
Tmem33	2.11533e-184	0.0248004	0.144	0.311	6.90083e-180	2	0.463
Tacc1	2.62699e-184	0.00581	0.425	0.66	8.57002e-180	2	0.644
Naa50	3.45682e-184	0.0169513	0.211	0.397	1.12772e-179	2	0.531
Luc7l2	5.16803e-184	0.0807427	0.23	0.383	1.68597e-179	2	0.601
Ppp3ca	1.07222e-183	0.204022	0.275	0.363	3.49791e-179	2	0.758
Armcx3	1.73285e-183	0.0127176	0.182	0.366	5.65309e-179	2	0.497
Ythdc1	2.45345e-183	0.0657732	0.276	0.449	8.00388e-179	2	0.615
Metrn	3.0773e-183	0.0805077	0.263	0.419	1.00391e-178	2	0.628
Gnl3	6.49356e-183	0.0299342	0.314	0.512	2.11839e-178	2	0.613
Adgrg6	9.82025e-183	0.0674605	0.202	0.352	3.20366e-178	2	0.574
Rcn3	1.42127e-182	0.0762628	0.19	0.334	4.63662e-178	2	0.569
Ing4	1.82167e-182	0.144799	0.194	0.291	5.94285e-178	2	0.667
Eif3j	3.13921e-182	0.00442923	0.495	0.723	1.02411e-177	2	0.685
Bckdha	3.18248e-182	0.0525106	0.147	0.283	1.03822e-177	2	0.519
Appbp2	3.27737e-182	0.0236393	0.206	0.384	1.06918e-177	2	0.536
Tubb4b	3.80233e-182	0.11584	0.348	0.517	1.24043e-177	2	0.673
Smc6	4.69126e-182	0.0263248	0.191	0.371	1.53043e-177	2	0.515
Srpk2	5.08464e-182	0.0162995	0.143	0.312	1.65876e-177	2	0.458
Prpf8	5.20353e-182	0.00457467	0.156	0.334	1.69755e-177	2	0.467
Ddit3	1.79567e-181	0.431598	0.7	0.729	5.85802e-177	2	0.96
Acadvl	1.88925e-181	0.0341512	0.155	0.312	6.16329e-177	2	0.497
Cyhr1	2.30625e-181	0.0130797	0.143	0.305	7.52369e-177	2	0.469
Pcm1	3.40962e-181	0.146353	0.279	0.422	1.11232e-176	2	0.661
Serinc5	1.06139e-180	0.334868	0.266	0.273	3.46256e-176	2	0.974
Eif4a2	1.11445e-180	0.155002	0.544	0.696	3.63568e-176	2	0.782
Mtfr2	2.88242e-180	0.0579527	0.296	0.477	9.4033e-176	2	0.621
Ppp4r3b	4.59338e-180	0.0791358	0.211	0.366	1.4985e-175	2	0.577
Tnrc6b	5.21259e-180	0.0757605	0.233	0.402	1.7005e-175	2	0.58
Tsen15	6.30412e-180	0.00652304	0.124	0.285	2.05659e-175	2	0.435
AC134224.1	1.04309e-179	0.548651	0.94	0.897	3.40287e-175	2	1.048
Taf10	1.11438e-179	0.00158046	0.187	0.366	3.63546e-175	2	0.511
Pxdc1	1.4461e-179	0.141493	0.3	0.476	4.71762e-175	2	0.63
Fam133b	1.61952e-179	0.0276905	0.149	0.312	5.28335e-175	2	0.478
Hspb1	1.80361e-179	0.61681	0.864	0.75	5.88393e-175	2	1.152
Gpatch8	2.24495e-179	0.0711744	0.2	0.361	7.32369e-175	2	0.554
Baz2b	2.34778e-179	0.0464506	0.216	0.389	7.65918e-175	2	0.555
Stard3nl	3.02114e-179	0.0240331	0.148	0.305	9.85588e-175	2	0.485
Dkc1	3.26914e-179	0.0177144	0.279	0.482	1.06649e-174	2	0.579
Bcl7c	3.65767e-179	0.0267273	0.218	0.391	1.19324e-174	2	0.558
Upf3b	3.8635e-179	0.021794	0.174	0.347	1.26039e-174	2	0.501
Suco	4.05275e-179	0.0170508	0.215	0.408	1.32213e-174	2	0.527
Ralbp1	4.42923e-179	0.21376	0.29	0.388	1.44495e-174	2	0.747
Gls	5.44408e-179	0.30354	0.446	0.509	1.77602e-174	2	0.876
Cnp	5.77396e-179	0.453158	0.659	0.6	1.88364e-174	2	1.098
Gsto1	6.89776e-179	0.00479098	0.152	0.322	2.25026e-174	2	0.472
Mdm2	7.40563e-179	0.00503379	0.231	0.432	2.41594e-174	2	0.535
Col4a1	8.84569e-179	0.0177941	0.376	0.597	2.88573e-174	2	0.63
Rbm5	1.10157e-178	0.137641	0.218	0.343	3.59366e-174	2	0.636
Zfp131	1.11991e-178	0.00479871	0.177	0.358	3.6535e-174	2	0.494
Etv1	1.28936e-178	0.14975	0.312	0.46	4.20629e-174	2	0.678
Mvb12b	1.52412e-178	0.0898422	0.147	0.269	4.97214e-174	2	0.546
Dnlz	2.70754e-178	0.0969559	0.17	0.292	8.83279e-174	2	0.582
Trib1	2.93594e-178	0.0660027	0.245	0.423	9.57793e-174	2	0.579
Sh3d19	3.87368e-178	0.0968577	0.148	0.262	1.26371e-173	2	0.565
Syncrip	4.2007e-178	0.00172662	0.226	0.415	1.37039e-173	2	0.545
Gnptg	6.43818e-178	0.0252531	0.139	0.284	2.10033e-173	2	0.489
Itgb8	7.24836e-178	0.480842	0.448	0.406	2.36463e-173	2	1.103
Nfkbiz	1.18563e-177	0.190681	0.355	0.501	3.86789e-173	2	0.709
Rcn2	1.18574e-177	0.0357589	0.4	0.604	3.86823e-173	2	0.662
Erp44	1.74952e-177	0.0256737	0.158	0.314	5.70745e-173	2	0.503
Paics	1.8694e-177	0.0268546	0.132	0.276	6.09854e-173	2	0.478
Dtymk	2.03001e-177	0.0514535	0.15	0.292	6.62251e-173	2	0.514
RGD1565989	2.22034e-177	0.283972	0.283	0.342	7.24343e-173	2	0.827
Blvrb	2.66245e-177	0.037825	0.14	0.284	8.68571e-173	2	0.493
Srsf4	2.89484e-177	0.0207075	0.202	0.377	9.44385e-173	2	0.536
AABR07068127.1	3.32989e-177	0.295861	0.238	0.28	1.08631e-172	2	0.85
AABR07004269.3	4.15974e-177	0.00101232	0.219	0.41	1.35703e-172	2	0.534
Dnajb4	6.74459e-177	0.0469752	0.332	0.547	2.20029e-172	2	0.607
Trim28	9.78053e-177	0.108843	0.216	0.346	3.1907e-172	2	0.624
Rybp	1.00581e-176	0.0332184	0.236	0.418	3.28127e-172	2	0.565
Eid1	1.4065e-176	0.253593	0.689	0.786	4.58842e-172	2	0.877
Ttc3	1.66794e-176	0.0381067	0.247	0.435	5.44132e-172	2	0.568
Ier2	2.69829e-176	0.622463	0.863	0.827	8.80263e-172	2	1.044
Timp2	3.85357e-176	0.291452	0.618	0.666	1.25715e-171	2	0.928
Ubxn6	4.93127e-176	0.0173113	0.182	0.347	1.60873e-171	2	0.524
Nr2f1	5.51595e-176	0.131078	0.337	0.486	1.79947e-171	2	0.693
Trappc13	7.76775e-176	0.00994348	0.154	0.318	2.53407e-171	2	0.484
Zfp281	1.02764e-175	2.01202e-05	0.145	0.316	3.35248e-171	2	0.459
Pdia3	4.62876e-175	0.0316273	0.512	0.719	1.51004e-170	2	0.712
Stag2	7.22833e-175	0.0700575	0.212	0.372	2.3581e-170	2	0.57
Akirin2	1.17939e-174	0.0667479	0.255	0.421	3.84753e-170	2	0.606
Stim2	1.95019e-174	0.011611	0.143	0.309	6.36209e-170	2	0.463
Pkn2	3.29478e-174	0.0594641	0.183	0.341	1.07486e-169	2	0.537
Tubb2a	5.06725e-174	0.549366	0.636	0.641	1.65309e-169	2	0.992
Sltm	6.43082e-174	0.0316163	0.194	0.36	2.09793e-169	2	0.539
Dnajc9	6.45215e-174	0.102984	0.154	0.268	2.10488e-169	2	0.575
Yy1	1.33504e-173	0.191867	0.316	0.424	4.35529e-169	2	0.745
Ncam2	1.85872e-173	0.0683672	0.172	0.307	6.0637e-169	2	0.56
Degs1	2.09159e-173	0.0230962	0.159	0.317	6.82339e-169	2	0.502
N4bp1	3.5267e-173	0.0843099	0.22	0.367	1.15051e-168	2	0.599
Cotl1	4.25964e-173	0.304164	0.529	0.578	1.38962e-168	2	0.915
Ddah2	5.00842e-173	0.343613	0.624	0.657	1.6339e-168	2	0.95
Spata13	5.73096e-173	0.0957826	0.206	0.348	1.86961e-168	2	0.592
Zmym5	1.30689e-172	0.0370325	0.189	0.348	4.26346e-168	2	0.543
Adnp	1.55884e-172	0.0274419	0.215	0.397	5.0854e-168	2	0.542
Srsf3	1.94355e-172	0.394839	0.831	0.864	6.34046e-168	2	0.962
Sowahc	2.02615e-172	0.207551	0.373	0.5	6.60992e-168	2	0.746
Cdc42ep4	2.93772e-172	0.117235	0.187	0.303	9.58371e-168	2	0.617
RGD1597339	2.99643e-172	0.0376245	0.121	0.261	9.77524e-168	2	0.464
Hnrnpdl	3.80862e-172	0.12637	0.263	0.39	1.24249e-167	2	0.674
Topors	7.52587e-172	0.0382208	0.163	0.329	2.45516e-167	2	0.495
Reep3	8.13626e-172	0.0130158	0.179	0.357	2.65429e-167	2	0.501
Mylip	8.92416e-172	0.368836	0.301	0.305	2.91133e-167	2	0.987
Polr2d	3.03213e-171	0.0691974	0.22	0.382	9.89171e-167	2	0.576
Epdr1	3.75727e-171	0.158387	0.229	0.331	1.22573e-166	2	0.692
Hyi	4.01212e-171	0.0894688	0.176	0.292	1.30887e-166	2	0.603
Ascc3	4.08972e-171	0.12813	0.203	0.322	1.33419e-166	2	0.63
Pcbp4	6.16004e-171	0.157216	0.441	0.556	2.00959e-166	2	0.793
Zbed5	6.27813e-171	0.0754788	0.6	0.787	2.04812e-166	2	0.762
Cers5	6.8433e-171	0.0361714	0.129	0.267	2.23249e-166	2	0.483
Cdk12	1.0696e-170	0.12697	0.306	0.452	3.48937e-166	2	0.677
Thrap3	1.14675e-170	0.0669012	0.237	0.396	3.74104e-166	2	0.598
Rpa3	2.45807e-170	0.0758898	0.142	0.263	8.01895e-166	2	0.54
Mgat2	4.97265e-170	0.0414913	0.194	0.353	1.62223e-165	2	0.55
Slbp	6.8175e-170	0.445529	0.304	0.235	2.22407e-165	2	1.294
Ddx46	1.32673e-169	0.0890032	0.197	0.332	4.32818e-165	2	0.593
Fmr1	1.407e-169	0.0845925	0.18	0.312	4.59007e-165	2	0.577
Gtf2b	1.56939e-169	0.0308729	0.16	0.326	5.11983e-165	2	0.491
Paxx	2.14824e-169	0.0908114	0.2	0.318	7.00821e-165	2	0.629
Phf14	2.44685e-169	0.0367661	0.178	0.339	7.98235e-165	2	0.525
Pa2g4	3.17233e-169	0.0422828	0.166	0.307	1.03491e-164	2	0.541
Gadd45a	3.46415e-169	0.533293	0.561	0.634	1.13011e-164	2	0.885
Mpv17l2	5.65024e-169	0.0437291	0.131	0.263	1.84328e-164	2	0.498
Mtfr1l	5.75907e-169	0.0227186	0.133	0.282	1.87878e-164	2	0.472
Thoc2	6.08589e-169	0.0527434	0.157	0.306	1.9854e-164	2	0.513
Ccdc112	7.67379e-169	0.0642461	0.17	0.309	2.50342e-164	2	0.55
Snx27	8.68299e-169	0.0102073	0.106	0.251	2.83265e-164	2	0.422
Hspe1	8.99654e-169	0.0775298	0.167	0.299	2.93494e-164	2	0.559
Kif1b	1.04809e-168	0.121516	0.455	0.627	3.41919e-164	2	0.726
Cdk2ap2	1.99934e-168	0.0238174	0.302	0.479	6.52245e-164	2	0.63
Nfyb	2.13974e-168	0.1079	0.177	0.288	6.98048e-164	2	0.615
Amotl2	3.07141e-168	0.30559	0.317	0.353	1.00198e-163	2	0.898
Nsmce2	3.61804e-168	0.00887413	0.106	0.252	1.18031e-163	2	0.421
Chd6	5.89941e-168	0.143139	0.223	0.337	1.92457e-163	2	0.662
AABR07015729.1	6.15068e-168	0.0449324	0.152	0.291	2.00653e-163	2	0.522
Serpinh1	8.44514e-168	0.209192	0.581	0.699	2.75506e-163	2	0.831
Hs2st1	1.10666e-167	0.0238861	0.121	0.267	3.61025e-163	2	0.453
Rbm7	1.14347e-167	0.0348144	0.156	0.301	3.73034e-163	2	0.518
Tiparp	1.56049e-167	0.134562	0.394	0.559	5.09077e-163	2	0.705
Manbal	2.07869e-167	0.0235965	0.153	0.303	6.78132e-163	2	0.505
Fbxo30	2.53113e-167	0.113101	0.227	0.354	8.25729e-163	2	0.641
Zranb2	4.74697e-167	0.0134289	0.187	0.357	1.5486e-162	2	0.524
Clk1	5.24006e-167	0.167396	0.441	0.569	1.70946e-162	2	0.775
Trim35	6.28765e-167	0.181019	0.178	0.251	2.05122e-162	2	0.709
Wsb1	6.51235e-167	0.179232	0.502	0.639	2.12452e-162	2	0.786
Jund	1.12823e-166	0.499102	0.941	0.917	3.68061e-162	2	1.026
Nus1	2.16345e-166	0.0288109	0.182	0.345	7.05781e-162	2	0.528
Arid5a	2.47026e-166	0.0758227	0.413	0.628	8.05872e-162	2	0.658
Prpf6	2.65791e-166	0.0331204	0.15	0.301	8.67089e-162	2	0.498
Hbegf	4.65491e-166	0.564007	0.796	0.786	1.51857e-161	2	1.013
Gtf2h1	1.44556e-165	0.0335745	0.186	0.347	4.71584e-161	2	0.536
Abca1	1.55886e-165	0.0619532	0.271	0.441	5.08547e-161	2	0.615
Mt-nd6	3.49381e-165	0.0936584	0.229	0.363	1.13979e-160	2	0.631
Dld	4.97589e-165	0.0256324	0.13	0.274	1.62328e-160	2	0.474
Camk2n1	1.10814e-164	0.0154166	0.13	0.282	3.6151e-160	2	0.461
Lasp1	1.68812e-164	0.00860348	0.181	0.351	5.50714e-160	2	0.516
Maf1	1.87346e-164	0.0340488	0.173	0.321	6.11178e-160	2	0.539
Dnajb1	1.92499e-164	0.335864	0.558	0.648	6.27989e-160	2	0.861
Nxf1	3.82504e-164	0.0529073	0.225	0.382	1.24784e-159	2	0.589
Arf4	4.915e-164	0.0909346	0.594	0.772	1.60342e-159	2	0.769
Frmd6	4.96857e-164	0.127568	0.299	0.436	1.6209e-159	2	0.686
Wapl	6.4479e-164	0.0265922	0.268	0.452	2.1035e-159	2	0.593
Sdc2	7.07843e-164	0.004306	0.164	0.333	2.3092e-159	2	0.492
Clcn3	2.91638e-163	0.0309541	0.117	0.253	9.51409e-159	2	0.462
Tsc22d3	3.64197e-163	0.0402884	0.345	0.551	1.18812e-158	2	0.626
Rps10	4.81628e-163	0.00911239	0.168	0.333	1.57122e-158	2	0.505
Fcf1	4.86747e-163	0.0221266	0.139	0.284	1.58791e-158	2	0.489
Rnf19a	6.40447e-163	0.0920357	0.233	0.384	2.08933e-158	2	0.607
Birc2	1.26495e-162	0.0400781	0.331	0.522	4.12666e-158	2	0.634
Aasdhppt	1.43437e-162	0.0153965	0.139	0.292	4.67934e-158	2	0.476
RGD1311595	1.63746e-162	0.0875099	0.161	0.284	5.34187e-158	2	0.567
Plxdc2	1.69606e-162	0.261641	0.227	0.259	5.53306e-158	2	0.876
Scrn1	2.36319e-162	0.0498164	0.162	0.301	7.70945e-158	2	0.538
Glg1	2.53782e-162	0.0968219	0.192	0.317	8.27913e-158	2	0.606
Trim8	2.8819e-162	0.00213602	0.119	0.267	9.40163e-158	2	0.446
Rpia	2.90023e-162	0.0580135	0.159	0.294	9.46143e-158	2	0.541
Acot9	2.95666e-162	0.0111891	0.135	0.284	9.6455e-158	2	0.475
Ldb2	6.35638e-162	0.219593	0.201	0.256	2.07364e-157	2	0.785
Col28a1	8.4972e-162	0.346369	0.264	0.265	2.77204e-157	2	0.996
Vegfa	1.3335e-161	0.0345002	0.214	0.395	4.35029e-157	2	0.542
Nr1d2	1.63454e-161	0.0162654	0.172	0.331	5.33237e-157	2	0.52
Nsa2	2.20769e-161	0.0164487	0.221	0.396	7.20215e-157	2	0.558
Ckb	2.34425e-161	0.463392	0.835	0.807	7.64766e-157	2	1.035
Prkrip1	5.55934e-161	0.0238684	0.166	0.319	1.81362e-156	2	0.52
Zfp638	1.70959e-160	0.138527	0.213	0.326	5.5772e-156	2	0.653
Sat1	2.08978e-160	0.53453	0.953	0.901	6.8175e-156	2	1.058
Tsc22d2	1.05402e-159	0.153714	0.28	0.411	3.43852e-155	2	0.681
Irf2	1.24783e-159	0.0152351	0.128	0.269	4.0708e-155	2	0.476
Vezf1	1.58543e-159	0.0721756	0.176	0.311	5.17213e-155	2	0.566
Zfp207	2.44243e-159	0.04351	0.192	0.347	7.96795e-155	2	0.553
RGD1308134	3.20341e-159	0.000371947	0.128	0.28	1.04505e-154	2	0.457
Plce1	6.674e-159	0.143493	0.168	0.259	2.17726e-154	2	0.649
Odc1	1.33989e-158	0.274978	0.538	0.652	4.37112e-154	2	0.825
Rsrc2	2.60318e-158	0.0385159	0.555	0.755	8.49236e-154	2	0.735
U2af1l4	2.69793e-158	0.022686	0.113	0.252	8.80147e-154	2	0.448
Ltbp3	2.76455e-158	0.0138548	0.117	0.255	9.0188e-154	2	0.459
Kat6a	3.21728e-158	0.00588023	0.184	0.355	1.04957e-153	2	0.518
Nubp1	4.57992e-158	0.00877882	0.133	0.283	1.49411e-153	2	0.47
AY172581.24	5.70302e-158	0.240247	1	1	1.8605e-153	2	1
LOC100360087	2.03624e-157	0.0767658	0.576	0.748	6.64283e-153	2	0.77
Rbm8a	2.17671e-157	0.0329838	0.616	0.809	7.10108e-153	2	0.761
Gda	3.07682e-157	0.603786	0.327	0.165	1.00375e-152	2	1.982
Ldha	3.17552e-157	0.294212	0.745	0.818	1.03595e-152	2	0.911
Add1	4.59256e-157	0.0494231	0.204	0.345	1.49823e-152	2	0.591
Emp3	6.90844e-157	0.218891	0.52	0.633	2.25374e-152	2	0.821
Adam10	1.21124e-156	0.0894764	0.182	0.315	3.95141e-152	2	0.578
Ubqln2	1.65386e-156	0.0708264	0.151	0.268	5.39537e-152	2	0.563
Hspa1b	3.74514e-156	0.592424	0.938	0.916	1.22178e-151	2	1.024
Nktr	3.8779e-156	0.046607	0.211	0.365	1.26509e-151	2	0.578
Yrdc	5.71508e-156	0.0245716	0.146	0.288	1.86443e-151	2	0.507
C1d	1.25123e-155	0.0351089	0.146	0.288	4.08189e-151	2	0.507
Entr1	2.75716e-155	0.00843653	0.114	0.257	8.99468e-151	2	0.444
Phip	2.80833e-155	0.0858444	0.186	0.309	9.16163e-151	2	0.602
Sfswap	3.27849e-155	0.016459	0.172	0.33	1.06954e-150	2	0.521
Mrpl15	3.96991e-155	0.0041624	0.142	0.29	1.2951e-150	2	0.49
Depdc7	4.17664e-155	0.162392	0.184	0.26	1.36254e-150	2	0.708
LOC108348111	4.40209e-155	0.0706472	0.242	0.397	1.43609e-150	2	0.61
Ankrd50	7.46777e-155	0.0695529	0.204	0.352	2.43621e-150	2	0.58
Ggct	1.17516e-154	0.0389858	0.225	0.385	3.83373e-150	2	0.584
Pink1	1.69463e-154	0.0537148	0.177	0.311	5.52841e-150	2	0.569
Eef1a1	1.69519e-154	0.112414	0.644	0.801	5.53022e-150	2	0.804
Bpgm	2.03223e-154	0.255345	0.444	0.521	6.62973e-150	2	0.852
Htatsf1	3.68651e-154	0.104606	0.179	0.289	1.20265e-149	2	0.619
Reln	3.84645e-154	0.0438479	0.131	0.263	1.25483e-149	2	0.498
Coq10b	4.11035e-154	0.0585318	0.17	0.308	1.34092e-149	2	0.552
Tra2a	5.5583e-154	0.193228	0.286	0.366	1.81328e-149	2	0.781
Mt-nd4l	1.13547e-153	0.0881208	0.563	0.731	3.70423e-149	2	0.77
Epc2	1.35036e-153	0.115679	0.189	0.292	4.40527e-149	2	0.647
Ypel5	1.54439e-153	0.0281018	0.13	0.272	5.03828e-149	2	0.478
Kpna1	1.9133e-153	0.0582699	0.196	0.342	6.24175e-149	2	0.573
Lama4	2.34042e-153	0.111182	0.155	0.254	7.63515e-149	2	0.61
S100a4	5.52953e-153	0.932893	0.385	0.193	1.8039e-148	2	1.995
Ccdc50	7.53081e-153	0.0288014	0.148	0.295	2.45678e-148	2	0.502
Nrdc	8.26652e-153	0.0139289	0.171	0.335	2.69679e-148	2	0.51
Capg	9.30197e-153	0.626114	0.321	0.13	3.03458e-148	2	2.469
Mrps12	1.27935e-152	0.0103925	0.115	0.259	4.17362e-148	2	0.444
Zbtb38	2.13652e-152	0.0220094	0.137	0.285	6.96998e-148	2	0.481
Plekha1	2.30648e-152	0.417729	0.271	0.242	7.52443e-148	2	1.12
Lamc1	2.98761e-152	0.0241654	0.131	0.276	9.74647e-148	2	0.475
Bnip3l	3.09967e-152	0.028443	0.239	0.408	1.01121e-147	2	0.586
Kxd1	3.10893e-152	0.0565977	0.153	0.277	1.01423e-147	2	0.552
Pura	5.06818e-152	0.0420106	0.128	0.251	1.65339e-147	2	0.51
Klhl9	5.12146e-152	0.0192885	0.125	0.266	1.67077e-147	2	0.47
Sesn2	6.81158e-152	0.0255037	0.2	0.359	2.22214e-147	2	0.557
Stag1	9.02105e-152	0.143228	0.171	0.255	2.94294e-147	2	0.671
Fbxl3	9.6831e-152	0.044089	0.128	0.256	3.15892e-147	2	0.5
Snrnp48	1.16499e-151	0.0569787	0.136	0.256	3.80054e-147	2	0.531
Bzw2	1.92634e-151	0.0771088	0.226	0.368	6.28429e-147	2	0.614
Ring1	1.98392e-151	0.019912	0.123	0.251	6.47216e-147	2	0.49
Pcf11	2.91149e-151	0.223545	0.354	0.431	9.49816e-147	2	0.821
Atrx.1	3.09285e-151	0.0215372	0.33	0.522	1.00898e-146	2	0.632
Swt1	4.16376e-151	0.1184	0.199	0.312	1.35834e-146	2	0.638
Ctr9	5.94407e-151	0.0903703	0.17	0.279	1.93913e-146	2	0.609
Pgrmc2	6.05242e-151	0.096819	0.179	0.286	1.97448e-146	2	0.626
Ywhah	6.75731e-151	0.0224908	0.432	0.571	2.20444e-146	2	0.757
Lbh	1.71413e-150	0.20199	0.214	0.284	5.592e-146	2	0.754
Cpsf6	1.80146e-150	0.0412105	0.172	0.313	5.87689e-146	2	0.55
Spty2d1	2.99755e-150	0.055968	0.189	0.327	9.77891e-146	2	0.578
Dcaf11	3.89225e-150	0.0122584	0.12	0.259	1.26977e-145	2	0.463
Pdcl3	6.2823e-150	0.0203509	0.168	0.316	2.04948e-145	2	0.532
LOC294154	6.99461e-150	0.0670748	0.153	0.268	2.28185e-145	2	0.571
Ctnnal1	7.42654e-150	0.157116	0.207	0.296	2.42276e-145	2	0.699
Slc25a5	9.91492e-150	0.0134387	0.604	0.805	3.23455e-145	2	0.75
Mt-atp6	1.1485e-149	0.0242106	0.999	0.998	3.74675e-145	2	1.001
Gap43	2.13789e-149	0.529988	0.318	0.153	6.97445e-145	2	2.078
Il6st	2.2665e-149	0.0474187	0.15	0.286	7.39399e-145	2	0.524
Pdhb	4.36478e-149	0.00960853	0.135	0.277	1.42392e-144	2	0.487
5S-rRNA.261	4.7606e-149	0.00855188	0.22	0.396	1.55305e-144	2	0.556
Csrp1	8.32115e-149	0.367589	0.789	0.783	2.71461e-144	2	1.008
Rnf103	1.47904e-148	0.191271	0.213	0.277	4.82508e-144	2	0.769
LOC108348172.1	2.30895e-148	0.0351296	0.361	0.523	7.53249e-144	2	0.69
Hdgfl3	2.43502e-148	0.0168487	0.168	0.316	7.94377e-144	2	0.532
Ptpa	2.55302e-148	0.00120482	0.138	0.284	8.32872e-144	2	0.486
Txn1	5.02661e-148	0.036447	0.581	0.779	1.63983e-143	2	0.746
Akap9	5.95464e-148	0.0277091	0.202	0.369	1.94258e-143	2	0.547
Nosip	1.11212e-147	0.0140598	0.115	0.254	3.62807e-143	2	0.453
Arid4a	1.44068e-147	0.119658	0.237	0.361	4.69992e-143	2	0.657
Mbp	1.86916e-147	0.01009	0.56	0.516	6.09776e-143	2	1.085
RGD1560065	2.30475e-147	0.0617695	0.136	0.253	7.51877e-143	2	0.538
Dhh	3.13048e-147	0.00821439	0.246	0.425	1.02126e-142	2	0.579
Cox16	5.06323e-147	0.0211314	0.134	0.265	1.65178e-142	2	0.506
Ptprj	5.54661e-147	0.0728849	0.172	0.29	1.80947e-142	2	0.593
Vault	7.10438e-147	0.214371	0.196	0.253	2.31766e-142	2	0.775
Olfml3	7.23547e-147	0.155529	0.191	0.266	2.36043e-142	2	0.718
Stx11	1.13548e-146	0.147629	0.307	0.427	3.70428e-142	2	0.719
Eea1	1.18425e-146	0.0374291	0.133	0.277	3.86338e-142	2	0.48
Utp11	1.66975e-146	0.00180029	0.121	0.259	5.44724e-142	2	0.467
Atp5if1	1.97114e-146	0.0382989	0.651	0.817	6.43046e-142	2	0.797
Usp6nl	1.9999e-146	0.145931	0.19	0.287	6.52426e-142	2	0.662
Dlgap4	2.8789e-146	0.0266267	0.168	0.308	9.39184e-142	2	0.545
Gmps	3.06081e-146	0.0284293	0.143	0.281	9.98527e-142	2	0.509
Snrpg	1.21302e-145	0.0336528	0.145	0.274	3.95723e-141	2	0.529
Sp1	3.54656e-145	0.0251101	0.128	0.26	1.15699e-140	2	0.492
Kdm3a	3.67423e-145	0.11691	0.163	0.263	1.19865e-140	2	0.62
Elmsan1	3.84791e-145	0.0466146	0.313	0.482	1.2553e-140	2	0.649
Capn2	4.62227e-145	0.0809974	0.221	0.354	1.50792e-140	2	0.624
Ezh2	5.38104e-145	0.245609	0.328	0.413	1.75546e-140	2	0.794
Pabpc1	7.50714e-145	0.184446	0.617	0.727	2.44905e-140	2	0.849
Crem	1.24737e-144	0.0351505	0.343	0.52	4.0693e-140	2	0.66
Phf3	2.14237e-144	0.0632576	0.204	0.341	6.98905e-140	2	0.598
Zwint	2.8416e-144	0.0408935	0.284	0.424	9.27014e-140	2	0.67
Ing2	4.89722e-144	0.145138	0.262	0.368	1.59762e-139	2	0.712
Klc1	7.99002e-144	0.00732495	0.303	0.449	2.60658e-139	2	0.675
Pja1	9.99469e-144	0.00499762	0.189	0.359	3.26057e-139	2	0.526
Axl	1.15307e-143	0.0240045	0.174	0.318	3.76165e-139	2	0.547
Nkap	1.27156e-143	0.0211245	0.133	0.269	4.14821e-139	2	0.494
Kmt5b	2.10075e-143	0.112601	0.159	0.269	6.85329e-139	2	0.591
Setd2	2.65384e-143	0.0685531	0.184	0.311	8.65761e-139	2	0.592
RGD1305178	2.71794e-143	0.0262513	0.135	0.262	8.86674e-139	2	0.515
Pik3ca	2.97507e-143	0.0164251	0.131	0.273	9.70558e-139	2	0.48
Thoc6	5.53806e-143	0.0858364	0.156	0.27	1.80668e-138	2	0.578
Top2b	9.18161e-143	0.00858934	0.174	0.33	2.99532e-138	2	0.527
LOC103694902	1.73808e-142	0.0206457	0.188	0.332	5.67014e-138	2	0.566
Phldb1	3.46993e-142	0.0787714	0.153	0.263	1.132e-137	2	0.582
AABR07064873.1	4.23734e-142	0.132191	0.234	0.355	1.38235e-137	2	0.659
Sncg	4.47643e-142	0.0494619	0.991	0.97	1.46035e-137	2	1.022
Edf1	5.60527e-142	0.0121114	0.617	0.808	1.82861e-137	2	0.764
RGD1304587	6.59393e-142	0.0529904	0.149	0.269	2.15114e-137	2	0.554
Ppp2r5e	7.73917e-142	0.0117437	0.146	0.291	2.52475e-137	2	0.502
Mettl7a	1.53108e-140	0.00976104	0.155	0.303	4.99483e-136	2	0.512
Ss18	1.83746e-140	0.00140996	0.121	0.255	5.99434e-136	2	0.475
Bod1l1	1.87288e-140	0.0426209	0.174	0.318	6.10989e-136	2	0.547
Kmt2e	3.04122e-140	0.017526	0.487	0.679	9.92138e-136	2	0.717
Ctdspl2	3.7201e-140	0.0528868	0.143	0.263	1.21361e-135	2	0.544
Pithd1	5.77246e-140	0.00739861	0.132	0.264	1.88315e-135	2	0.5
Cdkn1b	6.17209e-140	0.324492	0.444	0.433	2.01352e-135	2	1.025
Dtd1	6.63075e-140	0.0304181	0.141	0.269	2.16315e-135	2	0.524
Itprid2	6.80525e-140	0.0651039	0.476	0.646	2.22008e-135	2	0.737
Gm25541	8.24888e-140	0.0735404	0.205	0.336	2.69103e-135	2	0.61
Vat1	4.22074e-139	0.0550977	0.214	0.34	1.37693e-134	2	0.629
Nr1d1	1.57734e-138	0.0797212	0.273	0.413	5.14576e-134	2	0.661
Tcerg1	4.96122e-138	0.0165165	0.158	0.302	1.6185e-133	2	0.523
Zfp148	5.2306e-138	0.0269993	0.127	0.255	1.70638e-133	2	0.498
Ivns1abp	6.105e-138	0.14386	0.485	0.573	1.99163e-133	2	0.846
Npm1	6.99345e-138	0.301713	0.817	0.885	2.28147e-133	2	0.923
Pdcd4	1.13315e-137	0.0111172	0.18	0.326	3.69668e-133	2	0.552
Rap2a	1.99809e-137	0.0775551	0.159	0.272	6.51838e-133	2	0.585
Zc3h12a	4.48998e-137	0.0774158	0.197	0.326	1.46476e-132	2	0.604
Zbtb7a	4.6589e-137	0.1095	0.173	0.271	1.51987e-132	2	0.638
Zfp36	5.10305e-137	0.43306	0.785	0.746	1.66477e-132	2	1.052
Prdm2	1.5775e-136	0.148555	0.191	0.275	5.14627e-132	2	0.695
Usp7	2.12205e-136	0.00894242	0.128	0.267	6.92277e-132	2	0.479
Fem1c	2.33088e-136	0.118884	0.181	0.268	7.60402e-132	2	0.675
Utrn	2.88457e-136	0.177496	0.403	0.511	9.41034e-132	2	0.789
Map1b	4.93828e-136	0.105112	0.593	0.649	1.61101e-131	2	0.914
Rsbn1l	1.01302e-135	0.142636	0.198	0.282	3.30478e-131	2	0.702
Son	1.58489e-135	0.179719	0.73	0.845	5.17039e-131	2	0.864
Rsf1	2.32782e-135	0.0565832	0.163	0.284	7.59405e-131	2	0.574
Fdx2	3.85469e-135	0.00708846	0.128	0.26	1.25752e-130	2	0.492
Icam1	4.63461e-135	0.0102963	0.308	0.485	1.51195e-130	2	0.635
Acsl3	5.22528e-135	0.068279	0.169	0.279	1.70464e-130	2	0.606
Auh	6.9553e-135	0.0867878	0.153	0.255	2.26903e-130	2	0.6
Ube3a	1.2884e-134	0.0104334	0.144	0.283	4.20314e-130	2	0.509
Arl4a	5.69661e-134	0.143868	0.561	0.722	1.85841e-129	2	0.777
Ddx3	5.96372e-134	0.00763909	0.173	0.328	1.94554e-129	2	0.527
Ddt	6.03806e-134	0.0663198	0.571	0.732	1.96979e-129	2	0.78
Sgk1	9.7088e-134	0.211986	0.39	0.504	3.1673e-129	2	0.774
Fstl1	3.26718e-133	0.133362	0.341	0.437	1.06585e-128	2	0.78
Tmod2	7.6742e-133	0.240345	0.354	0.426	2.50356e-128	2	0.831
Stx6	1.2212e-132	0.0388661	0.157	0.281	3.98391e-128	2	0.559
Rc3h1	1.38141e-132	0.065501	0.145	0.256	4.50659e-128	2	0.566
Cpne3	2.22124e-132	0.00726603	0.14	0.271	7.24634e-128	2	0.517
Hk2	2.63198e-132	0.0498822	0.23	0.382	8.58631e-128	2	0.602
Camlg	3.94174e-132	0.00737593	0.129	0.257	1.28591e-127	2	0.502
Ugdh	9.03483e-132	0.0417997	0.406	0.581	2.94743e-127	2	0.699
Fam89b	1.35112e-130	0.00110909	0.14	0.278	4.40777e-126	2	0.504
Kif21a	1.41014e-130	0.148039	0.322	0.428	4.6003e-126	2	0.752
Aimp2	1.9189e-130	0.0293636	0.131	0.251	6.26002e-126	2	0.522
Slain2	1.99011e-130	0.070253	0.145	0.258	6.49234e-126	2	0.562
Ctps1	3.89671e-130	0.0434205	0.248	0.411	1.27122e-125	2	0.603
Bloc1s1	5.35864e-130	0.00128034	0.556	0.745	1.74815e-125	2	0.746
Med13	4.02621e-129	0.0192293	0.166	0.305	1.31347e-124	2	0.544
Dctn1	1.22135e-128	0.0399013	0.165	0.288	3.98442e-124	2	0.573
Srsf2	2.82144e-127	0.197583	0.731	0.829	9.2044e-123	2	0.882
Ywhaq	2.93883e-127	0.0527416	0.661	0.821	9.58734e-123	2	0.805
Gas2l3	2.45155e-126	0.147017	0.185	0.27	7.99769e-122	2	0.685
Id3	6.35539e-126	0.542592	0.76	0.722	2.07332e-121	2	1.053
Cnppd1	6.60071e-126	0.0374708	0.143	0.261	2.15335e-121	2	0.548
Fdx1	4.13921e-125	0.0290809	0.329	0.498	1.35034e-120	2	0.661
Ube2d2	8.92135e-125	0.000752222	0.128	0.252	2.91041e-120	2	0.508
Safb	1.85658e-124	0.0116105	0.126	0.252	6.05671e-120	2	0.5
Tuba4a	1.89454e-124	0.366406	0.297	0.287	6.18056e-120	2	1.035
S100a11	1.21897e-123	0.286416	0.319	0.324	3.97666e-119	2	0.985
Arpc1b	1.56632e-123	0.332834	0.541	0.542	5.10981e-119	2	0.998
Hist3h2ba	1.5439e-122	0.144123	0.365	0.466	5.03667e-118	2	0.783
Supt5h	1.11591e-121	0.015811	0.133	0.256	3.64045e-117	2	0.52
Rcan1	1.95027e-121	0.192214	0.437	0.557	6.36237e-117	2	0.785
Gpr37l1	6.8947e-121	0.0296722	0.312	0.472	2.24926e-116	2	0.661
Mcam	1.20325e-120	0.203704	0.343	0.396	3.92536e-116	2	0.866
Stmn2	3.04494e-120	0.011313	0.441	0.449	9.93349e-116	2	0.982
Rb1cc1	4.67285e-120	0.111243	0.214	0.315	1.52442e-115	2	0.679
Trpm7	8.36557e-120	0.0789352	0.153	0.252	2.7291e-115	2	0.607
Fgl2	1.52328e-119	0.525235	0.44	0.453	4.96939e-115	2	0.971
Hspa5	6.44252e-119	0.377745	0.949	0.925	2.10174e-114	2	1.026
Adk	8.12368e-119	0.00525331	0.14	0.259	2.65019e-114	2	0.541
Hsph1	1.21715e-118	0.0815976	0.524	0.704	3.9707e-114	2	0.744
Zfp703	2.32032e-117	0.154167	0.186	0.26	7.56959e-113	2	0.715
Eif1	2.46007e-117	0.263832	0.989	0.977	8.02548e-113	2	1.012
H3f3b	3.31369e-115	0.0452875	0.68	0.836	1.08103e-110	2	0.813
Tuba1b	7.10325e-115	0.101218	0.661	0.799	2.31729e-110	2	0.827
Eef1b2	1.65839e-112	0.0434507	0.709	0.869	5.41016e-108	2	0.816
Art3	5.92133e-112	0.405787	0.696	0.606	1.93171e-107	2	1.149
Heca	7.21639e-111	0.157289	0.206	0.265	2.3542e-106	2	0.777
Col3a1	1.11379e-110	0.133517	0.418	0.303	3.63353e-106	2	1.38
Uchl1	2.59538e-110	0.0298964	0.37	0.394	8.46689e-106	2	0.939
Lrrtm2	3.95049e-110	0.0967374	0.274	0.404	1.28877e-105	2	0.678
Fez1	7.55609e-110	0.0109945	0.406	0.558	2.46502e-105	2	0.728
Cdkn1a	1.55329e-109	0.117315	0.383	0.499	5.06731e-105	2	0.768
Dusp6	2.61718e-109	0.115928	0.251	0.357	8.53802e-105	2	0.703
Cd44	7.82092e-107	0.104717	0.258	0.365	2.55142e-102	2	0.707
Slc44a1	8.97313e-107	0.153612	0.556	0.654	2.9273e-102	2	0.85
Tnfaip6	4.74516e-106	0.680707	0.26	0.257	1.54801e-101	2	1.012
Tuba1a	5.03314e-105	0.300765	0.983	0.968	1.64196e-100	2	1.015
Dclk1	1.96921e-104	0.273805	0.325	0.375	6.42416e-100	2	0.867
Mal	1.57825e-103	0.0225721	0.288	0.381	5.14873e-99	2	0.756
Zfp36l2	2.4844e-103	0.0756934	0.548	0.689	8.10487e-99	2	0.795
Lhfpl2	2.82201e-102	0.132035	0.398	0.489	9.20623e-98	2	0.814
Plekha4	7.38925e-102	0.386878	0.763	0.644	2.4106e-97	2	1.185
Col1a1	8.19122e-102	0.129235	0.416	0.407	2.67222e-97	2	1.022
LOC103692716	5.07096e-101	0.160611	0.771	0.859	1.6543e-96	2	0.898
Itga6	1.90897e-98	0.00984781	0.216	0.327	6.22763e-94	2	0.661
Hsp90b1	1.3564e-97	0.000941982	0.606	0.777	4.42497e-93	2	0.78
Map1lc3a	7.13572e-97	0.0671547	0.729	0.861	2.32788e-92	2	0.847
Dst	1.24266e-96	0.172383	0.671	0.748	4.05393e-92	2	0.897
Herc1	1.59666e-96	0.0662481	0.212	0.303	5.20878e-92	2	0.7
LOC100362027	2.85429e-96	0.0156094	0.718	0.861	9.31155e-92	2	0.834
Cox7a2l2	3.53585e-95	0.0766441	0.711	0.84	1.1535e-90	2	0.846
AY172581.9	4.04867e-95	0.188484	0.998	0.991	1.3208e-90	2	1.007
Ctsl	3.1558e-93	0.000430375	0.608	0.769	1.02952e-88	2	0.791
Tnfrsf12a	4.21973e-93	0.192243	0.584	0.689	1.3766e-88	2	0.848
Gadd45b	6.93464e-92	0.388311	0.953	0.929	2.26229e-87	2	1.026
Ccser2	6.82919e-91	0.0130099	0.169	0.274	2.22789e-86	2	0.617
Atp1a2	2.43698e-89	0.031991	0.465	0.61	7.95017e-85	2	0.762
Irf1	5.46437e-89	0.354109	0.779	0.753	1.78264e-84	2	1.035
Nedd4	1.82259e-88	0.0565826	0.701	0.818	5.94582e-84	2	0.857
Tubb2b	2.17639e-88	0.0818948	0.275	0.251	7.10005e-84	2	1.096
Tppp3	1.94867e-87	0.116487	0.277	0.317	6.35716e-83	2	0.874
Ppia	2.30408e-87	0.060055	0.701	0.827	7.51662e-83	2	0.848
Phlda3	3.06979e-87	0.211876	0.597	0.649	1.00146e-82	2	0.92
Rpl22l1	3.75819e-85	0.112434	0.741	0.851	1.22603e-80	2	0.871
Cd99	1.02702e-84	0.20446	0.83	0.873	3.35046e-80	2	0.951
Btg2	1.11451e-83	0.374649	0.883	0.859	3.63586e-79	2	1.028
Fkbp1b	4.42122e-83	0.0407156	0.235	0.256	1.44233e-78	2	0.918
Hes1	9.87944e-83	0.346269	0.445	0.448	3.22297e-78	2	0.993
Ndrg2	2.55757e-81	0.228191	0.655	0.706	8.34357e-77	2	0.928
NEWGENE-619861	1.33756e-80	0.159078	0.778	0.861	4.36351e-76	2	0.904
Ncl	9.37442e-80	0.156906	0.827	0.894	3.05822e-75	2	0.925
Dusp1	1.01125e-79	0.465626	0.488	0.45	3.29901e-75	2	1.084
Cnbp	1.65976e-75	0.0168019	0.762	0.886	5.41462e-71	2	0.86
Pim3	2.62677e-75	0.0414832	0.231	0.299	8.56931e-71	2	0.773
LOC100909712	1.06798e-74	0.252337	0.805	0.841	3.48408e-70	2	0.957
Dynll1	8.14274e-74	0.267961	0.935	0.942	2.65641e-69	2	0.993
Ppp1r15a	2.01908e-73	0.274521	0.871	0.883	6.58684e-69	2	0.986
Lpar1	1.61951e-70	0.223038	0.597	0.618	5.28333e-66	2	0.966
Dnaja1	2.0081e-68	0.306272	0.914	0.934	6.55104e-64	2	0.979
Eif4g2	2.8805e-68	0.098279	0.801	0.89	9.39707e-64	2	0.9
Nr4a2	5.3336e-65	0.150633	0.314	0.335	1.73998e-60	2	0.937
Ier3	7.18409e-65	0.218837	0.623	0.665	2.34367e-60	2	0.937
Rack1	9.58744e-65	0.0149046	0.784	0.894	3.12771e-60	2	0.877
Plekhb1	1.0428e-63	0.265337	0.631	0.588	3.40193e-59	2	1.073
Atf4	9.79052e-63	0.257728	0.926	0.93	3.19396e-58	2	0.996
Pllp	3.35674e-61	0.070488	0.255	0.179	1.09507e-56	2	1.425
LOC684797	6.5879e-57	0.218029	0.652	0.697	2.14917e-52	2	0.935
Atp6v1g1	9.61481e-55	0.0108721	0.73	0.847	3.13664e-50	2	0.862
Ddx5	7.55389e-54	0.235743	0.963	0.953	2.46431e-49	2	1.01
Mt-nd2	7.55773e-52	0.0145064	0.998	0.989	2.46556e-47	2	1.009
Mt-nd1	1.14176e-49	0.0624109	0.999	0.984	3.72476e-45	2	1.015
AABR07000398.1	2.05484e-49	0.215494	0.934	0.953	6.70352e-45	2	0.98
LOC100361854	6.41265e-49	0.105198	0.857	0.919	2.092e-44	2	0.933
Eif4a1	4.5167e-47	0.103236	0.825	0.902	1.47348e-42	2	0.915
Emp1	2.58019e-45	0.219936	0.642	0.652	8.41736e-41	2	0.985
Rarres2	9.15237e-44	0.205923	0.698	0.703	2.98578e-39	2	0.993
Anxa1	1.21515e-42	0.310615	0.282	0.297	3.96418e-38	2	0.949
Cebpb	3.29527e-41	0.054596	0.755	0.831	1.07502e-36	2	0.909
Cxcl1	4.95198e-40	0.229694	0.232	0.268	1.61549e-35	2	0.866
Hspa8	1.33279e-39	0.186266	0.945	0.963	4.34797e-35	2	0.981
Ahnak	1.29327e-37	0.00380321	0.77	0.867	4.21903e-33	2	0.888
Cd48	1.8511e-35	0.0205145	0.707	0.789	6.03884e-31	2	0.896
Sdc4	1.81475e-34	0.163698	0.671	0.674	5.92026e-30	2	0.996
Ifrd1	1.75683e-33	0.137404	0.776	0.832	5.73131e-29	2	0.933
S100a10	4.27555e-30	0.0124449	0.912	0.871	1.39481e-25	2	1.047
Cnn3	8.63103e-30	0.0944934	0.721	0.76	2.8157e-25	2	0.949
Plp1	4.79038e-27	0.0766755	0.768	0.656	1.56277e-22	2	1.171
Tmsb10	9.42498e-27	0.138272	0.98	0.979	3.07471e-22	2	1.001
Cryab	4.41731e-26	0.155514	0.726	0.685	1.44106e-21	2	1.06
Lmo4	3.36787e-25	0.133944	0.77	0.768	1.0987e-20	2	1.003
Rgcc	6.68481e-21	0.233752	0.738	0.761	2.18079e-16	2	0.97
Cebpd	1.22244e-20	0.210432	0.84	0.851	3.98795e-16	2	0.987
Ubc	7.19855e-18	0.152196	0.988	0.986	2.34838e-13	2	1.002
Cmtm5	3.88828e-16	0.129967	0.613	0.605	1.26847e-11	2	1.013
Rpl10	2.13039e-15	0.0707364	0.928	0.95	6.94997e-11	2	0.977
Rpl3	5.12129e-12	0.0488126	0.94	0.96	1.67072e-07	2	0.979
Rpl15	4.86356e-10	0.003904	0.907	0.942	1.58664e-05	2	0.963
Htra1	6.43527e-10	0.143989	0.732	0.719	2.09938e-05	2	1.018
Idi1	2.37267e-09	0.15751	0.808	0.806	7.74035e-05	2	1.002
Ftl1	1.17304e-08	0.055214	0.967	0.955	0.000382679	2	1.013

## Sheet: SC2
gene	p_val	avg_logFC	pct.1	pct.2	p_val_adj	cluster	gene_diff
Cryab	0	1.28784	0.949	0.656	0	4	1.447
Emp1	0	1.26245	0.951	0.61	0	4	1.559
Tnfrsf12a	0	1.15809	0.97	0.635	0	4	1.528
Fdx1	0	0.992991	0.682	0.447	0	4	1.526
Nes	0	0.929487	0.699	0.368	0	4	1.899
S100a10	0	0.927085	0.989	0.861	0	4	1.149
Arid5b	0	0.910476	0.932	0.605	0	4	1.54
Lmna	0	0.879722	1	0.917	0	4	1.091
Timp1	0	0.856891	0.975	0.732	0	4	1.332
Cd44	0	0.783093	0.685	0.305	0	4	2.246
Stat3	0	0.744643	0.946	0.673	0	4	1.406
Rnd3	0	0.724623	0.981	0.748	0	4	1.311
Vim	0	0.645065	0.999	0.962	0	4	1.038
Cd63	0	0.587485	0.999	0.919	0	4	1.087
Cd9	0	0.394145	0.997	0.815	0	4	1.223
Tubb6	1.91598657457235e-320	0.789813	0.831	0.513	6.25052300222739e-316	4	1.62
AC134224.3	8.98648e-306	0.172025	1	0.999	2.93166e-301	4	1.001
NEWGENE-619861	3.29952e-303	0.598909	0.977	0.832	1.0764e-298	4	1.174
Rasal2	7.38393e-303	0.860158	0.778	0.452	2.40886e-298	4	1.721
Creb5	1.59217e-291	0.812634	0.623	0.294	5.19412e-287	4	2.119
Itgb8	5.63747e-286	0.772412	0.721	0.37	1.83911e-281	4	1.949
Fgf2	4.94579e-275	0.662564	0.447	0.114	1.61347e-270	4	3.921
Ugdh	7.92106e-273	0.734176	0.797	0.525	2.58409e-268	4	1.518
Dbi	5.3155e-270	0.138513	1	0.968	1.73408e-265	4	1.033
Fermt2	2.39054e-262	0.650425	0.923	0.725	7.79865e-258	4	1.273
Bpgm	1.97665e-248	0.692698	0.763	0.476	6.44842e-244	4	1.603
Cdh19	5.83245e-244	0.665687	0.812	0.48	1.90272e-239	4	1.692
Sdc4	8.4756e-244	0.596734	0.934	0.639	2.765e-239	4	1.462
Lhfpl2	3.83726e-234	0.694985	0.742	0.441	1.25183e-229	4	1.683
Eif2s2	3.86941e-229	0.546787	0.923	0.732	1.26232e-224	4	1.261
Dclk1	5.0755e-225	0.745022	0.654	0.329	1.65578e-220	4	1.988
Fabp5	6.23371e-218	0.58402	0.983	0.804	2.03362e-213	4	1.223
Mt-atp6	7.27409e-211	0.127531	1	0.998	2.37303e-206	4	1.002
Maff	6.35036e-208	0.616596	0.885	0.603	2.07168e-203	4	1.468
Rassf1	2.57184e-192	0.584713	0.862	0.64	8.39012e-188	4	1.347
Mt-nd1	8.93773e-192	0.182761	0.999	0.985	2.91576e-187	4	1.014
Uap1	6.37575e-186	0.615467	0.683	0.446	2.07996e-181	4	1.531
Sat1	6.02759e-182	0.588764	0.986	0.897	1.96638e-177	4	1.099
Sbno2	1.41856e-178	0.547027	0.623	0.352	4.62777e-174	4	1.77
Itgb4	2.08156e-178	0.513257	0.85	0.592	6.79069e-174	4	1.436
Ifrd1	9.90932e-178	0.54046	0.97	0.805	3.23272e-173	4	1.205
Dot1l	3.01439e-177	0.535345	0.517	0.263	9.83383e-173	4	1.966
Ybx3	1.22763e-176	0.533227	0.721	0.512	4.00489e-172	4	1.408
Dph3	5.6691e-176	0.482922	0.833	0.64	1.84943e-171	4	1.302
Mt-nd4	3.27795e-173	0.137033	1	0.986	1.06937e-168	4	1.014
Nfkb1	3.35764e-171	0.586604	0.731	0.473	1.09536e-166	4	1.545
LOC100362453	4.43067e-169	0.515052	0.698	0.49	1.44542e-164	4	1.424
Eif1	2.12802e-167	0.319636	0.999	0.976	6.94223e-163	4	1.024
Fxyd1	1.42724e-166	0.4227	0.973	0.781	4.65608e-162	4	1.246
Ptpn2	1.17193e-164	0.511889	0.605	0.356	3.82319e-160	4	1.699
Mt-cyb	8.21755e-164	0.111923	1	0.992	2.68081e-159	4	1.008
Mt-nd2	1.47267e-163	0.122357	0.999	0.989	4.80429e-159	4	1.01
Sphk1	6.65143e-162	0.561688	0.682	0.431	2.1699e-157	4	1.582
Rcan1	3.50984e-160	0.569555	0.771	0.509	1.14501e-155	4	1.515
Plekha4	8.39307e-160	0.435593	0.903	0.628	2.73807e-155	4	1.438
Mt-co3	1.25417e-158	0.112252	1	0.999	4.09147e-154	4	1.001
Cnn3	2.63685e-149	0.426629	0.925	0.732	8.60219e-145	4	1.264
Jmjd1c	1.25712e-148	0.581967	0.826	0.641	4.10112e-144	4	1.289
2023-03-03	2.66283e-145	0.383421	0.31	0.136	8.68694e-141	4	2.279
Lmo4	1.80696e-140	0.395284	0.939	0.745	5.89485e-136	4	1.26
Prnp	1.25373e-136	0.394061	0.915	0.742	4.09005e-132	4	1.233
Plp1	3.72913e-134	0.365417	0.905	0.64	1.21655e-129	4	1.414
U2af1	1.99686e-133	0.391038	0.875	0.713	6.51435e-129	4	1.227
Odc1	1.48468e-131	0.516507	0.801	0.614	4.84348e-127	4	1.305
Fkbp1a	4.33764e-131	0.42304	0.811	0.683	1.41507e-126	4	1.187
Itprid2	1.00245e-130	0.462482	0.801	0.599	3.27028e-126	4	1.337
Eif4e	2.04967e-129	0.443047	0.686	0.487	6.68665e-125	4	1.409
Mt-co2	3.1456e-129	0.105108	1	0.997	1.02619e-124	4	1.003
Rab5if	4.55748e-126	0.378219	0.925	0.764	1.48679e-121	4	1.211
Pafah1b1	4.79504e-125	0.382719	0.932	0.8	1.56429e-120	4	1.165
Gspt1	7.61111e-123	0.473455	0.866	0.686	2.48297e-118	4	1.262
Pmp2	1.21431e-121	0.53877	0.461	0.246	3.96143e-117	4	1.874
Rnh1	1.84731e-121	0.409855	0.729	0.548	6.02647e-117	4	1.33
Ptges3	3.5216e-121	0.377619	0.877	0.739	1.14885e-116	4	1.187
Htra1	4.28866e-121	0.501922	0.873	0.7	1.39909e-116	4	1.247
Ppard	6.32641e-121	0.406497	0.472	0.283	2.06386e-116	4	1.668
Lgi4	7.4217e-121	0.320098	0.769	0.54	2.42118e-116	4	1.424
Slc44a1	1.38372e-120	0.405348	0.816	0.616	4.51411e-116	4	1.325
Ahnak	4.30715e-120	0.398702	0.95	0.841	1.40512e-115	4	1.13
Scn7a	5.12731e-120	0.440519	0.683	0.416	1.67268e-115	4	1.642
Cmtm5	8.68423e-120	0.312884	0.849	0.573	2.83306e-115	4	1.482
Plekha1	9.49759e-119	0.466143	0.456	0.217	3.0984e-114	4	2.101
Stmn1	3.02474e-118	0.302099	0.805	0.596	9.8676e-114	4	1.351
Ncor2	5.3148e-118	0.42013	0.518	0.334	1.73385e-113	4	1.551
Cotl1	7.68043e-118	0.411112	0.746	0.548	2.50559e-113	4	1.361
Prrg4	8.6594e-117	0.463201	0.376	0.167	2.82496e-112	4	2.251
Usp53	3.82523e-116	0.44732	0.501	0.319	1.2479e-111	4	1.571
Gnl3	1.65071e-114	0.413696	0.657	0.462	5.38512e-110	4	1.422
Ctps1	1.88357e-114	0.489487	0.545	0.367	6.14477e-110	4	1.485
Fosl1	2.51798e-114	0.423801	0.441	0.249	8.21441e-110	4	1.771
Rrs1	1.68193e-113	0.383281	0.392	0.208	5.48697e-109	4	1.885
Mphosph10	1.80303e-112	0.367662	0.383	0.201	5.88204e-108	4	1.905
Pqlc1	4.96333e-112	0.486353	0.674	0.484	1.61919e-107	4	1.393
Tsc22d2	6.81425e-112	0.481429	0.546	0.372	2.22301e-107	4	1.468
Tmsb15b2	1.34675e-110	0.422957	0.674	0.461	4.39352e-106	4	1.462
Art3	2.20626e-110	0.305219	0.845	0.587	7.1975e-106	4	1.44
Cct6a	4.13322e-110	0.37581	0.744	0.594	1.34838e-105	4	1.253
Cnbp	2.33873e-109	0.319347	0.956	0.857	7.62964e-105	4	1.116
Laptm4b	1.022e-108	0.381892	0.533	0.393	3.33408e-104	4	1.356
Serinc5	3.20724e-107	0.415966	0.455	0.248	1.0463e-102	4	1.835
Rhoq	2.22567e-106	0.436272	0.665	0.477	7.26081e-102	4	1.394
Lrrtm2	2.3873e-106	0.488635	0.576	0.361	7.78809e-102	4	1.596
Gas7	2.96104e-106	0.409453	0.571	0.36	9.65981e-102	4	1.586
Ncl	2.74857e-105	0.306267	0.962	0.874	8.96665e-101	4	1.101
Cnp	1.19135e-104	0.276739	0.775	0.585	3.88655e-100	4	1.325
Socs5	2.52931e-103	0.431917	0.613	0.444	8.25137e-99	4	1.381
Dst	5.18609e-103	0.360077	0.862	0.721	1.69186e-98	4	1.196
Dnajc21	2.2966e-101	0.398124	0.55	0.384	7.4922e-97	4	1.432
AY172581.9	6.82717e-101	0.0212773	1	0.991	2.22723e-96	4	1.009
Pcbp4	2.97862e-99	0.336799	0.698	0.519	9.71715e-95	4	1.345
Nip7	9.24348e-99	0.337224	0.462	0.296	3.0155e-94	4	1.561
Cttnbp2nl	1.0871e-98	0.379402	0.539	0.385	3.54644e-94	4	1.4
Eif4a1	1.06274e-97	0.282566	0.976	0.88	3.46698e-93	4	1.109
Acsl4	1.63234e-97	0.433747	0.534	0.387	5.32519e-93	4	1.38
AY172581.24	2.01954e-97	0.0110314	1	1	6.58835e-93	4	1
Chl1	4.1334e-97	0.360311	0.367	0.168	1.34844e-92	4	2.185
Erbin	4.56882e-97	0.382767	0.559	0.417	1.49049e-92	4	1.341
Rap1gds1	2.46322e-96	0.376075	0.521	0.344	8.03575e-92	4	1.515
Nop58	2.71597e-96	0.385502	0.594	0.425	8.86031e-92	4	1.398
Spire1	3.53825e-96	0.3809	0.574	0.404	1.15428e-91	4	1.421
Wdr43	7.0897e-96	0.349015	0.398	0.218	2.31287e-91	4	1.826
Bzw2	7.85208e-94	0.399143	0.498	0.329	2.56158e-89	4	1.514
Gar1	1.78742e-93	0.349997	0.37	0.211	5.8311e-89	4	1.754
Eif3a	2.634e-93	0.339695	0.805	0.66	8.59289e-89	4	1.22
Mafg	4.9326e-93	0.349133	0.579	0.42	1.60916e-88	4	1.379
S100b	7.54714e-93	0.451553	0.896	0.713	2.4621e-88	4	1.257
Nasp	3.56714e-92	0.410806	0.702	0.534	1.16371e-87	4	1.315
Igfbp3	4.35453e-91	0.860373	0.331	0.172	1.42058e-86	4	1.924
Phtf2	3.66415e-90	0.30609	0.262	0.101	1.19535e-85	4	2.594
Hbegf	7.61831e-90	0.328281	0.903	0.772	2.48532e-85	4	1.17
Plekhb1	9.54785e-90	0.19048	0.793	0.567	3.1148e-85	4	1.399
Tcp1	1.6467e-89	0.325607	0.699	0.558	5.37202e-85	4	1.253
Arid5a	4.23905e-89	0.368339	0.781	0.574	1.38291e-84	4	1.361
Shroom3	2.80852e-87	0.424843	0.255	0.087	9.16224e-83	4	2.931
Hnrnpf	6.75367e-87	0.284049	0.944	0.812	2.20325e-82	4	1.163
Lpar1	1.54234e-86	0.328363	0.813	0.589	5.03159e-82	4	1.38
Ubap2l	3.68716e-86	0.348105	0.569	0.417	1.20286e-81	4	1.365
Litaf	5.83952e-86	0.374698	0.55	0.385	1.90503e-81	4	1.429
Pou3f1	2.08707e-85	0.163243	0.45	0.251	6.80864e-81	4	1.793
Snapc2	2.51987e-85	0.361842	0.553	0.397	8.22057e-81	4	1.393
Ckb	4.39651e-85	0.323579	0.924	0.796	1.43427e-80	4	1.161
Eif3j	1.09424e-84	0.33091	0.795	0.678	3.56973e-80	4	1.173
Cct3	1.17008e-84	0.313342	0.774	0.637	3.81715e-80	4	1.215
Vwa1	2.41198e-84	0.290237	0.822	0.621	7.8686e-80	4	1.324
Top1	4.49942e-84	0.36384	0.786	0.609	1.46784e-79	4	1.291
Serbp1	1.86397e-83	0.296836	0.857	0.749	6.08083e-79	4	1.144
Etf1	3.95428e-83	0.339133	0.639	0.474	1.29001e-78	4	1.348
Tnfaip6	1.11221e-81	0.843625	0.367	0.242	3.62838e-77	4	1.517
Etv1	1.18823e-81	0.375008	0.568	0.423	3.87637e-77	4	1.343
Hsp90ab1	1.71512e-81	0.135148	0.999	0.985	5.59525e-77	4	1.014
Phc2	3.27624e-81	0.353785	0.601	0.451	1.06881e-76	4	1.333
Stard13	2.02231e-80	0.368791	0.386	0.21	6.59737e-76	4	1.838
Tpt1	2.47684e-80	0.107959	0.999	0.989	8.08018e-76	4	1.01
Cebpd	2.63749e-79	0.220237	0.966	0.834	8.60429e-75	4	1.158
Kif21a	5.59871e-79	0.338023	0.571	0.392	1.82647e-74	4	1.457
LOC103689931	6.39841e-79	0.326597	0.721	0.576	2.08735e-74	4	1.252
Snrpd1	3.86553e-78	0.296475	0.73	0.597	1.26105e-73	4	1.223
Tnfrsf1a	4.84834e-78	0.327136	0.484	0.337	1.58167e-73	4	1.436
Ldha	1.4962e-76	0.353491	0.898	0.796	4.88104e-72	4	1.128
Dag1	1.77403e-76	0.348325	0.787	0.643	5.78741e-72	4	1.224
LOC100359583	2.16073e-76	0.131769	0.998	0.966	7.04894e-72	4	1.033
Csrp1	2.3393e-76	0.245738	0.893	0.769	7.63148e-72	4	1.161
Ran	4.16552e-76	0.302598	0.854	0.737	1.35892e-71	4	1.159
Cd48	6.75233e-76	0.335784	0.879	0.764	2.20281e-71	4	1.151
Vcl	3.29747e-75	0.338805	0.688	0.527	1.07574e-70	4	1.306
Pdlim4	4.52975e-75	0.286366	0.746	0.544	1.47774e-70	4	1.371
Twf1	9.24244e-75	0.320344	0.489	0.375	3.01516e-70	4	1.304
Thoc6	1.15018e-74	0.320704	0.373	0.238	3.75224e-70	4	1.567
Gng2	1.88055e-74	0.377221	0.382	0.192	6.13492e-70	4	1.99
Npdc1	2.8964e-74	0.257898	0.567	0.441	9.44892e-70	4	1.286
Hivep2	4.69116e-74	0.344773	0.397	0.255	1.5304e-69	4	1.557
Metrnl	6.41407e-74	0.277523	0.251	0.096	2.09246e-69	4	2.615
Tmed10	1.4289e-73	0.279263	0.795	0.677	4.66151e-69	4	1.174
Nifk	1.89516e-73	0.290095	0.451	0.304	6.18258e-69	4	1.484
Ptprj	2.30696e-73	0.318912	0.404	0.256	7.52601e-69	4	1.578
Cfl1	2.89358e-73	0.235244	0.97	0.903	9.43972e-69	4	1.074
Runx1	4.4819e-73	0.319406	0.523	0.363	1.46213e-68	4	1.441
Col12a1	5.11491e-73	0.340834	0.384	0.214	1.66864e-68	4	1.794
Akirin2	3.04031e-72	0.332558	0.509	0.383	9.9184e-68	4	1.329
Pebp1	8.7752e-72	0.147742	0.966	0.884	2.86273e-67	4	1.093
Pfdn1	1.82329e-71	0.277865	0.754	0.668	5.94813e-67	4	1.129
Rell1	2.7363e-71	0.3793	0.66	0.54	8.92663e-67	4	1.222
Fgl2	3.50573e-71	0.584442	0.583	0.433	1.14367e-66	4	1.346
Gda	4.39404e-71	0.246024	0.345	0.166	1.43347e-66	4	2.078
Csnk1a1	1.88764e-70	0.27419	0.903	0.777	6.15806e-66	4	1.162
Pelo	3.99244e-70	0.371956	0.653	0.475	1.30245e-65	4	1.375
Tmem11	8.70673e-70	0.280995	0.483	0.345	2.84039e-65	4	1.4
7SK.235	9.08955e-70	0.328221	0.617	0.472	2.96528e-65	4	1.307
Myc	9.26131e-69	0.251319	0.774	0.577	3.02132e-64	4	1.341
Rps9	2.21472e-68	0.211679	0.985	0.933	7.22508e-64	4	1.056
Cct4	4.25693e-67	0.275242	0.774	0.664	1.38874e-62	4	1.166
Sys1	6.39581e-67	0.258061	0.432	0.337	2.0865e-62	4	1.282
LOC108348287	1.24219e-66	0.264908	0.864	0.765	4.05239e-62	4	1.129
Eif1b	4.24323e-66	0.311534	0.818	0.723	1.38427e-61	4	1.131
Rps2	8.24435e-66	0.207926	0.999	0.965	2.68955e-61	4	1.035
Ptges3l1	2.5213e-65	0.285655	0.545	0.429	8.22524e-61	4	1.27
Mob4	4.28256e-65	0.266719	0.61	0.485	1.3971e-60	4	1.258
Ppp1r14b	7.15406e-65	0.275851	0.645	0.545	2.33387e-60	4	1.183
Ppp2cb	3.56038e-64	0.284125	0.706	0.59	1.1615e-59	4	1.197
G3bp1	4.15112e-64	0.281484	0.661	0.546	1.35422e-59	4	1.211
Adgrg6	5.97351e-63	0.277898	0.45	0.316	1.94874e-58	4	1.424
Sox2	1.11234e-62	0.190424	0.746	0.547	3.62879e-58	4	1.364
Eif3b	1.2055e-62	0.262325	0.467	0.35	3.9327e-58	4	1.334
Capza2	2.28971e-62	0.259671	0.753	0.647	7.46972e-58	4	1.164
Rrp15	2.40466e-62	0.253297	0.287	0.179	7.84472e-58	4	1.603
Abca1	5.651e-62	0.321128	0.508	0.406	1.84353e-57	4	1.251
Cdv3	6.07343e-62	0.300952	0.665	0.532	1.98133e-57	4	1.25
Kif1b	8.4035e-62	0.255996	0.719	0.587	2.74147e-57	4	1.225
St3gal4	1.6495e-61	0.294661	0.591	0.464	5.38115e-57	4	1.274
Brix1	2.34704e-61	0.261263	0.468	0.36	7.65676e-57	4	1.3
Gtpbp4	4.66486e-61	0.253485	0.313	0.194	1.52182e-56	4	1.613
Tmem123	5.05072e-61	0.271852	0.385	0.279	1.6477e-56	4	1.38
Arhgef28	1.21685e-60	0.254774	0.27	0.137	3.96972e-56	4	1.971
Cltb	1.31321e-60	0.272886	0.75	0.627	4.28408e-56	4	1.196
Ggct	4.50505e-60	0.325947	0.441	0.352	1.46968e-55	4	1.253
Alcam	6.24331e-60	0.242447	0.533	0.386	2.03675e-55	4	1.381
Timp2	6.39383e-60	0.196841	0.765	0.645	2.08586e-55	4	1.186
Timm10	8.20436e-60	0.253648	0.33	0.214	2.67651e-55	4	1.542
RGD1565989	1.12608e-59	0.326094	0.449	0.318	3.6736e-55	4	1.412
Limd1	2.36858e-58	0.228116	0.298	0.19	7.72702e-54	4	1.568
Rsl24d1	2.5654e-58	0.237723	0.363	0.267	8.3691e-54	4	1.36
Ddx21	4.28833e-58	0.272687	0.335	0.218	1.39898e-53	4	1.537
Kif19	5.90619e-58	0.182237	0.335	0.198	1.92678e-53	4	1.692
Rnf19a	6.68989e-58	0.279565	0.481	0.347	2.18244e-53	4	1.386
Gpm6b	2.08741e-57	0.198892	0.769	0.577	6.80975e-53	4	1.333
Rgcc	2.56121e-57	0.279328	0.898	0.739	8.35542e-53	4	1.215
Dido1	5.67141e-57	0.273233	0.376	0.262	1.85019e-52	4	1.435
Crem	6.6132e-57	0.344072	0.596	0.482	2.15742e-52	4	1.237
Akap13	1.2161e-56	0.261244	0.565	0.442	3.96728e-52	4	1.278
Hsd17b11	1.50136e-56	0.235519	0.489	0.393	4.89788e-52	4	1.244
Eif4h	1.6564e-56	0.207387	0.734	0.645	5.40367e-52	4	1.138
Npm1	1.81674e-56	0.193536	0.943	0.866	5.92674e-52	4	1.089
Sub1	2.26222e-56	0.243665	0.855	0.734	7.38004e-52	4	1.165
Med21	2.27927e-56	0.304778	0.43	0.357	7.43566e-52	4	1.204
Ube2d3	3.37509e-56	0.25496	0.849	0.721	1.10105e-51	4	1.178
Usp10	4.32126e-56	0.246885	0.3	0.191	1.40972e-51	4	1.571
Lgals3	4.90155e-56	0.291977	0.689	0.511	1.59903e-51	4	1.348
Strap	9.27946e-56	0.263415	0.685	0.578	3.02724e-51	4	1.185
Rhoc	9.28126e-56	0.288815	0.795	0.685	3.02783e-51	4	1.161
Elavl1	1.04053e-55	0.255882	0.585	0.497	3.39452e-51	4	1.177
Secisbp2l	1.04811e-55	0.164613	0.658	0.528	3.41926e-51	4	1.246
Ube2e3	1.26946e-55	0.261626	0.665	0.558	4.14137e-51	4	1.192
Cul3	1.53517e-55	0.230937	0.631	0.538	5.00819e-51	4	1.173
Ppp3ca	4.54656e-55	0.237682	0.456	0.337	1.48323e-50	4	1.353
Sorbs1	5.24773e-55	0.223536	0.325	0.192	1.71197e-50	4	1.693
Dnaja1	7.08914e-55	0.125168	0.992	0.923	2.31269e-50	4	1.075
Eef1d	1.48947e-54	0.228224	0.782	0.697	4.85909e-50	4	1.122
Ankrd28	1.7746e-54	0.250444	0.306	0.198	5.78927e-50	4	1.545
Crebbp	1.90504e-54	0.277903	0.558	0.435	6.21481e-50	4	1.283
Rdx	2.10344e-54	0.241766	0.457	0.36	6.86206e-50	4	1.269
Syncrip	2.58807e-54	0.259858	0.483	0.376	8.44307e-50	4	1.285
Baz2b	5.79836e-54	0.283625	0.47	0.351	1.8916e-49	4	1.339
Naa15	8.76209e-54	0.261945	0.43	0.322	2.85846e-49	4	1.335
Mapk1ip1l	1.01206e-53	0.239053	0.299	0.193	3.30163e-49	4	1.549
Arl4a	1.51361e-53	0.306393	0.814	0.684	4.93786e-49	4	1.19
Rassf8	2.14477e-53	0.249412	0.31	0.208	6.9969e-49	4	1.49
Morf4l2	2.61345e-53	0.251472	0.772	0.67	8.52587e-49	4	1.152
Mcam	5.35059e-53	0.13762	0.49	0.375	1.74552e-48	4	1.307
Depdc7	1.90318e-52	0.281819	0.359	0.234	6.20875e-48	4	1.534
Sorcs2	2.11163e-52	0.242228	0.439	0.331	6.88876e-48	4	1.326
Tars	3.18351e-52	0.261851	0.426	0.309	1.03856e-47	4	1.379
Abca8a	3.56878e-52	0.175668	0.738	0.576	1.16424e-47	4	1.281
Vapa	9.31855e-52	0.241391	0.818	0.697	3.03999e-47	4	1.174
Utp3	1.08475e-51	0.237037	0.605	0.487	3.53878e-47	4	1.242
Id4	1.86494e-51	0.247056	0.818	0.661	6.08399e-47	4	1.238
Slc41a1	1.8769e-51	0.250238	0.415	0.322	6.12301e-47	4	1.289
AABR07027575.1	1.93598e-51	0.284377	0.258	0.13	6.31574e-47	4	1.985
Stim2	2.12914e-51	0.239711	0.365	0.276	6.94589e-47	4	1.322
Tcea1	2.22655e-51	0.237986	0.537	0.446	7.26366e-47	4	1.204
Dusp10	2.97865e-51	0.26509	0.29	0.182	9.71725e-47	4	1.593
Igsf11	7.31356e-51	0.25624	0.487	0.361	2.3859e-46	4	1.349
Jund	7.94077e-51	0.247712	0.973	0.914	2.59052e-46	4	1.065
Col16a1	9.23962e-51	0.24221	0.499	0.379	3.01424e-46	4	1.317
Trib1	1.35421e-50	0.30779	0.505	0.384	4.41783e-46	4	1.315
Timm23	1.50736e-50	0.196776	0.617	0.54	4.91747e-46	4	1.143
Plec	1.80823e-50	0.243851	0.643	0.532	5.89899e-46	4	1.209
Abce1	1.82721e-50	0.213274	0.337	0.224	5.9609e-46	4	1.504
Add3	1.96279e-50	0.230062	0.555	0.44	6.40321e-46	4	1.261
Gpbp1	2.40166e-50	0.233978	0.724	0.626	7.83495e-46	4	1.157
Desi2	3.31152e-50	0.19273	0.391	0.334	1.08032e-45	4	1.171
Mapre1	4.14747e-50	0.23659	0.638	0.527	1.35303e-45	4	1.211
AABR07021871.1	7.81294e-50	0.224803	0.832	0.733	2.54881e-45	4	1.135
Map7d1	9.49201e-50	0.239509	0.528	0.432	3.09658e-45	4	1.222
Cfap20	1.24256e-49	0.234874	0.654	0.561	4.0536e-45	4	1.166
Rpl23	1.3247e-49	0.10285	0.995	0.965	4.32157e-45	4	1.031
Vps37c	1.47811e-49	0.240006	0.314	0.225	4.82202e-45	4	1.396
Calr	1.6744e-49	0.227166	0.945	0.845	5.46239e-45	4	1.118
Nars	2.56826e-49	0.246761	0.578	0.465	8.37843e-45	4	1.243
Ezh2	3.39197e-49	0.330354	0.494	0.389	1.10656e-44	4	1.27
Eef1a1	3.89039e-49	0.216155	0.853	0.77	1.26916e-44	4	1.108
Srrm2	6.27949e-49	0.202031	0.927	0.817	2.04856e-44	4	1.135
Slc35e4	8.80668e-49	0.252248	0.51	0.4	2.873e-44	4	1.275
Cul1	9.23045e-49	0.232378	0.51	0.396	3.01125e-44	4	1.288
Psmc6	1.189e-48	0.219482	0.739	0.628	3.87888e-44	4	1.177
Zc3h15	1.28199e-48	0.23636	0.588	0.49	4.18223e-44	4	1.2
Arpc1b	2.10563e-48	0.117757	0.673	0.524	6.8692e-44	4	1.284
Arl6ip5	2.32389e-48	0.203978	0.578	0.516	7.58121e-44	4	1.12
Serpine1	2.83746e-48	0.410459	0.321	0.2	9.25665e-44	4	1.605
Atf4	3.33238e-48	0.200506	0.984	0.922	1.08712e-43	4	1.067
Plpp1	4.58204e-48	0.236541	0.298	0.17	1.4948e-43	4	1.753
Ets1	7.34255e-48	0.283452	0.414	0.251	2.39536e-43	4	1.649
Twistnb	8.06632e-48	0.233006	0.418	0.327	2.63147e-43	4	1.278
Pfdn2	1.10516e-47	0.225608	0.726	0.627	3.60535e-43	4	1.158
Lsm3	1.36171e-47	0.22317	0.479	0.398	4.4423e-43	4	1.204
Emc6	1.51029e-47	0.210143	0.535	0.46	4.927e-43	4	1.163
Gsk3b	2.85405e-47	0.227269	0.487	0.413	9.31076e-43	4	1.179
Frmd6	2.88035e-47	0.277428	0.514	0.404	9.39656e-43	4	1.272
Rps5	3.10806e-47	0.153431	0.99	0.944	1.01394e-42	4	1.049
Snrpa1	3.21293e-47	0.212812	0.375	0.288	1.04815e-42	4	1.302
Son	3.57529e-47	0.195304	0.911	0.818	1.16637e-42	4	1.114
Nme2	5.01262e-47	0.185266	0.953	0.881	1.63527e-42	4	1.082
Dynlt1	5.86616e-47	0.201608	0.513	0.461	1.91372e-42	4	1.113
Arpc1a	1.70528e-46	0.115608	0.709	0.626	5.56312e-42	4	1.133
Fxr1	2.08369e-46	0.219861	0.437	0.345	6.79762e-42	4	1.267
Stam	2.17208e-46	0.20834	0.329	0.248	7.08598e-42	4	1.327
Kif5b	2.42675e-46	0.152511	0.773	0.699	7.91678e-42	4	1.106
Hspa2	2.66846e-46	0.12502	0.742	0.623	8.70533e-42	4	1.191
Luc7l3	5.0339e-46	0.221272	0.626	0.528	1.64221e-41	4	1.186
Srsf2	5.06516e-46	0.226769	0.902	0.804	1.65241e-41	4	1.122
Strn3	6.38304e-46	0.244294	0.698	0.577	2.08234e-41	4	1.21
Cep85l	8.25558e-46	0.240194	0.259	0.167	2.69322e-41	4	1.551
Txnrd1	1.42358e-45	0.333259	0.634	0.497	4.64416e-41	4	1.276
Mt-nd3	1.71117e-45	0.126476	0.979	0.897	5.58236e-41	4	1.091
Tax1bp3	2.22783e-45	0.0374883	0.713	0.627	7.26785e-41	4	1.137
Elmsan1	2.91311e-45	0.292812	0.543	0.447	9.50344e-41	4	1.215
Anxa2	3.13967e-45	0.197602	0.701	0.601	1.02425e-40	4	1.166
Eif1a	3.9365e-45	0.257481	0.646	0.532	1.28421e-40	4	1.214
LOC103692716	4.43061e-45	0.0939899	0.929	0.836	1.4454e-40	4	1.111
Eef1e1	4.44557e-45	0.195554	0.314	0.242	1.45028e-40	4	1.298
LOC100364457	5.26152e-45	0.0390495	0.998	0.97	1.71647e-40	4	1.029
Prdx6	6.10822e-45	0.226377	0.653	0.551	1.99268e-40	4	1.185
Cops8	9.271e-45	0.168498	0.365	0.291	3.02448e-40	4	1.254
Zeb2	1.15386e-44	0.223717	0.594	0.475	3.76422e-40	4	1.251
Crebrf	1.5322e-44	0.255924	0.466	0.378	4.9985e-40	4	1.233
Ptpn1	1.65249e-44	0.214359	0.377	0.292	5.3909e-40	4	1.291
Ezr	1.74766e-44	0.275729	0.638	0.48	5.70138e-40	4	1.329
Mlf1	1.77546e-44	0.371276	0.451	0.333	5.79209e-40	4	1.354
Rpl4	2.33182e-44	0.191355	0.908	0.823	7.60709e-40	4	1.103
AABR07004269.3	2.98154e-44	0.224796	0.453	0.374	9.72667e-40	4	1.211
Spata13	3.69145e-44	0.206724	0.409	0.318	1.20426e-39	4	1.286
Rela	3.7183e-44	0.224444	0.428	0.346	1.21302e-39	4	1.237
Cd59	5.5322e-44	0.155851	0.831	0.738	1.80477e-39	4	1.126
Psmd11	9.36957e-44	0.192132	0.401	0.346	3.05664e-39	4	1.159
Eif4g2	1.07674e-43	0.181091	0.944	0.869	3.51266e-39	4	1.086
Rps20	1.41824e-43	0.153165	0.985	0.923	4.62673e-39	4	1.067
Zwint	2.40302e-43	0.0883976	0.481	0.395	7.83936e-39	4	1.218
Tuba1a	2.55819e-43	0.0731908	0.994	0.967	8.34558e-39	4	1.028
Cct5	2.56653e-43	0.191186	0.726	0.638	8.37278e-39	4	1.138
Chd1	3.69703e-43	0.24325	0.463	0.363	1.20608e-38	4	1.275
Yae1	3.92239e-43	0.18876	0.344	0.285	1.2796e-38	4	1.207
Dnaja2	4.22438e-43	0.197076	0.639	0.557	1.37812e-38	4	1.147
Ltbp4	4.7311e-43	0.200665	0.283	0.161	1.54343e-38	4	1.758
Bcl10	5.50537e-43	0.241469	0.588	0.495	1.79602e-38	4	1.188
Marcks	1.27122e-42	0.1547	0.853	0.711	4.1471e-38	4	1.2
Rpl12	1.48579e-42	0.187936	0.943	0.89	4.8471e-38	4	1.06
Arcn1	1.91476e-42	0.227168	0.449	0.373	6.24651e-38	4	1.204
Asxl1	2.5071e-42	0.207866	0.302	0.205	8.17891e-38	4	1.473
Aff4	3.66739e-42	0.220579	0.59	0.505	1.19641e-37	4	1.168
Ripk1	3.83574e-42	0.269665	0.617	0.503	1.25133e-37	4	1.227
Niban1	4.10373e-42	0.233924	0.434	0.343	1.33876e-37	4	1.265
Rnf125	5.22609e-42	0.216419	0.349	0.267	1.70491e-37	4	1.307
Cacybp	7.61054e-42	0.213911	0.663	0.574	2.48279e-37	4	1.155
Ppp2r3a	7.969e-42	0.242324	0.39	0.295	2.59973e-37	4	1.322
Ak6	8.92222e-42	0.205844	0.452	0.365	2.9107e-37	4	1.238
Epc2	1.17811e-41	0.223932	0.356	0.267	3.84335e-37	4	1.333
Hspa9	1.23358e-41	0.218982	0.417	0.326	4.02432e-37	4	1.279
Eif2s1	1.42423e-41	0.185582	0.454	0.369	4.64626e-37	4	1.23
Frmd8	1.69126e-41	0.210776	0.391	0.311	5.51738e-37	4	1.257
Map3k4	1.86482e-41	0.238814	0.3	0.209	6.08359e-37	4	1.435
Kcmf1	2.51018e-41	0.203221	0.53	0.455	8.18897e-37	4	1.165
Rpl19	2.5797e-41	0.0813978	0.999	0.976	8.41576e-37	4	1.024
Fbl	2.67491e-41	0.187636	0.258	0.168	8.72637e-37	4	1.536
Sf3b5	3.17179e-41	0.218107	0.675	0.605	1.03473e-36	4	1.116
Rpl24	3.28498e-41	0.119897	0.991	0.942	1.07166e-36	4	1.052
Kras	3.72092e-41	0.214034	0.539	0.457	1.21387e-36	4	1.179
Tle3	3.77021e-41	0.227579	0.51	0.414	1.22996e-36	4	1.232
Klf13	4.40529e-41	0.220142	0.623	0.541	1.43714e-36	4	1.152
Mthfd2	5.47022e-41	0.19468	0.29	0.222	1.78455e-36	4	1.306
Tspo	5.57015e-41	0.137613	0.541	0.437	1.81715e-36	4	1.238
Rnps1	6.7516e-41	0.206751	0.583	0.499	2.20257e-36	4	1.168
Gon7	7.12656e-41	0.208979	0.49	0.424	2.3249e-36	4	1.156
Rps14	8.19521e-41	0.00656132	0.996	0.963	2.67352e-36	4	1.034
Alkbh1	9.07556e-41	0.189768	0.329	0.248	2.96072e-36	4	1.327
Hnrnpdl	9.16192e-41	0.245377	0.46	0.361	2.98889e-36	4	1.274
Capn5	9.62528e-41	0.157201	0.272	0.178	3.14006e-36	4	1.528
Sdcbp	1.03768e-40	0.141674	0.746	0.648	3.38523e-36	4	1.151
Dkc1	1.14788e-40	0.208078	0.531	0.444	3.74472e-36	4	1.196
Eif3m	1.57848e-40	0.189348	0.726	0.647	5.14949e-36	4	1.122
Cebpz	2.35081e-40	0.204157	0.559	0.47	7.66905e-36	4	1.189
Stip1	3.34632e-40	0.216204	0.398	0.302	1.09167e-35	4	1.318
Ube2k	3.52597e-40	0.191307	0.529	0.469	1.15028e-35	4	1.128
Nol11	3.79647e-40	0.197016	0.309	0.221	1.23852e-35	4	1.398
Egfl8	3.89632e-40	0.08059	0.702	0.554	1.2711e-35	4	1.267
Reln	4.15566e-40	0.203603	0.327	0.234	1.3557e-35	4	1.397
Anxa4	5.65015e-40	0.201191	0.521	0.444	1.84325e-35	4	1.173
Lgr4	5.72224e-40	0.2129	0.273	0.18	1.86677e-35	4	1.517
Ipo7	5.97219e-40	0.203317	0.361	0.279	1.94831e-35	4	1.294
Nav2	7.25099e-40	0.168633	0.29	0.244	2.36549e-35	4	1.189
Mrps34	7.93664e-40	0.180197	0.358	0.301	2.58917e-35	4	1.189
Eprs	8.12928e-40	0.197833	0.534	0.462	2.65202e-35	4	1.156
Adss	9.28762e-40	0.261408	0.633	0.533	3.0299e-35	4	1.188
Rps3a	9.47742e-40	0.0930426	0.995	0.966	3.09182e-35	4	1.03
Map4k4	1.13314e-39	0.21213	0.666	0.575	3.69665e-35	4	1.158
Sf1	1.34568e-39	0.210274	0.523	0.43	4.39e-35	4	1.216
Apc	1.77143e-39	0.228599	0.309	0.213	5.77895e-35	4	1.451
Impdh2	2.16451e-39	0.187205	0.535	0.458	7.06127e-35	4	1.168
Psma3	2.71676e-39	0.185678	0.695	0.619	8.8629e-35	4	1.123
Aatk	2.8105e-39	0.105191	0.421	0.337	9.16869e-35	4	1.249
Tmem47	2.99971e-39	0.276691	0.624	0.531	9.78596e-35	4	1.175
LOC100909750	3.44619e-39	0.2046	0.255	0.173	1.12425e-34	4	1.474
Erbb3	4.47833e-39	0.154398	0.441	0.335	1.46096e-34	4	1.316
Bin1	4.70151e-39	0.198215	0.328	0.239	1.53377e-34	4	1.372
Cox7a2l2	8.63894e-39	0.196554	0.901	0.812	2.81828e-34	4	1.11
Hspa13	8.96474e-39	0.207539	0.577	0.509	2.92457e-34	4	1.134
Epdr1	1.28428e-38	0.171349	0.402	0.305	4.18971e-34	4	1.318
RGD1311703	1.28904e-38	0.177382	0.694	0.623	4.20523e-34	4	1.114
Rpl18	1.62856e-38	0.155639	0.979	0.93	5.31284e-34	4	1.053
Rarres2	2.11132e-38	0.00609142	0.804	0.689	6.88776e-34	4	1.167
Nmt1	2.41259e-38	0.164839	0.402	0.314	7.8706e-34	4	1.28
Usp37	2.51315e-38	0.217405	0.352	0.286	8.19864e-34	4	1.231
Sfpq	3.89876e-38	0.209725	0.685	0.588	1.27189e-33	4	1.165
LOC100910882	5.02849e-38	0.16432	0.507	0.436	1.64044e-33	4	1.163
Rpl23a	6.93505e-38	0.142393	0.94	0.869	2.26242e-33	4	1.082
Ube2n	7.68109e-38	0.187561	0.496	0.424	2.5058e-33	4	1.17
Rbm3	9.52342e-38	0.235565	0.866	0.779	3.10682e-33	4	1.112
Nfia	9.88093e-38	0.170515	0.454	0.385	3.22346e-33	4	1.179
C1qbp	1.00075e-37	0.178853	0.405	0.351	3.26475e-33	4	1.154
Pcdh9	1.40565e-37	0.251345	0.408	0.31	4.58566e-33	4	1.316
Sipa1l2	1.7852e-37	0.183174	0.266	0.206	5.82387e-33	4	1.291
Krit1	2.0801e-37	0.173055	0.312	0.269	6.7859e-33	4	1.16
Eif4e2	2.28031e-37	0.182543	0.281	0.218	7.43905e-33	4	1.289
Mrps6	3.12323e-37	0.200046	0.604	0.524	1.01889e-32	4	1.153
Nsfl1c	3.66595e-37	0.147408	0.465	0.42	1.19594e-32	4	1.107
Ranbp2	6.38287e-37	0.156619	0.531	0.458	2.08228e-32	4	1.159
Puf60	7.01051e-37	0.157993	0.642	0.582	2.28704e-32	4	1.103
Ppp2r2a	7.56323e-37	0.174966	0.448	0.387	2.46735e-32	4	1.158
Lsm12	8.66705e-37	0.205318	0.535	0.46	2.82745e-32	4	1.163
Zmynd11	9.12395e-37	0.181047	0.501	0.44	2.9765e-32	4	1.139
Trim35	1.19882e-36	0.205884	0.323	0.229	3.9109e-32	4	1.41
LOC102553386	1.31406e-36	0.161037	0.45	0.401	4.28685e-32	4	1.122
Rpl7	1.42165e-36	0.0985774	0.995	0.954	4.63783e-32	4	1.043
Nap1l1	3.23589e-36	0.179079	0.67	0.606	1.05564e-31	4	1.106
Rapgef6	3.58574e-36	0.223846	0.391	0.309	1.16978e-31	4	1.265
Polr1d	4.22759e-36	0.159441	0.57	0.508	1.37917e-31	4	1.122
Rybp	5.03474e-36	0.208497	0.464	0.383	1.64248e-31	4	1.211
Adgrg1	5.63227e-36	0.178719	0.705	0.549	1.83742e-31	4	1.284
Tnip1	6.73368e-36	0.199768	0.252	0.166	2.19673e-31	4	1.518
Bzw1	7.16866e-36	0.178464	0.425	0.362	2.33863e-31	4	1.174
Usp6nl	7.77525e-36	0.193173	0.345	0.265	2.53652e-31	4	1.302
Tax1bp1	7.88142e-36	0.166876	0.801	0.717	2.57116e-31	4	1.117
Daam1	8.31542e-36	0.213649	0.345	0.267	2.71274e-31	4	1.292
Rheb	9.17746e-36	0.220171	0.823	0.732	2.99396e-31	4	1.124
Snrpb	9.36096e-36	0.163637	0.478	0.419	3.05383e-31	4	1.141
Cct2	1.13629e-35	0.158289	0.677	0.609	3.7069e-31	4	1.112
Btbd10	1.16159e-35	0.137125	0.359	0.305	3.78945e-31	4	1.177
S100a11	1.24574e-35	0.225576	0.425	0.309	4.06397e-31	4	1.375
Hnrnpa1	1.31683e-35	0.201256	0.849	0.767	4.2959e-31	4	1.107
Zfp638	1.39288e-35	0.191328	0.379	0.302	4.54398e-31	4	1.255
Rpl13a	1.4198e-35	0.179792	0.731	0.673	4.63182e-31	4	1.086
Dhx15	1.44347e-35	0.1715	0.382	0.318	4.70905e-31	4	1.201
Fyn	1.89247e-35	0.209109	0.545	0.468	6.1738e-31	4	1.165
LOC102549726	1.93094e-35	0.201533	0.673	0.58	6.29931e-31	4	1.16
Chd7	2.00863e-35	0.183475	0.256	0.198	6.55274e-31	4	1.293
Sars	2.50659e-35	0.152798	0.446	0.384	8.17726e-31	4	1.161
Ptbp1	2.7958e-35	0.184671	0.598	0.509	9.12073e-31	4	1.175
Ccnd3	3.0843e-35	0.188336	0.294	0.211	1.00619e-30	4	1.393
Tcerg1	3.09925e-35	0.196941	0.358	0.272	1.01107e-30	4	1.316
Rxrg	3.55692e-35	0.188842	0.355	0.28	1.16037e-30	4	1.268
Snrpc	3.88023e-35	0.132656	0.494	0.436	1.26585e-30	4	1.133
Ext1	4.16287e-35	0.198764	0.3	0.232	1.35805e-30	4	1.293
Calm2	5.29424e-35	0.175244	0.555	0.486	1.72714e-30	4	1.142
Samd4a	5.47948e-35	0.199282	0.281	0.193	1.78757e-30	4	1.456
LOC100361854	6.11854e-35	0.168635	0.955	0.904	1.99605e-30	4	1.056
Mdfic	7.15399e-35	0.224118	0.497	0.438	2.33385e-30	4	1.135
Rps15a	7.20496e-35	0.0973595	0.99	0.946	2.35047e-30	4	1.047
Cadm4	7.70016e-35	0.188384	0.266	0.18	2.51202e-30	4	1.478
AABR07044388.1	7.80532e-35	0.179775	0.383	0.323	2.54633e-30	4	1.186
Metap2	8.51349e-35	0.135928	0.366	0.333	2.77736e-30	4	1.099
Cfl2	8.95608e-35	0.128495	0.385	0.347	2.92174e-30	4	1.11
Timm9	9.53725e-35	0.165338	0.265	0.198	3.11134e-30	4	1.338
Map4	1.0646e-34	0.120143	0.582	0.522	3.47305e-30	4	1.115
Slain1	1.39867e-34	0.175689	0.256	0.175	4.56289e-30	4	1.463
Slc3a2	1.88653e-34	0.0774119	0.907	0.799	6.15443e-30	4	1.135
Nono	1.95138e-34	0.123663	0.526	0.492	6.366e-30	4	1.069
Naa50	2.22259e-34	0.181075	0.446	0.361	7.25074e-30	4	1.235
Ccser2	2.32731e-34	0.0570416	0.318	0.252	7.59237e-30	4	1.262
Dnttip2	2.44693e-34	0.160632	0.424	0.365	7.98262e-30	4	1.162
Snrpe	3.69648e-34	0.15685	0.671	0.618	1.2059e-29	4	1.086
Camk2d	4.11311e-34	0.161669	0.29	0.226	1.34182e-29	4	1.283
Metrn	4.59503e-34	0.187042	0.477	0.387	1.49904e-29	4	1.233
Map2	5.26703e-34	0.152122	0.266	0.178	1.71826e-29	4	1.494
Nolc1	5.765e-34	0.191108	0.384	0.324	1.88072e-29	4	1.185
Cry2	6.46593e-34	0.19756	0.452	0.374	2.10938e-29	4	1.209
Ptpn12	6.52999e-34	0.203129	0.416	0.361	2.13028e-29	4	1.152
Gm25541	6.57329e-34	0.155152	0.388	0.309	2.1444e-29	4	1.256
Tppp3	7.34658e-34	0.127754	0.397	0.3	2.39667e-29	4	1.323
Smc3	7.60118e-34	0.178648	0.466	0.417	2.47973e-29	4	1.118
Ppp4r2	7.70405e-34	0.203885	0.472	0.394	2.51329e-29	4	1.198
Yars	8.86507e-34	0.152402	0.309	0.255	2.89205e-29	4	1.212
Ddx17	9.13391e-34	0.171416	0.513	0.44	2.97976e-29	4	1.166
Rps19bp1	1.17563e-33	0.156649	0.363	0.314	3.83525e-29	4	1.156
Kpna1	1.21386e-33	0.196989	0.381	0.315	3.95997e-29	4	1.21
Birc2	1.23496e-33	0.218268	0.592	0.483	4.0288e-29	4	1.226
Ccdc112	1.36903e-33	0.19329	0.343	0.283	4.46618e-29	4	1.212
Hs2st1	1.51755e-33	0.16594	0.3	0.239	4.95069e-29	4	1.255
Coq10b	2.6543e-33	0.203534	0.339	0.283	8.65911e-29	4	1.198
Lsm2	2.68639e-33	0.164673	0.254	0.188	8.76382e-29	4	1.351
Tns3	2.93509e-33	0.164564	0.581	0.488	9.57514e-29	4	1.191
LOC103695118	4.73508e-33	0.160888	0.629	0.567	1.54472e-28	4	1.109
Cuedc2	5.20774e-33	0.0523893	0.286	0.237	1.69892e-28	4	1.207
Luc7l	5.53867e-33	0.152644	0.37	0.289	1.80688e-28	4	1.28
Upf3a	5.60223e-33	0.176901	0.462	0.409	1.82762e-28	4	1.13
Rps6ka3	5.77532e-33	0.183497	0.293	0.216	1.88408e-28	4	1.356
Ntmt1	6.84103e-33	0.14631	0.297	0.233	2.23175e-28	4	1.275
Eif3g	7.55831e-33	0.107763	0.546	0.502	2.46575e-28	4	1.088
Ankib1	7.64316e-33	0.20165	0.319	0.268	2.49343e-28	4	1.19
Hdac2	9.33401e-33	0.162323	0.386	0.33	3.04503e-28	4	1.17
Rpl14	1.20127e-32	0.134715	0.986	0.943	3.91889e-28	4	1.046
Pcdh17	1.2546e-32	0.207008	0.323	0.239	4.09289e-28	4	1.351
Arfgap2	1.2615e-32	0.155375	0.272	0.222	4.1154e-28	4	1.225
Golph3	1.54063e-32	0.15263	0.509	0.471	5.02599e-28	4	1.081
Rpl34	1.55553e-32	0.121024	0.977	0.925	5.0746e-28	4	1.056
Eci1	1.74648e-32	0.125969	0.595	0.548	5.69755e-28	4	1.086
Micos10	2.19886e-32	0.151914	0.752	0.683	7.17336e-28	4	1.101
Hspa12a	2.52362e-32	0.0688826	0.277	0.218	8.23282e-28	4	1.271
Cisd2	2.52503e-32	0.158286	0.433	0.38	8.2374e-28	4	1.139
Myl12a	2.68985e-32	0.126881	0.895	0.825	8.77508e-28	4	1.085
Brd1	3.04053e-32	0.181768	0.527	0.467	9.91912e-28	4	1.128
Rpl17	3.33101e-32	0.0557194	0.977	0.925	1.08667e-27	4	1.056
Esf1	3.54978e-32	0.129571	0.383	0.347	1.15805e-27	4	1.104
Hdgf	3.87323e-32	0.151658	0.441	0.395	1.26356e-27	4	1.116
Plekha5	4.50659e-32	0.171308	0.31	0.229	1.47018e-27	4	1.354
Rbm8a	5.32763e-32	0.164225	0.855	0.773	1.73803e-27	4	1.106
Srsf1	5.77231e-32	0.15639	0.503	0.43	1.8831e-27	4	1.17
Rbm22	5.91795e-32	0.172136	0.261	0.188	1.93061e-27	4	1.388
Ssr1	6.60772e-32	0.131017	0.404	0.366	2.15564e-27	4	1.104
Kat6a	7.29844e-32	0.184784	0.406	0.322	2.38097e-27	4	1.261
Rnf10	8.41883e-32	0.177401	0.51	0.464	2.74647e-27	4	1.099
Cdk2ap1	9.27065e-32	0.138786	0.505	0.464	3.02436e-27	4	1.088
Pfdn6	9.59116e-32	0.0196118	0.442	0.457	3.12892e-27	4	0.967
Dync1h1	1.31451e-31	0.00543099	0.421	0.405	4.28832e-27	4	1.04
Kdm6b	1.50975e-31	0.162684	0.363	0.317	4.92526e-27	4	1.145
P4ha1	1.53949e-31	0.164125	0.435	0.399	5.02226e-27	4	1.09
AABR07065406.1	1.73025e-31	0.145965	0.459	0.405	5.64461e-27	4	1.133
Gamt	1.80086e-31	0.172839	0.519	0.435	5.87493e-27	4	1.193
Rpl6	2.10659e-31	0.158548	0.914	0.845	6.87233e-27	4	1.082
Rbm25l1	2.38202e-31	0.187255	0.579	0.492	7.77085e-27	4	1.177
Hnrnpd	2.39502e-31	0.16061	0.691	0.621	7.81326e-27	4	1.113
LOC684797	2.44946e-31	0.226387	0.802	0.676	7.99086e-27	4	1.186
Psmd7	2.75662e-31	0.130832	0.59	0.561	8.99291e-27	4	1.052
Mrps7	3.34896e-31	0.134789	0.495	0.454	1.09253e-26	4	1.09
2023-03-07	3.64624e-31	0.157479	0.273	0.208	1.18951e-26	4	1.313
Mt-nd5	4.00513e-31	0.0559223	0.967	0.895	1.30659e-26	4	1.08
Mettl9	4.38905e-31	0.152482	0.558	0.51	1.43184e-26	4	1.094
Mrpl54	4.85323e-31	0.0988733	0.486	0.457	1.58327e-26	4	1.063
Stk40	5.43867e-31	0.173554	0.369	0.297	1.77426e-26	4	1.242
Wdfy1	5.4763e-31	0.128955	0.353	0.317	1.78653e-26	4	1.114
Rbm27	6.69208e-31	0.175579	0.486	0.432	2.18316e-26	4	1.125
Dmd	9.04398e-31	0.184193	0.574	0.476	2.95042e-26	4	1.206
Ufm1	9.07439e-31	0.137124	0.562	0.518	2.96034e-26	4	1.085
Poldip3	9.24895e-31	0.14524	0.262	0.201	3.01728e-26	4	1.303
Smarce1	1.00173e-30	0.13546	0.474	0.444	3.26793e-26	4	1.068
Pnn	1.02287e-30	0.173579	0.6	0.534	3.33691e-26	4	1.124
Cyth2	1.13089e-30	0.11422	0.469	0.447	3.68929e-26	4	1.049
Rpl11	1.20767e-30	0.0799915	0.993	0.953	3.93977e-26	4	1.042
Rbmxl1	1.22386e-30	0.114043	0.273	0.256	3.99261e-26	4	1.066
Ankrd13c	1.31772e-30	0.175082	0.384	0.324	4.29881e-26	4	1.185
AABR07039328.2	1.36978e-30	0.128128	0.323	0.299	4.46865e-26	4	1.08
Rpl13	1.38809e-30	0.105789	0.985	0.938	4.52837e-26	4	1.05
Myo6	1.44835e-30	0.154471	0.376	0.316	4.72494e-26	4	1.19
Ubxn4	1.61487e-30	0.164843	0.579	0.519	5.26819e-26	4	1.116
Tcp11l2	1.69394e-30	0.161892	0.262	0.202	5.52615e-26	4	1.297
Riok3	1.7848e-30	0.177538	0.478	0.418	5.82256e-26	4	1.144
Srpk1	2.05181e-30	0.145516	0.35	0.28	6.69363e-26	4	1.25
Polr2m	2.05832e-30	0.146613	0.491	0.442	6.71487e-26	4	1.111
Mbd3	2.28629e-30	0.0857438	0.463	0.446	7.45856e-26	4	1.038
Srsf5	2.54045e-30	0.192416	0.673	0.611	8.28771e-26	4	1.101
Dennd2a	3.03463e-30	0.160272	0.274	0.207	9.89986e-26	4	1.324
Sbds	3.05048e-30	0.17254	0.583	0.518	9.95159e-26	4	1.125
Dnajc7	3.36389e-30	0.148881	0.529	0.48	1.0974e-25	4	1.102
Pdap1	3.92822e-30	0.0903546	0.505	0.484	1.2815e-25	4	1.043
Nudc	3.97412e-30	0.0354271	0.646	0.634	1.29648e-25	4	1.019
Nop16	4.49059e-30	0.110814	0.386	0.359	1.46497e-25	4	1.075
Eef1b2	5.30102e-30	0.183703	0.901	0.84	1.72935e-25	4	1.073
Ddah2	6.07301e-30	0.182565	0.745	0.64	1.9812e-25	4	1.164
Glrx3	6.54356e-30	0.0588701	0.409	0.399	2.13471e-25	4	1.025
Atp6v1b2	6.75075e-30	0.118668	0.402	0.351	2.2023e-25	4	1.145
LOC100362149	7.31653e-30	0.0850942	0.634	0.581	2.38687e-25	4	1.091
Pdcl3	7.82298e-30	0.100716	0.331	0.292	2.55209e-25	4	1.134
Taf4b	7.95252e-30	0.216712	0.389	0.336	2.59435e-25	4	1.158
Psmd12	8.80685e-30	0.127377	0.537	0.504	2.87306e-25	4	1.065
Klf4	9.24048e-30	0.18251	0.935	0.844	3.01452e-25	4	1.108
Manf	9.41263e-30	0.192995	0.62	0.563	3.07068e-25	4	1.101
Psme4	1.08722e-29	0.140139	0.372	0.323	3.54683e-25	4	1.152
Carhsp1	1.09379e-29	0.165162	0.464	0.42	3.56826e-25	4	1.105
Atxn7l3b	1.10374e-29	0.137517	0.621	0.581	3.60072e-25	4	1.069
Zfp281	1.18415e-29	0.145838	0.32	0.289	3.86304e-25	4	1.107
LOC100363502	1.19089e-29	0.0713104	0.682	0.624	3.88503e-25	4	1.093
Naca	1.24726e-29	0.123348	0.971	0.925	4.06895e-25	4	1.05
Nucks1	1.42301e-29	0.127911	0.615	0.575	4.64229e-25	4	1.07
Ptprz1	1.48745e-29	0.218127	0.458	0.365	4.85251e-25	4	1.255
Hspa4	1.5977e-29	0.169334	0.687	0.612	5.21216e-25	4	1.123
Mark3	1.64495e-29	0.157274	0.375	0.311	5.3663e-25	4	1.206
Tjp1	1.73542e-29	0.101494	0.572	0.49	5.66146e-25	4	1.167
Pum1	1.76473e-29	0.169206	0.466	0.393	5.75708e-25	4	1.186
Msn	1.86279e-29	0.165879	0.699	0.605	6.07699e-25	4	1.155
Chtop	1.94455e-29	0.159176	0.461	0.411	6.3437e-25	4	1.122
Gmps	2.56905e-29	0.152247	0.307	0.256	8.381e-25	4	1.199
Wdr1	2.81742e-29	0.118438	0.486	0.456	9.19128e-25	4	1.066
Hspa8	3.0922e-29	0.00983331	0.992	0.956	1.00877e-24	4	1.038
Sap18	3.16352e-29	0.195427	0.808	0.737	1.03203e-24	4	1.096
Psmb7	3.22442e-29	0.100852	0.489	0.458	1.0519e-24	4	1.068
Lbh	3.30563e-29	0.19729	0.353	0.264	1.0784e-24	4	1.337
Mvb12b	4.84432e-29	0.116393	0.293	0.247	1.58036e-24	4	1.186
Ywhae	4.97954e-29	0.141594	0.857	0.765	1.62447e-24	4	1.12
Gtf2b	5.73077e-29	0.174964	0.351	0.297	1.86955e-24	4	1.182
Eif3el1	5.89172e-29	0.133844	0.379	0.326	1.92205e-24	4	1.163
Pfdn4	6.31306e-29	0.0993059	0.383	0.341	2.05951e-24	4	1.123
Gsta6	6.86501e-29	0.112808	0.342	0.328	2.23957e-24	4	1.043
Wwtr1	7.31362e-29	0.157048	0.255	0.197	2.38592e-24	4	1.294
Klf6	8.26223e-29	0.203282	0.525	0.478	2.69539e-24	4	1.098
Eif4a3	8.96876e-29	0.143618	0.545	0.486	2.92588e-24	4	1.121
Sptan1	8.97119e-29	0.06501	0.551	0.522	2.92667e-24	4	1.056
Far1	9.05333e-29	0.153588	0.427	0.364	2.95347e-24	4	1.173
Aimp1	9.86567e-29	0.142874	0.441	0.393	3.21848e-24	4	1.122
Rpl18a	1.04593e-28	0.121619	0.986	0.938	3.41215e-24	4	1.051
Ndel1	1.07534e-28	0.146714	0.415	0.347	3.50808e-24	4	1.196
N4bp2l2	1.44866e-28	0.186975	0.636	0.564	4.72597e-24	4	1.128
Lama4	1.46561e-28	0.150778	0.297	0.232	4.78125e-24	4	1.28
Snrpd3	1.4676e-28	0.120976	0.594	0.549	4.78774e-24	4	1.082
Atf3	1.81493e-28	0.0720712	0.973	0.905	5.92085e-24	4	1.075
Cdc37	1.82314e-28	0.0914617	0.507	0.475	5.94763e-24	4	1.067
Lsm4	1.84695e-28	0.00667337	0.379	0.401	6.0253e-24	4	0.945
Psmd8	1.95331e-28	0.0861702	0.526	0.517	6.37229e-24	4	1.017
Il6st	2.0081e-28	0.171355	0.323	0.26	6.55104e-24	4	1.242
Ninj1	2.09906e-28	0.0304509	0.411	0.39	6.84775e-24	4	1.054
Prrc2a	2.21762e-28	0.101937	0.413	0.365	7.23454e-24	4	1.132
Fus	2.60019e-28	0.152685	0.713	0.64	8.48259e-24	4	1.114
Ythdf2	2.67195e-28	0.178831	0.525	0.451	8.71671e-24	4	1.164
Eif6	2.81369e-28	0.198146	0.688	0.621	9.17909e-24	4	1.108
Tardbp	2.94512e-28	0.120691	0.257	0.214	9.60788e-24	4	1.201
Sec11a	3.00094e-28	0.0858684	0.59	0.572	9.78998e-24	4	1.031
Usp47	3.39543e-28	0.146824	0.339	0.294	1.10769e-23	4	1.153
Afap1	3.67969e-28	0.167569	0.258	0.204	1.20043e-23	4	1.265
Srsf10	3.79375e-28	0.119783	0.28	0.235	1.23763e-23	4	1.191
Trmt10c	4.02639e-28	0.0872043	0.4	0.375	1.31353e-23	4	1.067
Cdk17	4.57752e-28	0.1413	0.258	0.215	1.49333e-23	4	1.2
Eif3d	5.24389e-28	0.0995824	0.44	0.422	1.71071e-23	4	1.043
Rack1	5.55425e-28	0.137788	0.926	0.873	1.81196e-23	4	1.061
Ncam1	6.02599e-28	0.136362	0.403	0.337	1.96586e-23	4	1.196
Zfp608	6.76705e-28	0.180819	0.438	0.397	2.20762e-23	4	1.103
Ube2j2	7.0676e-28	0.138874	0.463	0.427	2.30566e-23	4	1.084
Ddx24	7.09017e-28	0.166612	0.622	0.558	2.31303e-23	4	1.115
Hras	8.15958e-28	0.0367909	0.407	0.41	2.6619e-23	4	0.993
Fez1	8.46602e-28	0.0548077	0.61	0.527	2.76187e-23	4	1.157
Cacul1	8.84927e-28	0.14798	0.318	0.274	2.8869e-23	4	1.161
Timp3	8.96027e-28	0.228502	0.75	0.651	2.92311e-23	4	1.152
Cnih4	9.35978e-28	0.110036	0.414	0.38	3.05344e-23	4	1.089
Hectd1	9.40057e-28	0.137156	0.439	0.397	3.06675e-23	4	1.106
Phf5a	9.72503e-28	0.115384	0.527	0.479	3.1726e-23	4	1.1
Gap43	1.01067e-27	0.150884	0.254	0.165	3.29712e-23	4	1.539
Nod1	1.02528e-27	0.140029	0.277	0.252	3.34479e-23	4	1.099
Rars	1.17495e-27	0.136657	0.295	0.239	3.83305e-23	4	1.234
Cic	1.26397e-27	0.142434	0.255	0.205	4.12346e-23	4	1.244
Adam17	1.48049e-27	0.155375	0.285	0.213	4.82979e-23	4	1.338
Ptp4a2	1.49234e-27	0.0962862	0.485	0.452	4.86846e-23	4	1.073
Nr1d2	1.49717e-27	0.134671	0.345	0.304	4.88423e-23	4	1.135
Abi1	1.53615e-27	0.0898744	0.389	0.361	5.01138e-23	4	1.078
Zc3h18	1.5428e-27	0.130244	0.272	0.218	5.03307e-23	4	1.248
Ccdc124	1.95586e-27	0.0310099	0.438	0.437	6.3806e-23	4	1.002
Fkbp3	2.11566e-27	0.0256384	0.535	0.535	6.90193e-23	4	1
Ccdc186	2.20499e-27	0.143079	0.383	0.344	7.19333e-23	4	1.113
Rpl28	2.2276e-27	0.0910869	0.985	0.928	7.26709e-23	4	1.061
Asmtl	2.26725e-27	0.00975521	0.462	0.467	7.39645e-23	4	0.989
Sec61g	2.48309e-27	0.19899	0.739	0.666	8.10057e-23	4	1.11
Snw1	2.62375e-27	0.150186	0.342	0.283	8.55945e-23	4	1.208
Rps27l	2.84192e-27	0.140364	0.63	0.596	9.27118e-23	4	1.057
Chchd3	2.88332e-27	0.0176529	0.445	0.473	9.40625e-23	4	0.941
LOC100360413	3.36172e-27	0.112648	0.457	0.434	1.0967e-22	4	1.053
Raly	3.40987e-27	0.165653	0.717	0.643	1.1124e-22	4	1.115
Lcmt1	3.67694e-27	0.0570294	0.293	0.281	1.19953e-22	4	1.043
Rtraf	4.28784e-27	0.117254	0.756	0.684	1.39882e-22	4	1.105
Sarnp	4.89393e-27	0.120805	0.643	0.598	1.59655e-22	4	1.075
Wnk1	4.93406e-27	0.105198	0.63	0.58	1.60964e-22	4	1.086
Rsrc2	5.24042e-27	0.162989	0.805	0.717	1.70958e-22	4	1.123
Emp3	5.31658e-27	0.183649	0.679	0.609	1.73443e-22	4	1.115
Ifngr2	5.38869e-27	0.136852	0.334	0.299	1.75795e-22	4	1.117
Stx12	5.81001e-27	0.0957943	0.37	0.355	1.8954e-22	4	1.042
Smndc1	6.40414e-27	0.131534	0.387	0.346	2.08922e-22	4	1.118
Txndc9	6.74688e-27	0.11638	0.293	0.259	2.20103e-22	4	1.131
Banf1	6.84244e-27	0.0137251	0.39	0.387	2.23221e-22	4	1.008
Acadl	8.67543e-27	0.152866	0.539	0.493	2.83018e-22	4	1.093
Grpel1	9.58105e-27	0.119249	0.514	0.493	3.12563e-22	4	1.043
Zfp207	1.02123e-26	0.126573	0.369	0.32	3.33156e-22	4	1.153
Pkn2	1.02498e-26	0.157551	0.37	0.312	3.34378e-22	4	1.186
Glrx5	1.03676e-26	0.1273	0.552	0.501	3.38222e-22	4	1.102
Hspbp1	1.09099e-26	0.101645	0.325	0.3	3.55915e-22	4	1.083
Higd1a	1.12977e-26	0.128139	0.678	0.6	3.68566e-22	4	1.13
Ybx1	1.18585e-26	0.139104	0.853	0.784	3.8686e-22	4	1.088
Cfdp1	1.3507e-26	0.0706269	0.477	0.468	4.40639e-22	4	1.019
Dhh	1.43895e-26	0.197908	0.476	0.391	4.69427e-22	4	1.217
Dcun1d5	1.53752e-26	0.113131	0.443	0.411	5.01586e-22	4	1.078
Abcf1	1.63683e-26	0.120989	0.477	0.443	5.33984e-22	4	1.077
Tmbim1	1.71083e-26	0.111535	0.26	0.227	5.58124e-22	4	1.145
Rpl5	1.73584e-26	0.128908	0.95	0.902	5.66283e-22	4	1.053
Ppp1r1c	1.7535e-26	0.00867634	0.334	0.319	5.72045e-22	4	1.047
Rab18	1.8132e-26	0.138462	0.45	0.406	5.9152e-22	4	1.108
Bccip	1.86686e-26	0.0757094	0.287	0.294	6.09026e-22	4	0.976
Psmd4	1.89989e-26	0.0817592	0.498	0.484	6.19802e-22	4	1.029
AC095947.1	2.13303e-26	0.109548	0.442	0.416	6.95859e-22	4	1.062
Ddx3	2.48994e-26	0.160709	0.367	0.299	8.12294e-22	4	1.227
Cdc42	2.50305e-26	0.103667	0.929	0.858	8.1657e-22	4	1.083
Ssbp4	2.67573e-26	0.0798042	0.335	0.311	8.72905e-22	4	1.077
Purb	2.75476e-26	0.154121	0.698	0.64	8.98685e-22	4	1.091
Rpl10	2.78004e-26	0.0819775	0.983	0.942	9.06934e-22	4	1.044
Aars	3.13538e-26	0.130716	0.285	0.237	1.02285e-21	4	1.203
Ubb	3.20965e-26	0.1211	1	0.996	1.04708e-21	4	1.004
Ppp1r36	3.24581e-26	0.113342	0.308	0.267	1.05888e-21	4	1.154
Uqcc2	3.48276e-26	0.0104234	0.478	0.476	1.13618e-21	4	1.004
Nop56	3.69785e-26	0.144652	0.493	0.428	1.20635e-21	4	1.152
Ppil4	3.89839e-26	0.156035	0.446	0.396	1.27177e-21	4	1.126
Anp32b	4.06803e-26	0.106943	0.615	0.588	1.32711e-21	4	1.046
Mphosph6	4.20638e-26	0.11438	0.324	0.294	1.37225e-21	4	1.102
Rchy1	4.37496e-26	0.106016	0.326	0.313	1.42724e-21	4	1.042
Wac	4.58816e-26	0.128521	0.272	0.226	1.4968e-21	4	1.204
Pum2	4.72359e-26	0.146552	0.485	0.439	1.54098e-21	4	1.105
Srsf4	4.73984e-26	0.11392	0.381	0.35	1.54628e-21	4	1.089
Gltp	4.88748e-26	0.0132848	0.382	0.375	1.59444e-21	4	1.019
Wasl	4.99243e-26	0.106024	0.478	0.438	1.62868e-21	4	1.091
Phb2	5.36627e-26	0.0814002	0.459	0.453	1.75064e-21	4	1.013
Ddhd1	5.50289e-26	0.1382	0.267	0.225	1.79521e-21	4	1.187
LOC499235	5.77109e-26	0.110814	0.259	0.245	1.8827e-21	4	1.057
Mboat2	5.79586e-26	0.167007	0.586	0.461	1.89079e-21	4	1.271
Pabpn1	6.12193e-26	0.149501	0.699	0.648	1.99716e-21	4	1.079
Vdac3	6.52308e-26	0.0703455	0.583	0.565	2.12802e-21	4	1.032
Kbtbd2	6.67681e-26	0.113583	0.275	0.233	2.17818e-21	4	1.18
Ankrd17	6.94515e-26	0.0935807	0.387	0.357	2.26572e-21	4	1.084
Dlgap4	8.56178e-26	0.129599	0.341	0.282	2.79311e-21	4	1.209
Mrfap1	9.14796e-26	0.123674	0.901	0.841	2.98434e-21	4	1.071
Pnisr	1.01e-25	0.144464	0.533	0.477	3.29491e-21	4	1.117
Jpt1	1.01707e-25	0.145697	0.813	0.739	3.31798e-21	4	1.1
Dhx36	1.06272e-25	0.148572	0.521	0.466	3.46693e-21	4	1.118
Atf6	1.15956e-25	0.173669	0.468	0.416	3.78282e-21	4	1.125
Dynlrb1	1.16652e-25	0.118878	0.773	0.717	3.80554e-21	4	1.078
Ndufa5	1.19322e-25	0.109285	0.643	0.602	3.89264e-21	4	1.068
Fubp1	1.20656e-25	0.127257	0.351	0.299	3.93615e-21	4	1.174
Oser1	1.25477e-25	0.132888	0.495	0.448	4.09345e-21	4	1.105
Sucla2	1.35964e-25	0.085526	0.385	0.364	4.43554e-21	4	1.058
Matr3	1.44987e-25	0.117477	0.599	0.554	4.72992e-21	4	1.081
Polr2f	1.47706e-25	0.105976	0.508	0.478	4.81861e-21	4	1.063
Psmc5	1.48983e-25	0.0608502	0.543	0.529	4.86026e-21	4	1.026
Dpm1	1.62322e-25	0.0514668	0.378	0.379	5.29543e-21	4	0.997
Psmb6	2.09166e-25	0.0302103	0.518	0.523	6.82362e-21	4	0.99
Ethe1	2.11598e-25	0.124155	0.318	0.312	6.90295e-21	4	1.019
LOC100912578	2.24178e-25	0.080442	0.269	0.263	7.31335e-21	4	1.023
Mrps15	2.38254e-25	0.00248392	0.374	0.387	7.77256e-21	4	0.966
Ube2l3	2.4025e-25	0.0817238	0.545	0.522	7.83768e-21	4	1.044
Hyi	2.48022e-25	0.0789198	0.292	0.274	8.09122e-21	4	1.066
Iah1	2.80076e-25	0.0650727	0.41	0.405	9.13692e-21	4	1.012
Cmpk1	2.97976e-25	0.0392353	0.399	0.407	9.72088e-21	4	0.98
Uqcrc1	2.99524e-25	0.00818775	0.42	0.432	9.77137e-21	4	0.972
Acer3	3.04641e-25	0.126225	0.322	0.271	9.9383e-21	4	1.188
LOC684988	3.48098e-25	0.100813	0.969	0.91	1.1356e-20	4	1.065
Ednrb	3.49203e-25	0.119821	0.558	0.492	1.1392e-20	4	1.134
RGD1560341	3.54717e-25	0.120058	0.251	0.222	1.15719e-20	4	1.131
Arpc3	3.64718e-25	0.0316235	0.688	0.654	1.18982e-20	4	1.052
Akap2	3.90923e-25	0.149918	0.357	0.32	1.27531e-20	4	1.116
Pafah1b2	4.70938e-25	0.0768834	0.321	0.299	1.53634e-20	4	1.074
Taf1d	4.94993e-25	0.116596	0.654	0.584	1.61482e-20	4	1.12
Hnrnph1	5.18808e-25	0.145167	0.682	0.614	1.69251e-20	4	1.111
Btg1	5.36304e-25	0.158891	0.906	0.835	1.74959e-20	4	1.085
Chordc1	5.67608e-25	0.139713	0.338	0.307	1.85171e-20	4	1.101
Lars	5.83308e-25	0.110747	0.369	0.339	1.90293e-20	4	1.088
Dync1li2	6.11228e-25	0.0357056	0.387	0.375	1.99401e-20	4	1.032
Pten	6.42681e-25	0.130722	0.48	0.433	2.09662e-20	4	1.109
Rbm7	6.45957e-25	0.0985988	0.31	0.278	2.10731e-20	4	1.115
Utp11	6.53814e-25	0.0971211	0.263	0.238	2.13294e-20	4	1.105
Rps27a.1	6.73435e-25	0.0025278	0.994	0.958	2.19695e-20	4	1.038
Csnk2a2	6.78014e-25	0.132164	0.309	0.254	2.21189e-20	4	1.217
Rbm4	7.26119e-25	0.155429	0.491	0.443	2.36882e-20	4	1.108
Skp1	7.319e-25	0.113314	0.747	0.695	2.38768e-20	4	1.075
Nenf	7.3226e-25	0.000325121	0.579	0.581	2.38885e-20	4	0.997
Zfr	8.37906e-25	0.136036	0.459	0.41	2.7335e-20	4	1.12
Phax	8.41388e-25	0.110874	0.47	0.426	2.74486e-20	4	1.103
Jak2	8.47551e-25	0.119963	0.314	0.301	2.76497e-20	4	1.043
Prpf38a	9.03174e-25	0.126061	0.421	0.393	2.94642e-20	4	1.071
Hnrnpa3	1.01985e-24	0.14813	0.403	0.361	3.32707e-20	4	1.116
Pnpla8	1.06051e-24	0.143842	0.463	0.437	3.4597e-20	4	1.059
Usp16	1.13509e-24	0.126359	0.373	0.349	3.703e-20	4	1.069
Thsd7a	1.15853e-24	0.135936	0.28	0.22	3.77948e-20	4	1.273
Rbm17	1.30484e-24	0.11433	0.317	0.297	4.25676e-20	4	1.067
Erh	1.3074e-24	0.115996	0.801	0.721	4.26515e-20	4	1.111
Mrps28	1.38718e-24	0.0589186	0.326	0.302	4.52539e-20	4	1.079
Yrdc	1.51093e-24	0.0573957	0.27	0.268	4.9291e-20	4	1.007
Pbdc1	1.64145e-24	0.116744	0.306	0.278	5.3549e-20	4	1.101
Nutf2	1.69518e-24	0.0827811	0.341	0.326	5.53019e-20	4	1.046
Ptpn11	1.76206e-24	0.100206	0.333	0.307	5.74838e-20	4	1.085
Dnajb6	1.76393e-24	0.126124	0.315	0.281	5.75446e-20	4	1.121
Ash1l	1.81426e-24	0.148516	0.627	0.569	5.91868e-20	4	1.102
Rps18	1.87533e-24	0.00943915	0.992	0.956	6.11787e-20	4	1.038
Cct8	1.93419e-24	0.0410846	0.421	0.416	6.3099e-20	4	1.012
Smad1	1.94188e-24	0.165706	0.261	0.207	6.33498e-20	4	1.261
Stx11	2.21938e-24	0.184967	0.503	0.398	7.24029e-20	4	1.264
AABR07029605.1	2.40571e-24	0.131935	0.351	0.303	7.84816e-20	4	1.158
Adrm1	2.411e-24	0.0808154	0.448	0.446	7.8654e-20	4	1.004
Sar1a	2.56273e-24	0.08675	0.596	0.569	8.3604e-20	4	1.047
Mmp15	2.86487e-24	0.0728477	0.37	0.338	9.34608e-20	4	1.095
Rbbp7	2.87389e-24	0.128918	0.562	0.538	9.37548e-20	4	1.045
Btaf1	2.96531e-24	0.120484	0.374	0.347	9.67373e-20	4	1.078
Ubap1	2.97803e-24	0.122311	0.267	0.223	9.71523e-20	4	1.197
Commd3	3.28462e-24	0.0302353	0.461	0.457	1.07154e-19	4	1.009
Tbcc	3.37056e-24	0.106252	0.326	0.302	1.09958e-19	4	1.079
Syf2	3.50198e-24	0.098424	0.583	0.567	1.14245e-19	4	1.028
Ppp4r3b	3.59451e-24	0.140773	0.393	0.338	1.17264e-19	4	1.163
Mier1	4.35198e-24	0.0903636	0.441	0.437	1.41975e-19	4	1.009
Txnl1	4.36891e-24	0.131258	0.661	0.6	1.42527e-19	4	1.102
Acbd3	4.78465e-24	0.0904853	0.417	0.407	1.5609e-19	4	1.025
Gps1	4.86144e-24	0.0453417	0.335	0.331	1.58595e-19	4	1.012
Yipf4	4.96993e-24	0.0956326	0.446	0.435	1.62134e-19	4	1.025
Dhrsx	5.30639e-24	0.0788616	0.479	0.475	1.7311e-19	4	1.008
Rab34	5.49874e-24	0.0909013	0.401	0.389	1.79385e-19	4	1.031
Golga7	5.64955e-24	0.0537869	0.304	0.307	1.84305e-19	4	0.99
Rpl32	5.81432e-24	0.0606939	0.818	0.766	1.89681e-19	4	1.068
Mpp5	6.18778e-24	0.119988	0.341	0.311	2.01864e-19	4	1.096
Tomm22	6.21981e-24	0.0757364	0.559	0.539	2.02909e-19	4	1.037
Srsf11	6.37619e-24	0.0713206	0.472	0.454	2.08011e-19	4	1.04
Ppfibp1	6.86228e-24	0.0839709	0.367	0.347	2.23868e-19	4	1.058
Nipbl	6.95819e-24	0.160018	0.447	0.384	2.26997e-19	4	1.164
LOC108348142	7.23465e-24	0.102653	0.7	0.666	2.36016e-19	4	1.051
Naa38	8.26934e-24	0.0575399	0.517	0.515	2.69771e-19	4	1.004
LOC100364335	8.3016e-24	0.113491	0.625	0.567	2.70823e-19	4	1.102
Nkapd1	9.05402e-24	0.119551	0.283	0.232	2.95369e-19	4	1.22
Phb	9.19678e-24	0.0351197	0.493	0.5	3.00027e-19	4	0.986
Ddx39b	9.54285e-24	0.10169	0.573	0.54	3.11316e-19	4	1.061
Med10	9.7448e-24	0.029558	0.341	0.36	3.17905e-19	4	0.947
Cdc42se1	1.0173e-23	0.0597405	0.333	0.346	3.31875e-19	4	0.962
Psmc2	1.04043e-23	0.0521856	0.495	0.499	3.39419e-19	4	0.992
Lhfpl6	1.1102e-23	0.0187096	0.445	0.441	3.6218e-19	4	1.009
H3f3c	1.14844e-23	0.111645	0.963	0.897	3.74656e-19	4	1.074
Nedd9	1.20658e-23	0.213983	0.547	0.459	3.93621e-19	4	1.192
Psmd3	1.21728e-23	0.0630387	0.368	0.371	3.97114e-19	4	0.992
Pdcd10	1.21831e-23	0.0958779	0.577	0.556	3.97448e-19	4	1.038
Rpl26	1.30675e-23	0.0943106	0.949	0.882	4.263e-19	4	1.076
Kars	1.35957e-23	0.0493573	0.262	0.263	4.43534e-19	4	0.996
Smarcd1	1.40476e-23	0.10175	0.281	0.241	4.58275e-19	4	1.166
Arpc5	1.48368e-23	0.0518612	0.453	0.435	4.8402e-19	4	1.041
Smap1	1.63017e-23	0.0239388	0.338	0.339	5.3181e-19	4	0.997
Ahsa1	1.6401e-23	0.112532	0.531	0.506	5.3505e-19	4	1.049
Rab10	1.7194e-23	0.155455	0.718	0.647	5.6092e-19	4	1.11
Lamb1	1.79097e-23	0.098396	0.437	0.387	5.84268e-19	4	1.129
Rpp21	1.81375e-23	0.00577923	0.33	0.347	5.91698e-19	4	0.951
Safb	1.85678e-23	0.0998497	0.268	0.231	6.05738e-19	4	1.16
U2surp	1.98822e-23	0.0934811	0.385	0.354	6.48616e-19	4	1.088
Hsdl2	2.1165e-23	0.115922	0.315	0.291	6.90466e-19	4	1.082
LOC100360841	2.16759e-23	0.119057	0.894	0.834	7.07134e-19	4	1.072
Ube2h	2.1729e-23	0.0901665	0.331	0.307	7.08865e-19	4	1.078
Bod1	2.31466e-23	0.101722	0.254	0.232	7.55111e-19	4	1.095
Ptpmt1	2.39796e-23	0.0461413	0.43	0.433	7.82287e-19	4	0.993
Phlpp1	2.42845e-23	0.0937213	0.29	0.277	7.92233e-19	4	1.047
Lrrc59	2.46735e-23	0.122963	0.266	0.223	8.04923e-19	4	1.193
Ganab	2.50291e-23	0.0167268	0.274	0.305	8.16524e-19	4	0.898
Acot9	2.56131e-23	0.0496665	0.258	0.264	8.35576e-19	4	0.977
Rpl37	2.61671e-23	0.0293783	0.826	0.789	8.53649e-19	4	1.047
Jmjd6	2.70034e-23	0.080485	0.35	0.325	8.80931e-19	4	1.077
LOC100359922	3.14514e-23	0.0977182	0.847	0.794	1.02604e-18	4	1.067
Psmg4	3.26505e-23	0.0397481	0.294	0.303	1.06516e-18	4	0.97
LOC108349594	3.26939e-23	0.0630119	0.574	0.548	1.06657e-18	4	1.047
Srebf2	3.51374e-23	0.106108	0.352	0.311	1.14629e-18	4	1.132
Bptf	3.53077e-23	0.13221	0.47	0.407	1.15184e-18	4	1.155
Gid4	3.55158e-23	0.0917738	0.374	0.338	1.15863e-18	4	1.107
Prpf40a	3.68558e-23	0.130385	0.442	0.409	1.20235e-18	4	1.081
Eny2	4.02053e-23	0.151948	0.587	0.528	1.31162e-18	4	1.112
Yipf5	4.04297e-23	0.0837302	0.267	0.256	1.31894e-18	4	1.043
Tp53	4.05647e-23	0.0871693	0.357	0.348	1.32334e-18	4	1.026
Lyar	4.09007e-23	0.105279	0.286	0.24	1.3343e-18	4	1.192
Usp9x	4.17216e-23	0.0634904	0.498	0.461	1.36108e-18	4	1.08
Arl3	4.27878e-23	0.0527227	0.581	0.571	1.39587e-18	4	1.018
Smarca5	4.56595e-23	0.15812	0.625	0.567	1.48955e-18	4	1.102
Mxra8	4.75251e-23	0.140889	0.427	0.37	1.55041e-18	4	1.154
Col28a1	4.86145e-23	0.185468	0.328	0.257	1.58595e-18	4	1.276
Trappc10	5.0316e-23	0.11793	0.264	0.238	1.64146e-18	4	1.109
Rplp0	5.15671e-23	0.1042	0.997	0.973	1.68227e-18	4	1.025
Nup153	5.22536e-23	0.0948177	0.387	0.36	1.70467e-18	4	1.075
Rab1a	5.42348e-23	0.0542605	0.453	0.459	1.7693e-18	4	0.987
Snx2	5.49099e-23	0.0118409	0.411	0.422	1.79132e-18	4	0.974
Hadhb	5.59704e-23	0.00355775	0.354	0.387	1.82592e-18	4	0.915
Srsf6	5.6832e-23	0.129076	0.439	0.428	1.85403e-18	4	1.026
Actb	5.77758e-23	0.0752584	0.974	0.914	1.88482e-18	4	1.066
Prdx4	6.22461e-23	0.0200903	0.536	0.547	2.03065e-18	4	0.98
Ppm1g	6.52348e-23	0.0579684	0.326	0.323	2.12815e-18	4	1.009
Vat1	6.76658e-23	0.0187318	0.34	0.321	2.20746e-18	4	1.059
AC134224.1	7.20683e-23	0.021964	0.948	0.897	2.35108e-18	4	1.057
Psip1	7.72281e-23	0.0575233	0.48	0.476	2.51941e-18	4	1.008
Api5	8.0174e-23	0.0875668	0.366	0.351	2.61552e-18	4	1.043
Trim44	8.4069e-23	0.150777	0.273	0.208	2.74258e-18	4	1.313
Ddx46	8.44558e-23	0.0808286	0.349	0.309	2.7552e-18	4	1.129
Mrpl27	8.59802e-23	0.056677	0.469	0.467	2.80493e-18	4	1.004
Tcf25	8.73878e-23	0.0422512	0.59	0.577	2.85085e-18	4	1.023
Igbp1	9.25375e-23	0.0584073	0.303	0.295	3.01885e-18	4	1.027
S100a13	9.52591e-23	0.00674923	0.473	0.491	3.10764e-18	4	0.963
Trim8	1.04179e-22	0.0109288	0.204	0.253	3.39864e-18	4	0.806
Rpl10a	1.05876e-22	0.132828	0.805	0.757	3.45399e-18	4	1.063
Cdk9	1.06611e-22	0.0991747	0.474	0.435	3.47796e-18	4	1.09
Hnrnpa2b1	1.09997e-22	0.0945897	0.795	0.741	3.58842e-18	4	1.073
Mesd	1.20816e-22	0.0848043	0.572	0.546	3.94139e-18	4	1.048
Zfand6	1.23605e-22	0.0367742	0.438	0.436	4.03237e-18	4	1.005
Ubc	1.24847e-22	0.0807496	0.999	0.985	4.07289e-18	4	1.014
Ubl3	1.3503e-22	0.142153	0.637	0.577	4.40509e-18	4	1.104
Ctnna1	1.37505e-22	0.136486	0.641	0.588	4.48582e-18	4	1.09
Ythdc1	1.42132e-22	0.127528	0.46	0.421	4.63677e-18	4	1.093
Samd4b	1.42145e-22	0.0862801	0.279	0.278	4.63721e-18	4	1.004
Itgb1bp1	1.47805e-22	0.0205377	0.305	0.316	4.82183e-18	4	0.965
LOC498750	1.51481e-22	0.128753	0.652	0.609	4.94177e-18	4	1.071
Rps25	1.61264e-22	0.0934444	0.65	0.621	5.26092e-18	4	1.047
Atad1	1.67529e-22	0.0330174	0.322	0.337	5.46529e-18	4	0.955
Nsa2	1.74036e-22	0.0361746	0.379	0.371	5.67758e-18	4	1.022
Dpy19l1	1.77321e-22	0.0936999	0.298	0.267	5.78474e-18	4	1.116
Rnf146	1.86692e-22	0.083816	0.373	0.357	6.09044e-18	4	1.045
2023-03-05	1.884e-22	0.111685	0.296	0.263	6.14616e-18	4	1.125
Rps12	1.93205e-22	0.0078779	0.963	0.919	6.30294e-18	4	1.048
Tusc3	2.04911e-22	0.0345	0.359	0.36	6.6848e-18	4	0.997
Senp6	2.05003e-22	0.111364	0.49	0.456	6.68781e-18	4	1.075
Copb1	2.07e-22	0.0463137	0.355	0.357	6.75297e-18	4	0.994
Cldnd1	2.07603e-22	0.124501	0.43	0.404	6.77265e-18	4	1.064
Lamp2	2.12758e-22	0.0389394	0.831	0.75	6.94081e-18	4	1.108
Ino80	2.16335e-22	0.107038	0.255	0.217	7.05751e-18	4	1.175
Pabpc1	2.36738e-22	0.193288	0.774	0.703	7.72312e-18	4	1.101
Gbp2	2.39726e-22	0.279393	0.407	0.346	7.82057e-18	4	1.176
Eif3c	2.39904e-22	0.117264	0.7	0.644	7.8264e-18	4	1.087
Sin3b	2.47357e-22	0.0859258	0.502	0.468	8.06952e-18	4	1.073
Uqcr10	2.50565e-22	0.00921274	0.559	0.562	8.17418e-18	4	0.995
Tmem183a	2.55313e-22	0.0738997	0.322	0.31	8.32908e-18	4	1.039
Abhd17b	2.64978e-22	0.119721	0.492	0.448	8.64439e-18	4	1.098
Txndc12	2.69104e-22	0.0824257	0.457	0.436	8.77898e-18	4	1.048
Eif4ebp3	2.82305e-22	0.0938025	0.338	0.334	9.20962e-18	4	1.012
Fam204a	2.8238e-22	0.0828573	0.257	0.248	9.21208e-18	4	1.036
Hadha	2.91399e-22	0.0207595	0.341	0.359	9.5063e-18	4	0.95
Sash1	3.16448e-22	0.0734545	0.398	0.396	1.03235e-17	4	1.005
Cfap36	3.17752e-22	0.00298542	0.329	0.357	1.0366e-17	4	0.922
Eif4b	3.30032e-22	0.0522469	0.379	0.36	1.07666e-17	4	1.053
Ddx50	3.31986e-22	0.089714	0.301	0.273	1.08304e-17	4	1.103
Prmt1	3.34938e-22	0.0533912	0.335	0.338	1.09267e-17	4	0.991
Timm13	3.48018e-22	0.0286877	0.619	0.607	1.13534e-17	4	1.02
Ppp4r3a	3.51291e-22	0.0751164	0.38	0.356	1.14602e-17	4	1.067
Cct7	3.64179e-22	0.112507	0.631	0.59	1.18806e-17	4	1.069
Magoh	3.91381e-22	0.137245	0.711	0.656	1.2768e-17	4	1.084
Zdhhc2	3.97784e-22	0.106706	0.431	0.391	1.29769e-17	4	1.102
Ubr5	4.01846e-22	0.110375	0.282	0.256	1.31094e-17	4	1.102
Sltm	4.09451e-22	0.135606	0.381	0.332	1.33575e-17	4	1.148
Ssr3	4.11463e-22	0.0542468	0.44	0.46	1.34232e-17	4	0.957
Txnl4a	4.13181e-22	0.0375474	0.483	0.488	1.34792e-17	4	0.99
Ing5	4.28896e-22	0.137692	0.263	0.219	1.39919e-17	4	1.201
Nt5c3a	4.70012e-22	0.103709	0.339	0.319	1.53332e-17	4	1.063
Niban2	4.98262e-22	0.119563	0.311	0.285	1.62548e-17	4	1.091
Nup98	5.07433e-22	0.102256	0.264	0.239	1.6554e-17	4	1.105
Cnot4	5.19131e-22	0.0723137	0.433	0.422	1.69356e-17	4	1.026
Nr2f6	5.28402e-22	0.083731	0.325	0.306	1.7238e-17	4	1.062
Ppip5k1	5.3171e-22	0.117163	0.369	0.337	1.7346e-17	4	1.095
Rbbp6	5.40206e-22	0.162814	0.59	0.552	1.76231e-17	4	1.069
Rpl36al	5.45659e-22	0.00421378	0.822	0.785	1.7801e-17	4	1.047
Fbxo11	5.5645e-22	0.0901011	0.431	0.412	1.81531e-17	4	1.046
Rplp1	6.05801e-22	0.0398011	0.998	0.972	1.9763e-17	4	1.027
Zfp326	6.42393e-22	0.111768	0.373	0.339	2.09568e-17	4	1.1
Dnajc8	6.83277e-22	0.0833481	0.527	0.506	2.22905e-17	4	1.042
Psma1	6.99141e-22	0.0274126	0.495	0.499	2.28081e-17	4	0.992
Gsto1	7.1126e-22	0.0411955	0.299	0.298	2.32034e-17	4	1.003
Oaf	7.20466e-22	0.0286768	0.667	0.57	2.35038e-17	4	1.17
Ptov1	7.62159e-22	0.111941	0.654	0.605	2.48639e-17	4	1.081
Srrm1	7.73695e-22	0.09788	0.611	0.564	2.52403e-17	4	1.083
Trappc13	7.75731e-22	0.0580006	0.302	0.294	2.53067e-17	4	1.027
Hypk	7.96953e-22	0.0939441	0.444	0.425	2.5999e-17	4	1.045
Plxdc2	8.1325e-22	0.135225	0.307	0.247	2.65307e-17	4	1.243
Ppp1r12a	8.42592e-22	0.0647294	0.569	0.519	2.74879e-17	4	1.096
Lysmd3	8.55771e-22	0.0369542	0.266	0.296	2.79178e-17	4	0.899
Mbnl2	8.69122e-22	0.182654	0.661	0.598	2.83534e-17	4	1.105
Peli1	8.91978e-22	0.138317	0.646	0.571	2.9099e-17	4	1.131
Arl13b	9.00683e-22	0.123679	0.257	0.225	2.9383e-17	4	1.142
Phldb1	9.61321e-22	0.101054	0.264	0.245	3.13612e-17	4	1.078
Rps24	9.82082e-22	0.0542774	0.941	0.883	3.20385e-17	4	1.066
Csnk1d	1.12152e-21	0.065874	0.464	0.45	3.65875e-17	4	1.031
Pofut2	1.16169e-21	0.0651144	0.302	0.286	3.78978e-17	4	1.056
Psmd6	1.16275e-21	0.0717297	0.47	0.46	3.79323e-17	4	1.022
Ccnh	1.20713e-21	0.126258	0.303	0.277	3.93802e-17	4	1.094
Ppial4d	1.26709e-21	0.0161676	0.496	0.496	4.13361e-17	4	1
Ilf2	1.30393e-21	0.0533575	0.293	0.296	4.25381e-17	4	0.99
Cat	1.514e-21	0.0446956	0.369	0.372	4.93912e-17	4	0.992
5S-rRNA.261	1.55597e-21	0.0687262	0.389	0.37	5.07604e-17	4	1.051
Grb2	1.57457e-21	0.0664539	0.503	0.48	5.13672e-17	4	1.048
Rps3	1.57664e-21	0.0114531	0.979	0.939	5.14346e-17	4	1.043
Trim2	1.73087e-21	0.112868	0.443	0.412	5.64663e-17	4	1.075
Rab21	1.73227e-21	0.0710412	0.453	0.44	5.65119e-17	4	1.03
Ankrd50	1.77795e-21	0.137522	0.359	0.328	5.80022e-17	4	1.095
Tubb4b	1.77931e-21	0.0243494	0.497	0.493	5.80465e-17	4	1.008
Ranbp1	1.79024e-21	0.0690217	0.527	0.53	5.8403e-17	4	0.994
Mrpl12	1.86337e-21	0.0922176	0.349	0.333	6.07887e-17	4	1.048
Mrpl20	2.01006e-21	0.0274548	0.55	0.551	6.55743e-17	4	0.998
AABR07026311.1	2.04467e-21	0.22925	0.723	0.659	6.67032e-17	4	1.097
Cand1	2.09616e-21	0.104046	0.321	0.29	6.8383e-17	4	1.107
Tmed2	2.10248e-21	0.117475	0.62	0.589	6.85893e-17	4	1.053
Vgll4	2.11296e-21	0.0438818	0.454	0.47	6.89311e-17	4	0.966
Rbbp4	2.2172e-21	0.0659653	0.354	0.35	7.23317e-17	4	1.011
Wdr26	2.3692e-21	0.12994	0.549	0.495	7.72903e-17	4	1.109
R3hdm2	2.55947e-21	0.0092073	0.277	0.311	8.34977e-17	4	0.891
Nudt3	2.76605e-21	0.106339	0.379	0.353	9.02369e-17	4	1.074
Cyc1	2.91847e-21	0.0480821	0.423	0.412	9.52091e-17	4	1.027
Mapkapk2	3.00426e-21	0.11667	0.319	0.304	9.8008e-17	4	1.049
Zc3h7b	3.02931e-21	0.0318982	0.33	0.342	9.88251e-17	4	0.965
Med28	3.03735e-21	0.0362324	0.306	0.306	9.90873e-17	4	1
Rpl21.3	3.2106e-21	0.0375092	0.962	0.909	1.0474e-16	4	1.058
Pa2g4	3.27382e-21	0.0631339	0.315	0.284	1.06802e-16	4	1.109
Gadd45a	3.47771e-21	0.30279	0.677	0.617	1.13453e-16	4	1.097
Snrpb2	3.60279e-21	0.0860255	0.327	0.306	1.17534e-16	4	1.069
Csnk2a1	3.636e-21	0.0258731	0.358	0.37	1.18617e-16	4	0.968
LOC100360828	3.65657e-21	0.00662691	0.284	0.304	1.19288e-16	4	0.934
Rps6	3.76474e-21	0.0704622	0.46	0.429	1.22817e-16	4	1.072
Gdi2	4.03439e-21	0.0762809	0.574	0.553	1.31614e-16	4	1.038
Smc6	4.11952e-21	0.0939192	0.36	0.344	1.34391e-16	4	1.047
Lrrc41	4.12024e-21	0.0809494	0.263	0.235	1.34415e-16	4	1.119
Ccng1	4.15931e-21	0.0809414	0.356	0.335	1.35689e-16	4	1.063
Ttc1	4.18883e-21	0.0762625	0.428	0.412	1.36652e-16	4	1.039
Eif3l	5.21261e-21	0.0456325	0.306	0.304	1.70051e-16	4	1.007
Spcs2	5.27141e-21	0.117373	0.697	0.648	1.71969e-16	4	1.076
Bud31	5.56058e-21	0.103015	0.347	0.334	1.81403e-16	4	1.039
Sdhb	5.75914e-21	0.0225555	0.519	0.527	1.8788e-16	4	0.985
Vps4b	6.28925e-21	0.0906313	0.355	0.34	2.05174e-16	4	1.044
Cul5	6.43399e-21	0.085387	0.304	0.29	2.09896e-16	4	1.048
Taok1	6.52406e-21	0.115762	0.259	0.203	2.12835e-16	4	1.276
Bcl7c	7.12413e-21	0.0631805	0.379	0.366	2.3241e-16	4	1.036
Fkbp9	7.29946e-21	0.0155841	0.356	0.384	2.3813e-16	4	0.927
Actr1b	7.44727e-21	0.0575506	0.274	0.261	2.42952e-16	4	1.05
Vcp	7.55451e-21	0.0890137	0.725	0.691	2.46451e-16	4	1.049
Zmiz1	7.61363e-21	0.113117	0.45	0.412	2.48379e-16	4	1.092
Ndfip2	8.00157e-21	0.0576366	0.545	0.519	2.61035e-16	4	1.05
Eif1ax	8.16698e-21	0.045982	0.305	0.306	2.66431e-16	4	0.997
Vbp1	8.18731e-21	0.0435722	0.41	0.42	2.67095e-16	4	0.976
Vmp1	8.33547e-21	0.099543	0.262	0.245	2.71928e-16	4	1.069
Cops2	8.69089e-21	0.0358884	0.38	0.378	2.83523e-16	4	1.005
Mxd4	8.92639e-21	0.009877	0.506	0.513	2.91206e-16	4	0.986
Rnf13	8.95776e-21	0.0576677	0.413	0.421	2.92229e-16	4	0.981
Zfp131	9.0057e-21	0.126885	0.355	0.331	2.93793e-16	4	1.073
LOC100910944	9.05824e-21	0.034935	0.542	0.535	2.95507e-16	4	1.013
Pfkm	9.34051e-21	0.00635904	0.289	0.292	3.04716e-16	4	0.99
LOC361985	1.11744e-20	0.0352381	0.375	0.4	3.64543e-16	4	0.938
Impad1.1	1.12825e-20	0.0692786	0.311	0.307	3.68071e-16	4	1.013
Slc25a5	1.17202e-20	0.150004	0.818	0.772	3.82348e-16	4	1.06
Zranb2	1.19391e-20	0.0603409	0.343	0.333	3.89489e-16	4	1.03
Prpf38b	1.20497e-20	0.0938114	0.523	0.473	3.93098e-16	4	1.106
Mrps18a	1.2081e-20	0.022275	0.299	0.32	3.94119e-16	4	0.934
Slc25a17	1.24727e-20	0.087175	0.274	0.266	4.06897e-16	4	1.03
LOC108348175	1.24765e-20	0.0671567	0.665	0.598	4.07021e-16	4	1.112
AABR07049994.1	1.25866e-20	0.036475	0.542	0.532	4.10611e-16	4	1.019
Olfml3	1.42359e-20	0.11342	0.293	0.25	4.64416e-16	4	1.172
Rpl30	1.42632e-20	0.0360414	0.529	0.521	4.65309e-16	4	1.015
Trir	1.46381e-20	0.116906	0.703	0.654	4.77539e-16	4	1.075
Vta1	1.52301e-20	0.0252758	0.288	0.316	4.9685e-16	4	0.911
Ehd4	1.53255e-20	0.0763369	0.496	0.479	4.99965e-16	4	1.035
Ubn1	1.58021e-20	0.127096	0.475	0.431	5.15513e-16	4	1.102
Tgfbr3	1.69052e-20	0.153623	0.439	0.408	5.51498e-16	4	1.076
Hnrnph3	1.72131e-20	0.0925407	0.413	0.397	5.61543e-16	4	1.04
Serinc3	1.8317e-20	0.0578428	0.463	0.442	5.97554e-16	4	1.048
Rabggtb	1.84587e-20	0.122952	0.578	0.548	6.02177e-16	4	1.055
Kif1a	1.86611e-20	0.0617829	0.302	0.274	6.08781e-16	4	1.102
Cab39	1.89587e-20	0.0668195	0.446	0.429	6.18489e-16	4	1.04
Tor1aip1	1.89666e-20	0.0109766	0.318	0.355	6.18748e-16	4	0.896
Oaz1	1.9991e-20	0.0747395	0.51	0.499	6.52167e-16	4	1.022
Scrn1	2.11414e-20	0.103289	0.321	0.277	6.89695e-16	4	1.159
Eif2s3	2.19587e-20	0.0405781	0.289	0.291	7.16358e-16	4	0.993
Tbca	2.26795e-20	0.0384273	0.731	0.71	7.39872e-16	4	1.03
Uba5	2.36205e-20	0.00118857	0.276	0.302	7.70573e-16	4	0.914
LOC100365697	2.57382e-20	0.0294069	0.314	0.326	8.39658e-16	4	0.963
Ncbp2	2.69752e-20	0.0438404	0.35	0.365	8.80013e-16	4	0.959
Fam32a	2.71734e-20	0.00373701	0.499	0.511	8.86477e-16	4	0.977
Max	2.77197e-20	0.0342115	0.28	0.283	9.04299e-16	4	0.989
Dnajb2	2.80427e-20	0.0369367	0.362	0.376	9.14836e-16	4	0.963
Bckdha	2.97863e-20	0.00285532	0.242	0.267	9.71718e-16	4	0.906
Tcf7l2	3.18626e-20	0.0495694	0.247	0.261	1.03945e-15	4	0.946
Cers2	3.24741e-20	0.00502942	0.394	0.422	1.0594e-15	4	0.934
Slc6a8	3.32757e-20	0.106431	0.357	0.316	1.08555e-15	4	1.13
Brms1	3.37734e-20	0.00702977	0.255	0.271	1.10179e-15	4	0.941
R3hdm4	3.39442e-20	0.0102088	0.247	0.273	1.10736e-15	4	0.905
Usp7	3.43234e-20	0.0912748	0.274	0.245	1.11973e-15	4	1.118
Slain2	3.5344e-20	0.0990248	0.276	0.238	1.15303e-15	4	1.16
Arglu1	3.65427e-20	0.114941	0.533	0.508	1.19213e-15	4	1.049
Gnptg	3.94281e-20	0.0348966	0.238	0.267	1.28626e-15	4	0.891
AABR07015729.1	3.94554e-20	0.0562675	0.277	0.271	1.28715e-15	4	1.022
Zcrb1	4.28902e-20	0.00982049	0.467	0.497	1.39921e-15	4	0.94
Dnajc3	4.39647e-20	0.0374036	0.307	0.33	1.43426e-15	4	0.93
Gpatch8	4.65043e-20	0.0656198	0.349	0.338	1.51711e-15	4	1.033
Adipor1	4.86983e-20	0.002073	0.338	0.355	1.58868e-15	4	0.952
Vps37b	4.9007e-20	0.100453	0.273	0.251	1.59875e-15	4	1.088
Kxd1	5.14283e-20	0.0678118	0.286	0.257	1.67774e-15	4	1.113
Ccdc59	5.18163e-20	0.10992	0.253	0.222	1.6904e-15	4	1.14
Galnt2	5.29075e-20	0.0883622	0.442	0.418	1.726e-15	4	1.057
RGD1559909	5.45599e-20	0.0484812	0.436	0.428	1.77991e-15	4	1.019
Pik3ca	6.32618e-20	0.0960592	0.27	0.251	2.06379e-15	4	1.076
Hspd1	6.38644e-20	0.117181	0.715	0.669	2.08345e-15	4	1.069
Susd6	6.86913e-20	0.0397368	0.256	0.273	2.24092e-15	4	0.938
Zcchc24	7.17019e-20	0.107504	0.338	0.311	2.33913e-15	4	1.087
Psmd13	7.39192e-20	0.066737	0.538	0.52	2.41146e-15	4	1.035
Nsmce1	8.32294e-20	0.026997	0.256	0.261	2.71519e-15	4	0.981
Supt6h	8.43642e-20	0.026166	0.353	0.365	2.75221e-15	4	0.967
Bdp1	8.53593e-20	0.0778996	0.335	0.322	2.78468e-15	4	1.04
Itpa	8.98243e-20	0.00159448	0.255	0.264	2.93034e-15	4	0.966
Ybx1-ps3	9.06708e-20	0.106404	0.647	0.615	2.95795e-15	4	1.052
Akap11	9.07596e-20	0.0709414	0.353	0.335	2.96085e-15	4	1.054
Ctdspl2	9.10254e-20	0.0568228	0.262	0.245	2.96952e-15	4	1.069
Actr10	9.35983e-20	0.0618773	0.385	0.396	3.05346e-15	4	0.972
Taldo1	9.38073e-20	0.0498467	0.817	0.74	3.06027e-15	4	1.104
Cdc5l	9.39919e-20	0.0354374	0.287	0.298	3.0663e-15	4	0.963
C1galt1	9.45799e-20	0.0899587	0.257	0.24	3.08548e-15	4	1.071
Selenok	9.49409e-20	0.108378	0.875	0.787	3.09726e-15	4	1.112
Ccar1	1.00094e-19	0.108191	0.309	0.276	3.26535e-15	4	1.12
Pak2	1.0216e-19	0.014541	0.321	0.35	3.33278e-15	4	0.917
Ensa	1.05054e-19	0.0747664	0.484	0.49	3.42717e-15	4	0.988
Smc1a	1.13915e-19	0.116176	0.496	0.471	3.71626e-15	4	1.053
Ywhaq	1.17192e-19	0.112085	0.842	0.793	3.82316e-15	4	1.062
Akap17a	1.21469e-19	0.0631023	0.396	0.393	3.96268e-15	4	1.008
Ube2r2	1.24763e-19	0.0773033	0.396	0.396	4.07016e-15	4	1
Ltbr	1.31108e-19	0.0103149	0.289	0.33	4.27714e-15	4	0.876
Tmem222	1.46321e-19	0.0337937	0.253	0.266	4.77343e-15	4	0.951
Psmd14	1.47668e-19	0.0175597	0.281	0.307	4.81739e-15	4	0.915
Sesn2	1.48789e-19	0.113158	0.364	0.334	4.85394e-15	4	1.09
Atf1	1.49319e-19	0.0772774	0.293	0.293	4.87122e-15	4	1
Tram1	1.49913e-19	0.0630949	0.422	0.444	4.89062e-15	4	0.95
Rpl15	1.51097e-19	0.0641192	0.978	0.932	4.92925e-15	4	1.049
Lsm7	1.5404e-19	0.027891	0.246	0.267	5.02526e-15	4	0.921
Eif3h	1.62408e-19	0.0309093	0.594	0.594	5.29822e-15	4	1
Ckap4	1.63998e-19	0.0517381	0.279	0.271	5.35011e-15	4	1.03
Tomm5	1.64057e-19	0.110139	0.501	0.461	5.35202e-15	4	1.087
Hpf1	1.70174e-19	0.00110486	0.231	0.261	5.55159e-15	4	0.885
Nfil3	1.77286e-19	0.184955	0.602	0.524	5.7836e-15	4	1.149
Eif4g3	1.86575e-19	0.0512922	0.29	0.299	6.08663e-15	4	0.97
Ahcyl1	2.01188e-19	0.0613619	0.269	0.263	6.56336e-15	4	1.023
Nrdc	2.14926e-19	0.0416409	0.318	0.313	7.01153e-15	4	1.016
Atg101	2.23593e-19	0.0537989	0.415	0.428	7.29427e-15	4	0.97
Jak1	2.2815e-19	0.00885014	0.467	0.48	7.44293e-15	4	0.973
Usp54	2.36408e-19	0.0980536	0.251	0.204	7.71235e-15	4	1.23
Anxa7	2.4654e-19	0.0173379	0.271	0.287	8.04288e-15	4	0.944
Tbc1d15	2.55738e-19	0.102655	0.366	0.321	8.34294e-15	4	1.14
Hspe1	2.58329e-19	0.0551037	0.294	0.279	8.42748e-15	4	1.054
Spen	2.63596e-19	0.0561743	0.305	0.325	8.59929e-15	4	0.938
Nol7	2.64462e-19	0.0185563	0.569	0.59	8.62753e-15	4	0.964
Ddx42	2.71598e-19	0.0452248	0.319	0.337	8.86033e-15	4	0.947
Rps23	2.82166e-19	0.0255763	0.995	0.964	9.2051e-15	4	1.032
Ctbp1	3.17533e-19	0.0177175	0.326	0.337	1.03589e-14	4	0.967
Txndc5	3.54828e-19	0.062912	0.306	0.299	1.15755e-14	4	1.023
Cgrrf1	3.69736e-19	0.0749942	0.257	0.261	1.20619e-14	4	0.985
Sgce	3.80035e-19	0.0588163	0.265	0.267	1.23979e-14	4	0.993
Sec63	3.84585e-19	0.0987118	0.591	0.573	1.25463e-14	4	1.031
Szrd1	3.8478e-19	0.0756388	0.311	0.303	1.25527e-14	4	1.026
Dennd5a	3.96188e-19	0.0510098	0.41	0.416	1.29248e-14	4	0.986
Nubp1	3.99948e-19	0.038227	0.262	0.263	1.30475e-14	4	0.996
Ankrd11	4.00624e-19	0.0986699	0.533	0.49	1.30696e-14	4	1.088
Khdrbs1	4.21105e-19	0.0930975	0.429	0.389	1.37377e-14	4	1.103
Morf4l1	4.33049e-19	0.0783103	0.566	0.543	1.41274e-14	4	1.042
Pcsk1	4.33637e-19	0.138518	0.313	0.274	1.41465e-14	4	1.142
Scfd1	4.37859e-19	0.057962	0.257	0.255	1.42843e-14	4	1.008
Sec61a1	4.52873e-19	0.00499902	0.267	0.304	1.47741e-14	4	0.878
Trappc6b	4.65458e-19	0.0192027	0.305	0.311	1.51846e-14	4	0.981
Eif5a	4.77708e-19	0.127176	0.9	0.844	1.55843e-14	4	1.066
Xrn2	4.79231e-19	0.0323091	0.422	0.437	1.5634e-14	4	0.966
Hmgn1	4.80343e-19	0.128908	0.755	0.699	1.56702e-14	4	1.08
Nup50	4.81698e-19	0.103709	0.358	0.328	1.57144e-14	4	1.091
Ttc3	4.82972e-19	0.0267682	0.408	0.409	1.5756e-14	4	0.998
Chd2	4.86095e-19	0.0886808	0.366	0.345	1.58579e-14	4	1.061
Psmc4	5.21115e-19	0.0111485	0.327	0.361	1.70003e-14	4	0.906
Pdha1	5.72492e-19	0.064077	0.388	0.407	1.86764e-14	4	0.953
Rgl1	5.74342e-19	0.011509	0.222	0.257	1.87368e-14	4	0.864
Bag1	5.7538e-19	0.0151931	0.314	0.33	1.87706e-14	4	0.952
Alyref	5.7836e-19	0.0101872	0.553	0.54	1.88679e-14	4	1.024
Zmat2	5.79549e-19	0.0310324	0.291	0.305	1.89066e-14	4	0.954
Rc3h1	5.93167e-19	0.0981993	0.259	0.239	1.93509e-14	4	1.084
Itpr3	6.30301e-19	0.0825031	0.371	0.353	2.05623e-14	4	1.051
Efcab14	6.31367e-19	0.00434144	0.295	0.344	2.05971e-14	4	0.858
Zfp637	6.36682e-19	0.00455387	0.288	0.319	2.07705e-14	4	0.903
Tomm20	6.38228e-19	0.124495	0.79	0.723	2.08209e-14	4	1.093
Rraga	6.58224e-19	0.00223159	0.499	0.512	2.14732e-14	4	0.975
Swap70	6.77727e-19	0.0155379	0.369	0.381	2.21095e-14	4	0.969
Sgta	7.0085e-19	0.00206335	0.297	0.332	2.28638e-14	4	0.895
Rbm5	7.23265e-19	0.043945	0.331	0.326	2.35951e-14	4	1.015
Pole4	7.50409e-19	0.0762945	0.351	0.349	2.44806e-14	4	1.006
Ccdc50	7.94602e-19	0.0575318	0.286	0.273	2.59223e-14	4	1.048
Wwc2	8.18292e-19	0.0639252	0.253	0.257	2.66951e-14	4	0.984
Phf14	8.19291e-19	0.0262769	0.311	0.318	2.67277e-14	4	0.978
Vamp3	8.40603e-19	0.00131651	0.298	0.323	2.7423e-14	4	0.923
Fam133b	8.55439e-19	0.0877678	0.301	0.288	2.7907e-14	4	1.045
Dpm2	8.7895e-19	0.00117096	0.334	0.358	2.8674e-14	4	0.933
Ywhaz	8.88755e-19	0.0806228	0.731	0.676	2.89939e-14	4	1.081
Supt4h1	8.9424e-19	0.0452574	0.389	0.39	2.91728e-14	4	0.997
Sf3b1	9.46987e-19	0.0959963	0.768	0.709	3.08936e-14	4	1.083
Cpsf6	9.64361e-19	0.117378	0.329	0.289	3.14603e-14	4	1.138
Ncoa1	9.69327e-19	0.0153352	0.226	0.263	3.16224e-14	4	0.859
Nop53	9.94867e-19	0.0104757	0.381	0.376	3.24555e-14	4	1.013
Ppfia1	1.00142e-18	0.105683	0.33	0.301	3.26692e-14	4	1.096
Trim28	1.02296e-18	0.0631825	0.331	0.328	3.33719e-14	4	1.009
Sde2	1.1226e-18	0.0820127	0.289	0.274	3.66224e-14	4	1.055
Apex1	1.14498e-18	0.052141	0.255	0.261	3.73526e-14	4	0.977
Rps7	1.20864e-18	0.0258324	0.979	0.933	3.94295e-14	4	1.049
Nme1	1.21193e-18	0.00902837	0.511	0.511	3.95368e-14	4	1
Slc39a1	1.22604e-18	0.0926158	0.429	0.432	3.99972e-14	4	0.993
Stx6	1.23994e-18	0.0901908	0.286	0.261	4.04507e-14	4	1.096
Pxn	1.33162e-18	0.0371495	0.264	0.293	4.34414e-14	4	0.901
Faf2	1.40015e-18	0.0137976	0.229	0.263	4.5677e-14	4	0.871
Ppic	1.40036e-18	0.0790344	0.403	0.381	4.56839e-14	4	1.058
Sec23b	1.44406e-18	0.0336126	0.237	0.262	4.71095e-14	4	0.905
Actr1a	1.54435e-18	0.0379439	0.251	0.24	5.03815e-14	4	1.046
Mt-nd6	1.55155e-18	0.0588897	0.348	0.345	5.06162e-14	4	1.009
Use1	1.65903e-18	0.0560446	0.65	0.627	5.41226e-14	4	1.037
Smim7	1.73177e-18	0.0750771	0.287	0.274	5.64954e-14	4	1.047
Upf3b	1.82428e-18	0.0465092	0.325	0.323	5.95135e-14	4	1.006
Efemp1	1.97457e-18	0.0148913	0.365	0.359	6.44166e-14	4	1.017
Psmd1	1.99223e-18	0.0528182	0.468	0.459	6.49924e-14	4	1.02
Cggbp1	1.99238e-18	0.0149272	0.346	0.384	6.49973e-14	4	0.901
Rpl3	2.0892e-18	0.0937183	0.987	0.953	6.8156e-14	4	1.036
Dock1	2.21329e-18	0.0607496	0.262	0.261	7.22042e-14	4	1.004
Fdx2	2.25663e-18	0.0673871	0.257	0.24	7.36182e-14	4	1.071
Lsm14a	2.27659e-18	0.0338694	0.338	0.345	7.42692e-14	4	0.98
Samd8	2.30128e-18	0.0207819	0.232	0.257	7.50746e-14	4	0.903
Gtf2h1	2.31116e-18	0.000720069	0.304	0.328	7.5397e-14	4	0.927
Hnrnpm	2.3653e-18	0.0931959	0.302	0.269	7.71632e-14	4	1.123
Aarsd1	2.37335e-18	0.003411	0.251	0.274	7.74258e-14	4	0.916
Hdlbp	2.39889e-18	0.0688788	0.568	0.556	7.82589e-14	4	1.022
Mgat2	2.52361e-18	0.0117767	0.307	0.335	8.23276e-14	4	0.916
Nr2c2ap	2.54398e-18	0.0231232	0.33	0.374	8.29922e-14	4	0.882
Appbp2	2.54461e-18	0.040652	0.336	0.363	8.30129e-14	4	0.926
Zfp330	2.64801e-18	0.0787293	0.378	0.359	8.63859e-14	4	1.053
Psma6	2.7375e-18	0.00328401	0.622	0.627	8.93055e-14	4	0.992
Ostc	2.83634e-18	0.00890951	0.445	0.47	9.25301e-14	4	0.947
Snca	3.04002e-18	0.0308191	0.487	0.447	9.91745e-14	4	1.089
Aldh7a1	3.20319e-18	0.00849674	0.361	0.4	1.04498e-13	4	0.902
Slc27a1	3.84667e-18	0.0585602	0.378	0.364	1.2549e-13	4	1.038
Tsen15	3.95172e-18	0.00908802	0.251	0.265	1.28917e-13	4	0.947
Snrpf	3.96337e-18	0.0869358	0.41	0.398	1.29297e-13	4	1.03
Ddx41	3.99702e-18	0.0212723	0.266	0.298	1.30395e-13	4	0.893
Brd4	4.3888e-18	0.0378502	0.357	0.365	1.43176e-13	4	0.978
Sirt2	4.42741e-18	0.0133622	0.41	0.424	1.44435e-13	4	0.967
RGD1308706	4.55226e-18	0.0105288	0.423	0.435	1.48508e-13	4	0.972
Aamp	4.63822e-18	0.034091	0.518	0.524	1.51313e-13	4	0.989
Pdcd6	4.94675e-18	0.105684	0.628	0.587	1.61378e-13	4	1.07
Tlk2	5.10076e-18	0.0864187	0.276	0.254	1.66402e-13	4	1.087
Snn	5.1514e-18	0.00252671	0.325	0.363	1.68054e-13	4	0.895
Hat1	5.19837e-18	0.0477683	0.246	0.254	1.69586e-13	4	0.969
Ccni	5.95281e-18	0.0171607	0.435	0.44	1.94198e-13	4	0.989
Anp32e	6.35417e-18	0.0377005	0.472	0.489	2.07292e-13	4	0.965
Bloc1s4	6.51195e-18	0.036129	0.305	0.31	2.12439e-13	4	0.984
Mical1	6.7139e-18	0.0150994	0.247	0.253	2.19027e-13	4	0.976
Ccnt2	6.95171e-18	0.0430696	0.247	0.259	2.26786e-13	4	0.954
Adnp	7.0861e-18	0.0831822	0.393	0.37	2.3117e-13	4	1.062
Axl	7.28521e-18	0.0718373	0.324	0.295	2.37665e-13	4	1.098
LOC100362027	7.58166e-18	0.0939692	0.891	0.835	2.47336e-13	4	1.067
Ngdn	7.87777e-18	0.0644301	0.387	0.401	2.56997e-13	4	0.965
Gkap1	7.96829e-18	0.0128321	0.365	0.393	2.5995e-13	4	0.929
Eif2s3y	8.14799e-18	0.0519973	0.351	0.363	2.65812e-13	4	0.967
Otub1	8.4131e-18	0.0466066	0.287	0.282	2.7446e-13	4	1.018
AABR07031756.1	8.68169e-18	0.112077	0.435	0.424	2.83223e-13	4	1.026
Calu	1.08101e-17	0.0562665	0.411	0.416	3.52657e-13	4	0.988
Ctr9	1.18732e-17	0.0537564	0.259	0.265	3.87339e-13	4	0.977
Snrpd2	1.24486e-17	0.0453647	0.678	0.683	4.0611e-13	4	0.993
Vezf1	1.24926e-17	0.0479926	0.291	0.293	4.07545e-13	4	0.993
Drap1	1.25781e-17	0.0687624	0.593	0.58	4.10334e-13	4	1.022
LOC294154	1.44337e-17	0.0349846	0.246	0.253	4.7087e-13	4	0.972
Cmtm6	1.60016e-17	0.0488489	0.27	0.277	5.22021e-13	4	0.975
LOC108349548	1.6038e-17	0.126546	0.865	0.795	5.23209e-13	4	1.088
Casc4	1.66191e-17	0.0238555	0.367	0.37	5.42164e-13	4	0.992
Rbm26	1.68415e-17	0.0702307	0.454	0.45	5.49419e-13	4	1.009
Gnai3	1.79869e-17	0.0338976	0.432	0.445	5.86787e-13	4	0.971
Imp3	1.89961e-17	0.0373556	0.435	0.441	6.19711e-13	4	0.986
Smarcb1	2.00401e-17	0.0112371	0.28	0.298	6.53768e-13	4	0.94
Papola	2.09652e-17	0.0491731	0.298	0.308	6.83947e-13	4	0.968
Clpx	2.11033e-17	0.0221612	0.288	0.315	6.88452e-13	4	0.914
Zcchc12	2.22454e-17	0.0971905	0.268	0.284	7.25711e-13	4	0.944
Nxf1	2.24981e-17	0.021621	0.351	0.362	7.33955e-13	4	0.97
Ppp3r1	2.25962e-17	0.0110338	0.299	0.318	7.37156e-13	4	0.94
Ghitm	2.26727e-17	0.00655061	0.412	0.423	7.39652e-13	4	0.974
Ctcf	2.30388e-17	0.0479835	0.366	0.366	7.51594e-13	4	1
Ube2v2	2.62615e-17	0.00626494	0.358	0.372	8.5673e-13	4	0.962
Ythdf1	2.73018e-17	0.037557	0.266	0.287	8.90668e-13	4	0.927
Ubxn6	2.93499e-17	0.00310688	0.312	0.326	9.57483e-13	4	0.957
Lamc1	2.95648e-17	0.00316679	0.247	0.257	9.64492e-13	4	0.961
Taf13	3.04218e-17	0.076147	0.479	0.46	9.92449e-13	4	1.041
Mbd2	3.05773e-17	0.0187988	0.413	0.425	9.97524e-13	4	0.972
Nus1	3.18128e-17	0.0081198	0.306	0.325	1.03783e-12	4	0.942
Rab2a	3.40465e-17	0.0734467	0.649	0.631	1.1107e-12	4	1.029
Cebpg	3.46085e-17	0.0518903	0.268	0.258	1.12903e-12	4	1.039
Suco	3.7643e-17	0.0386794	0.367	0.384	1.22803e-12	4	0.956
RGD1560212	3.78291e-17	0.0318934	0.315	0.323	1.2341e-12	4	0.975
Prkrip1	3.96962e-17	0.0541736	0.293	0.299	1.29501e-12	4	0.98
Eef2	4.04901e-17	0.0964747	0.837	0.786	1.32091e-12	4	1.065
Prpf6	4.05115e-17	0.042911	0.279	0.281	1.32161e-12	4	0.993
Ctdnep1	4.21611e-17	0.0504112	0.272	0.289	1.37542e-12	4	0.941
Snrnp70	4.22317e-17	0.0338019	0.478	0.482	1.37773e-12	4	0.992
Smim11a	4.23994e-17	0.00112044	0.317	0.348	1.3832e-12	4	0.911
Prkcsh	4.27389e-17	0.00514435	0.411	0.454	1.39427e-12	4	0.905
Nipa2	4.30996e-17	0.045686	0.286	0.298	1.40604e-12	4	0.96
Lman2	4.40057e-17	0.0126952	0.423	0.456	1.4356e-12	4	0.928
Taf15	4.4901e-17	0.0588952	0.337	0.344	1.4648e-12	4	0.98
Thrap3	4.70242e-17	0.0655927	0.371	0.375	1.53407e-12	4	0.989
Spop	4.96126e-17	0.0314104	0.506	0.511	1.61851e-12	4	0.99
Tmed5	4.96351e-17	0.0322488	0.323	0.342	1.61925e-12	4	0.944
Sfswap	5.03163e-17	0.0918146	0.321	0.307	1.64147e-12	4	1.046
Pcbd2	5.30731e-17	0.0271872	0.251	0.265	1.7314e-12	4	0.947
Cdh2	5.43239e-17	0.113065	0.431	0.372	1.77221e-12	4	1.159
Arf4	5.46658e-17	0.147392	0.813	0.739	1.78336e-12	4	1.1
Sbno1	5.79393e-17	0.0456419	0.36	0.371	1.89016e-12	4	0.97
RGD1309748	5.85196e-17	0.0308945	0.35	0.376	1.90909e-12	4	0.931
Ssb	6.39739e-17	0.0650787	0.687	0.649	2.08702e-12	4	1.059
Nap1l4	6.43658e-17	0.0101222	0.353	0.37	2.09981e-12	4	0.954
Snrpg	6.4605e-17	0.0550248	0.258	0.256	2.10761e-12	4	1.008
Pigt	6.51753e-17	0.0110775	0.246	0.28	2.12621e-12	4	0.879
Lsm8	6.67277e-17	0.0288107	0.311	0.331	2.17686e-12	4	0.94
Ppp1r2	7.00044e-17	0.0201297	0.487	0.492	2.28376e-12	4	0.99
Mrpl35	7.44651e-17	0.0435373	0.263	0.264	2.42928e-12	4	0.996
Ogfr	7.99707e-17	0.0103214	0.302	0.341	2.60888e-12	4	0.886
Nptn	8.13805e-17	0.04103	0.524	0.523	2.65488e-12	4	1.002
Surf4	8.20577e-17	0.00709986	0.286	0.312	2.67697e-12	4	0.917
Dock7	8.42085e-17	0.0650869	0.282	0.264	2.74713e-12	4	1.068
LOC103690996	8.6554e-17	0.0511357	0.56	0.545	2.82365e-12	4	1.028
Prkar1a	9.38855e-17	0.0196997	0.623	0.625	3.06283e-12	4	0.997
Oxr1	9.97942e-17	0.0745219	0.264	0.259	3.25559e-12	4	1.019
AABR07035218.1	1.01286e-16	0.0568144	0.343	0.327	3.30425e-12	4	1.049
Phf3	1.11751e-16	0.103472	0.339	0.32	3.64564e-12	4	1.059
Gatad2a	1.13093e-16	0.0271902	0.247	0.261	3.68942e-12	4	0.946
Rab7a	1.13432e-16	0.125319	0.739	0.686	3.7005e-12	4	1.077
Paics	1.15936e-16	0.0122791	0.246	0.258	3.78219e-12	4	0.953
Ppp1r15b	1.16284e-16	0.0900542	0.489	0.471	3.79352e-12	4	1.038
Rpl27	1.29386e-16	0.071508	0.938	0.885	4.22095e-12	4	1.06
Pgls	1.3488e-16	0.0283737	0.454	0.473	4.40019e-12	4	0.96
Ppp1cb	1.46069e-16	0.0244069	0.509	0.519	4.7652e-12	4	0.981
LOC103694902	1.46333e-16	0.0347259	0.305	0.313	4.77381e-12	4	0.974
2023-09-02	1.48373e-16	0.0612286	0.493	0.495	4.84037e-12	4	0.996
Papss1	1.5214e-16	0.0356088	0.507	0.491	4.96327e-12	4	1.033
Stard3nl	1.54466e-16	0.00828924	0.267	0.286	5.03914e-12	4	0.934
AABR07065438.1	1.58268e-16	0.0790786	0.282	0.264	5.16319e-12	4	1.068
Arhgef40	1.67351e-16	0.0659155	0.255	0.235	5.45951e-12	4	1.085
Gcdh	1.68493e-16	0.0358238	0.258	0.272	5.49676e-12	4	0.949
Ppp1cc	1.76383e-16	0.005273	0.345	0.373	5.75413e-12	4	0.925
LOC100360057	1.81509e-16	0.0298893	0.913	0.862	5.92137e-12	4	1.059
Tnc	1.87807e-16	0.0884353	0.274	0.285	6.12682e-12	4	0.961
Ppp2r5e	1.94011e-16	0.0648912	0.271	0.271	6.32921e-12	4	1
Ing4	2.01579e-16	0.0454126	0.276	0.278	6.57611e-12	4	0.993
Ubxn1	2.15384e-16	0.0380454	0.708	0.695	7.02648e-12	4	1.019
Gsta4	2.26749e-16	0.0888259	0.55	0.478	7.39723e-12	4	1.151
Pxdc1	2.38571e-16	0.164915	0.469	0.449	7.78289e-12	4	1.045
Atp1a2	2.55347e-16	0.0266154	0.661	0.58	8.3302e-12	4	1.14
Tmf1	2.57981e-16	0.0589061	0.355	0.367	8.41611e-12	4	0.967
Iqgap1	2.7647e-16	0.0115075	0.339	0.348	9.01928e-12	4	0.974
Agfg1	2.86191e-16	0.000508165	0.285	0.296	9.33642e-12	4	0.963
Swt1	2.93172e-16	0.0611945	0.322	0.293	9.56415e-12	4	1.099
Rps8	2.99008e-16	0.0131157	0.995	0.973	9.75455e-12	4	1.023
Zmym5	3.01319e-16	0.00874485	0.29	0.331	9.82993e-12	4	0.876
Pink1	3.03401e-16	0.0138923	0.28	0.294	9.89786e-12	4	0.952
Zc3h11a	3.05523e-16	0.0683646	0.273	0.27	9.96707e-12	4	1.011
Zbtb10	3.227e-16	0.0852315	0.285	0.267	1.05275e-11	4	1.067
Azin1	3.37487e-16	0.0570437	0.792	0.746	1.10098e-11	4	1.062
Eif3f	3.65953e-16	0.0889048	0.716	0.689	1.19385e-11	4	1.039
Ergic2	3.73991e-16	0.00973588	0.334	0.361	1.22007e-11	4	0.925
Ddx6	3.85054e-16	0.0919709	0.409	0.394	1.25616e-11	4	1.038
AC134224.2	3.88656e-16	0.0888121	0.515	0.478	1.26791e-11	4	1.077
Kdm3a	4.07126e-16	0.103001	0.275	0.246	1.32817e-11	4	1.118
Irs2	4.10239e-16	0.104402	0.504	0.456	1.33832e-11	4	1.105
Aimp2	4.28106e-16	0.0706023	0.256	0.232	1.39661e-11	4	1.103
Elob	4.35781e-16	0.0946447	0.888	0.828	1.42165e-11	4	1.072
Spag9	4.4123e-16	0.0753538	0.694	0.652	1.43942e-11	4	1.064
Zfand5	4.61553e-16	0.0695649	0.84	0.779	1.50573e-11	4	1.078
Tmed9	4.74458e-16	0.0909648	0.697	0.667	1.54783e-11	4	1.045
Hspa14	4.87176e-16	0.0494007	0.355	0.384	1.58931e-11	4	0.924
Brox	4.91572e-16	0.0159897	0.245	0.253	1.60366e-11	4	0.968
Usp15	5.0396e-16	0.07279	0.265	0.233	1.64407e-11	4	1.137
Zfp106	5.10909e-16	0.0315481	0.337	0.361	1.66674e-11	4	0.934
Tnrc6a	5.15448e-16	0.0269946	0.331	0.341	1.68155e-11	4	0.971
Prpf8	5.19386e-16	0.00785481	0.28	0.314	1.69439e-11	4	0.892
Utrn	5.86081e-16	0.0234279	0.512	0.494	1.91197e-11	4	1.036
Arih1	6.05538e-16	0.0748328	0.489	0.47	1.97545e-11	4	1.04
Hnrnpk	6.60541e-16	0.0944316	0.636	0.61	2.15488e-11	4	1.043
Srf	6.8365e-16	0.00246296	0.245	0.288	2.23027e-11	4	0.851
Acot1	6.83656e-16	0.126681	0.591	0.484	2.23029e-11	4	1.221
Agpat3	6.91962e-16	0.0371685	0.296	0.323	2.25739e-11	4	0.916
Rps17	7.10629e-16	0.0908081	0.916	0.864	2.31829e-11	4	1.06
Pcm1	7.1875e-16	0.00832366	0.394	0.403	2.34478e-11	4	0.978
Rab9a	7.41458e-16	0.0554976	0.361	0.373	2.41886e-11	4	0.968
Glo1	7.51069e-16	0.0202531	0.554	0.563	2.45021e-11	4	0.984
Sertad2	8.04397e-16	0.0606877	0.341	0.351	2.62418e-11	4	0.972
Timm8b	8.11662e-16	0.0208628	0.59	0.586	2.64788e-11	4	1.007
Asf1a	8.31137e-16	0.0453325	0.255	0.252	2.71142e-11	4	1.012
Smim14	8.31299e-16	0.0347709	0.317	0.337	2.71195e-11	4	0.941
Fem1c	8.35888e-16	0.0528179	0.261	0.256	2.72692e-11	4	1.02
Fam104a	8.74815e-16	0.00641386	0.408	0.447	2.85391e-11	4	0.913
Tln2	8.79723e-16	0.00686974	0.257	0.288	2.86992e-11	4	0.892
Mat2a	9.13273e-16	0.130305	0.581	0.548	2.97937e-11	4	1.06
Psmb4	9.23852e-16	0.0474224	0.617	0.61	3.01388e-11	4	1.011
Reep3	9.46102e-16	0.0403022	0.335	0.332	3.08647e-11	4	1.009
Zc3h13	9.501e-16	0.0102846	0.442	0.45	3.09951e-11	4	0.982
Rsbn1	9.67132e-16	0.0271662	0.387	0.38	3.15507e-11	4	1.018
Sox10	1.06812e-15	0.0181477	0.339	0.324	3.48451e-11	4	1.046
Syap1	1.10246e-15	0.00301276	0.454	0.478	3.59655e-11	4	0.95
Tpm4	1.13211e-15	0.0658394	0.387	0.369	3.69329e-11	4	1.049
Rbms1	1.19975e-15	0.0345897	0.326	0.343	3.91394e-11	4	0.95
Pex13	1.21583e-15	0.0580108	0.281	0.298	3.9664e-11	4	0.943
Pdcd6ip	1.2453e-15	0.0250059	0.342	0.352	4.06254e-11	4	0.972
Hint1	1.28504e-15	0.0742379	0.886	0.837	4.19218e-11	4	1.059
Por	1.30199e-15	0.00498246	0.254	0.291	4.24747e-11	4	0.873
Eif5b	1.32102e-15	0.0718131	0.267	0.257	4.30957e-11	4	1.039
Afap1l2	1.38336e-15	0.0495881	0.267	0.28	4.51293e-11	4	0.954
Rad23b	1.43316e-15	0.000704461	0.419	0.453	4.67541e-11	4	0.925
Thoc2	1.4879e-15	0.0276181	0.271	0.288	4.85399e-11	4	0.941
Kdm5a	1.59341e-15	0.0438388	0.439	0.439	5.1982e-11	4	1
Hacd2	1.74812e-15	0.0475026	0.35	0.356	5.70289e-11	4	0.983
Kdm2a	1.79753e-15	0.033192	0.305	0.323	5.86408e-11	4	0.944
Dnajb11	2.0037e-15	0.00230219	0.265	0.297	6.53667e-11	4	0.892
Ascc3	2.10109e-15	0.0553113	0.302	0.306	6.85439e-11	4	0.987
Zfp24	2.13393e-15	0.053139	0.495	0.484	6.96153e-11	4	1.023
Tmed7	2.17553e-15	0.0173698	0.485	0.5	7.09722e-11	4	0.97
Caprin1	2.22231e-15	0.0132669	0.296	0.296	7.24984e-11	4	1
Chd6	2.22738e-15	0.0347638	0.317	0.322	7.26637e-11	4	0.984
Usp25	2.26505e-15	0.0716464	0.388	0.374	7.38927e-11	4	1.037
Rpl31	2.29958e-15	0.0689342	0.856	0.807	7.50192e-11	4	1.061
Tmed1	2.4251e-15	0.0287063	0.255	0.267	7.9114e-11	4	0.955
Rnf103	2.67394e-15	0.0764001	0.282	0.267	8.72319e-11	4	1.056
Zbtb20	2.68736e-15	0.0674342	0.494	0.497	8.76698e-11	4	0.994
Mrpl45	2.77988e-15	0.0451454	0.333	0.339	9.06879e-11	4	0.982
Eea1	2.8088e-15	0.0782427	0.282	0.254	9.16316e-11	4	1.11
Cox5b	2.83995e-15	0.0079735	0.789	0.761	9.26477e-11	4	1.037
Zbtb38	2.98753e-15	0.0762385	0.267	0.264	9.74621e-11	4	1.011
Mdm2	3.0101e-15	0.0412853	0.41	0.404	9.81984e-11	4	1.015
Cdc37l1	3.06499e-15	0.0345034	0.299	0.317	9.99891e-11	4	0.943
Zfp622	3.08957e-15	0.0974328	0.627	0.541	1.00791e-10	4	1.159
Slc12a2	3.08975e-15	0.0154646	0.391	0.392	1.00797e-10	4	0.997
Ncor1	3.36551e-15	0.0200504	0.461	0.458	1.09793e-10	4	1.007
Anxa1	3.43846e-15	0.293353	0.301	0.294	1.12173e-10	4	1.024
Serp1	3.49378e-15	0.0719341	0.623	0.606	1.13978e-10	4	1.028
Degs1	3.51698e-15	0.0312864	0.274	0.299	1.14734e-10	4	0.916
Ndufb9	3.69543e-15	0.0176318	0.798	0.763	1.20556e-10	4	1.046
Fmr1	3.89185e-15	0.0548714	0.29	0.294	1.26964e-10	4	0.986
Elof1	3.91991e-15	0.0083579	0.25	0.27	1.27879e-10	4	0.926
Sf3a3	3.93071e-15	0.0333031	0.258	0.267	1.28232e-10	4	0.966
Ypel5	3.98658e-15	0.00353604	0.217	0.257	1.30054e-10	4	0.844
Rock2	4.10132e-15	0.121458	0.54	0.491	1.33797e-10	4	1.1
Thoc7	4.70544e-15	0.0303077	0.354	0.372	1.53505e-10	4	0.952
Ube2g1	4.77588e-15	6.93721e-05	0.249	0.273	1.55803e-10	4	0.912
Rpia	4.85094e-15	0.0517296	0.279	0.275	1.58252e-10	4	1.015
Tkt	5.17768e-15	0.00621614	0.638	0.631	1.68911e-10	4	1.011
Rala	5.18392e-15	0.0193295	0.356	0.377	1.69115e-10	4	0.944
Zfp91	5.77062e-15	0.0561053	0.532	0.547	1.88255e-10	4	0.973
Zfp703	6.60323e-15	0.0296037	0.238	0.251	2.15417e-10	4	0.948
Tmem30a	6.60931e-15	0.0250584	0.435	0.443	2.15615e-10	4	0.982
Fam173a	7.14767e-15	8.20697e-05	0.229	0.252	2.33178e-10	4	0.909
Tap1	7.18257e-15	0.170075	0.575	0.511	2.34317e-10	4	1.125
Cd99	7.28116e-15	0.101598	0.91	0.861	2.37533e-10	4	1.057
Ssr2	8.01885e-15	0.0153861	0.558	0.567	2.61599e-10	4	0.984
Wnt6	8.06555e-15	0.0914106	0.468	0.414	2.63122e-10	4	1.13
Pdia6	8.12828e-15	0.0816338	0.667	0.641	2.65169e-10	4	1.041
Ctnnbip1	8.19131e-15	0.00822671	0.353	0.381	2.67225e-10	4	0.927
Rab14	8.48963e-15	0.0345414	0.612	0.613	2.76957e-10	4	0.998
Adh5	9.03213e-15	0.032655	0.258	0.271	2.94655e-10	4	0.952
Rps10l1	9.45063e-15	0.0587983	0.963	0.911	3.08308e-10	4	1.057
Fkbp2	9.68604e-15	0.00383591	0.727	0.681	3.15988e-10	4	1.068
Zbtb7a	1.00341e-14	0.00944753	0.238	0.261	3.27342e-10	4	0.912
Wdr55	1.10554e-14	0.0874127	0.518	0.508	3.60662e-10	4	1.02
Arhgap5	1.11351e-14	0.0798037	0.486	0.486	3.6326e-10	4	1
Rb1cc1	1.13428e-14	0.113926	0.336	0.297	3.70036e-10	4	1.131
Psph	1.16382e-14	0.0276068	0.257	0.28	3.79673e-10	4	0.918
Fam102a	1.16701e-14	0.0509817	0.275	0.285	3.80712e-10	4	0.965
Rabep1	1.25588e-14	0.0393322	0.241	0.255	4.09706e-10	4	0.945
Mtdh	1.30484e-14	0.0698445	0.604	0.6	4.25679e-10	4	1.007
Arid1a	1.33622e-14	0.0659286	0.389	0.385	4.35915e-10	4	1.01
Pcf11	1.35384e-14	0.0118783	0.405	0.423	4.41664e-10	4	0.957
Htatsf1	1.40637e-14	0.0352619	0.274	0.274	4.58798e-10	4	1
Paqr6	1.66269e-14	0.00687328	0.339	0.348	5.42418e-10	4	0.974
Selenof	1.73515e-14	0.101232	0.857	0.79	5.66058e-10	4	1.085
Wipi1	1.77855e-14	0.0211254	0.237	0.268	5.80217e-10	4	0.884
Chd4	1.79974e-14	0.00380853	0.582	0.589	5.8713e-10	4	0.988
Ccnd1	1.85902e-14	0.0485825	0.495	0.535	6.0647e-10	4	0.925
Alkbh5	1.88449e-14	0.00189063	0.372	0.415	6.14778e-10	4	0.896
Cd200	2.18622e-14	0.026877	0.377	0.373	7.1321e-10	4	1.011
Pik3r1	2.3145e-14	0.0876224	0.593	0.558	7.5506e-10	4	1.063
Srpra	2.81798e-14	0.023361	0.481	0.498	9.19309e-10	4	0.966
Dhrs4	3.3017e-14	0.00747722	0.258	0.276	1.07712e-09	4	0.935
Pros1	3.37326e-14	0.0481373	0.242	0.252	1.10046e-09	4	0.96
Nampt	3.47211e-14	0.0403607	0.385	0.414	1.13271e-09	4	0.93
Cpne8	3.48495e-14	0.0588068	0.354	0.356	1.1369e-09	4	0.994
Prpsap1	3.88019e-14	0.0270923	0.259	0.259	1.26583e-09	4	1
N4bp1	4.22168e-14	0.00575921	0.331	0.349	1.37724e-09	4	0.948
RGD1311595	4.75912e-14	0.05199	0.257	0.269	1.55257e-09	4	0.955
Cdk12	4.86638e-14	0.0367167	0.426	0.433	1.58756e-09	4	0.984
Gtf2f1	5.01616e-14	0.000861638	0.257	0.277	1.63642e-09	4	0.928
Acyp2	5.1992e-14	0.0115342	0.243	0.251	1.69613e-09	4	0.968
Hdac1	5.40922e-14	0.0572976	0.419	0.428	1.76465e-09	4	0.979
Slc25a33	5.546e-14	0.0201253	0.305	0.331	1.80927e-09	4	0.921
Polr3h	5.66225e-14	0.0119192	0.258	0.291	1.8472e-09	4	0.887
Spcs3	5.87142e-14	0.017863	0.255	0.284	1.91543e-09	4	0.898
Smarca4	6.13217e-14	0.0456765	0.265	0.266	2.0005e-09	4	0.996
Bod1l1	6.46186e-14	0.00615794	0.285	0.3	2.10805e-09	4	0.95
Cdkn2c	6.94931e-14	0.0132672	0.257	0.281	2.26707e-09	4	0.915
Psma5	7.0434e-14	0.0745803	0.59	0.571	2.29777e-09	4	1.033
Erf	8.97093e-14	0.0583483	0.366	0.371	2.92659e-09	4	0.987
H2afv	8.97514e-14	0.0300082	0.608	0.608	2.92796e-09	4	1
Sh3d19	1.00562e-13	0.054651	0.251	0.246	3.28065e-09	4	1.02
Rab8b	1.00991e-13	0.076795	0.55	0.531	3.29463e-09	4	1.036
Maf1	1.02431e-13	0.00796879	0.288	0.303	3.3416e-09	4	0.95
Orai1	1.03159e-13	0.025597	0.245	0.253	3.36537e-09	4	0.968
Zfp706	1.13389e-13	0.0652633	0.629	0.61	3.69909e-09	4	1.031
Col5a3	1.17953e-13	0.0735471	0.611	0.535	3.84797e-09	4	1.142
Fbxo30	1.2042e-13	0.105154	0.37	0.332	3.92846e-09	4	1.114
Zfand2a	1.21998e-13	0.0188753	0.497	0.48	3.97994e-09	4	1.035
Rtf1	1.28389e-13	0.0713412	0.432	0.427	4.18844e-09	4	1.012
Asah1	1.31412e-13	0.00487819	0.469	0.479	4.28706e-09	4	0.979
Psma4	1.49787e-13	0.0201356	0.619	0.626	4.88652e-09	4	0.989
RGD1563365	1.69055e-13	0.0145719	0.331	0.347	5.5151e-09	4	0.954
Arl6ip1	1.80224e-13	0.0667183	0.606	0.604	5.87944e-09	4	1.003
Snrnp200	1.84589e-13	0.0035287	0.255	0.278	6.02184e-09	4	0.917
Erp29	2.08922e-13	0.0252772	0.585	0.553	6.81566e-09	4	1.058
Tafa5	2.1155e-13	0.0299588	0.315	0.314	6.90141e-09	4	1.003
Elf1	2.23288e-13	0.0981428	0.432	0.422	7.28432e-09	4	1.024
Ndufv2	2.40991e-13	0.0603485	0.641	0.621	7.86184e-09	4	1.032
Scaf11	2.91337e-13	0.0110549	0.307	0.326	9.50427e-09	4	0.942
Elf2	3.01391e-13	0.0027508	0.251	0.286	9.83228e-09	4	0.878
Acsl3	3.01478e-13	0.0201744	0.261	0.264	9.83513e-09	4	0.989
Sec62	3.30104e-13	0.0700305	0.742	0.705	1.0769e-08	4	1.052
Gls	3.39519e-13	0.0570795	0.527	0.497	1.10761e-08	4	1.06
Slc39a7	4.1336e-13	0.00153567	0.453	0.486	1.34851e-08	4	0.932
Jtb	4.14173e-13	0.069599	0.588	0.561	1.35116e-08	4	1.048
Ncam2	4.28172e-13	0.0353991	0.28	0.29	1.39683e-08	4	0.966
Pik3c2a	4.72584e-13	0.0629665	0.431	0.428	1.54171e-08	4	1.007
Tpr	4.7795e-13	0.034496	0.529	0.534	1.55922e-08	4	0.991
Klf9	5.42687e-13	0.031911	0.591	0.576	1.77041e-08	4	1.026
Sqstm1	5.85893e-13	0.0453371	0.607	0.593	1.91136e-08	4	1.024
Med13	6.02017e-13	0.0339927	0.273	0.288	1.96396e-08	4	0.948
Slc35b2	7.15554e-13	0.0108278	0.242	0.27	2.33435e-08	4	0.896
Dek	7.48785e-13	0.00368204	0.425	0.463	2.44276e-08	4	0.918
Ephb1	8.18146e-13	0.0854548	0.294	0.28	2.66904e-08	4	1.05
Ubqln2	8.23277e-13	0.00451307	0.228	0.255	2.68577e-08	4	0.894
Map1lc3a	8.97211e-13	0.124936	0.887	0.837	2.92697e-08	4	1.06
LOC103689920	9.75603e-13	0.0221611	0.243	0.268	3.18271e-08	4	0.907
Cdc42ep2	1.09851e-12	0.0707552	0.386	0.394	3.58367e-08	4	0.98
Kmt5b	1.14469e-12	0.0292994	0.241	0.256	3.73434e-08	4	0.941
Rtn4	1.27924e-12	0.0549761	0.85	0.789	4.17328e-08	4	1.077
Tmem33	1.49215e-12	0.0310363	0.267	0.291	4.86786e-08	4	0.918
AABR07064873.1	1.61724e-12	0.0926746	0.358	0.336	5.27593e-08	4	1.065
Eif4enif1	1.67847e-12	0.0363363	0.309	0.313	5.47568e-08	4	0.987
Efr3a	1.78578e-12	0.0516228	0.281	0.294	5.82574e-08	4	0.956
Txndc17	1.82599e-12	0.0147965	0.567	0.569	5.95694e-08	4	0.996
Cox5a	1.94438e-12	0.0231123	0.697	0.66	6.34314e-08	4	1.056
Mef2a	2.03359e-12	0.0544365	0.38	0.354	6.63418e-08	4	1.073
2023-09-10	2.17632e-12	0.0414479	0.427	0.42	7.0998e-08	4	1.017
Rpl36	2.34545e-12	0.0221609	0.956	0.907	7.65155e-08	4	1.054
Dnajb9	2.61461e-12	0.00262684	0.624	0.62	8.52964e-08	4	1.006
Sptbn1	2.7431e-12	0.0220146	0.745	0.704	8.94882e-08	4	1.058
Fcf1	2.80853e-12	0.0134217	0.243	0.267	9.16228e-08	4	0.91
Rhob	3.12252e-12	0.0820956	0.859	0.821	1.01866e-07	4	1.046
Acot2	3.61689e-12	0.032708	0.272	0.304	1.17994e-07	4	0.895
Tpp2	3.70141e-12	0.0366401	0.39	0.407	1.20751e-07	4	0.958
AABR07068127.1	4.5453e-12	0.0743303	0.286	0.273	1.48281e-07	4	1.048
Pgrmc2	4.74039e-12	0.0196298	0.254	0.274	1.54646e-07	4	0.927
Ift20	6.29652e-12	0.0601444	0.621	0.593	2.05411e-07	4	1.047
Golga4	6.41217e-12	0.040213	0.286	0.293	2.09184e-07	4	0.976
Psmb2	6.46392e-12	0.0934104	0.776	0.703	2.10872e-07	4	1.104
Mtfr1l	6.80404e-12	0.00721331	0.247	0.263	2.21968e-07	4	0.939
Prdm2	6.93758e-12	0.0446516	0.267	0.263	2.26325e-07	4	1.015
Gclm	8.11171e-12	0.0457255	0.274	0.281	2.64628e-07	4	0.975
Bloc1s1	8.66409e-12	0.0329186	0.745	0.716	2.82648e-07	4	1.041
Rap2a	9.55667e-12	0.066911	0.275	0.254	3.11767e-07	4	1.083
Psma2	9.7317e-12	0.0525753	0.683	0.658	3.17477e-07	4	1.038
Myo10	1.06645e-11	0.0258275	0.228	0.252	3.47909e-07	4	0.905
Ube3a	1.59748e-11	0.0330412	0.262	0.264	5.21144e-07	4	0.992
AC111804.2	2.17406e-11	0.0708539	0.422	0.409	7.09244e-07	4	1.032
Tacc1	3.32093e-11	0.0139519	0.643	0.626	1.08339e-06	4	1.027
Pdcd4	3.65233e-11	0.0348411	0.316	0.305	1.1915e-06	4	1.036
Ptms	3.8644e-11	0.0577749	0.949	0.901	1.26068e-06	4	1.053
Schip1	4.24746e-11	0.0434371	0.373	0.375	1.38565e-06	4	0.995
Eid1	6.17167e-11	0.0853555	0.81	0.768	2.01338e-06	4	1.055
Atp6v1g1	6.35313e-11	0.0142696	0.875	0.825	2.07258e-06	4	1.061
Amd1	8.15115e-11	0.0564662	0.654	0.635	2.65915e-06	4	1.03
Snx18	8.61876e-11	0.0101787	0.427	0.446	2.8117e-06	4	0.957
Txn1	8.64264e-11	0.0980025	0.781	0.749	2.81949e-06	4	1.043
Vdac2	9.88766e-11	0.0338622	0.787	0.764	3.22565e-06	4	1.03
Aig1	1.12534e-10	0.0382836	0.343	0.358	3.6712e-06	4	0.958
Setd2	1.37571e-10	0.0265122	0.287	0.295	4.48797e-06	4	0.973
Elovl1	1.59904e-10	0.019096	0.454	0.47	5.21653e-06	4	0.966
Pvr	2.58858e-10	0.00564333	0.254	0.258	8.44472e-06	4	0.984
Gpr37l1	2.67142e-10	0.087115	0.507	0.442	8.71498e-06	4	1.147
Sfr1	2.99519e-10	0.0274075	0.686	0.683	9.77121e-06	4	1.004
Hdgfl3	3.34485e-10	0.0384351	0.291	0.297	1.09119e-05	4	0.98
Nedd8	6.84041e-10	0.0158625	0.786	0.759	2.23155e-05	4	1.036
Tmem208	7.86671e-10	0.00844413	0.505	0.508	2.56636e-05	4	0.994
Ints6	1.20721e-09	0.0523171	0.333	0.336	3.9383e-05	4	0.991
Phip	1.23641e-09	0.0272731	0.272	0.295	4.03352e-05	4	0.922
Eef1g	1.70735e-09	0.0263421	0.858	0.809	5.56989e-05	4	1.061
Tubb2a	2.04091e-09	0.130256	0.644	0.64	6.65806e-05	4	1.006
Chka	3.25424e-09	0.0288536	0.442	0.46	0.000106163	4	0.961
Atp5mf	3.84084e-09	0.0132637	0.755	0.735	0.0001253	4	1.027
Tagln2	6.35884e-09	0.0763406	0.735	0.722	0.000207445	4	1.018
Sowahc	6.72737e-09	0.0174345	0.496	0.481	0.000219467	4	1.031
Evi5	2.22231e-08	0.0366846	0.641	0.6	0.000724985	4	1.068
Bcl2	3.9428e-08	0.0398294	0.413	0.417	0.00128626	4	0.99
Hist1h2ao.2	7.45933e-08	0.0859395	0.508	0.457	0.00243346	4	1.112
AABR07031491.2	7.71962e-08	0.0305654	0.56	0.542	0.00251837	4	1.033
Heca	1.15845e-07	0.0368764	0.267	0.255	0.00377923	4	1.047
Ppib	1.18699e-07	0.0460826	0.879	0.83	0.00387231	4	1.059
Mt-nd4l	1.65621e-07	0.0376814	0.737	0.704	0.00540307	4	1.047
Ppia	1.92829e-07	0.0194538	0.843	0.805	0.00629065	4	1.047
Hnrnpu	2.31268e-07	0.0496753	0.751	0.727	0.00754465	4	1.033
Sem1	2.37357e-07	0.0132984	0.795	0.769	0.00774331	4	1.034
Zbed5	5.23557e-07	0.056772	0.794	0.757	0.01708	4	1.049
Atrx.1	7.77307e-07	0.0336954	0.504	0.495	0.0253581	4	1.018
Pdia3	1.36708e-06	0.0378308	0.687	0.691	0.0445983	4	0.994
Hey2	1.61337e-06	0.00636561	0.352	0.376	0.052633	4	0.936
Slc22a17	1.96639e-06	0.00924607	0.487	0.454	0.0641495	4	1.073
Plat	2.24925e-06	0.0324851	0.638	0.58	0.0733772	4	1.1
Prdx1	7.24899e-06	0.0719917	0.844	0.796	0.236484	4	1.06
Gabarapl2	7.68209e-06	0.0281225	0.805	0.771	0.250613	4	1.044
Rcn2	0.000120975	0.0353992	0.577	0.576	1	4	1.002
Phlda3	0.000207968	0.0273337	0.681	0.637	1	4	1.069
Sertad1	0.000350191	0.0690307	0.81	0.778	1	4	1.041
Akap12	0.000773821	0.142934	0.635	0.619	1	4	1.026
Csrnp1	0.000832075	0.086852	0.647	0.619	1	4	1.045
Pde4b	0.00253981	0.0356413	0.424	0.414	1	4	1.024
Sod2	0.0029499	0.0304985	0.82	0.782	1	4	1.049
Notch1	0.00386951	0.0243534	0.617	0.587	1	4	1.051

## Sheet: SC3
gene	p_val	avg_logFC	pct.1	pct.2	p_val_adj	cluster	gene_diff
Mpz	0	3.75762	1	0.561	0	12	1.783
Mbp	0	2.87774	0.989	0.504	0	12	1.962
Pmp22	0	2.74357	1	0.826	0	12	1.211
Mal	0	2.22223	0.949	0.346	0	12	2.743
Prx	0	1.99681	0.792	0.053	0	12	14.943
Secisbp2l	0	1.9438	0.944	0.529	0	12	1.784
Fxyd6	0	1.90995	0.848	0.148	0	12	5.73
Pllp	0	1.87669	0.876	0.164	0	12	5.341
Cldn19	0	1.79971	0.752	0.023	0	12	32.696
Pou3f1	0	1.73363	0.884	0.252	0	12	3.508
Rbp1	0	1.6669	0.683	0.163	0	12	4.19
Bcas1	0	1.62689	0.692	0.01	0	12	69.2
Gldn	0	1.59481	0.705	0.013	0	12	54.231
Cdkn1b	0	1.57163	0.876	0.418	0	12	2.096
Cnp	0	1.55514	0.949	0.595	0	12	1.595
S100a6	0	1.48481	0.981	0.764	0	12	1.284
Mpp6	0	1.43606	0.705	0.168	0	12	4.196
Cuedc2	0	1.40347	0.64	0.228	0	12	2.807
Drp2	0	1.34152	0.576	0.017	0	12	33.882
Ndrg1	0	1.297	0.874	0.627	0	12	1.394
Cd9	0	1.2941	0.994	0.831	0	12	1.196
Ugt8	0	1.27804	0.619	0.19	0	12	3.258
Svip	0	1.24842	0.824	0.457	0	12	1.803
Plp1	0	1.23318	0.981	0.66	0	12	1.486
Mag	0	1.18986	0.527	0.005	0	12	105.4
Fut8	9.68961544623853e-320	1.27714	0.662	0.137	3.16104324702639e-315	12	4.832
Gatm	2.29354e-284	1.13752	0.523	0.061	7.48223e-280	12	8.574
Limch1	1.19676e-280	1.05052	0.52	0.204	3.90418e-276	12	2.549
Mt3	2.93631e-268	1.71284	0.559	0.196	9.57913e-264	12	2.852
Kcna1	5.55357e-268	0.942334	0.411	0.007	1.81174e-263	12	58.714
Slc36a2	1.69284e-267	0.84868	0.366	0.002	5.52256e-263	12	183
Pla2g16	3.79454e-262	1.02619	0.82	0.609	1.23789e-257	12	1.346
Ccser2	1.85867e-258	1.17212	0.679	0.244	6.06356e-254	12	2.783
Sec11c	1.21805e-255	0.973459	0.76	0.491	3.97364e-251	12	1.548
Emid1	3.93364e-254	1.09652	0.48	0.041	1.28327e-249	12	11.707
Plekhb1	1.13385e-249	1.0448	0.895	0.582	3.69896e-245	12	1.538
Gjb1	5.44989e-242	0.879281	0.424	0.055	1.77792e-237	12	7.709
Gng2	6.80839e-241	1.25176	0.754	0.194	2.2211e-236	12	3.887
Dusp15	2.10277e-239	0.948223	0.458	0.058	6.85988e-235	12	7.897
LOC108348175	2.61824e-238	0.955816	0.842	0.597	8.54149e-234	12	1.41
Nr4a2	2.22009e-232	1.52548	0.702	0.318	7.2426e-228	12	2.208
Fxyd3	1.25407e-231	1.0184	0.471	0.208	4.09117e-227	12	2.264
Nek1	6.19193e-229	0.966476	0.525	0.149	2.01999e-224	12	3.523
Cryab	2.18626e-219	1.09106	0.966	0.681	7.13224e-215	12	1.419
Arhgap19	7.01243e-217	0.841508	0.392	0.018	2.28767e-212	12	21.778
Kcnk1	4.19209e-213	0.767331	0.355	0.008	1.36758e-208	12	44.375
Stmn1	7.69043e-211	1.09348	0.899	0.611	2.50885e-206	12	1.471
Snca	4.61276e-202	0.947148	0.732	0.441	1.50482e-197	12	1.66
Arpc1a	2.44598e-199	0.898256	0.814	0.629	7.97952e-195	12	1.294
Gas2l3	1.55426e-190	0.997501	0.58	0.246	5.07048e-186	12	2.358
Cntf	1.30527e-187	1.36668	0.525	0.112	4.2582e-183	12	4.688
Kcna2	3.17855e-186	0.901786	0.426	0.04	1.03694e-181	12	10.65
Timp2	4.60756e-179	0.842929	0.854	0.652	1.50312e-174	12	1.31
Pea15	1.12238e-177	0.807723	0.657	0.504	3.66154e-173	12	1.304
Ctnnal1	5.48755e-175	0.897616	0.591	0.272	1.7902e-170	12	2.173
Il16	1.03898e-170	0.803844	0.345	0.02	3.38946e-166	12	17.25
Nfasc	3.0568e-169	0.693058	0.317	0.011	9.9722e-165	12	28.818
Cadm3	2.89376e-168	0.98414	0.46	0.044	9.44031e-164	12	10.455
Fa2h	2.65589e-164	0.790114	0.388	0.046	8.66433e-160	12	8.435
Prss12	1.97332e-157	0.655684	0.362	0.029	6.43756e-153	12	12.483
Rasal2	2.17978e-157	0.997398	0.841	0.478	7.1111e-153	12	1.759
Atp1b3	1.87688e-154	0.792939	0.835	0.686	6.12294e-150	12	1.217
Rhobtb3	1.50424e-150	0.856768	0.454	0.076	4.90729e-146	12	5.974
Pcbp4	7.04329e-150	0.794666	0.797	0.53	2.29773e-145	12	1.504
Aatk	7.97589e-144	0.873151	0.651	0.335	2.60197e-139	12	1.943
Ptprf	2.44326e-140	0.821284	0.54	0.21	7.97066e-136	12	2.571
Ptpre	4.30467e-140	0.70502	0.441	0.19	1.40431e-135	12	2.321
Slc12a2	1.05264e-132	0.790129	0.604	0.384	3.43402e-128	12	1.573
Gprc5b	9.50129e-131	0.728399	0.447	0.198	3.09961e-126	12	2.258
Tmem189	1.66286e-128	0.708273	0.396	0.116	5.42476e-124	12	3.414
Kif5b	9.06595e-128	0.681017	0.82	0.703	2.95758e-123	12	1.166
Mlip	3.5075e-127	0.597793	0.253	0.008	1.14425e-122	12	31.625
Fnta	1.20327e-123	0.665109	0.717	0.598	3.92544e-119	12	1.199
Nr4a1	3.10982e-122	0.913208	0.709	0.603	1.01451e-117	12	1.176
Sema5a	5.02318e-119	0.767766	0.343	0.068	1.63871e-114	12	5.044
Capg	1.28759e-117	0.890472	0.557	0.141	4.2005e-113	12	3.95
Kras	2.03304e-117	0.674083	0.623	0.461	6.63238e-113	12	1.351
Cyb5a	3.86892e-115	0.621739	0.747	0.649	1.26216e-110	12	1.151
Lamb1	1.57388e-108	0.708189	0.614	0.385	5.13448e-104	12	1.595
Ppp1r9a	1.56663e-107	0.663862	0.33	0.083	5.11082e-103	12	3.976
Kif19	3.55304e-107	0.718798	0.478	0.204	1.15911e-102	12	2.343
Itga6	7.83467e-107	0.789232	0.593	0.301	2.5559e-102	12	1.97
Comtd1	8.38972e-106	0.578677	0.433	0.274	2.73698e-101	12	1.58
Gsta4	2.80617e-105	0.645048	0.585	0.483	9.15456e-101	12	1.211
Sgk1	2.96642e-105	0.847243	0.657	0.482	9.67735e-101	12	1.363
Caskin2	4.25331e-104	0.541779	0.37	0.219	1.38756e-99	12	1.689
Hspa2	7.48167e-103	0.778086	0.846	0.63	2.44075e-98	12	1.343
Mgll	5.10197e-102	0.754113	0.411	0.092	1.66442e-97	12	4.467
Ddah1	3.36916e-99	0.54746	0.261	0.023	1.09912e-94	12	11.348
Usp6nl	7.17478e-99	0.689875	0.512	0.265	2.34063e-94	12	1.932
Abca2	1.28537e-98	0.63666	0.415	0.163	4.19326e-94	12	2.546
P2ry2	4.70776e-98	0.530161	0.259	0.022	1.53581e-93	12	11.773
Miip	1.42615e-97	0.638112	0.392	0.134	4.65252e-93	12	2.925
Cers2	1.49435e-97	0.514744	0.501	0.415	4.87501e-93	12	1.207
AC134224.3	2.86951e-96	0.310946	1	0.999	9.3612e-92	12	1.001
Egfl8	2.5106e-94	0.820056	0.78	0.564	8.19034e-90	12	1.383
Magi2	6.05924e-94	0.545797	0.268	0.039	1.97671e-89	12	6.872
Clstn1	2.11168e-93	0.562487	0.589	0.495	6.88893e-89	12	1.19
Lgals1	2.77763e-93	0.919159	0.818	0.687	9.06146e-89	12	1.191
Papss1	3.25455e-91	0.5145	0.587	0.49	1.06173e-86	12	1.198
Prps2	9.03606e-91	0.605285	0.353	0.1	2.94783e-86	12	3.53
Inka2	2.90187e-89	0.602681	0.375	0.168	9.46676e-85	12	2.232
Cetn2	2.95086e-87	0.499637	0.546	0.459	9.62659e-83	12	1.19
Sfi1	1.04927e-85	0.550396	0.362	0.197	3.42305e-81	12	1.838
Kxd1	5.3122e-85	0.542141	0.437	0.254	1.733e-80	12	1.72
Slc20a2	2.1244e-84	0.550699	0.311	0.097	6.93043e-80	12	3.206
Plekha4	1.18621e-83	0.622121	0.874	0.653	3.86978e-79	12	1.338
Eci1	9.36362e-83	0.486955	0.638	0.551	3.05469e-78	12	1.158
Shtn1	1.83059e-82	0.580121	0.287	0.046	5.97193e-78	12	6.239
Paqr6	1.31926e-81	0.54905	0.475	0.342	4.30382e-77	12	1.389
Gpm6a	1.86369e-81	0.45157	0.375	0.281	6.07992e-77	12	1.335
Fyn	2.08347e-80	0.563812	0.619	0.472	6.7969e-76	12	1.311
Peli2	9.62526e-80	0.496923	0.311	0.101	3.14005e-75	12	3.079
Ybx1	1.49823e-79	0.501289	0.854	0.789	4.88769e-75	12	1.082
Elovl1	4.96343e-79	0.466284	0.518	0.466	1.61922e-74	12	1.112
Mt-atp6	1.27621e-77	0.216326	1	0.998	4.16336e-73	12	1.002
Jam3	2.19286e-77	0.484344	0.602	0.534	7.15375e-73	12	1.127
Pdrg1	3.81767e-77	0.459532	0.537	0.436	1.24544e-72	12	1.232
Shroom2	3.67887e-74	0.562681	0.353	0.143	1.20016e-69	12	2.469
Dynll1	4.24858e-74	0.476845	0.964	0.941	1.38601e-69	12	1.024
Ppm1l	1.51919e-73	0.534845	0.379	0.171	4.95606e-69	12	2.216
Kif1a	5.43539e-73	0.514416	0.418	0.272	1.77319e-68	12	1.537
Zfp180	5.46798e-72	0.532161	0.362	0.167	1.78382e-67	12	2.168
Atp1a1	4.13891e-71	0.506519	0.629	0.516	1.35024e-66	12	1.219
Scrn1	4.15138e-71	0.488256	0.439	0.276	1.3543e-66	12	1.591
Sema3b	3.51254e-70	0.468523	0.298	0.116	1.1459e-65	12	2.569
Eif1	6.31349e-70	0.362473	0.994	0.978	2.05965e-65	12	1.016
Slc44a1	2.52648e-69	0.527181	0.814	0.634	8.24215e-65	12	1.284
Col1a1	1.31329e-68	0.558212	0.666	0.399	4.28435e-64	12	1.669
Rap1gap	1.45661e-68	0.501919	0.405	0.214	4.7519e-64	12	1.893
Gltp	2.69385e-68	0.509935	0.522	0.37	8.78815e-64	12	1.411
Itpr3	2.87054e-68	0.468166	0.467	0.351	9.36455e-64	12	1.33
Rhpn1	3.78161e-68	0.444638	0.338	0.202	1.23367e-63	12	1.673
AABR07029742.1	1.39798e-66	0.506712	0.281	0.06	4.56062e-62	12	4.683
Mfap5	5.53289e-66	0.558193	0.274	0.045	1.805e-61	12	6.089
Cavin3	2.10377e-65	0.48987	0.805	0.733	6.86312e-61	12	1.098
Pmp2	1.6832e-63	0.675818	0.3	0.271	5.49109e-59	12	1.107
Col4a1	1.83627e-61	0.552789	0.69	0.562	5.99046e-57	12	1.228
Ybx1-ps3	3.69478e-61	0.45064	0.689	0.617	1.20535e-56	12	1.117
Phldb1	5.28662e-61	0.494861	0.386	0.242	1.72465e-56	12	1.595
Vdac2	2.19888e-60	0.405069	0.79	0.766	7.17342e-56	12	1.031
Serpine2	3.41986e-60	0.491801	0.441	0.347	1.11566e-55	12	1.271
Fkbp3	3.76997e-60	0.446424	0.63	0.532	1.22988e-55	12	1.184
Vat1l	6.02978e-60	0.407102	0.259	0.047	1.9671e-55	12	5.511
Zfp706	1.05968e-59	0.363517	0.619	0.612	3.45701e-55	12	1.011
Mt-nd2	1.71511e-59	0.287399	0.996	0.99	5.5952e-55	12	1.006
Cdc42	2.52286e-58	0.425174	0.912	0.865	8.23031e-54	12	1.054
Cnmd	2.69749e-58	0.672648	0.447	0.31	8.80003e-54	12	1.442
Rap1gds1	3.80505e-57	0.502654	0.518	0.36	1.24132e-52	12	1.439
Fkbp1a	5.5238e-57	0.395397	0.749	0.696	1.80203e-52	12	1.076
Igfbp5	9.31101e-57	0.607117	0.488	0.297	3.03753e-52	12	1.643
Bloc1s2	1.33799e-54	0.41866	0.349	0.215	4.36493e-50	12	1.623
Acsl1	4.8338e-54	0.463086	0.261	0.052	1.57693e-49	12	5.019
Tsc22d3	6.05323e-54	0.520968	0.552	0.522	1.97475e-49	12	1.057
Gask1b	1.36525e-53	0.454269	0.263	0.058	4.45387e-49	12	4.534
Tspan17	8.02758e-53	0.500309	0.402	0.181	2.61884e-48	12	2.221
Cab39l	1.29247e-52	0.449832	0.311	0.173	4.21642e-48	12	1.798
Tjp2	1.70056e-52	0.480201	0.311	0.137	5.54775e-48	12	2.27
Egr2	2.34857e-52	0.663021	0.634	0.492	7.66174e-48	12	1.289
Bloc1s1	1.52126e-51	0.382621	0.741	0.718	4.96282e-47	12	1.032
Cox17	1.69503e-51	0.479628	0.546	0.403	5.52969e-47	12	1.355
LOC100359583	2.66869e-51	0.378467	0.992	0.969	8.70608e-47	12	1.024
Slc6a8	5.55546e-51	0.396533	0.392	0.318	1.81236e-46	12	1.233
Gid4	9.17885e-51	0.44526	0.46	0.338	2.99442e-46	12	1.361
Plec	1.58786e-50	0.474	0.651	0.541	5.18008e-46	12	1.203
Mt-cyb	1.73019e-50	0.133239	0.998	0.993	5.64441e-46	12	1.005
Mgst3	3.0139e-50	0.407368	0.602	0.555	9.83224e-46	12	1.085
Mmp15	3.33397e-50	0.408992	0.45	0.337	1.08764e-45	12	1.335
Tmem50a	3.43869e-50	0.332713	0.469	0.482	1.1218e-45	12	0.973
Nudt9	6.74887e-50	0.357269	0.405	0.355	2.20168e-45	12	1.141
Ppp4r2	8.13988e-50	0.423553	0.465	0.401	2.65547e-45	12	1.16
Mt-co3	1.10256e-49	0.0349702	1	0.999	3.59688e-45	12	1.001
Spag9	1.20087e-49	0.443522	0.715	0.655	3.9176e-45	12	1.092
Emp2	1.95678e-49	0.446387	0.341	0.19	6.38362e-45	12	1.795
Mxd4	2.90765e-49	0.389119	0.563	0.51	9.48563e-45	12	1.104
Snta1	3.2146e-49	0.40637	0.349	0.185	1.0487e-44	12	1.886
Enoph1	3.33042e-49	0.416749	0.304	0.169	1.08648e-44	12	1.799
Mbnl2	9.31389e-49	0.513544	0.674	0.603	3.03847e-44	12	1.118
Commd1	1.66686e-48	0.372838	0.495	0.453	5.43778e-44	12	1.093
Tubb2a	2.10348e-48	0.500919	0.749	0.636	6.86218e-44	12	1.178
Klf13	5.99358e-48	0.407039	0.598	0.549	1.95528e-43	12	1.089
Reln	1.41869e-47	0.408234	0.345	0.241	4.6282e-43	12	1.432
Scd2	3.76257e-47	0.149206	0.944	0.791	1.22746e-42	12	1.193
Mpc1	4.63454e-47	0.32778	0.69	0.68	1.51193e-42	12	1.015
Prim2	4.97099e-47	0.369596	0.293	0.221	1.62169e-42	12	1.326
Metrnl	5.07337e-47	0.464868	0.33	0.106	1.65509e-42	12	3.113
Map4	1.17281e-46	0.346492	0.544	0.529	3.82607e-42	12	1.028
Sh3glb2	2.58477e-46	0.452354	0.375	0.199	8.43228e-42	12	1.884
Ppip5k2	6.31034e-46	0.439751	0.251	0.094	2.05862e-41	12	2.67
Gamt	1.6956e-45	0.384014	0.497	0.443	5.53156e-41	12	1.122
Slc25a1	2.02103e-45	0.34353	0.304	0.198	6.5932e-41	12	1.535
Puf60	5.70493e-45	0.31613	0.602	0.589	1.86112e-40	12	1.022
Bzw2	1.37593e-44	0.431876	0.385	0.347	4.4887e-40	12	1.11
Akr1b1	2.0461e-44	0.29549	0.242	0.299	6.67498e-40	12	0.809
Zfp106	3.57421e-44	0.370873	0.42	0.355	1.16602e-39	12	1.183
Itga7	5.30463e-44	0.412234	0.424	0.324	1.73053e-39	12	1.309
Dag1	6.25954e-44	0.428371	0.797	0.655	2.04205e-39	12	1.217
Mapk8ip1	1.21464e-43	0.332388	0.392	0.357	3.96253e-39	12	1.098
Map1b	1.42467e-43	0.395907	0.771	0.637	4.64771e-39	12	1.21
Sema4c	3.02143e-43	0.45533	0.261	0.106	9.85681e-39	12	2.462
Tubb5	8.5132e-43	0.324811	0.788	0.75	2.77726e-38	12	1.051
Evi5	1.05801e-42	0.378591	0.653	0.603	3.45155e-38	12	1.083
Ddit3	1.8592e-42	0.462878	0.681	0.727	6.06528e-38	12	0.937
Megf9	4.31986e-42	0.412103	0.302	0.156	1.40927e-37	12	1.936
Utrn	6.80104e-42	0.474408	0.627	0.491	2.2187e-37	12	1.277
Tmem229a	4.01497e-41	0.498841	0.456	0.306	1.3098e-36	12	1.49
Tkt	6.76029e-41	0.340836	0.683	0.63	2.20541e-36	12	1.084
Flnb	1.67411e-40	0.350569	0.308	0.222	5.46146e-36	12	1.387
Gulp1	2.65198e-40	0.439935	0.371	0.233	8.65154e-36	12	1.592
Arpc1b	2.65735e-40	0.360802	0.715	0.535	8.66908e-36	12	1.336
Ralbp1	3.63194e-40	0.387604	0.471	0.371	1.18485e-35	12	1.27
Tuba1a	4.05007e-40	0.295967	0.983	0.97	1.32125e-35	12	1.013
Amd1	6.3726e-40	0.380933	0.674	0.636	2.07893e-35	12	1.06
Mettl9	1.30737e-39	0.268032	0.507	0.516	4.26505e-35	12	0.983
Wwc2	1.54442e-39	0.341443	0.319	0.254	5.03835e-35	12	1.256
Mical1	2.25492e-39	0.347541	0.321	0.25	7.35624e-35	12	1.284
Sptan1	2.56292e-39	0.387936	0.565	0.524	8.36101e-35	12	1.078
Cltb	6.54115e-39	0.297103	0.634	0.642	2.13392e-34	12	0.988
Bri3	1.15765e-38	0.275931	0.67	0.68	3.7766e-34	12	0.985
Shroom3	1.17121e-38	0.643328	0.263	0.101	3.82082e-34	12	2.604
Srgap2	1.50515e-38	0.427819	0.311	0.171	4.91025e-34	12	1.819
Gstm2	7.89695e-38	0.295812	0.295	0.281	2.57622e-33	12	1.05
Dynlrb1	1.18524e-37	0.306139	0.737	0.723	3.86662e-33	12	1.019
Filip1	1.86082e-37	0.444758	0.296	0.095	6.07054e-33	12	3.116
Tjp1	3.76174e-37	0.434307	0.604	0.496	1.22719e-32	12	1.218
Tbl1x	4.20583e-37	0.343509	0.285	0.234	1.37207e-32	12	1.218
Psmc3	6.12026e-37	0.246073	0.535	0.569	1.99661e-32	12	0.94
Trappc2l	6.99945e-37	0.290026	0.415	0.381	2.28343e-32	12	1.089
Sirt2	1.07017e-36	0.269614	0.443	0.422	3.49121e-32	12	1.05
Ube2e3	1.10066e-36	0.320015	0.595	0.57	3.59069e-32	12	1.044
Osbpl1a	1.32734e-36	0.299106	0.326	0.281	4.33019e-32	12	1.16
LOC108349594	1.32875e-36	0.360915	0.591	0.549	4.33477e-32	12	1.077
Mpdz	1.35496e-36	0.353681	0.263	0.145	4.42028e-32	12	1.814
Cnih4	1.56781e-36	0.298613	0.411	0.384	5.11466e-32	12	1.07
Ivns1abp	2.20931e-36	0.363614	0.66	0.557	7.20742e-32	12	1.185
Glod4	3.56349e-36	0.211547	0.336	0.38	1.16252e-31	12	0.884
Ulk2	9.57155e-36	0.381293	0.272	0.138	3.12253e-31	12	1.971
Stx6	1.10537e-35	0.380854	0.388	0.259	3.60603e-31	12	1.498
Schip1	4.25849e-35	0.350836	0.452	0.372	1.38925e-30	12	1.215
Mrps6	4.62134e-35	0.307247	0.54	0.533	1.50762e-30	12	1.013
Ybx3	8.29138e-35	0.313947	0.563	0.536	2.7049e-30	12	1.05
Tmf1	9.08416e-35	0.340797	0.418	0.364	2.96352e-30	12	1.148
Gtf3a	1.37389e-34	0.292887	0.28	0.169	4.48205e-30	12	1.657
Zfp91	1.41428e-34	0.287278	0.563	0.544	4.61379e-30	12	1.035
Cfl2	2.34061e-34	0.311146	0.396	0.35	7.63577e-30	12	1.131
Mrpl54	3.16134e-34	0.286987	0.475	0.46	1.03132e-29	12	1.033
Tmed10	4.31469e-34	0.243505	0.662	0.692	1.40758e-29	12	0.957
Mvb12b	4.79258e-34	0.305906	0.319	0.25	1.56348e-29	12	1.276
Sox10	1.06044e-33	0.378038	0.413	0.323	3.45947e-29	12	1.279
Mapk3	1.20149e-33	0.285842	0.582	0.567	3.91962e-29	12	1.026
Tob1	1.2035e-33	0.358222	0.597	0.568	3.92619e-29	12	1.051
Cux1	3.50857e-33	0.356443	0.278	0.158	1.1446e-28	12	1.759
S100a4	4.77053e-33	0.371921	0.433	0.211	1.55629e-28	12	2.052
Pank3	6.71092e-33	0.269056	0.375	0.38	2.1893e-28	12	0.987
Epb41l2	8.6847e-33	0.296647	0.28	0.217	2.83321e-28	12	1.29
Cdc42ep1	1.12563e-32	0.350818	0.291	0.153	3.67215e-28	12	1.902
Crip2	2.05154e-32	0.338066	0.522	0.447	6.69275e-28	12	1.168
Cdc42se1	5.24598e-32	0.294424	0.375	0.343	1.7114e-27	12	1.093
Iscu	5.60811e-32	0.203138	0.555	0.601	1.82953e-27	12	0.923
Ddit4	6.91993e-32	0.558943	0.531	0.431	2.25749e-27	12	1.232
Ick	8.4601e-32	0.345001	0.278	0.159	2.75994e-27	12	1.748
Smtn	8.74434e-32	0.39932	0.255	0.091	2.85267e-27	12	2.802
Tbca	1.05542e-31	0.159142	0.645	0.715	3.44309e-27	12	0.902
Ngly1	1.58752e-31	0.343629	0.276	0.168	5.17895e-27	12	1.643
Paxx	2.13306e-31	0.331857	0.385	0.299	6.95869e-27	12	1.288
Anxa4	3.34471e-31	0.281397	0.473	0.453	1.09115e-26	12	1.044
Srpk2	6.23564e-31	0.277151	0.319	0.288	2.03425e-26	12	1.108
Sgcb	6.60879e-31	0.370454	0.281	0.134	2.15599e-26	12	2.097
Dnase2	7.18813e-31	0.295654	0.323	0.262	2.34498e-26	12	1.233
Rpl13a	8.53026e-31	0.239435	0.659	0.681	2.78283e-26	12	0.968
Asb8	1.12402e-30	0.326654	0.259	0.164	3.66691e-26	12	1.579
Cd59	1.58115e-30	0.299205	0.782	0.748	5.15817e-26	12	1.045
Sat1	1.63048e-30	0.503615	0.938	0.907	5.31913e-26	12	1.034
Fkbp8	2.13e-30	0.195369	0.441	0.5	6.94869e-26	12	0.882
Mt-nd1	2.61583e-30	0.139939	0.998	0.986	8.53362e-26	12	1.012
Pex5l	2.95201e-30	0.30664	0.306	0.213	9.63034e-26	12	1.437
Sft2d1	3.42858e-30	0.26518	0.375	0.356	1.11851e-25	12	1.053
Gmcl1	3.88599e-30	0.234086	0.343	0.352	1.26773e-25	12	0.974
Arhgef40	4.30044e-30	0.318639	0.31	0.235	1.40293e-25	12	1.319
Pgp	6.31607e-30	0.254229	0.411	0.39	2.06049e-25	12	1.054
Celsr2	7.4145e-30	0.228993	0.321	0.296	2.41883e-25	12	1.084
LOC361985	7.4175e-30	0.0219567	0.265	0.402	2.41981e-25	12	0.659
Asah1	7.54197e-30	0.215607	0.454	0.478	2.46042e-25	12	0.95
Unc119b	1.21573e-29	0.28701	0.328	0.27	3.96607e-25	12	1.215
Ugdh	1.59645e-29	0.231831	0.465	0.561	5.2081e-25	12	0.829
Spop	2.42556e-29	0.253266	0.505	0.511	7.91289e-25	12	0.988
Rnf7	2.73709e-29	0.169267	0.48	0.531	8.9292e-25	12	0.904
Stk39	2.81197e-29	0.310679	0.441	0.392	9.17348e-25	12	1.125
Rps16	4.31775e-29	0.226754	0.976	0.975	1.40858e-24	12	1.001
Pou3f2	4.60743e-29	0.322528	0.272	0.179	1.50308e-24	12	1.52
Srrm1	4.64569e-29	0.322312	0.604	0.569	1.51556e-24	12	1.062
Hsd17b11	7.3482e-29	0.265771	0.441	0.403	2.3972e-24	12	1.094
Mprip	8.23192e-29	0.233973	0.462	0.499	2.6855e-24	12	0.926
Rhot1	9.84069e-29	0.28783	0.259	0.2	3.21033e-24	12	1.295
Purb	1.06061e-28	0.296871	0.662	0.646	3.46003e-24	12	1.025
Spata13	1.37265e-28	0.0102319	0.193	0.334	4.478e-24	12	0.578
Mt-nd4	1.38694e-28	0.0623684	1	0.987	4.52463e-24	12	1.013
Cmtm5	1.56238e-28	0.380019	0.769	0.6	5.09695e-24	12	1.282
Pink1	1.90721e-28	0.301246	0.353	0.29	6.2219e-24	12	1.217
Fam13b	2.24933e-28	0.257517	0.315	0.309	7.33799e-24	12	1.019
Rab2a	2.25618e-28	0.176269	0.57	0.635	7.36033e-24	12	0.898
Rap2a	2.36197e-28	0.333974	0.345	0.253	7.70547e-24	12	1.364
Spart	5.28387e-28	0.272082	0.27	0.229	1.72376e-23	12	1.179
Nudt3	6.48993e-28	0.20554	0.34	0.357	2.11721e-23	12	0.952
Pfkm	9.06896e-28	0.28968	0.358	0.289	2.95857e-23	12	1.239
Zranb2	1.02201e-27	0.242843	0.328	0.334	3.3341e-23	12	0.982
Anxa5	1.03264e-27	0.23517	0.735	0.706	3.36878e-23	12	1.041
Park7	1.17706e-27	0.201785	0.578	0.617	3.83993e-23	12	0.937
Gnai3	1.25361e-27	0.248471	0.435	0.444	4.08964e-23	12	0.98
Saraf	1.52985e-27	0.212241	0.582	0.607	4.99082e-23	12	0.959
Josd2	1.64477e-27	0.241393	0.383	0.368	5.36573e-23	12	1.041
Smarcd1	3.23561e-27	0.274164	0.291	0.244	1.05555e-22	12	1.193
Eif3h	3.27479e-27	0.162949	0.537	0.596	1.06834e-22	12	0.901
Cdkn1c	4.19398e-27	0.515204	0.349	0.159	1.3682e-22	12	2.195
Mphosph6	5.66641e-27	0.149839	0.242	0.3	1.84855e-22	12	0.807
Ppa2	6.06339e-27	0.301225	0.253	0.127	1.97806e-22	12	1.992
Galnt2	6.33061e-27	0.207297	0.392	0.422	2.06523e-22	12	0.929
Mbd3	6.66418e-27	0.0559637	0.326	0.453	2.17406e-22	12	0.72
Mrps7	6.98072e-27	0.179798	0.43	0.46	2.27732e-22	12	0.935
Zfr	7.07421e-27	0.20698	0.375	0.418	2.30782e-22	12	0.897
Glo1	9.30016e-27	0.176766	0.52	0.563	3.03399e-22	12	0.924
Adi1	1.33565e-26	0.0229294	0.193	0.31	4.35728e-22	12	0.623
Etfb	1.592e-26	0.0990645	0.415	0.509	5.19357e-22	12	0.815
Socs5	1.65717e-26	0.110229	0.353	0.469	5.40619e-22	12	0.753
Ubl3	2.13533e-26	0.22707	0.563	0.585	6.96608e-22	12	0.962
Cuta	2.23166e-26	0.101729	0.492	0.589	7.28034e-22	12	0.835
Mrps14	2.97709e-26	0.0140398	0.242	0.375	9.71215e-22	12	0.645
Ostm1	3.39437e-26	0.141878	0.216	0.258	1.10735e-21	12	0.837
Bdp1	3.599e-26	0.0662829	0.212	0.328	1.1741e-21	12	0.646
Ptbp1	3.64557e-26	0.204998	0.469	0.522	1.18929e-21	12	0.898
Itfg1	3.87104e-26	0.205832	0.386	0.413	1.26285e-21	12	0.935
Rap1a	4.11132e-26	0.0822363	0.495	0.612	1.34124e-21	12	0.809
Ndufs7	4.25238e-26	0.124246	0.52	0.608	1.38725e-21	12	0.855
AC111804.2	4.80638e-26	0.089472	0.287	0.415	1.56798e-21	12	0.692
Snrpd2	5.7034e-26	0.153168	0.634	0.684	1.86062e-21	12	0.927
Ndufb10	5.99026e-26	0.156026	0.555	0.62	1.9542e-21	12	0.895
Lmbrd1	7.02557e-26	0.163301	0.396	0.442	2.29195e-21	12	0.896
Rdx	9.6201e-26	0.209504	0.353	0.373	3.13836e-21	12	0.946
Pfdn1	9.62301e-26	0.196994	0.662	0.679	3.13931e-21	12	0.975
Hp1bp3	1.06406e-25	0.177785	0.396	0.45	3.47129e-21	12	0.88
Metap2	1.14706e-25	0.0519311	0.233	0.341	3.74204e-21	12	0.683
Higd2a	1.44887e-25	0.0457853	0.383	0.502	4.72665e-21	12	0.763
Hspa13	1.45389e-25	0.03486	0.377	0.522	4.74303e-21	12	0.722
Snx24	1.72358e-25	0.268258	0.259	0.181	5.62284e-21	12	1.431
AABR07064873.1	1.74829e-25	0.372379	0.379	0.337	5.70346e-21	12	1.125
Necap2	1.75179e-25	0.162396	0.347	0.383	5.71486e-21	12	0.906
AC134224.1	2.07125e-25	0.383562	0.953	0.901	6.75703e-21	12	1.058
Chchd3	2.2101e-25	0.111012	0.392	0.472	7.21e-21	12	0.831
Chmp2a	2.73668e-25	0.151534	0.535	0.61	8.92787e-21	12	0.877
Serinc5	2.99731e-25	0.35883	0.398	0.268	9.77813e-21	12	1.485
Ehd4	3.10977e-25	0.273355	0.493	0.481	1.0145e-20	12	1.025
Polr2k	3.45497e-25	0.119315	0.396	0.476	1.12711e-20	12	0.832
Ldhb	3.52137e-25	0.30492	0.734	0.678	1.14878e-20	12	1.083
Dclk1	3.67379e-25	0.158589	0.255	0.372	1.1985e-20	12	0.685
Ndufa6	4.08404e-25	0.136198	0.486	0.555	1.33234e-20	12	0.876
Acer3	4.4028e-25	0.25869	0.326	0.275	1.43633e-20	12	1.185
Adrm1	4.97371e-25	0.169773	0.415	0.447	1.62257e-20	12	0.928
Fbxo6	5.62012e-25	0.199104	0.323	0.341	1.83345e-20	12	0.947
Ndufa7	5.99547e-25	0.0922807	0.572	0.658	1.9559e-20	12	0.869
Capn2	6.41519e-25	0.312712	0.415	0.333	2.09283e-20	12	1.246
Rnf125	8.06098e-25	0.0208345	0.167	0.281	2.62973e-20	12	0.594
Fam104a	8.61186e-25	0.0540234	0.336	0.446	2.80945e-20	12	0.753
AC134224.2	8.93146e-25	0.315573	0.484	0.482	2.91371e-20	12	1.004
Leprot	8.93947e-25	0.180501	0.409	0.446	2.91632e-20	12	0.917
Vgll4	1.02144e-24	0.17679	0.418	0.47	3.33225e-20	12	0.889
Ccni	1.38238e-24	0.235838	0.433	0.44	4.50973e-20	12	0.984
Gna12	1.45667e-24	0.190896	0.323	0.338	4.75209e-20	12	0.956
Dhx36	1.4977e-24	0.0869596	0.356	0.477	4.88593e-20	12	0.746
Crip1	1.60408e-24	0.32326	0.801	0.789	5.23298e-20	12	1.015
Tacc2	1.8103e-24	0.307879	0.319	0.252	5.90574e-20	12	1.266
Sgta	2.00748e-24	0.191654	0.321	0.328	6.54901e-20	12	0.979
Ggct	2.0613e-24	0.186211	0.302	0.365	6.72459e-20	12	0.827
Tle3	2.32841e-24	0.0355187	0.306	0.43	7.59596e-20	12	0.712
Mpp5	2.63845e-24	0.226188	0.323	0.314	8.60742e-20	12	1.029
Anxa2	3.46621e-24	0.221995	0.612	0.613	1.13078e-19	12	0.998
Arpc2	3.56035e-24	0.153337	0.632	0.694	1.16149e-19	12	0.911
Lyar	3.78647e-24	0.255257	0.296	0.243	1.23526e-19	12	1.218
Pnkd	3.80118e-24	0.12593	0.396	0.469	1.24006e-19	12	0.844
Nucks1	3.83871e-24	0.197383	0.538	0.581	1.2523e-19	12	0.926
Nfia	4.1004e-24	0.0557585	0.283	0.397	1.33767e-19	12	0.713
Tma7	4.17458e-24	0.0995289	0.61	0.682	1.36187e-19	12	0.894
Usf2	4.50553e-24	0.225997	0.349	0.334	1.46984e-19	12	1.045
Ddx17	4.51589e-24	0.209202	0.435	0.449	1.47322e-19	12	0.969
Pdap1	6.30656e-24	0.198337	0.462	0.487	2.05739e-19	12	0.949
Kdelr3	6.47175e-24	0.108023	0.212	0.271	2.11128e-19	12	0.782
Atp5if1	6.78954e-24	0.0632601	0.724	0.797	2.21495e-19	12	0.908
Brk1	6.80354e-24	0.124993	0.542	0.607	2.21952e-19	12	0.893
Fis1	7.81391e-24	0.168549	0.634	0.688	2.54913e-19	12	0.922
2023-09-08	7.92288e-24	0.176627	0.353	0.383	2.58468e-19	12	0.922
Dhh	9.04187e-24	0.314774	0.467	0.399	2.94973e-19	12	1.17
Ptpmt1	9.48496e-24	0.164303	0.394	0.434	3.09428e-19	12	0.908
Phb	1.02272e-23	0.076641	0.403	0.503	3.33642e-19	12	0.801
Bax	1.23384e-23	0.110388	0.377	0.457	4.02517e-19	12	0.825
Rbm26	1.59824e-23	0.0196058	0.315	0.455	5.21393e-19	12	0.692
Hibadh	1.85275e-23	0.00732862	0.212	0.332	6.04421e-19	12	0.639
Irf2	1.92777e-23	0.020356	0.146	0.254	6.28895e-19	12	0.575
Armcx3	2.28868e-23	0.0266696	0.225	0.345	7.46635e-19	12	0.652
Rnf167	2.41728e-23	0.128004	0.212	0.261	7.8859e-19	12	0.812
Psenen	2.49244e-23	0.0552726	0.368	0.485	8.13108e-19	12	0.759
Ostf1	2.65472e-23	0.177272	0.373	0.4	8.66048e-19	12	0.932
Top2b	2.89099e-23	0.272067	0.341	0.308	9.43127e-19	12	1.107
Asph	3.15488e-23	0.15424	0.266	0.317	1.02922e-18	12	0.839
Atf1	3.18552e-23	0.161203	0.253	0.294	1.03921e-18	12	0.861
Eif3f	3.34699e-23	0.0583826	0.578	0.697	1.09189e-18	12	0.829
Mrps25	3.54878e-23	0.0718824	0.266	0.354	1.15772e-18	12	0.751
Crebbp	3.7271e-23	0.0551031	0.334	0.454	1.21589e-18	12	0.736
Rer1	3.92057e-23	0.0637473	0.349	0.457	1.27901e-18	12	0.764
Tpr	4.25805e-23	0.128011	0.447	0.536	1.3891e-18	12	0.834
Tcf7l2	4.29095e-23	0.091489	0.193	0.262	1.39984e-18	12	0.737
Cd99	4.29279e-23	0.238252	0.865	0.867	1.40044e-18	12	0.998
Vat1	4.51048e-23	0.311661	0.413	0.32	1.47145e-18	12	1.291
Hacd2	5.02071e-23	0.0713716	0.272	0.358	1.63791e-18	12	0.76
Eif3k	7.24838e-23	0.118373	0.437	0.5	2.36464e-18	12	0.874
Ptp4a2	1.08952e-22	0.0682134	0.347	0.46	3.55436e-18	12	0.754
Npc1	1.19778e-22	0.231581	0.257	0.222	3.90751e-18	12	1.158
LOC102549726	1.20459e-22	0.207755	0.516	0.594	3.92974e-18	12	0.869
H3f3b	1.31367e-22	0.178446	0.767	0.817	4.28558e-18	12	0.939
Cdc37l1	1.32687e-22	0.120361	0.255	0.317	4.32864e-18	12	0.804
Esf1	1.33125e-22	0.0780147	0.246	0.356	4.34295e-18	12	0.691
Ctsd	1.45363e-22	0.0795864	0.499	0.596	4.74217e-18	12	0.837
Zcrb1	1.51915e-22	0.100059	0.407	0.497	4.95594e-18	12	0.819
Itm2a	1.53738e-22	0.316625	0.326	0.182	5.01539e-18	12	1.791
Ube2m	1.57275e-22	0.164204	0.585	0.633	5.13078e-18	12	0.924
Dnajc8	1.68031e-22	0.103538	0.426	0.512	5.48169e-18	12	0.832
Mt-atp8	1.74086e-22	0.0153841	0.325	0.455	5.67921e-18	12	0.714
Cdk2ap1	1.79843e-22	0.174538	0.45	0.47	5.86702e-18	12	0.957
Cops2	1.97931e-22	0.159664	0.34	0.38	6.4571e-18	12	0.895
Hikeshi	1.99201e-22	0.141276	0.383	0.415	6.49853e-18	12	0.923
Prdx5	2.16111e-22	0.102126	0.512	0.607	7.0502e-18	12	0.843
Tax1bp3	2.33196e-22	0.183066	0.63	0.637	7.60755e-18	12	0.989
Fth1	2.33487e-22	0.299966	1	0.999	7.61703e-18	12	1.001
AY172581.9	2.6788e-22	0.0156433	1	0.991	8.73904e-18	12	1.009
Myo6	2.67973e-22	0.129347	0.274	0.325	8.7421e-18	12	0.843
Pnpla8	2.71631e-22	0.171917	0.405	0.442	8.86142e-18	12	0.916
Hdac2	3.27837e-22	0.0868444	0.253	0.34	1.0695e-17	12	0.744
Tm2d1	4.05077e-22	0.0475875	0.205	0.296	1.32148e-17	12	0.693
Slc27a1	4.58373e-22	0.125592	0.311	0.368	1.49535e-17	12	0.845
Rheb	4.73171e-22	0.156412	0.674	0.746	1.54362e-17	12	0.903
Tacc1	4.86453e-22	0.214185	0.614	0.628	1.58695e-17	12	0.978
Pin1	5.01691e-22	0.0891282	0.46	0.524	1.63667e-17	12	0.878
Churc1	5.15757e-22	0.078937	0.36	0.444	1.68255e-17	12	0.811
Tmem128	5.20208e-22	0.0317747	0.261	0.364	1.69708e-17	12	0.717
Nucb1	5.45428e-22	0.0846915	0.343	0.437	1.77935e-17	12	0.785
Sdhb	5.93865e-22	0.064471	0.435	0.53	1.93737e-17	12	0.821
Mrpl20	6.32568e-22	0.115855	0.486	0.553	2.06363e-17	12	0.879
Rab28	6.38618e-22	6.57345e-05	0.212	0.332	2.08336e-17	12	0.639
Ubxn4	6.58106e-22	0.0864963	0.432	0.53	2.14694e-17	12	0.815
Rab6a	6.79537e-22	0.147584	0.439	0.492	2.21685e-17	12	0.892
Ndufb2	6.80516e-22	0.159336	0.608	0.653	2.22005e-17	12	0.931
Timm8b	7.9968e-22	0.0661617	0.475	0.59	2.6088e-17	12	0.805
Dmd	8.7827e-22	0.269884	0.507	0.487	2.86518e-17	12	1.041
Sema6d	9.14069e-22	0.358683	0.27	0.136	2.98197e-17	12	1.985
Comt	9.17828e-22	0.23189	0.31	0.291	2.99423e-17	12	1.065
Atg101	9.52303e-22	0.134669	0.37	0.429	3.1067e-17	12	0.862
Prrg4	9.67704e-22	0.363279	0.3	0.188	3.15694e-17	12	1.596
Cmtm6	9.84896e-22	0.236709	0.3	0.275	3.21303e-17	12	1.091
LOC102556337	9.97165e-22	0.00698167	0.246	0.377	3.25305e-17	12	0.653
Stx12	1.04088e-21	0.0673463	0.263	0.36	3.39568e-17	12	0.731
Mpst	1.14402e-21	0.132092	0.246	0.277	3.73213e-17	12	0.888
Rnf5	1.17943e-21	0.177735	0.417	0.435	3.84764e-17	12	0.959
Naa38	1.27334e-21	0.158984	0.478	0.516	4.15402e-17	12	0.926
Naa15	1.35764e-21	0.0501576	0.235	0.338	4.42904e-17	12	0.695
Hyi	1.44337e-21	0.0408786	0.184	0.28	4.70872e-17	12	0.657
Mindy2	1.53977e-21	0.0543981	0.193	0.275	5.02318e-17	12	0.702
Arpc5	1.58929e-21	0.15272	0.377	0.439	5.18475e-17	12	0.859
Mrps36	1.60151e-21	0.175295	0.302	0.306	5.2246e-17	12	0.987
Tmed9	1.61147e-21	0.136817	0.625	0.672	5.25709e-17	12	0.93
Ensa	2.04757e-21	0.161574	0.454	0.491	6.67979e-17	12	0.925
Erbb3	2.17301e-21	0.286241	0.418	0.345	7.08902e-17	12	1.212
Ctbp1	2.49252e-21	0.085054	0.257	0.339	8.13134e-17	12	0.758
Ktn1	2.4978e-21	0.216442	0.557	0.57	8.14857e-17	12	0.977
Dnpep	2.60362e-21	0.0298657	0.193	0.293	8.49378e-17	12	0.659
Use1	2.74153e-21	0.0265525	0.507	0.634	8.9437e-17	12	0.8
Sf3b2	2.81483e-21	0.0307596	0.46	0.588	9.18282e-17	12	0.782
Aip	3.07939e-21	0.223413	0.3	0.291	1.00459e-16	12	1.031
Polr2j	3.28524e-21	0.044114	0.347	0.438	1.07174e-16	12	0.792
Ssr2	3.33105e-21	0.0788782	0.471	0.569	1.08669e-16	12	0.828
Ergic2	3.54353e-21	0.114902	0.3	0.36	1.15601e-16	12	0.833
Cript	3.5827e-21	0.20205	0.377	0.377	1.16879e-16	12	1
Rala	4.07795e-21	0.146515	0.355	0.375	1.33035e-16	12	0.947
Ss18l2	4.07824e-21	0.0666972	0.396	0.493	1.33045e-16	12	0.803
Psma4	4.0814e-21	0.0736171	0.533	0.629	1.33147e-16	12	0.847
Cldnd1	4.7749e-21	0.0731735	0.321	0.411	1.55772e-16	12	0.781
Rnf146	5.48968e-21	0.0207291	0.248	0.363	1.7909e-16	12	0.683
Pnisr	5.80727e-21	0.17963	0.443	0.485	1.8945e-16	12	0.913
Tprg1l	6.10396e-21	0.195374	0.533	0.55	1.99129e-16	12	0.969
Cd47	6.39606e-21	0.203324	0.447	0.449	2.08659e-16	12	0.996
Ift20	6.98377e-21	0.142966	0.548	0.598	2.27832e-16	12	0.916
Ccdc124	7.20487e-21	0.131099	0.388	0.439	2.35044e-16	12	0.884
Auh	9.56041e-21	0.273008	0.308	0.238	3.11889e-16	12	1.294
Kif1b	9.5887e-21	0.175604	0.598	0.603	3.12812e-16	12	0.992
Depdc7	9.72652e-21	0.272589	0.285	0.248	3.17308e-16	12	1.149
Man1a2	1.0787e-20	0.269981	0.268	0.183	3.51906e-16	12	1.464
Psmb7	1.08285e-20	0.0680445	0.366	0.465	3.53257e-16	12	0.787
Chchd1	1.22233e-20	0.0284068	0.25	0.361	3.9876e-16	12	0.693
Cwc15	1.23909e-20	0.126047	0.46	0.5	4.04227e-16	12	0.92
Dnajc9	1.30226e-20	0.164334	0.236	0.253	4.24837e-16	12	0.933
Mrpl34	1.37342e-20	0.13082	0.325	0.368	4.48052e-16	12	0.883
RGD1562987	1.46311e-20	0.0679862	0.471	0.551	4.77312e-16	12	0.855
Rtraf	1.51127e-20	0.0885305	0.604	0.696	4.93022e-16	12	0.868
Nol7	1.58048e-20	0.0840568	0.501	0.591	5.156e-16	12	0.848
Pigp	1.58597e-20	0.116272	0.386	0.447	5.1739e-16	12	0.864
Zfand6	1.5913e-20	0.061165	0.325	0.441	5.19131e-16	12	0.737
Tnrc6b	1.66606e-20	0.216196	0.371	0.38	5.43518e-16	12	0.976
Clptm1	1.68846e-20	0.14097	0.306	0.337	5.50825e-16	12	0.908
Mpc2	1.81036e-20	0.065364	0.291	0.376	5.90593e-16	12	0.774
Sbno1	1.95847e-20	0.0766519	0.278	0.373	6.38912e-16	12	0.745
Arl8b	2.00351e-20	0.0295727	0.3	0.413	6.53605e-16	12	0.726
Pum1	2.02145e-20	0.0322903	0.293	0.406	6.59459e-16	12	0.722
Cfap20	2.04171e-20	0.220119	0.555	0.573	6.66066e-16	12	0.969
Ociad1	2.18013e-20	0.0970095	0.319	0.386	7.11223e-16	12	0.826
AABR07035218.1	2.248e-20	0.190722	0.308	0.33	7.33365e-16	12	0.933
Ctdsp1	2.52794e-20	0.132535	0.285	0.336	8.24688e-16	12	0.848
Gps1	3.06539e-20	0.128702	0.287	0.333	1.00002e-15	12	0.862
Uqcr10	3.08839e-20	0.0180769	0.437	0.566	1.00753e-15	12	0.772
Impad1.1	3.33976e-20	0.133247	0.266	0.309	1.08953e-15	12	0.861
Smc6	3.65346e-20	0.0611406	0.251	0.35	1.19187e-15	12	0.717
Psmd11	3.70751e-20	0.0229779	0.246	0.357	1.2095e-15	12	0.689
Upf3a	4.84872e-20	0.155339	0.37	0.417	1.5818e-15	12	0.887
Taf15	5.00088e-20	0.104979	0.278	0.346	1.63144e-15	12	0.803
Srebf2	5.4446e-20	0.110467	0.268	0.317	1.77619e-15	12	0.845
Map2k2	5.53394e-20	0.0180309	0.362	0.487	1.80534e-15	12	0.743
Eif2s3y	5.83141e-20	0.0232291	0.257	0.365	1.90238e-15	12	0.704
Ptms	5.91242e-20	0.244484	0.946	0.905	1.92881e-15	12	1.045
Mrps12	6.1257e-20	0.231361	0.285	0.238	1.99839e-15	12	1.197
Eif1b	6.73942e-20	0.223391	0.692	0.736	2.1986e-15	12	0.94
Nptn	7.67271e-20	0.0283711	0.418	0.528	2.50307e-15	12	0.792
Sucla2	7.6857e-20	0.015069	0.25	0.37	2.50731e-15	12	0.676
Hmgn2	8.55612e-20	0.162918	0.565	0.595	2.79126e-15	12	0.95
Pam16	8.60043e-20	0.0201503	0.283	0.395	2.80572e-15	12	0.716
Pofut2	8.81001e-20	0.0989227	0.238	0.29	2.87409e-15	12	0.821
Reep3	9.51308e-20	0.161673	0.306	0.333	3.10345e-15	12	0.919
Cox7a2l	1.0807e-19	0.138186	0.66	0.727	3.52557e-15	12	0.908
Arhgap5	1.119e-19	0.105678	0.415	0.489	3.65052e-15	12	0.849
Golga7	1.18007e-19	0.156934	0.298	0.307	3.84973e-15	12	0.971
Zc3h7b	1.24361e-19	0.117192	0.291	0.343	4.05702e-15	12	0.848
Matr3	1.3167e-19	0.159627	0.501	0.562	4.29548e-15	12	0.891
Spen	1.33042e-19	0.13859	0.285	0.324	4.34021e-15	12	0.88
Krtcap2	1.46414e-19	0.0590603	0.486	0.588	4.77647e-15	12	0.827
Ndufa12	1.48486e-19	0.0650775	0.447	0.542	4.84407e-15	12	0.825
Eva1b	1.48778e-19	0.301945	0.343	0.268	4.85359e-15	12	1.28
Cry2	1.69264e-19	0.112201	0.308	0.386	5.5219e-15	12	0.798
Dnajb2	1.73722e-19	0.162846	0.345	0.375	5.66732e-15	12	0.92
Sf3b5	1.73853e-19	0.0189997	0.48	0.619	5.67161e-15	12	0.775
Fmc1	1.8186e-19	0.148458	0.308	0.334	5.93283e-15	12	0.922
Bod1l1	1.96445e-19	0.268293	0.328	0.297	6.40861e-15	12	1.104
Prpf40a	2.04803e-19	0.113132	0.347	0.416	6.6813e-15	12	0.834
Rnf13	2.11847e-19	0.125574	0.371	0.422	6.91109e-15	12	0.879
Trim44	2.137e-19	0.260091	0.263	0.214	6.97152e-15	12	1.229
Rapgef6	2.2292e-19	0.2114	0.315	0.319	7.27232e-15	12	0.987
Mrpl52	2.38714e-19	0.0539863	0.388	0.486	7.78756e-15	12	0.798
Slc25a17	2.45071e-19	0.131703	0.246	0.268	7.99496e-15	12	0.918
Ube2k	2.64158e-19	0.0121622	0.351	0.481	8.61763e-15	12	0.73
Arhgdia	2.77867e-19	0.06321	0.525	0.617	9.06485e-15	12	0.851
P4ha1	3.31601e-19	0.0987846	0.334	0.406	1.08178e-14	12	0.823
Atp5f1b	3.42314e-19	0.168823	0.799	0.824	1.11673e-14	12	0.97
Pten	3.68678e-19	0.145144	0.392	0.441	1.20274e-14	12	0.889
Cul3	4.43457e-19	0.174718	0.505	0.551	1.44669e-14	12	0.917
Epdr1	4.50361e-19	0.190205	0.313	0.317	1.46921e-14	12	0.987
Brms1	4.51643e-19	0.0440332	0.189	0.272	1.47339e-14	12	0.695
Sdhc	4.98199e-19	0.0423982	0.347	0.449	1.62528e-14	12	0.773
Trappc3	5.65712e-19	0.0931738	0.445	0.515	1.84552e-14	12	0.864
Dync1h1	5.82856e-19	0.20428	0.383	0.408	1.90145e-14	12	0.939
Mcee	6.13287e-19	0.0459894	0.208	0.29	2.00072e-14	12	0.717
Dnlz	6.2203e-19	0.194607	0.298	0.274	2.02925e-14	12	1.088
Bola2	7.0857e-19	0.0793491	0.484	0.561	2.31157e-14	12	0.863
Gcdh	7.09895e-19	0.162921	0.266	0.27	2.31589e-14	12	0.985
Ganab	7.33547e-19	0.0721037	0.233	0.304	2.39305e-14	12	0.766
Sec61b	7.49781e-19	0.0351603	0.516	0.633	2.44601e-14	12	0.815
Bcl7c	7.63798e-19	0.0734768	0.289	0.371	2.49174e-14	12	0.779
LOC100364335	7.7269e-19	0.00514419	0.437	0.579	2.52075e-14	12	0.755
Ppp3r1	7.74194e-19	0.0627649	0.231	0.319	2.52565e-14	12	0.724
Tmed7	7.97939e-19	0.1162	0.437	0.501	2.60312e-14	12	0.872
Mt-co1	8.03926e-19	0.124104	0.998	0.992	2.62265e-14	12	1.006
Ap2m1	8.25987e-19	0.0922613	0.477	0.543	2.69462e-14	12	0.878
Hsdl2	9.82287e-19	0.0366701	0.205	0.297	3.20451e-14	12	0.69
Bptf	1.03127e-18	0.17994	0.381	0.416	3.36432e-14	12	0.916
Paip2	1.06427e-18	0.0414833	0.617	0.709	3.47197e-14	12	0.87
Eid1	1.08571e-18	0.0889708	0.672	0.776	3.54191e-14	12	0.866
Gpatch8	1.11887e-18	0.100299	0.268	0.342	3.65008e-14	12	0.784
Atp5f1e	1.14578e-18	0.128137	0.722	0.78	3.73789e-14	12	0.926
Csnk2a1	1.15371e-18	0.141343	0.336	0.37	3.76375e-14	12	0.908
Smc3	1.15378e-18	0.0376864	0.313	0.427	3.76396e-14	12	0.733
Olfml2a	1.26493e-18	0.231127	0.308	0.283	4.12657e-14	12	1.088
Pxn	1.32219e-18	0.0804657	0.22	0.293	4.31338e-14	12	0.751
Ppp1ca	1.41682e-18	0.0429053	0.484	0.596	4.62211e-14	12	0.812
Wnk1	1.43198e-18	0.00665491	0.46	0.591	4.67154e-14	12	0.778
Chd4	1.51489e-18	0.0944766	0.492	0.592	4.94202e-14	12	0.831
Arl3	1.53447e-18	0.0188767	0.448	0.577	5.00589e-14	12	0.776
Phpt1	1.53611e-18	0.0915962	0.437	0.519	5.01127e-14	12	0.842
Hadhb	1.56416e-18	0.103321	0.326	0.385	5.10276e-14	12	0.847
Nono	1.69142e-18	0.0329317	0.385	0.5	5.51791e-14	12	0.77
Rab14	1.89115e-18	0.038357	0.507	0.617	6.1695e-14	12	0.822
Cisd1	1.89851e-18	0.074234	0.381	0.468	6.19349e-14	12	0.814
Nsmce1	2.11148e-18	0.0874798	0.21	0.262	6.88829e-14	12	0.802
Isca2	2.28021e-18	0.0150237	0.214	0.311	7.43873e-14	12	0.688
Uqcc2	2.3222e-18	0.102387	0.409	0.479	7.57571e-14	12	0.854
Cyhr1	2.35628e-18	0.0342211	0.193	0.286	7.68689e-14	12	0.675
Phb2	2.41979e-18	0.0809646	0.375	0.456	7.89408e-14	12	0.822
Ppfibp1	2.42455e-18	0.00585231	0.238	0.354	7.90961e-14	12	0.672
Ssr3	2.44974e-18	0.130044	0.407	0.459	7.99179e-14	12	0.887
Nsfl1c	2.67401e-18	0.0612857	0.338	0.428	8.72341e-14	12	0.79
Map4k4	2.70108e-18	0.210828	0.572	0.587	8.81172e-14	12	0.974
Wasl	2.7067e-18	0.0817714	0.36	0.446	8.83008e-14	12	0.807
Ncoa1	2.98265e-18	0.0512653	0.178	0.261	9.7303e-14	12	0.682
Faf2	3.11833e-18	0.0581097	0.188	0.262	1.01729e-13	12	0.718
Zc3h15	3.30302e-18	0.135046	0.447	0.504	1.07754e-13	12	0.887
Cfap298	3.58302e-18	0.132073	0.248	0.279	1.16889e-13	12	0.889
Srpra	3.61015e-18	0.027393	0.388	0.5	1.17774e-13	12	0.776
Rpl3	3.85221e-18	0.179449	0.966	0.957	1.25671e-13	12	1.009
Mrpl13	4.29319e-18	0.107639	0.306	0.35	1.40057e-13	12	0.874
St13	4.37737e-18	0.100122	0.493	0.576	1.42803e-13	12	0.856
Ppp1r10	4.46312e-18	0.208871	0.538	0.582	1.456e-13	12	0.924
Uqcrc2	5.02147e-18	0.0363879	0.355	0.457	1.63815e-13	12	0.777
Dnajc7	5.0938e-18	0.135401	0.443	0.488	1.66175e-13	12	0.908
Mrps24	5.25823e-18	0.0624277	0.36	0.449	1.71539e-13	12	0.802
Acbd3	5.43711e-18	0.0217927	0.3	0.412	1.77375e-13	12	0.728
Cfap36	5.50238e-18	0.11326	0.295	0.356	1.79504e-13	12	0.829
Cdc37	5.68846e-18	0.00448121	0.358	0.484	1.85575e-13	12	0.74
Hagh	6.09243e-18	0.14329	0.265	0.279	1.98753e-13	12	0.95
Ppp1r15b	6.24744e-18	0.0114016	0.356	0.477	2.0381e-13	12	0.746
Scand1	6.88346e-18	0.109992	0.651	0.706	2.24559e-13	12	0.922
Dock1	7.19815e-18	0.0744766	0.199	0.264	2.34825e-13	12	0.754
Asmtl	7.35974e-18	0.0212471	0.355	0.47	2.40097e-13	12	0.755
Cox5a	7.36856e-18	0.0939789	0.587	0.667	2.40385e-13	12	0.88
Parva	8.25421e-18	0.213531	0.259	0.216	2.69277e-13	12	1.199
Spcs3	8.82588e-18	0.108044	0.244	0.282	2.87927e-13	12	0.865
Ankrd11	9.41474e-18	0.167419	0.456	0.496	3.07137e-13	12	0.919
Dennd5a	9.46877e-18	0.0339142	0.315	0.419	3.089e-13	12	0.752
Vps35	1.01671e-17	0.143723	0.388	0.431	3.31681e-13	12	0.9
Eif3m	1.06248e-17	0.0881574	0.582	0.659	3.46614e-13	12	0.883
Trip11	1.10429e-17	0.221733	0.278	0.276	3.60251e-13	12	1.007
Anp32b	1.14242e-17	0.0299313	0.475	0.596	3.7269e-13	12	0.797
Uqcrq	1.14498e-17	0.105559	0.582	0.644	3.73526e-13	12	0.904
Actr3	1.20912e-17	0.0191974	0.338	0.453	3.94451e-13	12	0.746
Hint2	1.2141e-17	0.118645	0.313	0.352	3.96076e-13	12	0.889
Ctsa	1.23481e-17	0.0374512	0.403	0.507	4.02831e-13	12	0.795
Stub1	1.29491e-17	0.0111202	0.368	0.485	4.22438e-13	12	0.759
Smarcb1	1.33131e-17	0.135794	0.268	0.297	4.34312e-13	12	0.902
Ndufs3	1.35774e-17	0.129775	0.36	0.393	4.42937e-13	12	0.916
Dars	1.3633e-17	0.011113	0.268	0.376	4.44749e-13	12	0.713
2023-03-02	1.48498e-17	0.0639807	0.445	0.533	4.84445e-13	12	0.835
Rps19bp1	1.52649e-17	0.0263932	0.225	0.323	4.97985e-13	12	0.697
Luc7l3	1.60099e-17	0.00423137	0.418	0.544	5.2229e-13	12	0.768
Nxf1	1.62256e-17	0.0654592	0.276	0.364	5.29327e-13	12	0.758
Tram1	1.67257e-17	0.0169867	0.334	0.445	5.45643e-13	12	0.751
Pcm1	1.85067e-17	0.152283	0.366	0.404	6.03745e-13	12	0.906
Anapc13	1.85234e-17	0.0700275	0.321	0.398	6.04288e-13	12	0.807
Anp32e	1.92221e-17	0.106327	0.42	0.489	6.27082e-13	12	0.859
Srsf4	2.15011e-17	0.0275308	0.255	0.357	7.01432e-13	12	0.714
RGD1304587	2.22085e-17	0.23023	0.295	0.251	7.24509e-13	12	1.175
Tmem134	2.24129e-17	0.026296	0.313	0.408	7.31176e-13	12	0.767
Ddx39b	2.26443e-17	0.0142421	0.432	0.548	7.38726e-13	12	0.788
Rab2b	2.30982e-17	0.0878681	0.233	0.29	7.53532e-13	12	0.803
Snx17	2.37076e-17	0.0113802	0.203	0.302	7.73414e-13	12	0.672
Dctn2	2.37849e-17	0.027995	0.377	0.484	7.75935e-13	12	0.779
Ndufa9	2.51046e-17	0.0846138	0.325	0.397	8.18988e-13	12	0.819
Fam162a	2.5188e-17	0.0519572	0.345	0.436	8.21709e-13	12	0.791
Kat6a	2.55429e-17	0.0967855	0.266	0.335	8.33287e-13	12	0.794
Abcf1	2.60939e-17	0.0669724	0.358	0.45	8.51261e-13	12	0.796
Sys1	2.61109e-17	0.00392107	0.248	0.352	8.51817e-13	12	0.705
Kif3a	2.76094e-17	0.260774	0.283	0.2	9.007e-13	12	1.415
Pdcd6ip	2.8522e-17	0.163075	0.328	0.352	9.30472e-13	12	0.932
Dnajc19	2.89196e-17	0.126863	0.272	0.291	9.43444e-13	12	0.935
P4hb	2.90817e-17	0.0188897	0.448	0.553	9.48733e-13	12	0.81
Ppp1cb	2.93798e-17	0.124819	0.447	0.52	9.58457e-13	12	0.86
Csnk1d	3.08341e-17	0.0174392	0.338	0.456	1.0059e-12	12	0.741
LOC103690996	3.08747e-17	0.0287865	0.437	0.551	1.00723e-12	12	0.793
LOC288913	3.19116e-17	0.052512	0.295	0.381	1.04105e-12	12	0.774
Snrnp70	3.26521e-17	0.0518604	0.375	0.486	1.06521e-12	12	0.772
Erf	3.47609e-17	0.020377	0.266	0.375	1.13401e-12	12	0.709
Grpel1	3.4784e-17	0.00814067	0.386	0.5	1.13476e-12	12	0.772
Psmb5	3.52657e-17	0.0374115	0.666	0.751	1.15047e-12	12	0.887
Emc10	3.54753e-17	0.0487903	0.268	0.359	1.15731e-12	12	0.747
LOC306766	3.71955e-17	0.100409	0.236	0.273	1.21343e-12	12	0.864
Ak3	3.82594e-17	0.0706658	0.46	0.543	1.24814e-12	12	0.847
Nasp	3.83983e-17	0.155076	0.478	0.557	1.25267e-12	12	0.858
Dhrs7	4.00118e-17	0.026914	0.28	0.385	1.3053e-12	12	0.727
Ilk	4.39534e-17	0.0921234	0.373	0.451	1.43389e-12	12	0.827
Abcd3	4.49148e-17	0.135568	0.291	0.315	1.46525e-12	12	0.924
Wipi1	4.50419e-17	0.0286903	0.186	0.267	1.4694e-12	12	0.697
Manbal	4.5376e-17	0.157724	0.3	0.282	1.4803e-12	12	1.064
Tomm7	4.5512e-17	0.0394714	0.535	0.628	1.48474e-12	12	0.852
Eapp	4.78199e-17	0.0380602	0.229	0.316	1.56003e-12	12	0.725
Gdi1	5.09869e-17	0.153731	0.34	0.362	1.66335e-12	12	0.939
Ppp2r2a	5.15572e-17	0.0446541	0.295	0.398	1.68195e-12	12	0.741
Uqcrfs1	5.57972e-17	0.050653	0.37	0.447	1.82027e-12	12	0.828
Sfswap	5.82571e-17	0.11426	0.251	0.31	1.90052e-12	12	0.81
Ahcyl1	5.89759e-17	0.0568123	0.193	0.266	1.92397e-12	12	0.726
Atp6v0b	6.08195e-17	0.0875784	0.587	0.632	1.98412e-12	12	0.929
Cast	6.69389e-17	0.0569837	0.371	0.472	2.18375e-12	12	0.786
Cct7	7.23243e-17	0.0286022	0.486	0.599	2.35943e-12	12	0.811
Vta1	7.29013e-17	0.102969	0.274	0.314	2.37826e-12	12	0.873
Mtdh	7.51648e-17	0.0156586	0.48	0.605	2.4521e-12	12	0.793
Mapre3	8.0197e-17	0.23378	0.265	0.214	2.61627e-12	12	1.238
Ttc1	8.5587e-17	0.0308159	0.325	0.418	2.79211e-12	12	0.778
Gpbp1	8.66265e-17	0.0316582	0.523	0.642	2.82601e-12	12	0.815
Zbtb10	8.75378e-17	0.0821797	0.201	0.272	2.85574e-12	12	0.739
Clcn3	8.80977e-17	0.182362	0.272	0.233	2.87401e-12	12	1.167
Calm2	9.09142e-17	0.126094	0.439	0.496	2.96589e-12	12	0.885
Mrps15	9.95848e-17	0.135728	0.362	0.386	3.24875e-12	12	0.938
Ndfip2	1.00362e-16	0.0346772	0.418	0.526	3.27412e-12	12	0.795
Maf1	1.007e-16	0.0783289	0.242	0.303	3.28515e-12	12	0.799
Lman1	1.06399e-16	0.00830293	0.236	0.341	3.47105e-12	12	0.692
Appbp2	1.08142e-16	0.10178	0.311	0.361	3.52792e-12	12	0.861
Card19	1.14118e-16	0.182445	0.291	0.266	3.72287e-12	12	1.094
Prmt1	1.25889e-16	0.00833554	0.236	0.341	4.10687e-12	12	0.692
Ncoa4	1.38305e-16	0.0623063	0.236	0.316	4.51191e-12	12	0.747
Cdv3	1.56888e-16	0.113811	0.484	0.55	5.11815e-12	12	0.88
Aff4	1.66396e-16	0.0722969	0.433	0.518	5.42833e-12	12	0.836
Atp5me	1.87393e-16	0.0501167	0.381	0.473	6.11331e-12	12	0.805
Snx6	1.90108e-16	0.00650776	0.283	0.386	6.2019e-12	12	0.733
Vamp2	1.94662e-16	0.109445	0.355	0.412	6.35047e-12	12	0.862
Rpl30	2.04249e-16	0.0211061	0.415	0.526	6.66321e-12	12	0.789
Nipbl	2.07795e-16	0.128971	0.341	0.393	6.7789e-12	12	0.868
Eif3d	2.24425e-16	0.0257358	0.325	0.428	7.32142e-12	12	0.759
Pigt	2.2587e-16	0.00528991	0.189	0.28	7.36856e-12	12	0.675
Snrpb2	2.31864e-16	0.0455456	0.225	0.312	7.5641e-12	12	0.721
Sltm	2.35856e-16	0.0373618	0.246	0.341	7.69434e-12	12	0.721
Slc50a1	2.58517e-16	0.080274	0.244	0.301	8.4336e-12	12	0.811
Stx8	2.59158e-16	0.0351671	0.236	0.318	8.45451e-12	12	0.742
Anapc11	2.81627e-16	0.0275286	0.296	0.39	9.18752e-12	12	0.759
Rtn3	2.85308e-16	0.104305	0.531	0.588	9.30761e-12	12	0.903
Samd8	2.97992e-16	0.0661537	0.201	0.256	9.7214e-12	12	0.785
Clk2	3.0762e-16	0.0591754	0.218	0.29	1.00355e-11	12	0.752
Eif4h	3.10633e-16	0.0418443	0.561	0.659	1.01338e-11	12	0.851
Spcs2	3.16397e-16	0.08463	0.574	0.657	1.03218e-11	12	0.874
Wbp4	3.30866e-16	0.106003	0.338	0.391	1.07938e-11	12	0.864
Aimp1	3.39963e-16	0.0802942	0.332	0.401	1.10906e-11	12	0.828
Epc2	3.59641e-16	0.0418933	0.199	0.281	1.17326e-11	12	0.708
Eef2	4.05518e-16	0.125901	0.758	0.793	1.32292e-11	12	0.956
Ash1l	4.21806e-16	0.0113834	0.458	0.58	1.37606e-11	12	0.79
Bnip2	4.44032e-16	0.027705	0.216	0.304	1.44856e-11	12	0.711
Pja1	4.44133e-16	0.0578993	0.246	0.339	1.4489e-11	12	0.726
Hras	4.79403e-16	0.118734	0.37	0.411	1.56396e-11	12	0.9
Csnk2a2	4.97367e-16	0.0546068	0.188	0.263	1.62256e-11	12	0.715
Bet1	5.11175e-16	0.0961333	0.216	0.259	1.6676e-11	12	0.834
Commd3	5.50813e-16	0.00661731	0.351	0.462	1.79692e-11	12	0.76
Ciao2b	5.5487e-16	0.116446	0.345	0.382	1.81015e-11	12	0.903
Ndufv2	5.86104e-16	0.0406991	0.533	0.627	1.91205e-11	12	0.85
Supt6h	5.87967e-16	0.0408325	0.298	0.366	1.91813e-11	12	0.814
Pfdn6	5.9552e-16	0.0201426	0.353	0.459	1.94276e-11	12	0.769
Pum2	6.35754e-16	0.077212	0.371	0.447	2.07402e-11	12	0.83
Tp53	6.48302e-16	0.0221498	0.255	0.353	2.11495e-11	12	0.722
Camk2n1	6.66508e-16	0.0221454	0.178	0.264	2.17435e-11	12	0.674
Trappc2b	6.92082e-16	0.003542	0.193	0.295	2.25778e-11	12	0.654
LOC100360087	7.1016e-16	0.0278562	0.651	0.728	2.31675e-11	12	0.894
Suco	7.51422e-16	0.115109	0.319	0.384	2.45136e-11	12	0.831
LOC498750	7.88681e-16	0.0822752	0.531	0.617	2.57292e-11	12	0.861
Sgce	8.1164e-16	0.106831	0.238	0.268	2.64781e-11	12	0.888
Thoc2	8.85866e-16	0.13235	0.255	0.287	2.88996e-11	12	0.889
Rbbp6	8.88151e-16	0.0922458	0.462	0.56	2.89742e-11	12	0.825
Sh3d19	9.09434e-16	0.179283	0.259	0.246	2.96685e-11	12	1.053
Ndufaf8	9.23815e-16	0.140997	0.274	0.282	3.01376e-11	12	0.972
Polr2g	9.50287e-16	0.0337839	0.18	0.262	3.10012e-11	12	0.687
Pnn	9.69959e-16	0.00281991	0.424	0.546	3.1643e-11	12	0.777
Atp5f1a	9.7358e-16	0.0947933	0.561	0.619	3.17611e-11	12	0.906
Ddrgk1	1.04156e-15	0.0276171	0.488	0.588	3.39789e-11	12	0.83
Svbp	1.04356e-15	0.0599352	0.225	0.292	3.4044e-11	12	0.771
Ubxn6	1.05366e-15	0.151268	0.33	0.324	3.43735e-11	12	1.019
Washc2c	1.05773e-15	0.14612	0.261	0.273	3.45064e-11	12	0.956
LOC294154	1.08174e-15	0.196261	0.276	0.252	3.52897e-11	12	1.095
Aco2	1.10583e-15	0.125879	0.323	0.348	3.60753e-11	12	0.928
Slc25a5	1.15495e-15	0.16158	0.752	0.778	3.76778e-11	12	0.967
Nr2f6	1.18286e-15	0.0239778	0.223	0.311	3.85885e-11	12	0.717
Itgb1bp1	1.22565e-15	0.0424382	0.236	0.317	3.99844e-11	12	0.744
Psmd7	1.347e-15	0.0489697	0.469	0.568	4.39433e-11	12	0.826
Mdh2	1.37321e-15	0.0918249	0.447	0.499	4.47984e-11	12	0.896
Rabac1	1.43456e-15	0.0639461	0.715	0.763	4.67997e-11	12	0.937
Btg1	1.47315e-15	0.128156	0.754	0.847	4.80585e-11	12	0.89
Aasdhppt	1.62322e-15	0.00857795	0.184	0.275	5.29544e-11	12	0.669
Cmpk1	1.66034e-15	0.0566517	0.332	0.409	5.41652e-11	12	0.812
Zcchc17	1.73381e-15	0.0357342	0.193	0.273	5.6562e-11	12	0.707
Lmna	1.77499e-15	0.353027	0.921	0.928	5.79056e-11	12	0.992
Reep5	1.83894e-15	0.0527253	0.623	0.677	5.99917e-11	12	0.92
Ppp2cb	1.85187e-15	0.115669	0.55	0.606	6.04135e-11	12	0.908
Ccdc47	2.06268e-15	0.0726592	0.432	0.511	6.72908e-11	12	0.845
Arid1a	2.08083e-15	0.0675185	0.302	0.388	6.78829e-11	12	0.778
Bnip3	2.14894e-15	0.081344	0.325	0.388	7.01049e-11	12	0.838
Atxn10	2.18128e-15	0.0467277	0.182	0.258	7.11598e-11	12	0.705
Zmynd11	2.70463e-15	0.0198564	0.345	0.451	8.8233e-11	12	0.765
Smpd1	2.71513e-15	0.0844395	0.266	0.31	8.85757e-11	12	0.858
Mrpl35	2.71588e-15	0.0021186	0.173	0.268	8.86003e-11	12	0.646
Ccar1	2.78877e-15	0.0298289	0.199	0.283	9.09781e-11	12	0.703
LOC103689961	3.04478e-15	0.0391131	0.557	0.647	9.93299e-11	12	0.861
Acadvl	3.09105e-15	0.0343865	0.212	0.294	1.00839e-10	12	0.721
Ccdc186	3.20273e-15	0.103071	0.296	0.351	1.04483e-10	12	0.843
Nap1l4	3.23215e-15	0.0958249	0.319	0.369	1.05442e-10	12	0.864
Yipf4	3.35795e-15	0.0451632	0.353	0.439	1.09546e-10	12	0.804
Zfp638	3.57895e-15	0.151437	0.287	0.312	1.16756e-10	12	0.92
Bag6	3.76037e-15	0.114312	0.212	0.251	1.22675e-10	12	0.845
Chmp5	3.9271e-15	0.101308	0.58	0.64	1.28114e-10	12	0.906
Upf3b	4.09312e-15	0.0394914	0.238	0.326	1.3353e-10	12	0.73
Csnk1g2	4.10795e-15	0.00558152	0.253	0.353	1.34014e-10	12	0.717
Rbm25l1	4.1265e-15	0.163307	0.477	0.504	1.34619e-10	12	0.946
Srsf5	4.42204e-15	0.0672381	0.529	0.622	1.4426e-10	12	0.85
Atp5mc1	4.62621e-15	0.105291	0.679	0.74	1.50921e-10	12	0.918
Gsk3b	4.7073e-15	0.0254526	0.326	0.425	1.53566e-10	12	0.767
Ddb1	4.86815e-15	0.0340467	0.274	0.355	1.58814e-10	12	0.772
Prkrip1	4.91496e-15	0.0582824	0.225	0.301	1.60341e-10	12	0.748
Mrpl58	5.05774e-15	0.0564515	0.216	0.275	1.64998e-10	12	0.785
Sfpq	5.12481e-15	0.0208152	0.488	0.603	1.67187e-10	12	0.809
Psip1	5.22201e-15	0.126739	0.433	0.478	1.70358e-10	12	0.906
Spire1	5.41004e-15	0.0267722	0.332	0.428	1.76492e-10	12	0.776
Ubtf	5.43555e-15	0.14148	0.334	0.375	1.77324e-10	12	0.891
Tuba1b	5.54296e-15	0.160654	0.76	0.781	1.80828e-10	12	0.973
Rps3a	5.58555e-15	0.0983972	0.983	0.969	1.82217e-10	12	1.014
Srsf6	5.83459e-15	0.0708298	0.353	0.433	1.90342e-10	12	0.815
Thra	6.09369e-15	0.119361	0.364	0.396	1.98795e-10	12	0.919
Ube2v2	6.35766e-15	0.0138321	0.27	0.374	2.07406e-10	12	0.722
Arf5	6.90035e-15	0.00905657	0.585	0.688	2.2511e-10	12	0.85
Ctnnbip1	7.29109e-15	0.00726179	0.283	0.382	2.37857e-10	12	0.741
Med13	7.85714e-15	0.023986	0.197	0.289	2.56323e-10	12	0.682
Rcn3	7.87976e-15	0.00839071	0.221	0.318	2.57061e-10	12	0.695
C1qbp	7.88853e-15	0.00709858	0.266	0.361	2.57348e-10	12	0.737
Arl8a	8.40924e-15	0.0597678	0.396	0.46	2.74335e-10	12	0.861
Dhcr24	8.59945e-15	0.146234	0.298	0.327	2.8054e-10	12	0.911
Cd82	8.61762e-15	0.10547	0.257	0.294	2.81132e-10	12	0.874
Rab34	8.63253e-15	0.0697093	0.328	0.393	2.81619e-10	12	0.835
RGD1311899	8.91217e-15	0.0706542	0.418	0.481	2.90742e-10	12	0.869
Sin3b	9.17699e-15	0.00108744	0.362	0.476	2.99381e-10	12	0.761
Ctcf	9.6998e-15	0.0974805	0.311	0.368	3.16437e-10	12	0.845
Ppdpf	1.01525e-14	0.0802826	0.514	0.589	3.31206e-10	12	0.873
Uqcrc1	1.0958e-14	0.0643552	0.349	0.434	3.57482e-10	12	0.804
U2surp	1.14433e-14	0.10921	0.311	0.359	3.73315e-10	12	0.866
Tcf25	1.18713e-14	0.0554794	0.493	0.582	3.87278e-10	12	0.847
Ddx46	1.20307e-14	0.120331	0.278	0.315	3.92476e-10	12	0.883
Nktr	1.24424e-14	0.0581827	0.263	0.347	4.05909e-10	12	0.758
Dynlt3	1.29332e-14	0.0383022	0.268	0.339	4.2192e-10	12	0.791
Tpgs1	1.40334e-14	0.0497058	0.296	0.37	4.57811e-10	12	0.8
Acat1	1.40535e-14	0.0232048	0.248	0.337	4.58467e-10	12	0.736
Nfyb	1.44776e-14	0.0708587	0.22	0.275	4.72302e-10	12	0.8
Gadd45b	1.5359e-14	0.238388	0.919	0.933	5.01058e-10	12	0.985
Paip1	1.54174e-14	0.00370401	0.21	0.299	5.02963e-10	12	0.702
Commd4	1.73345e-14	0.0638703	0.283	0.354	5.65503e-10	12	0.799
Mlf2	1.81033e-14	0.0814064	0.447	0.507	5.90584e-10	12	0.882
Hspa12a	1.83989e-14	0.250397	0.3	0.222	6.00226e-10	12	1.351
Cops6	1.85091e-14	0.0300222	0.351	0.439	6.03823e-10	12	0.8
Mrpl12	1.95515e-14	0.0355244	0.259	0.338	6.37829e-10	12	0.766
Pmpcb	2.07973e-14	0.0692127	0.203	0.257	6.78469e-10	12	0.79
Pdia6	2.21911e-14	0.0274147	0.55	0.648	7.23942e-10	12	0.849
Rhoa	2.27025e-14	0.00707529	0.589	0.695	7.40623e-10	12	0.847
Tubb2b	2.40885e-14	0.0538183	0.332	0.251	7.85838e-10	12	1.323
Alyref	2.45312e-14	0.0606452	0.462	0.545	8.00282e-10	12	0.848
Kpnb1	2.66935e-14	0.00476448	0.296	0.404	8.70821e-10	12	0.733
Ppip5k1	2.71636e-14	0.0264786	0.255	0.344	8.86158e-10	12	0.741
Atp6v0d1	2.71717e-14	0.0445024	0.313	0.396	8.86423e-10	12	0.79
Far1	2.83434e-14	0.0626524	0.3	0.375	9.24646e-10	12	0.8
LOC100360828	2.86915e-14	0.000668996	0.212	0.305	9.36002e-10	12	0.695
Fstl1	2.91329e-14	0.0376117	0.426	0.424	9.50403e-10	12	1.005
Eif4a2	2.94492e-14	0.0041721	0.559	0.68	9.60722e-10	12	0.822
Rbm5	3.03858e-14	0.144924	0.295	0.328	9.91276e-10	12	0.899
Ubqln1	3.10712e-14	0.152908	0.33	0.323	1.01363e-09	12	1.022
Ech1	3.24927e-14	0.0585176	0.402	0.471	1.06001e-09	12	0.854
Rtn4	3.39646e-14	0.205451	0.809	0.796	1.10803e-09	12	1.016
Dync1li2	3.40195e-14	0.0794634	0.313	0.379	1.10982e-09	12	0.826
Fam173a	3.56479e-14	0.0827816	0.208	0.251	1.16294e-09	12	0.829
Rnf19a	3.84762e-14	0.0370661	0.28	0.366	1.25521e-09	12	0.765
Ddx50	4.00585e-14	0.0400087	0.206	0.279	1.30683e-09	12	0.738
Cap1	4.63531e-14	0.0852844	0.319	0.374	1.51218e-09	12	0.853
Asrgl1	4.63718e-14	0.00143036	0.304	0.407	1.51279e-09	12	0.747
Usp7	4.70089e-14	0.0442335	0.182	0.251	1.53357e-09	12	0.725
LOC100909548	4.70478e-14	0.0944199	0.283	0.331	1.53484e-09	12	0.855
Arglu1	4.72404e-14	0.0264588	0.407	0.515	1.54112e-09	12	0.79
Rps6	4.91236e-14	0.0011625	0.334	0.437	1.60256e-09	12	0.764
Ddx6	5.07235e-14	0.0640829	0.332	0.398	1.65475e-09	12	0.834
Cox7b	5.26508e-14	0.00467572	0.537	0.64	1.71763e-09	12	0.839
Zfp24	5.56485e-14	0.0957552	0.422	0.488	1.81542e-09	12	0.865
Hadha	5.66965e-14	0.0194478	0.274	0.36	1.84961e-09	12	0.761
Col18a1	6.34987e-14	0.251427	0.321	0.244	2.07152e-09	12	1.316
AABR07002683.1	6.67228e-14	0.0260215	0.266	0.347	2.1767e-09	12	0.767
Dld	7.11876e-14	0.0772984	0.214	0.256	2.32235e-09	12	0.836
Csrp1	7.78856e-14	0.127182	0.803	0.783	2.54086e-09	12	1.026
Hint1	8.8137e-14	0.0929937	0.811	0.844	2.87529e-09	12	0.961
Zfp326	9.17753e-14	0.0834494	0.285	0.345	2.99399e-09	12	0.826
Mrpl45	9.29893e-14	0.0298682	0.259	0.342	3.03359e-09	12	0.757
Oaz1	9.3513e-14	0.0398035	0.417	0.503	3.05067e-09	12	0.829
Golga4	9.66052e-14	0.0548354	0.22	0.295	3.15155e-09	12	0.746
Cgrrf1	9.93796e-14	0.039176	0.203	0.262	3.24206e-09	12	0.775
Pin4	1.09361e-13	0.0701032	0.263	0.319	3.56769e-09	12	0.824
Prrc2a	1.13336e-13	0.00855833	0.272	0.374	3.69737e-09	12	0.727
Arl2	1.1572e-13	0.0608109	0.244	0.298	3.77514e-09	12	0.819
Lsm4	1.18497e-13	0.0324023	0.313	0.402	3.86574e-09	12	0.779
Scaf11	1.23057e-13	0.0656102	0.253	0.327	4.01449e-09	12	0.774
Mcts1	1.28865e-13	0.0257157	0.236	0.32	4.20397e-09	12	0.737
Flot1	1.50402e-13	0.112613	0.328	0.353	4.90656e-09	12	0.929
Sspn	1.60145e-13	0.0313344	0.22	0.302	5.22441e-09	12	0.728
Tars	1.62317e-13	0.0280912	0.242	0.326	5.29525e-09	12	0.742
Eif3j	1.80601e-13	0.121113	0.64	0.694	5.89173e-09	12	0.922
Eif3l	1.83162e-13	0.0840867	0.259	0.306	5.97529e-09	12	0.846
Sdha	2.11866e-13	0.0155794	0.265	0.356	6.9117e-09	12	0.744
Lsm14a	2.24365e-13	0.00985647	0.255	0.348	7.31945e-09	12	0.733
Gabarapl2	2.28352e-13	0.0916274	0.73	0.777	7.44954e-09	12	0.94
Snrpa1	2.36268e-13	0.0141921	0.22	0.302	7.70777e-09	12	0.728
Tpd52	2.41139e-13	0.216834	0.287	0.221	7.86669e-09	12	1.299
Smc1a	2.43004e-13	0.1057	0.42	0.476	7.92752e-09	12	0.882
Mtfr2	2.47293e-13	0.026643	0.362	0.456	8.06745e-09	12	0.794
Lrrtm2	2.48768e-13	0.266476	0.396	0.386	8.11556e-09	12	1.026
Agpat1	2.67974e-13	0.0244391	0.212	0.284	8.74212e-09	12	0.746
Rwdd1	2.72809e-13	0.076539	0.28	0.334	8.89984e-09	12	0.838
Acin1	2.80766e-13	0.0612501	0.317	0.384	9.15944e-09	12	0.826
Ndufa13	2.82107e-13	0.0916262	0.724	0.777	9.20317e-09	12	0.932
Cebpg	3.19035e-13	0.0316638	0.191	0.262	1.04079e-08	12	0.729
Rsbn1	3.23371e-13	0.0677601	0.326	0.382	1.05493e-08	12	0.853
Chd6	3.32483e-13	0.155827	0.306	0.322	1.08466e-08	12	0.95
Srp19	3.56227e-13	0.049676	0.208	0.271	1.16212e-08	12	0.768
Ei24	3.62482e-13	0.000464934	0.21	0.296	1.18253e-08	12	0.709
Eif3b	3.87983e-13	0.0794201	0.319	0.366	1.26572e-08	12	0.872
Afap1l2	3.94745e-13	0.0176936	0.199	0.281	1.28778e-08	12	0.708
Ppig	4.07331e-13	0.0605885	0.362	0.442	1.32884e-08	12	0.819
Hmg20b	4.20425e-13	0.0202904	0.27	0.36	1.37155e-08	12	0.75
Serinc3	4.22987e-13	0.0305792	0.353	0.448	1.37991e-08	12	0.788
Emc7	4.32296e-13	0.0402198	0.537	0.619	1.41028e-08	12	0.868
Psmg4	4.55744e-13	0.103732	0.283	0.303	1.48677e-08	12	0.934
Mrpl48	4.70171e-13	0.111217	0.244	0.265	1.53384e-08	12	0.921
Banf1	4.82032e-13	0.0784728	0.33	0.39	1.57253e-08	12	0.846
Eif4b	5.37413e-13	0.0825925	0.311	0.364	1.7532e-08	12	0.854
Uqcc3	5.54814e-13	0.00739832	0.257	0.35	1.80997e-08	12	0.734
Nmt1	5.54979e-13	0.0936391	0.285	0.326	1.81051e-08	12	0.874
Ezr	5.83703e-13	0.208363	0.518	0.499	1.90421e-08	12	1.038
Caprin1	5.92016e-13	0.0566411	0.242	0.298	1.93133e-08	12	0.812
Ankib1	5.97436e-13	0.0161673	0.191	0.277	1.94901e-08	12	0.69
Dync1i2	6.19319e-13	0.0147377	0.433	0.518	2.0204e-08	12	0.836
Trappc5	6.24536e-13	0.0269539	0.188	0.254	2.03742e-08	12	0.74
Mrps18a	6.26239e-13	0.00725878	0.233	0.321	2.04298e-08	12	0.726
Scoc	6.28692e-13	0.0963722	0.323	0.338	2.05098e-08	12	0.956
Chd2	6.36243e-13	0.150518	0.326	0.348	2.07562e-08	12	0.937
Edf1	6.44083e-13	0.0301391	0.698	0.785	2.10119e-08	12	0.889
Urod	6.98863e-13	0.0328565	0.206	0.274	2.2799e-08	12	0.752
Nedd9	7.05322e-13	0.177032	0.452	0.47	2.30097e-08	12	0.962
Lars	7.34366e-13	0.0635875	0.281	0.345	2.39572e-08	12	0.814
Ier2	7.43494e-13	0.0809089	0.726	0.836	2.4255e-08	12	0.868
Igsf11	8.33327e-13	0.0909504	0.328	0.378	2.71856e-08	12	0.868
Ndufab1	8.53758e-13	0.0220346	0.355	0.43	2.78522e-08	12	0.826
Efcab14	8.6358e-13	0.0962244	0.291	0.34	2.81726e-08	12	0.856
Tcim	9.43164e-13	0.343008	0.347	0.24	3.07688e-08	12	1.446
Tmem42	9.43726e-13	0.0258287	0.203	0.271	3.07872e-08	12	0.749
Adam10	9.46008e-13	0.147482	0.296	0.297	3.08616e-08	12	0.997
Tbc1d15	1.00435e-12	0.0305163	0.248	0.329	3.2765e-08	12	0.754
Ndufb8	1.27922e-12	0.0939337	0.775	0.807	4.17319e-08	12	0.96
Abca1	1.31777e-12	0.0978129	0.353	0.421	4.29897e-08	12	0.838
R3hdm4	1.47336e-12	0.00693216	0.193	0.273	4.80653e-08	12	0.707
LOC103689920	1.75033e-12	0.0397481	0.203	0.267	5.7101e-08	12	0.76
Hexim1	1.75181e-12	0.188904	0.666	0.705	5.71492e-08	12	0.945
Atp2b1	1.86155e-12	0.0341545	0.356	0.419	6.07295e-08	12	0.85
Dnajc10	1.93111e-12	0.0139901	0.231	0.322	6.29985e-08	12	0.717
Glyr1	2.03773e-12	0.0436678	0.212	0.28	6.6477e-08	12	0.757
Sap18	2.09661e-12	0.0409885	0.645	0.749	6.83977e-08	12	0.861
Lcmt1	2.09908e-12	0.0923517	0.255	0.283	6.84783e-08	12	0.901
Ndufv1	2.12019e-12	0.0159584	0.39	0.458	6.9167e-08	12	0.852
Csrp2	2.14836e-12	0.0495331	0.328	0.212	7.00858e-08	12	1.547
Stag2	2.19586e-12	0.0953062	0.317	0.351	7.16356e-08	12	0.903
Itgb4	2.22476e-12	0.0618139	0.627	0.622	7.25783e-08	12	1.008
Tm9sf2	2.34643e-12	0.0942038	0.259	0.295	7.65476e-08	12	0.878
Mtfr1l	2.40993e-12	0.0497847	0.201	0.264	7.86193e-08	12	0.761
Plxdc2	2.55041e-12	0.217989	0.308	0.252	8.32022e-08	12	1.222
Anxa6	2.80607e-12	0.00469708	0.298	0.386	9.15424e-08	12	0.772
Paics	2.82696e-12	0.0472543	0.203	0.258	9.22238e-08	12	0.787
Serpinb6a	2.87149e-12	0.011651	0.48	0.523	9.36766e-08	12	0.918
Rbm42	2.95014e-12	0.106131	0.31	0.345	9.62425e-08	12	0.899
Dpy30	3.07829e-12	0.0613023	0.283	0.344	1.00423e-07	12	0.823
Nop53	3.14395e-12	0.0189265	0.293	0.38	1.02565e-07	12	0.771
Mrps33	3.17179e-12	0.0349961	0.302	0.379	1.03473e-07	12	0.797
Ier5	3.18301e-12	0.14027	0.589	0.652	1.03839e-07	12	0.903
Ywhaq	3.19963e-12	0.0705132	0.739	0.801	1.04381e-07	12	0.923
Akap9	3.29663e-12	0.167431	0.345	0.347	1.07546e-07	12	0.994
Dtymk	3.30085e-12	0.0226127	0.199	0.276	1.07684e-07	12	0.721
Dnajc3	3.42482e-12	0.0438427	0.263	0.33	1.11728e-07	12	0.797
Rpl10a	3.43e-12	0.0432746	0.679	0.766	1.11897e-07	12	0.886
Rock1	3.57031e-12	0.0656547	0.522	0.596	1.16474e-07	12	0.876
Prpf6	3.78858e-12	0.0741713	0.235	0.282	1.23595e-07	12	0.833
Nus1	3.89888e-12	0.148833	0.313	0.323	1.27193e-07	12	0.969
Arcn1	4.02574e-12	0.0360944	0.304	0.385	1.31332e-07	12	0.79
Tm9sf3	4.47045e-12	0.0240437	0.291	0.38	1.4584e-07	12	0.766
Rabep1	4.47046e-12	0.107784	0.233	0.254	1.4584e-07	12	0.917
Pgrmc2	4.53083e-12	0.00157493	0.186	0.275	1.47809e-07	12	0.676
Aarsd1	4.75855e-12	0.0223473	0.203	0.274	1.55238e-07	12	0.741
Oxr1	5.35055e-12	0.104982	0.235	0.261	1.74551e-07	12	0.9
Eif5b	5.36731e-12	0.0811593	0.216	0.26	1.75098e-07	12	0.831
Mark3	5.36799e-12	0.0633668	0.261	0.321	1.7512e-07	12	0.813
Bckdha	5.79099e-12	0.123596	0.259	0.264	1.8892e-07	12	0.981
Plekhg2	5.81337e-12	0.0940021	0.25	0.278	1.8965e-07	12	0.899
LOC108351137	5.87604e-12	0.0937907	0.681	0.741	1.91694e-07	12	0.919
Ca11	6.27773e-12	0.199262	0.265	0.201	2.04799e-07	12	1.318
Rsf1	7.2234e-12	0.0652168	0.22	0.269	2.35649e-07	12	0.818
Srpk1	8.19312e-12	0.0232572	0.218	0.291	2.67284e-07	12	0.749
Atp6v0a1	8.58238e-12	0.010632	0.195	0.273	2.79983e-07	12	0.714
Add1	9.10198e-12	0.141311	0.308	0.327	2.96934e-07	12	0.942
Egln2	9.40054e-12	0.0623796	0.227	0.277	3.06674e-07	12	0.819
Ppp1r36	1.02003e-11	0.082614	0.24	0.273	3.32764e-07	12	0.879
Tsen34l1	1.03469e-11	0.0144223	0.205	0.282	3.37546e-07	12	0.727
Fmr1	1.1423e-11	0.00235151	0.21	0.297	3.72652e-07	12	0.707
Pcmtd1	1.16082e-11	0.0988326	0.227	0.256	3.78695e-07	12	0.887
Ube2g1	1.22725e-11	0.0307498	0.206	0.272	4.00365e-07	12	0.757
Akt1	1.23883e-11	0.0440497	0.229	0.29	4.04143e-07	12	0.79
Ing1	1.32186e-11	0.199989	0.445	0.418	4.31229e-07	12	1.065
Atraid	1.42234e-11	0.0343282	0.255	0.316	4.64011e-07	12	0.807
Zeb2	1.565e-11	0.130572	0.447	0.491	5.10549e-07	12	0.91
Mrpl36	1.57804e-11	0.00868194	0.21	0.28	5.14803e-07	12	0.75
AABR07015729.1	1.65845e-11	0.02825	0.212	0.274	5.41036e-07	12	0.774
LOC100362027	1.67517e-11	0.0517779	0.788	0.844	5.46491e-07	12	0.934
Phlda3	1.6887e-11	0.149647	0.659	0.641	5.50906e-07	12	1.028
Tmem259	1.75305e-11	0.108823	0.242	0.254	5.71896e-07	12	0.953
Tiparp	1.76877e-11	0.103642	0.469	0.539	5.77024e-07	12	0.87
Hectd1	1.78372e-11	0.0291091	0.319	0.405	5.81903e-07	12	0.788
Phip	1.87425e-11	0.0296936	0.218	0.295	6.11435e-07	12	0.739
Emc3	2.06162e-11	0.0270943	0.285	0.353	6.72562e-07	12	0.807
Tnrc6a	2.10759e-11	0.0208979	0.263	0.343	6.87559e-07	12	0.767
Npepps	2.15728e-11	0.0264862	0.188	0.261	7.0377e-07	12	0.72
Stard3nl	2.19269e-11	0.0103861	0.212	0.286	7.15323e-07	12	0.741
Zfp637	2.31392e-11	0.0178477	0.242	0.318	7.54871e-07	12	0.761
Cdk12	2.32017e-11	0.0572208	0.362	0.435	7.56909e-07	12	0.832
Ncor1	2.34294e-11	0.113338	0.409	0.46	7.64338e-07	12	0.889
Ttc3	2.41579e-11	0.0925153	0.368	0.411	7.88104e-07	12	0.895
Ankrd50	2.45476e-11	0.119098	0.306	0.333	8.00817e-07	12	0.919
Mrpl15	2.52508e-11	0.0603345	0.218	0.271	8.23758e-07	12	0.804
Ufl1	2.54642e-11	0.0436404	0.218	0.276	8.30717e-07	12	0.79
Cops7a	2.56494e-11	0.029151	0.193	0.251	8.36759e-07	12	0.769
Hnrnpa3	2.63762e-11	0.0986211	0.325	0.368	8.60472e-07	12	0.883
Ube3a	3.17336e-11	0.151027	0.257	0.264	1.03525e-06	12	0.973
Hnrnpm	3.17956e-11	0.0104393	0.201	0.276	1.03727e-06	12	0.728
Snrnp200	3.40571e-11	0.0399915	0.221	0.278	1.11105e-06	12	0.795
Mt-nd4l	3.42622e-11	0.0795223	0.651	0.71	1.11773e-06	12	0.917
Mrps28	3.68157e-11	0.0918009	0.274	0.306	1.20104e-06	12	0.895
Zfp36l2	3.72955e-11	0.186927	0.619	0.672	1.21669e-06	12	0.921
Txnip	3.76597e-11	0.240811	0.645	0.557	1.22857e-06	12	1.158
Ankrd12	4.48923e-11	0.103513	0.345	0.393	1.46452e-06	12	0.878
Klc1	4.55972e-11	0.0188977	0.375	0.431	1.48752e-06	12	0.87
Golgb1	5.20471e-11	0.0165571	0.176	0.251	1.69793e-06	12	0.701
Thrap3	5.96056e-11	0.0451904	0.308	0.377	1.94451e-06	12	0.817
Swt1	6.26607e-11	0.146794	0.291	0.297	2.04418e-06	12	0.98
Selenos	6.85693e-11	0.0511768	0.505	0.574	2.23694e-06	12	0.88
Cd200	6.90439e-11	0.0578941	0.328	0.375	2.25242e-06	12	0.875
Glg1	7.36717e-11	0.117347	0.268	0.301	2.40339e-06	12	0.89
Pik3r1	7.46065e-11	0.0699106	0.482	0.565	2.43389e-06	12	0.853
Glul	8.04509e-11	0.0393719	0.46	0.554	2.62455e-06	12	0.83
Eif2s3	8.96011e-11	0.0107257	0.218	0.293	2.92306e-06	12	0.744
Nr1h2	9.89871e-11	0.0309235	0.235	0.295	3.22925e-06	12	0.797
Cox7a2l2	1.00701e-10	0.0853029	0.767	0.825	3.28517e-06	12	0.93
Prpf8	1.05134e-10	0.0215543	0.242	0.312	3.42977e-06	12	0.776
Zbtb38	1.09895e-10	0.0285573	0.206	0.267	3.5851e-06	12	0.772
Nrdc	1.1149e-10	0.0899461	0.276	0.315	3.63714e-06	12	0.876
Cirbp	1.2066e-10	0.0861697	0.27	0.307	3.93629e-06	12	0.879
Cul5	1.20879e-10	0.0680384	0.25	0.294	3.94343e-06	12	0.85
Adipor1	1.33508e-10	0.0512534	0.3	0.355	4.35542e-06	12	0.845
Nsa2	1.36207e-10	0.0551721	0.321	0.374	4.44347e-06	12	0.858
Ing4	1.54777e-10	0.0542755	0.227	0.28	5.04929e-06	12	0.811
Azin1	1.9572e-10	0.129984	0.704	0.753	6.38497e-06	12	0.935
Phf3	1.99136e-10	0.102556	0.287	0.324	6.49643e-06	12	0.886
Tlk2	2.07611e-10	0.0120838	0.188	0.259	6.77291e-06	12	0.726
Lamp1	2.23001e-10	0.106231	0.668	0.705	7.27496e-06	12	0.948
Bola1	2.23675e-10	0.0227809	0.199	0.261	7.29696e-06	12	0.762
Ppp3ca	2.28028e-10	0.106337	0.336	0.352	7.43894e-06	12	0.955
Gtf2f1	2.60742e-10	0.0190482	0.206	0.277	8.50619e-06	12	0.744
Cab39	2.79642e-10	0.00174416	0.349	0.434	9.12275e-06	12	0.804
Ndufb7	2.83878e-10	0.0314994	0.538	0.617	9.26096e-06	12	0.872
Gabbr1	2.88376e-10	0.0334481	0.499	0.578	9.40771e-06	12	0.863
Cpsf6	3.06143e-10	0.0782277	0.255	0.295	9.98731e-06	12	0.864
Ate1	3.07828e-10	0.0629117	0.22	0.27	1.00423e-05	12	0.815
Uqcr11	3.18451e-10	0.0848824	0.704	0.741	1.03888e-05	12	0.95
Numa1	3.29124e-10	0.0300345	0.225	0.294	1.0737e-05	12	0.765
Fibp	3.42696e-10	0.103219	0.238	0.251	1.11798e-05	12	0.948
Creg1	3.56806e-10	0.193214	0.259	0.286	1.16401e-05	12	0.906
Pdhb	4.2942e-10	0.0493447	0.206	0.259	1.4009e-05	12	0.795
Cox7c	4.39399e-10	0.0259679	0.687	0.77	1.43345e-05	12	0.892
Cdc5l	4.51888e-10	0.0555538	0.248	0.299	1.47419e-05	12	0.829
Kmt5b	5.04435e-10	0.119	0.242	0.254	1.64562e-05	12	0.953
Zcchc24	5.43903e-10	0.00600064	0.24	0.317	1.77438e-05	12	0.757
Luc7l2	6.18345e-10	0.0443199	0.308	0.364	2.01723e-05	12	0.846
Ddt	6.20482e-10	0.133269	0.687	0.711	2.0242e-05	12	0.966
Ccng2	9.26633e-10	0.194872	0.298	0.266	3.02295e-05	12	1.12
Ndufv3.1	9.34642e-10	0.051124	0.272	0.324	3.04908e-05	12	0.84
Setd2	9.63059e-10	0.0204023	0.223	0.297	3.14179e-05	12	0.751
C1d	1.1042e-09	0.0620991	0.227	0.27	3.60224e-05	12	0.841
Mtus1	1.20869e-09	0.204527	0.302	0.208	3.9431e-05	12	1.452
Tns3	1.21118e-09	0.0371179	0.437	0.502	3.95125e-05	12	0.871
Cd63	1.47763e-09	0.0438894	0.968	0.928	4.82046e-05	12	1.043
Slain2	1.86694e-09	0.148969	0.259	0.242	6.09052e-05	12	1.07
Pmm1	1.90265e-09	0.00549458	0.439	0.531	6.20701e-05	12	0.827
Phf14	1.92189e-09	0.00548464	0.248	0.319	6.26978e-05	12	0.777
Vezf1	2.08779e-09	0.0796082	0.259	0.294	6.81101e-05	12	0.881
Rpl7	2.19348e-09	0.120949	0.977	0.958	7.15578e-05	12	1.02
Eea1	2.2411e-09	0.0035771	0.189	0.26	7.31115e-05	12	0.727
Ddx3	2.59359e-09	0.0478492	0.25	0.309	8.46105e-05	12	0.809
Mpdu1	2.77003e-09	0.0228938	0.193	0.253	9.03668e-05	12	0.763
Slc22a17	2.78101e-09	0.0565657	0.402	0.46	9.07249e-05	12	0.874
AABR07000398.1	3.10046e-09	0.122338	0.938	0.951	0.000101146	12	0.986
Son	3.43063e-09	0.107362	0.784	0.831	0.000111918	12	0.943
Gnb1	3.51633e-09	0.00542817	0.257	0.331	0.000114713	12	0.776
Sat2	4.03496e-09	0.0143658	0.33	0.406	0.000131633	12	0.813
Arl5b	4.26949e-09	0.0166437	0.25	0.322	0.000139284	12	0.776
AY172581.24	4.35203e-09	0.0230128	1	1	0.000141976	12	1
Sec62	4.70275e-09	0.0411014	0.649	0.712	0.000153418	12	0.912
Ckb	4.75396e-09	0.0362311	0.837	0.81	0.000155088	12	1.033
Snapc2	4.76948e-09	0.0687819	0.371	0.417	0.000155595	12	0.89
Ppp2r3a	5.09139e-09	0.0596298	0.255	0.308	0.000166096	12	0.828
Rassf4	5.18608e-09	0.0837058	0.244	0.278	0.000169186	12	0.878
Plekha1	5.39794e-09	0.217559	0.317	0.243	0.000176097	12	1.305
Srsf3	6.14521e-09	0.0540906	0.788	0.862	0.000200475	12	0.914
Htatsf1	7.45583e-09	0.0391549	0.225	0.276	0.000243231	12	0.815
Nfat5	8.69258e-09	0.00717415	0.475	0.546	0.000283578	12	0.87
Dtd1	1.35665e-08	0.0274404	0.201	0.253	0.000442579	12	0.794
Rpl23a	1.43652e-08	0.0236699	0.826	0.879	0.000468636	12	0.94
Ptpa	1.46609e-08	0.027498	0.223	0.265	0.000478281	12	0.842
Hsp90b1	1.52949e-08	0.0373096	0.707	0.756	0.000498967	12	0.935
Ssrp1	1.78839e-08	0.0281295	0.235	0.295	0.000583427	12	0.797
Pdcd4	1.89751e-08	0.0812919	0.281	0.307	0.000619024	12	0.915
Egr1	2.06497e-08	0.0541876	0.833	0.91	0.000673655	12	0.915
Ndufb11	2.33099e-08	0.0184816	0.73	0.795	0.000760438	12	0.918
Anxa11	2.72483e-08	0.0353864	0.248	0.289	0.000888921	12	0.858
Rtf1	2.80279e-08	0.0215606	0.351	0.43	0.000914353	12	0.816
Nkap	2.86177e-08	0.0347625	0.214	0.252	0.000933596	12	0.849
Tnfrsf12a	2.9915e-08	0.0387873	0.582	0.679	0.000975916	12	0.857
Rnf103	3.20383e-08	0.0805935	0.242	0.27	0.00104518	12	0.896
AABR07068127.1	3.84344e-08	0.079534	0.246	0.275	0.00125385	12	0.895
Degs1	4.35206e-08	0.0165721	0.25	0.297	0.00141977	12	0.842
Acsl3	5.0164e-08	0.0674625	0.231	0.265	0.0016365	12	0.872
Hist3h2ba	5.31668e-08	0.128507	0.428	0.453	0.00173446	12	0.945
Mrfap1	6.22524e-08	0.111999	0.833	0.849	0.00203086	12	0.981
Col12a1	7.05939e-08	0.170665	0.285	0.233	0.00230299	12	1.223
RGD1307100	7.06002e-08	0.00400866	0.203	0.27	0.00230319	12	0.752
RGD1308134	7.48952e-08	0.072352	0.233	0.261	0.00244331	12	0.893
Frmd8	1.06254e-07	0.0870995	0.302	0.321	0.00346631	12	0.941
S100b	1.22014e-07	0.225497	0.837	0.731	0.00398047	12	1.145
Ccdc50	1.23606e-07	0.0316013	0.233	0.276	0.00403241	12	0.844
Mrap	1.71378e-07	0.192575	0.417	0.344	0.00559088	12	1.212
Mrpl57	1.74314e-07	0.0237323	0.246	0.3	0.00568665	12	0.82
Rb1cc1	1.93418e-07	0.0318295	0.25	0.303	0.00630987	12	0.825
Pafah1b1	2.91685e-07	0.1083	0.786	0.817	0.00951563	12	0.962
LOC100360057	3.6169e-07	0.0579531	0.831	0.869	0.0117994	12	0.956
Dctn1	4.43533e-07	0.0939811	0.263	0.271	0.0144694	12	0.97
Col28a1	9.66399e-07	0.0705858	0.229	0.267	0.0315268	12	0.858
Fasn	1.02528e-06	0.0778924	0.368	0.398	0.0334478	12	0.925
Actr1b	1.07427e-06	0.00331532	0.206	0.265	0.035046	12	0.777
Rpl4	1.21689e-06	0.0835633	0.809	0.834	0.0396985	12	0.97
Canx	1.29159e-06	0.0593988	0.707	0.756	0.0421354	12	0.935
Rsbn1l	1.41458e-06	0.127723	0.283	0.27	0.046148	12	1.048
AABR07026112.1	1.59305e-06	0.0457937	0.251	0.288	0.0519701	12	0.872
Calm3	1.9682e-06	0.0941284	0.788	0.745	0.0642086	12	1.058
Nell1	2.18527e-06	0.00857987	0.259	0.312	0.07129	12	0.83
Zfp703	3.3937e-06	0.0293199	0.208	0.251	0.110713	12	0.829
Zbtb7a	3.62225e-06	0.0256102	0.218	0.26	0.118169	12	0.838
Mylip	4.24888e-06	0.0763025	0.274	0.305	0.138611	12	0.898
Dst	5.53232e-06	0.143041	0.73	0.738	0.180481	12	0.989
Sparc	6.4426e-06	0.0450279	0.97	0.922	0.210177	12	1.052
Fam89b	7.16914e-06	0.0377336	0.223	0.261	0.233879	12	0.854
Taldo1	1.00468e-05	0.0889098	0.765	0.749	0.327757	12	1.021
Col5a3	1.21845e-05	0.134604	0.563	0.543	0.397494	12	1.037
Col4a3bp	1.73478e-05	0.0527909	0.242	0.27	0.565936	12	0.896
Btg2	2.14395e-05	0.0341978	0.816	0.864	0.699421	12	0.944
Rpl35	2.36998e-05	0.0607909	0.972	0.96	0.773157	12	1.012
Hk2	5.58722e-05	0.0141728	0.308	0.363	1	12	0.848
Mtch1	0.000173001	0.0122948	0.636	0.696	1	12	0.914
Tmem59	0.000225305	0.0542749	0.756	0.796	1	12	0.95
Rpl18a	0.000226728	0.04286	0.947	0.944	1	12	1.003
Cdh1	0.000234686	0.0587644	0.462	0.465	1	12	0.994
Ahnak	0.000273084	0.148826	0.865	0.854	1	12	1.013
Art3	0.000297727	0.0730295	0.698	0.615	1	12	1.135
Hbegf	0.000315533	0.0768144	0.762	0.788	1	12	0.967
Rpl21.3	0.000504487	0.0787895	0.914	0.915	1	12	0.999
Rpl17	0.000948779	0.0225338	0.916	0.932	1	12	0.983
Junb	0.00117493	0.0465185	0.882	0.926	1	12	0.952
Rpl34	0.00137877	0.0268917	0.917	0.932	1	12	0.984
Ncl	0.00161389	0.0358542	0.848	0.886	1	12	0.957
Fos	0.00224171	0.124223	0.938	0.956	1	12	0.981
