# Supplementary material for: Single-cell transcriptome analysis reveals distinct cell populations in dorsal root ganglia and their potential roles in diabetic peripheral neuropathy
Source: PLoS One. 2024 Jul 31;19(7):e0306424. doi: 10.1371/journal.pone.0306424 (PMC11290642; doi:10.1371/journal.pone.0306424)
Supplement: S6 Table — The list of differentially expressed genes in SGC sub-types with DPN. (XLSX) [file pone.0306424.s009.xlsx]

## Sheet: SGC1
gene	pvalue	pct.1	pct.2	padj	baseMean	FoldChange	log2FoldChange	up_down	Dbxref	product	GO_id	GO_term	pathway	pathway_description
Hspa5	0	1	0.993	0	1.28555	3.07952	1.6227	Up	GeneID:25617,Genbank:NM_013083.2,RGD:2843	heat shock protein family A member 5	GO:0005783,GO:0005788,GO:0005789,GO:0005790,GO:0005793,GO:0019899,GO:0005886,GO:0019904,GO:0006983,GO:0021589,GO:0006986,GO:0021680,GO:0030176,GO:0030182,GO:0030335,GO:0034976,GO:0030433,GO:0035437,GO:0030496,GO:0035690,GO:0042026,GO:0042149,GO:0005515,GO:0051787,GO:0042220,GO:0005524,GO:0042623,GO:0071236,GO:0043022,GO:0005634,GO:0071277,GO:0071287,GO:0005737,GO:0071320,GO:0071353,GO:0005739,GO:…	endoplasmic reticulum|endoplasmic reticulum lumen|endoplasmic reticulum membrane|smooth endoplasmic reticulum|endoplasmic reticulum-Golgi intermediate compartment|enzyme binding|plasma membrane|protein domain specific binding|ER overload response|cerebellum structural organization|response to unfolded protein|cerebellar Purkinje cell layer development|integral component of endoplasmic reticulum m…	rno03060,rno04141,rno04612,rno04918,rno05020	Protein export|Protein processing in endoplasmic reticulum|Antigen processing and presentation|Thyroid hormone synthesis|Prion diseases
AC134224.1	8.90821e-224	0.997	0.967	2.90613e-219	1.13537	2.77438	1.47217	Up	--	--	--	--	--	--
Tmod2	2.18258e-201	0.94	0.733	7.12023e-197	-0.00970144	2.23945	1.16315	Up	GeneID:58814,Genbank:XM_006243407.3,RGD:61948	tropomodulin 2	GO:0005856,GO:0005865,GO:0006936,GO:0007015,GO:0007270,GO:0007611,GO:0030016,GO:0030239,GO:0030426,GO:0043005,GO:0003779,GO:0045745,GO:0005523,GO:0051694	cytoskeleton|striated muscle thin filament|muscle contraction|actin filament organization|neuron-neuron synaptic transmission|learning or memory|myofibril|myofibril assembly|growth cone|neuron projection|actin binding|positive regulation of G-protein coupled receptor protein signaling pathway|tropomyosin binding|pointed-end actin filament capping
Pabpc1	1.47321e-159	0.972	0.87	4.80607e-155	0.313211	1.94428	0.959233	Up	GeneID:171350,Genbank:NM_134353.3,RGD:619838	poly(A) binding protein, cytoplasmic 1	GO:0071013,GO:0010494,GO:0003729,GO:1900153,GO:0003730,GO:0030425,GO:0005515,GO:1990124,GO:0005634,GO:0005737,GO:0005829,GO:0006397,GO:0031047,GO:0008022,GO:2000623,GO:0008143,GO:0036464,GO:0045070,GO:0008150,GO:0000184,GO:0060213,GO:0008266,GO:0003723,GO:0008380	catalytic step 2 spliceosome|cytoplasmic stress granule|mRNA binding|positive regulation of nuclear-transcribed mRNA catabolic process, deadenylation-dependent decay|mRNA 3'-UTR binding|dendrite|protein binding|messenger ribonucleoprotein complex|nucleus|cytoplasm|cytosol|mRNA processing|gene silencing by RNA|protein C-terminus binding|negative regulation of nuclear-transcribed mRNA catabolic pro…	rno03013,rno03015,rno03018	RNA transport|mRNA surveillance pathway|RNA degradation
Sptbn1	2.4812e-156	0.951	0.858	8.09443e-152	0.362178	1.95439	0.966718	Up	GeneID:305614,Genbank:XM_017599259.1,RGD:727922	spectrin, beta, non-erythrocytic 1	GO:0071709,GO:0030863,GO:0005543,GO:0072659,GO:0031430,GO:0005634,GO:1900042,GO:0032437,GO:0005730,GO:1903076,GO:0005737,GO:0005886,GO:0007009,GO:0007010,GO:0032991,GO:0007182,GO:1903078,GO:0043001,GO:0008091,GO:0044877,GO:0014069,GO:0045296,GO:0016020,GO:0000281,GO:0051020,GO:0030506,GO:0003779,GO:0051693,GO:0030673,GO:0005200	membrane assembly|cortical cytoskeleton|phospholipid binding|protein localization to plasma membrane|M band|nucleus|positive regulation of interleukin-2 secretion|cuticular plate|nucleolus|regulation of protein localization to plasma membrane|cytoplasm|plasma membrane|plasma membrane organization|cytoskeleton organization|protein-containing complex|common-partner SMAD protein phosphorylation|posi…
Hsp90b1	4.46245e-143	0.971	0.916	1.45579e-138	0.554277	2.01815	1.01303	Up	GeneID:362862,Genbank:NM_001012197.2,RGD:1310482	heat shock protein 90 beta family member 1	GO:0005789,GO:0005790,GO:0005829,GO:0005886,GO:0006457,GO:0034663,GO:0019903,GO:0042470,GO:0043066,GO:0030433,GO:0043666,GO:0048471,GO:0050750,GO:0001666,GO:0003723,GO:0005524,GO:0005783,GO:0005788,GO:0030496,GO:0030970,GO:0031247,GO:0051082,GO:0071287,GO:0032991,GO:0071318	endoplasmic reticulum membrane|smooth endoplasmic reticulum|cytosol|plasma membrane|protein folding|endoplasmic reticulum chaperone complex|protein phosphatase binding|melanosome|negative regulation of apoptotic process|ubiquitin-dependent ERAD pathway|regulation of phosphoprotein phosphatase activity|perinuclear region of cytoplasm|low-density lipoprotein particle receptor binding|response to hy…	rno04141,rno04151,rno04657,rno04915,rno04918,rno05200,rno05215,rno05418	Protein processing in endoplasmic reticulum|PI3K-Akt signaling pathway|IL-17 signaling pathway|Estrogen signaling pathway|Thyroid hormone synthesis|Pathways in cancer|Prostate cancer|Fluid shear stress and atherosclerosis
Jmjd1c	6.75545e-139	0.983	0.934	2.20383e-134	0.66566	2.00335	1.00241	Up	GeneID:171120,Genbank:NM_001191719.1,RGD:708458	jumonji domain containing 1C	GO:0005634,GO:0006355,GO:0008584,GO:0031490,GO:0032454,GO:0033169,GO:0036098,GO:0072520,GO:0098727,GO:1990636,GO:0000785,GO:0000976,GO:0003382	nucleus|regulation of transcription, DNA-templated|male gonad development|chromatin DNA binding|histone demethylase activity (H3-K9 specific)|histone H3-K9 demethylation|male germ-line stem cell population maintenance|seminiferous tubule development|maintenance of cell number|reproductive senescence|chromatin|transcription regulatory region sequence-specific DNA binding|epithelial cell morphogene…	rno05202	Transcriptional misregulation in cancers
Aplp2	2.4957e-134	0.939	0.842	8.14172e-130	0.125897	1.75566	0.81201	Up	GeneID:64312,Genbank:NM_022520.1,RGD:2128	amyloid beta precursor like protein 2GO:0042802,GO:0005634,GO:0043393,GO:0006878,GO:0007176,GO:0007617,GO:0007626,GO:0008201,GO:0046914,GO:0008203,GO:0050885,GO:0010951,GO:0016021,GO:0030198,GO:0001967,GO:0030900,GO:0004867,GO:0030901,GO:0005515	identical protein binding|nucleus|regulation of protein binding|cellular copper ion homeostasis|regulation of epidermal growth factor-activated receptor activity|mating behavior|locomotory behavior|heparin binding|transition metal ion binding|cholesterol metabolic process|neuromuscular process controlling balance|negative regulation of endopeptidase activity|integral component of membrane|extrace…
Scn7a	2.40032e-127	0.779	0.475	7.83057e-123	-0.733823	2.19331	1.13311	Up	GeneID:64155,Genbank:NM_031686.1,RGD:61922	sodium voltage-gated channel alpha subunit 7	GO:0097386,GO:0005261,GO:0005272,GO:0005886,GO:0006814,GO:0006936,GO:0019228,GO:0034765,GO:0035725,GO:0001518,GO:0055078,GO:0005244,GO:0086010,GO:0005248	glial cell projection|cation channel activity|sodium channel activity|plasma membrane|sodium ion transport|muscle contraction|neuronal action potential|regulation of ion transmembrane transport|sodium ion transmembrane transport|voltage-gated sodium channel complex|sodium ion homeostasis|voltage-gated ion channel activity|membrane depolarization during action potential|voltage-gated sodium channe…	rno04261	Adrenergic signaling in cardiomyocytes
AC134224.2	3.90638e-127	0.796	0.474	1.27438e-122	-0.865323	1.85116	0.888428	Up	--	--	--	--	--	--
Fosb	1.67653e-122	1	0.996	5.46934e-118	1.44554	1.99154	0.993883	Up	GeneID:100360880,Genbank:NM_001256509.1,RGD:1308198	FosB proto-oncogene, AP-1 transcription factor subunit	GO:0071277,GO:0032570,GO:0001077,GO:0032870,GO:0003677,GO:0042493,GO:0003690,GO:0003700,GO:0005634,GO:0043231,GO:0005654,GO:0043278,GO:0043565,GO:0006357,GO:0045944,GO:0006366,GO:0000978,GO:0051412,GO:0007565,GO:0051591,GO:0009612,GO:0000982	cellular response to calcium ion|response to progesterone|transcriptional activator activity, RNA polymerase II proximal promoter sequence-specific DNA binding|cellular response to hormone stimulus|DNA binding|response to drug|double-stranded DNA binding|DNA binding transcription factor activity|nucleus|intracellular membrane-bounded organelle|nucleoplasm|response to morphine|sequence-specific DN…	rno04657,rno04380,rno05030,rno05031,rno05034	IL-17 signaling pathway|Osteoclast differentiation|Cocaine addiction|Amphetamine addiction|Alcoholism
Jun	9.15727e-121	0.997	0.991	2.98738e-116	1.57266	2.07698	1.05448	Up	GeneID:24516,Genbank:NM_021835.3,RGD:2943	Jun proto-oncogene, AP-1 transcription factor subunit	GO:0046982,GO:0048146,GO:0048661,GO:0051365,GO:0051591,GO:1904707,GO:0051726,GO:1990441,GO:2000144,GO:0051899,GO:0001525,GO:0001774,GO:0001836,GO:0001889,GO:0001938,GO:0003151,GO:0005654,GO:0003677,GO:0003682,GO:0005667,GO:0003690,GO:0005719,GO:0005829,GO:0006351,GO:0008285,GO:0006355,GO:0009314,GO:0006366,GO:0009612,GO:0009987,GO:0010033,GO:0000122,GO:0033554,GO:0000790,GO:0033613,GO:0010634,GO:…	protein heterodimerization activity|positive regulation of fibroblast proliferation|positive regulation of smooth muscle cell proliferation|cellular response to potassium ion starvation|response to cAMP|positive regulation of vascular smooth muscle cell proliferation|regulation of cell cycle|negative regulation of transcription from RNA polymerase II promoter in response to endoplasmic reticulum …	rno04010,rno04012,rno04310,rno04668,rno04024,rno04137,rno04210,rno04510,rno04530,rno04620,rno04621,rno04625,rno04660,rno04658,rno04659,rno04657,rno04662,rno04912,rno04915,rno04921,rno04926,rno04722,rno04380,rno05200,rno05231,rno05203,rno05210,rno05211,rno05224,rno05323,rno05321,rno05030,rno05031,rno05418,rno04932,rno04933,rno05132,rno05133,rno05166,rno05164,rno05161,rno05168,rno05167,rno05169,rno…	MAPK signaling pathway|ErbB signaling pathway|Wnt signaling pathway|TNF signaling pathway|cAMP signaling pathway|Mitophagy - animal|Apoptosis|Focal adhesion|Tight junction|Toll-like receptor signaling pathway|NOD-like receptor signaling pathway|C-type lectin receptor signaling pathway|T cell receptor signaling pathway|Th1 and Th2 cell differentiation|Th17 cell differentiation|IL-17 signaling path…
Pdia3	3.83069e-111	0.946	0.889	1.24969e-106	0.171409	1.60808	0.685343	Up	GeneID:29468,Genbank:NM_017319.1,RGD:68430	protein disulfide isomerase family A, member 3	GO:0005615,GO:0005634,GO:0005737,GO:0005739,GO:0005758,GO:0005783,GO:0009986,GO:0015037,GO:0016324,GO:0019153,GO:0031667,GO:0033595,GO:0071305,GO:0034976,GO:0071560,GO:0042288,GO:1901423,GO:0042470,GO:1903334,GO:1904148,GO:2001238,GO:0001666,GO:0001669,GO:0002931,GO:0003756,GO:0005515,GO:0005576,GO:0005788,GO:0005790,GO:0005886,GO:0006457,GO:0006508,GO:0007623,GO:0008233,GO:0042802,GO:0042825,GO:…	extracellular space|nucleus|cytoplasm|mitochondrion|mitochondrial intermembrane space|endoplasmic reticulum|cell surface|peptide disulfide oxidoreductase activity|apical plasma membrane|protein-disulfide reductase (glutathione) activity|response to nutrient levels|response to genistein|cellular response to vitamin D|response to endoplasmic reticulum stress|cellular response to transforming growth…	rno04141,rno04612	Protein processing in endoplasmic reticulum|Antigen processing and presentation
Egr1	1.13352e-109	0.997	0.941	3.69789e-105	1.0402	2.11037	1.07749	Up	GeneID:24330,Genbank:NM_012551.2,RGD:2544	early growth response 1	GO:0071320,GO:0071363,GO:0071371,GO:0071372,GO:0071383,GO:0071455,GO:0071456,GO:1902949,GO:0071480,GO:1990841,GO:0071504,GO:2000182,GO:0001077,GO:0001666,GO:0001975,GO:0002931,GO:0006355,GO:0006366,GO:0003677,GO:0007611,GO:0007616,GO:0007623,GO:0030509,GO:0008134,GO:0008270,GO:0031667,GO:0032354,GO:0032868,GO:0032869,GO:0000122,GO:0042981,GO:0033233,GO:0043525,GO:0000976,GO:0043565,GO:0034465,GO:…	cellular response to cAMP|cellular response to growth factor stimulus|cellular response to gonadotropin stimulus|cellular response to follicle-stimulating hormone stimulus|cellular response to steroid hormone stimulus|cellular response to hyperoxia|cellular response to hypoxia|positive regulation of tau-protein kinase activity|cellular response to gamma radiation|promoter-specific chromatin bindi…	rno04371,rno05020,rno04933,rno05166	Apelin signaling pathway|Prion diseases|AGE-RAGE signaling pathway in diabetic complications|HTLV-I infection
Tecr	4.33675e-106	0.962	0.996	1.41478e-101	0.7792	0.661379	-0.596452	Down	GeneID:191576,Genbank:NM_138549.1,RGD:620376	trans-2,3-enoyl-CoA reductase	GO:0030176,GO:0030497,GO:0042761,GO:0055114,GO:0102758,GO:0005783,GO:0006694,GO:0016491	integral component of endoplasmic reticulum membrane|fatty acid elongation|very long-chain fatty acid biosynthetic process|oxidation-reduction process|very-long-chain enoyl-CoA reductase activity|endoplasmic reticulum|steroid biosynthetic process|oxidoreductase activity	rno00062,rno01040	Fatty acid elongation|Biosynthesis of unsaturated fatty acids
Hnrnpu	1.67355e-105	0.968	0.905	5.45963e-101	0.377683	1.66071	0.731803	Up	GeneID:117280,Genbank:XM_006250311.3,RGD:620372	heterogeneous nuclear ribonucleoprotein U	GO:0071385,GO:0071549,GO:0072686,GO:0090575,GO:1902889,GO:0098577,GO:0099122,GO:1990023,GO:1990280,GO:2000737,GO:1990498,GO:0000922,GO:0000993,GO:0001047,GO:0001097,GO:0003677,GO:0003730,GO:0003682,GO:0003779,GO:0003690,GO:0005515,GO:0005524,GO:0008143,GO:0005634,GO:0008380,GO:0005654,GO:0009048,GO:0009986,GO:0010628,GO:0000122,GO:0032211,GO:0016363,GO:0000228,GO:0032922,GO:0016607,GO:0000381,GO:…	cellular response to glucocorticoid stimulus|cellular response to dexamethasone stimulus|mitotic spindle|RNA polymerase II transcription factor complex|protein localization to spindle microtubule|inactive sex chromosome|RNA polymerase II C-terminal domain binding|mitotic spindle midzone|RNA localization to chromatin|negative regulation of stem cell differentiation|mitotic spindle microtubule|spin…	rno03040	Spliceosome
Dst	3.52622e-102	0.986	0.966	1.15036e-97	0.708947	1.72107	0.783304	Up	GeneID:316313,Genbank:XM_017596786.1,RGD:1306566	dystonin6	GO:0005829,GO:0005925,GO:0007010,GO:0007409,GO:0008017,GO:0008022,GO:0008090,GO:0031122,GO:0009611,GO:0031252,GO:0009898,GO:0031410,GO:0014069,GO:0031581,GO:0031673,GO:0035371,GO:0042383,GO:0042803,GO:0045104,GO:0045111,GO:0000226,GO:0001725,GO:0003779,GO:0005178,GO:0005509,GO:0005634,GO:0005635,GO:0005737,GO:0005789,GO:0014704,GO:0015629,GO:0015630,GO:0016020,GO:0030011,GO:0030018,GO:0046907,GO:…	cytosol|focal adhesion|cytoskeleton organization|axonogenesis|microtubule binding|protein C-terminus binding|retrograde axonal transport|cytoplasmic microtubule organization|response to wounding|cell leading edge|cytoplasmic side of plasma membrane|cytoplasmic vesicle|postsynaptic density|hemidesmosome assembly|H zone|microtubule plus-end|sarcolemma|protein homodimerization activity|intermediate …
Fos	1.74408e-99	1	0.983	5.6897e-95	1.23385	2.08845	1.06243	Up	GeneID:314322,Genbank:NM_022197.2,RGD:2626	FBJ osteosarcoma oncogene	GO:0003677,GO:0003682,GO:0003690,GO:0003700,GO:0005515,GO:0007399,GO:0005634,GO:0007565,GO:0007568,GO:0008134,GO:0009409,GO:0009416,GO:0035902,GO:0009612,GO:0035914,GO:0009629,GO:0035976,GO:0009636,GO:0035994,GO:0042493,GO:0043005,GO:0000978,GO:0071277,GO:0043565,GO:1901216,GO:0044212,GO:0000979,GO:1902895,GO:0045672,GO:0000982,GO:0001077,GO:0001102,GO:0001190,GO:0001661,GO:0005654,GO:0005667,GO:…	DNA binding|chromatin binding|double-stranded DNA binding|DNA binding transcription factor activity|protein binding|nervous system development|nucleus|female pregnancy|aging|transcription factor binding|response to cold|response to light stimulus|response to immobilization stress|response to mechanical stimulus|skeletal muscle cell differentiation|response to gravity|transcription factor AP-1 com…	rno04010,rno04668,rno04024,rno04210,rno04620,rno04660,rno04658,rno04659,rno04657,rno04662,rno04915,rno04917,rno04921,rno04926,rno04725,rno04728,rno04380,rno04713,rno05200,rno05231,rno05210,rno05224,rno05323,rno05031,rno05418,rno05132,rno05133,rno05166,rno05161,rno05168,rno05167,rno05140,rno05142,rno01522	MAPK signaling pathway|TNF signaling pathway|cAMP signaling pathway|Apoptosis|Toll-like receptor signaling pathway|T cell receptor signaling pathway|Th1 and Th2 cell differentiation|Th17 cell differentiation|IL-17 signaling pathway|B cell receptor signaling pathway|Estrogen signaling pathway|Prolactin signaling pathway|Oxytocin signaling pathway|Relaxin signaling pathway|Cholinergic synapse|Dopam…
Gas7	1.90834e-97	0.791	0.557	6.22558e-93	-0.717627	1.63659	0.710695	Up	GeneID:85246,Genbank:XM_006246827.3,RGD:621550	growth arrest specific 7	GO:0008360,GO:0030041,GO:0030182,GO:0048812,GO:0051015,GO:0051017,GO:0001726,GO:0005737,GO:0005884	regulation of cell shape|actin filament polymerization|neuron differentiation|neuron projection morphogenesis|actin filament binding|actin filament bundle assembly|ruffle|cytoplasm|actin filament
Ywhaz	5.10264e-96	0.957	0.892	1.66463e-91	0.28225	1.60749	0.684808	Up	GeneID:25578,Genbank:XM_006241529.3,RGD:3980	tyrosine 3-monooxygenase/tryptophan 5-monooxygenase activation protein, zeta	GO:0090168,GO:0042470,GO:0005739,GO:0042493,GO:0006605,GO:0042629,GO:0006626,GO:0008134,GO:0010941,GO:0014069,GO:0019901,GO:0042802,GO:0019904,GO:0044325,GO:0044877,GO:0045296,GO:0031252,GO:0002553,GO:0048471,GO:0031625,GO:0005515,GO:0051683,GO:0032991,GO:0005634	Golgi reassembly|melanosome|mitochondrion|response to drug|protein targeting|mast cell granule|protein targeting to mitochondrion|transcription factor binding|regulation of cell death|postsynaptic density|protein kinase binding|identical protein binding|protein domain specific binding|ion channel binding|protein-containing complex binding|cadherin binding|cell leading edge|histamine secretion by …	rno04390,rno04151,rno04110,rno04114,rno05203,rno05161,rno05169	Hippo signaling pathway|PI3K-Akt signaling pathway|Cell cycle|Oocyte meiosis|Viral carcinogenesis|Hepatitis B|Epstein-Barr virus infection
Enpp5	6.48073e-96	0.546	0.184	2.11421e-91	-2.15507	1.53623	0.619395	Up	GeneID:316249,Genbank:XM_006244607.3,RGD:1359199	ectonucleotide pyrophosphatase/phosphodiesterase 5	GO:0016021,GO:0016787,GO:0046872,GO:0003674,GO:0005886,GO:0007154	integral component of membrane|hydrolase activity|metal ion binding|molecular_function|plasma membrane|cell communication
Hmgcs1	2.97801e-95	1	0.999	9.71515e-91	1.35329	1.64797	0.720693	Up	GeneID:29637,Genbank:XM_006231959.2,RGD:70970	3-hydroxy-3-methylglutaryl-CoA synthase 1	GO:0043177,GO:0010033,GO:0004421,GO:0046690,GO:0010142,GO:0070723,GO:0014070,GO:0005829,GO:0071372,GO:0006084,GO:0006695,GO:0014074,GO:0007420,GO:0071397,GO:0016853,GO:0008144,GO:0071404,GO:0033197,GO:0008299,GO:0071407,GO:0034698,GO:0008584,GO:0001889,GO:0042493,GO:0009645,GO:0042803,GO:0009725	organic acid binding|response to organic substance|hydroxymethylglutaryl-CoA synthase activity|response to tellurium ion|farnesyl diphosphate biosynthetic process, mevalonate pathway|response to cholesterol|response to organic cyclic compound|cytosol|cellular response to follicle-stimulating hormone stimulus|acetyl-CoA metabolic process|cholesterol biosynthetic process|response to purine-containi…	rno00650,rno00072,rno00280,rno00900	Butanoate metabolism|Synthesis and degradation of ketone bodies|Valine, leucine and isoleucine degradation|Terpenoid backbone biosynthesis
Txnip	8.40676e-95	0.554	0.177	2.74254e-90	-1.77596	2.06745	1.04785	Up	GeneID:117514,Genbank:NM_001008767.1,RGD:620886	thioredoxin interacting protein	GO:0071228,GO:0042127,GO:0005634,GO:0042493,GO:0005737,GO:0042542,GO:0005758,GO:0006351,GO:0006606,GO:0006979,GO:0043065,GO:0009612,GO:0043086,GO:0009749,GO:0048008,GO:0030216,GO:0051592,GO:0031625,GO:0000122,GO:0051782,GO:0032355,GO:0003674,GO:0032570,GO:0004857	cellular response to tumor cell|regulation of cell proliferation|nucleus|response to drug|cytoplasm|response to hydrogen peroxide|mitochondrial intermembrane space|transcription, DNA-templated|protein import into nucleus|response to oxidative stress|positive regulation of apoptotic process|response to mechanical stimulus|negative regulation of catalytic activity|response to glucose|platelet-deriv…	rno04621	NOD-like receptor signaling pathway
AABR07068127.1	9.66247e-95	0.63	0.317	3.15219e-90	-1.45318	1.70607	0.770673	Up	--	--	--	--	--	--
Chd1	1.58285e-94	0.794	0.533	5.16374e-90	-0.725575	1.69799	0.763826	Up	GeneID:308215,Genbank:NM_001107465.1,RGD:1306794	chromodomain helicase DNA binding protein 1	GO:0005524,GO:0005575,GO:0005634,GO:0005737,GO:0006338,GO:0008150,GO:0016569,GO:0035064,GO:0043923,GO:0001650,GO:0003674	ATP binding|cellular_component|nucleus|cytoplasm|chromatin remodeling|biological_process|covalent chromatin modification|methylated histone binding|positive regulation by host of viral transcription|fibrillar center|molecular_function
Eef1a1	1.67928e-93	0.968	0.906	5.4783e-89	0.279949	1.58502	0.664497	Up	GeneID:171361,Genbank:NM_175838.1,RGD:67387	eukaryotic translation elongation factor 1 alpha 1	GO:0030864,GO:0005886,GO:0003924,GO:0032587,GO:0006412,GO:0005516,GO:0035690,GO:0006414,GO:0005525,GO:0043209,GO:0005634,GO:0005730,GO:0051260,GO:0007568,GO:0005737,GO:0071364,GO:0008144,GO:0010942,GO:0005829,GO:0000049,GO:1903427,GO:0010976,GO:0003729,GO:1990090,GO:0019901,GO:0003746	cortical actin cytoskeleton|plasma membrane|GTPase activity|ruffle membrane|translation|calmodulin binding|cellular response to drug|translational elongation|GTP binding|myelin sheath|nucleus|nucleolus|protein homooligomerization|aging|cytoplasm|cellular response to epidermal growth factor stimulus|drug binding|positive regulation of cell death|cytosol|tRNA binding|negative regulation of reactive…	rno03013,rno05134	RNA transport|Legionellosis
Pcf11	1.03867e-91	0.669	0.388	3.38844e-87	-1.25338	1.65167	0.723929	Up	GeneID:361605,Genbank:XM_341883.7,RGD:1563397	PCF11 cleavage and polyadenylation factor subunit	GO:0005575,GO:0005654,GO:0005737,GO:0005739,GO:0005849,GO:0006369,GO:0006378,GO:0006379,GO:0008150,GO:0000993,GO:0003674,GO:0003729	cellular_component|nucleoplasm|cytoplasm|mitochondrion|mRNA cleavage factor complex|termination of RNA polymerase II transcription|mRNA polyadenylation|mRNA cleavage|biological_process|RNA polymerase II core binding|molecular_function|mRNA binding	rno03015	mRNA surveillance pathway
Tm9sf3	2.3584e-88	0.689	0.464	7.6938e-84	-1.12457	1.50627	0.590983	Up	GeneID:309475,Genbank:XM_006231413.1,RGD:1564625	transmembrane 9 superfamily member 3	GO:0016021,GO:0070382	integral component of membrane|exocytic vesicle
Spire1	3.34114e-88	0.89	0.775	1.08998e-83	-0.18607	1.58785	0.667071	Up	GeneID:307348,Genbank:NM_001107381.1,RGD:1305892	spire-type actin nucleation factor 1	GO:0048193,GO:0005654,GO:0051295,GO:0005794,GO:0060996,GO:0005829,GO:0005938,GO:0016192,GO:0030036,GO:0070649,GO:0030659,GO:0032154,GO:0036089,GO:0040038,GO:0001662,GO:0045010,GO:0003779,GO:0046907	Golgi vesicle transport|nucleoplasm|establishment of meiotic spindle localization|Golgi apparatus|dendritic spine development|cytosol|cell cortex|vesicle-mediated transport|actin cytoskeleton organization|formin-nucleated actin cable assembly|cytoplasmic vesicle membrane|cleavage furrow|cleavage furrow formation|polar body extrusion after meiotic divisions|behavioral fear response|actin nucleatio…
LOC108351137	3.7732e-86	0.885	0.991	1.23093e-81	0.442406	0.660872	-0.597557	Down	GeneID:108351137,Genbank:XM_017593963.1	glyceraldehyde-3-phosphate dehydrogenase	GO:0051402,GO:0005515,GO:0005634,GO:0055114,GO:0005737,GO:0005829,GO:0006006,GO:0006096,GO:0008017,GO:0097452,GO:0015630,GO:0035605,GO:0035606,GO:0050661,GO:0000226,GO:0050821,GO:0004365,GO:0051287	neuron apoptotic process|protein binding|nucleus|oxidation-reduction process|cytoplasm|cytosol|glucose metabolic process|glycolytic process|microtubule binding|GAIT complex|microtubule cytoskeleton|peptidyl-cysteine S-nitrosylase activity|peptidyl-cysteine S-trans-nitrosylation|NADP binding|microtubule cytoskeleton organization|protein stabilization|glyceraldehyde-3-phosphate dehydrogenase (NAD+)…
Wls	5.90452e-85	0.58	0.278	1.92623e-80	-1.70328	1.56437	0.645586	Up	GeneID:362065,Genbank:NM_199408.2,RGD:735139	wntless Wnt ligand secretion mediatorGO:0006886,GO:0008150,GO:0009948,GO:0012505,GO:0016021,GO:0031410,GO:0016055,GO:0031852,GO:0031901,GO:0032590,GO:0032839,GO:0061355,GO:0061357,GO:0000139,GO:0001707,GO:0005515,GO:0005769,GO:0005789,GO:0005794,GO:0005802,GO:0005886,GO:0017147,GO:0030177,GO:0030659,GO:0030901,GO:0090263,GO:0030902,GO:0031017,GO:0031301	intracellular protein transport|biological_process|anterior/posterior axis specification|endomembrane system|integral component of membrane|cytoplasmic vesicle|Wnt signaling pathway|mu-type opioid receptor binding|early endosome membrane|dendrite membrane|dendrite cytoplasm|Wnt protein secretion|positive regulation of Wnt protein secretion|Golgi membrane|mesoderm formation|protein binding|early e…
Col28a1	1.68789e-84	0.67	0.408	5.5064e-80	-1.12385	1.71694	0.779839	Up	GeneID:312115,Genbank:XM_003749699.4,RGD:1564680	collagen type XXVIII alpha 1 chain	GO:0031012,GO:0004867,GO:0005604,GO:0010951	extracellular matrix|serine-type endopeptidase inhibitor activity|basement membrane|negative regulation of endopeptidase activity
LOC100909712	9.21673e-84	0.989	0.933	3.00677e-79	0.736418	1.73255	0.792895	Up	GeneID:100909712,Genbank:XM_003749295.4,RGD:6501887	cyclin-L1-like	GO:0006396,GO:0016538,GO:0045737,GO:0045944,GO:1901409,GO:0000307,GO:0005515,GO:0006351	RNA processing|cyclin-dependent protein serine/threonine kinase regulator activity|positive regulation of cyclin-dependent protein serine/threonine kinase activity|positive regulation of transcription by RNA polymerase II|positive regulation of phosphorylation of RNA polymerase II C-terminal domain|cyclin-dependent protein kinase holoenzyme complex|protein binding|transcription, DNA-templated
Hmgcr	1.79306e-83	0.966	0.937	5.84949e-79	0.530523	1.63317	0.707677	Up	GeneID:25675,Genbank:XM_006231826.3,RGD:2803	3-hydroxy-3-methylglutaryl-CoA reductase	GO:0007568,GO:0007584,GO:0008284,GO:0008299,GO:0008542,GO:0010142,GO:0044255,GO:0010664,GO:0045445,GO:0010666,GO:0045471,GO:0015936,GO:0048643,GO:0048661,GO:0050662,GO:0051262,GO:0051721,GO:0055114,GO:0061045,GO:0004420,GO:0005778,GO:0005783,GO:0005789,GO:0006695,GO:0006743,GO:0016021,GO:0016126,GO:0032874,GO:0042282,GO:0042803,GO:0061179,GO:0043066,GO:0070374,GO:0043231,GO:0070402,GO:0043407,GO:…	aging|response to nutrient|positive regulation of cell proliferation|isoprenoid biosynthetic process|visual learning|farnesyl diphosphate biosynthetic process, mevalonate pathway|cellular lipid metabolic process|negative regulation of striated muscle cell apoptotic process|myoblast differentiation|positive regulation of cardiac muscle cell apoptotic process|response to ethanol|coenzyme A metaboli…	rno00900,rno04152,rno04976	Terpenoid backbone biosynthesis|AMPK signaling pathway|Bile secretion
Tmem47	2.88125e-83	0.925	0.889	9.3995e-79	0.360467	1.67462	0.743832	Up	GeneID:501569,Genbank:NM_001109317.1,RGD:1564799	transmembrane protein 47	GO:0016021,GO:0030054,GO:0005886,GO:0005911	integral component of membrane|cell junction|plasma membrane|cell-cell junction
Itgb1	4.74014e-82	0.934	0.902	1.54637e-77	0.241968	1.528	0.611647	Up	GeneID:24511,Genbank:XM_006255824.1,RGD:2927	integrin subunit beta 1	GO:0034667,GO:0034677,GO:0034679,GO:0034680,GO:0042493,GO:0043065,GO:0034681,GO:0043149,GO:0043197,GO:0045202,GO:0043235,GO:0045211,GO:0043236,GO:0045214,GO:0045296,GO:0045596,GO:0048333,GO:0048471,GO:0045665,GO:0045666,GO:0048675,GO:0001968,GO:0048738,GO:0048813,GO:0002020,GO:1903078,GO:0060135,GO:2000273,GO:0070830,GO:0050731,GO:0071260,GO:0050839,GO:0002042,GO:2000811,GO:0071305,GO:0071404,GO:…	integrin alpha3-beta1 complex|integrin alpha7-beta1 complex|integrin alpha9-beta1 complex|integrin alpha10-beta1 complex|response to drug|positive regulation of apoptotic process|integrin alpha11-beta1 complex|stress fiber assembly|dendritic spine|synapse|receptor complex|postsynaptic membrane|laminin binding|sarcomere organization|cadherin binding|negative regulation of cell differentiation|meso…	rno04015,rno04151,rno04512,rno04514,rno04145,rno04510,rno04530,rno04810,rno04611,rno04670,rno04360,rno05200,rno05205,rno05222,rno05410,rno05412,rno05414,rno05133,rno05100,rno05165,rno05145,rno05140	Rap1 signaling pathway|PI3K-Akt signaling pathway|ECM-receptor interaction|Cell adhesion molecules (CAMs)|Phagosome|Focal adhesion|Tight junction|Regulation of actin cytoskeleton|Platelet activation|Leukocyte transendothelial migration|Axon guidance|Pathways in cancer|Proteoglycans in cancer|Small cell lung cancer|Hypertrophic cardiomyopathy (HCM)|Arrhythmogenic right ventricular cardiomyopathy (…
Prkar1a	8.83522e-81	0.914	0.813	2.88231e-76	-0.0405324	1.52192	0.605892	Up	GeneID:25725,Genbank:NM_013181.1,RGD:3391	protein kinase cAMP-dependent type 1 regulatory subunit alpha	GO:0045859,GO:0031588,GO:0005515,GO:0046007,GO:0031594,GO:0005737,GO:0060038,GO:0031625,GO:2000480,GO:0005930,GO:0005952,GO:0006469,GO:0007143,GO:0032991,GO:0007507,GO:0034236,GO:0008603,GO:0044853,GO:0001707,GO:0045214,GO:0019904,GO:0001772,GO:0045835,GO:0030552,GO:0004862	regulation of protein kinase activity|nucleotide-activated protein kinase complex|protein binding|negative regulation of activated T cell proliferation|neuromuscular junction|cytoplasm|cardiac muscle cell proliferation|ubiquitin protein ligase binding|negative regulation of cAMP-dependent protein kinase activity|axoneme|cAMP-dependent protein kinase complex|negative regulation of protein kinase a…	rno04910	Insulin signaling pathway
Rbbp6	1.07669e-80	0.825	0.691	3.51247e-76	-0.343234	1.66139	0.732394	Up	GeneID:308968,Genbank:XM_017590222.1,RGD:1311964	RB binding protein 6, ubiquitin ligase	GO:0048568,GO:0006275,GO:0061053,GO:0006397,GO:0061630,GO:0006511,GO:0006974,GO:0008270,GO:0016567,GO:0016607,GO:0019901,GO:0032991,GO:0001701,GO:0004842,GO:0035264,GO:0005813	embryonic organ development|regulation of DNA replication|somite development|mRNA processing|ubiquitin protein ligase activity|ubiquitin-dependent protein catabolic process|cellular response to DNA damage stimulus|zinc ion binding|protein ubiquitination|nuclear speck|protein kinase binding|protein-containing complex|in utero embryonic development|ubiquitin-protein transferase activity|multicellul…
Plekhb1	1.16438e-80	0.854	0.979	3.79857e-76	0.358028	0.653893	-0.612873	Down	GeneID:64471,Genbank:XM_006229787.3,RGD:621614	pleckstrin homology domain containing B1	GO:0016021,GO:0042803,GO:0045595,GO:0005737,GO:0007275,GO:0008022	integral component of membrane|protein homodimerization activity|regulation of cell differentiation|cytoplasm|multicellular organism development|protein C-terminus binding
Igf1	1.15575e-79	0.155	0.577	3.77039e-75	-1.99752	0.653182	-0.614444	Down	GeneID:24482,Genbank:XM_006241192.1,RGD:2868	insulin-like growth factor 1	GO:0035630,GO:0035867,GO:0040014,GO:0043066,GO:0042104,GO:0043154,GO:0043388,GO:0042127,GO:0043410,GO:0043491,GO:0045725,GO:0043536,GO:0043539,GO:0043568,GO:0045740,GO:0045821,GO:0048009,GO:0045840,GO:0048015,GO:0048146,GO:0045893,GO:0048286,GO:0002683,GO:0048468,GO:0003230,GO:0048545,GO:0005158,GO:0060740,GO:0050821,GO:0048661,GO:0060741,GO:0050974,GO:0048754,GO:0060766,GO:0051246,GO:0048839,GO:…	bone mineralization involved in bone maturation|alphav-beta3 integrin-IGF-1-IGF1R complex|regulation of multicellular organism growth|negative regulation of apoptotic process|positive regulation of activated T cell proliferation|negative regulation of cysteine-type endopeptidase activity involved in apoptotic process|positive regulation of DNA binding|regulation of cell proliferation|positive reg…	rno04014,rno04015,rno04010,rno04066,rno04068,rno04151,rno04152,rno04150,rno04114,rno04115,rno04510,rno04550,rno04913,rno04914,rno04960,rno04730,rno04750,rno04211,rno04213,rno05200,rno05202,rno05205,rno05214,rno05218,rno05215,rno05224,rno05410,rno05414,rno01521,rno01522	Ras signaling pathway|Rap1 signaling pathway|MAPK signaling pathway|HIF-1 signaling pathway|FoxO signaling pathway|PI3K-Akt signaling pathway|AMPK signaling pathway|mTOR signaling pathway|Oocyte meiosis|p53 signaling pathway|Focal adhesion|Signaling pathways regulating pluripotency of stem cells|Ovarian Steroidogenesis|Progesterone-mediated oocyte maturation|Aldosterone-regulated sodium reabsorpt…
Egfl8	2.85876e-77	0.905	0.991	9.32614e-73	0.697408	0.649116	-0.623453	Down	GeneID:406166,Genbank:XM_017601713.1,RGD:1549706	EGF-like-domain, multiple 8	GO:0005509,GO:0005576,GO:0009986,GO:0048856,GO:0050789,GO:0001701,GO:0005102	calcium ion binding|extracellular region|cell surface|anatomical structure development|regulation of biological process|in utero embryonic development|signaling receptor binding
Clic4	1.69185e-76	0.548	0.275	5.51932e-72	-1.81836	1.5063	0.591005	Up	GeneID:83718,Genbank:NM_031818.1,RGD:61857	chloride intracellular channel 4	GO:0005254,GO:0005515,GO:0005622,GO:0005634,GO:0005737,GO:0005911,GO:0005739,GO:0006749,GO:0006821,GO:0007035,GO:0009566,GO:0030659,GO:0009986,GO:0031982,GO:0034707,GO:0015630,GO:0034765,GO:0035264,GO:0044877,GO:0001525,GO:0045177,GO:0048471,GO:0001886,GO:0004364,GO:0005244,GO:0005783,GO:0005813,GO:0005829,GO:0005886,GO:0016021,GO:0005902,GO:0016363,GO:0030216,GO:0030336,GO:0048754,GO:0030496,GO:…	chloride channel activity|protein binding|intracellular|nucleus|cytoplasm|cell-cell junction|mitochondrion|glutathione metabolic process|chloride transport|vacuolar acidification|fertilization|cytoplasmic vesicle membrane|cell surface|vesicle|chloride channel complex|microtubule cytoskeleton|regulation of ion transmembrane transport|multicellular organism growth|protein-containing complex binding…
Ifih1	4.29232e-76	0.925	0.825	1.40028e-71	0.27524	1.84557	0.884064	Up	GeneID:499801,Genbank:NM_001109199.1,RGD:1560496	interferon induced with helicase C domain 1	GO:0051607,GO:0005524,GO:0060760,GO:0005737,GO:0071360,GO:0008270,GO:0009615,GO:0016787,GO:0016925,GO:0032727,GO:1902741,GO:0032728,GO:1904469,GO:0035549,GO:2000778,GO:0039530,GO:0042802,GO:0003677,GO:0043021,GO:0003725,GO:0045087,GO:0003727	defense response to virus|ATP binding|positive regulation of response to cytokine stimulus|cytoplasm|cellular response to exogenous dsRNA|zinc ion binding|response to virus|hydrolase activity|protein sumoylation|positive regulation of interferon-alpha production|positive regulation of interferon-alpha secretion|positive regulation of interferon-beta production|positive regulation of tumor necrosi…	rno04622,rno05162,rno05164,rno05161,rno05168	RIG-I-like receptor signaling pathway|Measles|Influenza A|Hepatitis B|Herpes simplex infection
Timp1	5.15823e-75	0.991	0.997	1.68277e-70	1.32334	0.628844	-0.669227	Down	GeneID:116510,Genbank:XM_006256608.2,RGD:621675	TIMP metallopeptidase inhibitor 1	GO:0005615,GO:0006694,GO:0007568,GO:0008083,GO:0008191,GO:0031012,GO:0034097,GO:0042060,GO:0043066,GO:0043086,GO:0043434,GO:0051045,GO:0001775,GO:0002020,GO:0005125,GO:0005515,GO:0005578,GO:0005604,GO:0008270,GO:0008284,GO:0009725,GO:0010033,GO:0010469,GO:0051216,GO:0010951,GO:1901164,GO:1905049,GO:2001044	extracellular space|steroid biosynthetic process|aging|growth factor activity|metalloendopeptidase inhibitor activity|extracellular matrix|response to cytokine|wound healing|negative regulation of apoptotic process|negative regulation of catalytic activity|response to peptide hormone|negative regulation of membrane protein ectodomain proteolysis|cell activation|protease binding|cytokine activity|…	rno04066	HIF-1 signaling pathway
Lgi4	5.22825e-75	0.894	0.803	1.70561e-70	-0.110947	1.53681	0.619939	Up	GeneID:361549,Genbank:XM_008759169.2,RGD:735035	leucine-rich repeat LGI family, member 4	GO:0014044,GO:0021782,GO:0022011,GO:0031641,GO:0042063,GO:0042551,GO:0042552,GO:0005615,GO:0008344,GO:0014009	Schwann cell development|glial cell development|myelination in peripheral nervous system|regulation of myelination|gliogenesis|neuron maturation|myelination|extracellular space|adult locomotory behavior|glial cell proliferation
Fbxo30	1.0735e-74	0.738	0.522	3.50209e-70	-0.86927	1.57244	0.653006	Up	GeneID:308283,Genbank:XM_006227640.3,RGD:1359367	F-box protein 30	GO:0061630,GO:0004842,GO:0008270,GO:0016567	ubiquitin protein ligase activity|ubiquitin-protein transferase activity|zinc ion binding|protein ubiquitination
Spag9	5.57263e-74	0.922	0.842	1.81796e-69	0.105072	1.53039	0.6139	Up	GeneID:360600,Genbank:XM_017597384.1,RGD:1311289	sperm associated antigen 9	GO:0051146,GO:0019894,GO:0005575,GO:0051260,GO:0005737,GO:0090074,GO:0030159,GO:0005815,GO:0005829,GO:0030335,GO:0007257,GO:0042147,GO:0043410,GO:0008150,GO:0045666,GO:0008432,GO:0000187,GO:0048273,GO:0003674,GO:0048471,GO:0016192,GO:0005078	striated muscle cell differentiation|kinesin binding|cellular_component|protein homooligomerization|cytoplasm|negative regulation of protein homodimerization activity|receptor signaling complex scaffold activity|microtubule organizing center|cytosol|positive regulation of cell migration|activation of JUN kinase activity|retrograde transport, endosome to Golgi|positive regulation of MAPK cascade|b…
Zeb2	7.35132e-70	0.845	0.674	2.39822e-65	-0.4341	1.55076	0.632975	Up	GeneID:311071,Genbank:XM_006234145.3,RGD:1307272	zinc finger E-box binding homeobox 2	GO:1903056,GO:0045944,GO:0008150,GO:0001227,GO:0048066,GO:0021540,GO:0001755,GO:0048598,GO:0021766,GO:0001756,GO:0048668,GO:0001843,GO:0003674,GO:0005575,GO:0005634,GO:0021846,GO:0005730,GO:0050772,GO:0021957,GO:0061373,GO:0030177,GO:0005829,GO:0070412,GO:0043507,GO:0000122,GO:0097324,GO:0043565,GO:0006366,GO:0000790,GO:1902748,GO:0045636,GO:0007417,GO:0001205	regulation of melanosome organization|positive regulation of transcription by RNA polymerase II|biological_process|transcriptional repressor activity, RNA polymerase II transcription regulatory region sequence-specific DNA binding|developmental pigmentation|corpus callosum morphogenesis|neural crest cell migration|embryonic morphogenesis|hippocampus development|somitogenesis|collateral sprouting|…	rno05206	MicroRNAs in cancer
Klf6	1.7507e-69	0.817	0.634	5.71131e-65	-0.472767	1.59477	0.673344	Up	GeneID:58954,Genbank:XM_006254182.2,RGD:62389	Kruppel-like factor 6	GO:0045944,GO:0003676,GO:0046872,GO:0003690,GO:0070301,GO:0003700,GO:0005634,GO:0005730,GO:0005737,GO:0071407,GO:0005829,GO:0071409,GO:0006366,GO:1901653,GO:0019221,GO:0042060,GO:0000978,GO:0043231,GO:0001077,GO:0001650	positive regulation of transcription by RNA polymerase II|nucleic acid binding|metal ion binding|double-stranded DNA binding|cellular response to hydrogen peroxide|DNA binding transcription factor activity|nucleus|nucleolus|cytoplasm|cellular response to organic cyclic compound|cytosol|cellular response to cycloheximide|transcription by RNA polymerase II|cellular response to peptide|cytokine-medi…
Kif21a	3.81064e-68	0.793	0.655	1.24315e-63	-0.464867	1.51921	0.603318	Up	GeneID:300158,Genbank:XM_017595295.1,RGD:1305126	kinesin family member 21A	GO:0008150,GO:0005524,GO:0016887,GO:0005575,GO:0005829,GO:0005871,GO:0005874,GO:0005886,GO:0007018,GO:0003674,GO:0008017,GO:0003777	biological_process|ATP binding|ATPase activity|cellular_component|cytosol|kinesin complex|microtubule|plasma membrane|microtubule-based movement|molecular_function|microtubule binding|microtubule motor activity
Ppp1r10	8.84486e-67	0.804	0.683	2.88546e-62	-0.435887	1.55324	0.635285	Up	GeneID:65045,Genbank:NM_022951.2,RGD:620079	protein phosphatase 1, regulatory subunit 10	GO:0046872,GO:0000785,GO:0072357,GO:0000790,GO:0003677,GO:0004864,GO:0005654,GO:0008157,GO:0010667,GO:1904290,GO:0016604,GO:0032206,GO:0000784,GO:0032515	metal ion binding|chromatin|PTW/PP1 phosphatase complex|nuclear chromatin|DNA binding|protein phosphatase inhibitor activity|nucleoplasm|protein phosphatase 1 binding|negative regulation of cardiac muscle cell apoptotic process|negative regulation of mitotic DNA damage checkpoint|nuclear body|positive regulation of telomere maintenance|nuclear chromosome, telomeric region|negative regulation of p…
Tjp1	7.83112e-66	0.848	0.733	2.55475e-61	-0.293506	1.51164	0.596118	Up	GeneID:292994,Genbank:NM_001106266.1,RGD:1306305	tight junction protein 1	GO:0005911,GO:0005912,GO:0005913,GO:0005921,GO:0005923,GO:0032496,GO:0007605,GO:0032991,GO:0008022,GO:0009986,GO:0042493,GO:0043116,GO:0043296,GO:0045177,GO:0045296,GO:0045471,GO:0046581,GO:0001825,GO:0005515,GO:0005524,GO:0005634,GO:0005737,GO:0005829,GO:0005886,GO:0014704,GO:0016020,GO:0016301,GO:0016310,GO:0016323,GO:0016324,GO:0016327,GO:0070160,GO:0019904,GO:0070830,GO:0030054,GO:0071000,GO:…	cell-cell junction|adherens junction|cell-cell adherens junction|gap junction|bicellular tight junction|response to lipopolysaccharide|sensory perception of sound|protein-containing complex|protein C-terminus binding|cell surface|response to drug|negative regulation of vascular permeability|apical junction complex|apical part of cell|cadherin binding|response to ethanol|intercellular canaliculus|…	rno04520,rno04530,rno04540,rno05132	Adherens junction|Tight junction|Gap junction|Salmonella infection
Adamts1	9.44026e-66	0.544	0.299	3.0797e-61	-1.45801	1.7872	0.837699	Up	GeneID:79252,Genbank:NM_024400.2,RGD:621241	ADAM metallopeptidase with thrombospondin type 1 motif, 1	GO:0071380,GO:0030728,GO:0001822,GO:0031012,GO:0003674,GO:0031410,GO:0004222,GO:0005578,GO:0005604,GO:0006508,GO:0044691,GO:0007229,GO:0060347,GO:0008201,GO:0001542,GO:0071305,GO:0008270,GO:0071374,GO:0010976	cellular response to prostaglandin E stimulus|ovulation|kidney development|extracellular matrix|molecular_function|cytoplasmic vesicle|metalloendopeptidase activity|proteinaceous extracellular matrix|basement membrane|proteolysis|tooth eruption|integrin-mediated signaling pathway|heart trabecula formation|heparin binding|ovulation from ovarian follicle|cellular response to vitamin D|zinc ion bind…
Ripk1	3.92292e-65	0.893	0.81	1.27977e-60	-0.0357317	1.51479	0.599121	Up	GeneID:306886,Genbank:XM_017600529.1,RGD:1310158	receptor interacting serine/threonine kinase 1	GO:0005524,GO:0005739,GO:0005829,GO:0006915,GO:0007257,GO:0043123,GO:0010940,GO:0043124,GO:0010942,GO:0043235,GO:0031264,GO:0043410,GO:0044257,GO:0044877,GO:0070231,GO:0045121,GO:0070266,GO:0045651,GO:0045944,GO:0070513,GO:0070926,GO:0071356,GO:0071363,GO:0001934,GO:1990000,GO:0097191,GO:0004672,GO:2000377,GO:0097342,GO:2001237,GO:2001238,GO:0004674,GO:2001240,GO:0004871,GO:0005123,GO:0005515,GO:…	ATP binding|mitochondrion|cytosol|apoptotic process|activation of JUN kinase activity|positive regulation of I-kappaB kinase/NF-kappaB signaling|positive regulation of necrotic cell death|negative regulation of I-kappaB kinase/NF-kappaB signaling|positive regulation of cell death|receptor complex|death-inducing signaling complex|positive regulation of MAPK cascade|cellular protein catabolic proce…	rno04064,rno04668,rno04210,rno04217,rno04620,rno04621,rno04622,rno04623,rno05160,rno05169	NF-kappa B signaling pathway|TNF signaling pathway|Apoptosis|Necroptosis|Toll-like receptor signaling pathway|NOD-like receptor signaling pathway|RIG-I-like receptor signaling pathway|Cytosolic DNA-sensing pathway|Hepatitis C|Epstein-Barr virus infection
Col12a1	1.64082e-62	0.604	0.37	5.35283e-58	-1.26461	1.62063	0.696559	Up	GeneID:25683,Genbank:XM_017596099.1,RGD:2374	collagen type XII alpha 1 chain	GO:0005615,GO:0007155,GO:0031012,GO:0035987,GO:0005201,GO:0005576,GO:0005595	extracellular space|cell adhesion|extracellular matrix|endodermal cell differentiation|extracellular matrix structural constituent|extracellular region|collagen type XII trimer	rno04974	Protein digestion and absorption
Ezr	2.34793e-59	0.931	0.882	7.65965e-55	0.27859	1.51606	0.600331	Up	GeneID:54319,Genbank:NM_019357.1,RGD:621161	ezrin	GO:1901222,GO:1902115,GO:1902896,GO:1902966,GO:1903078,GO:1903364,GO:1903753,GO:2000643,GO:0003779,GO:0005198,GO:0005515,GO:0005622,GO:0005737,GO:0005768,GO:0008022,GO:0005829,GO:0008360,GO:0008361,GO:0005856,GO:0010628,GO:0010737,GO:0015629,GO:0030315,GO:0016323,GO:0030855,GO:0016324,GO:0030953,GO:0031528,GO:0031532,GO:0031623,GO:0032532,GO:0000122,GO:0043209,GO:0032587,GO:0001650,GO:0043622,GO:…	regulation of NIK/NF-kappaB signaling|regulation of organelle assembly|terminal web assembly|positive regulation of protein localization to early endosome|positive regulation of protein localization to plasma membrane|positive regulation of cellular protein catabolic process|negative regulation of p38MAPK cascade|positive regulation of early endosome to late endosome transport|actin binding|struc…	rno04530,rno04810,rno04670,rno04971,rno05206,rno05205	Tight junction|Regulation of actin cytoskeleton|Leukocyte transendothelial migration|Gastric acid secretion|MicroRNAs in cancer|Proteoglycans in cancer
Nfkbiz	4.11526e-57	0.748	0.567	1.34252e-52	-0.659243	1.53713	0.62024	Up	GeneID:304005,Genbank:NM_001107095.1,RGD:1310834	NFKB inhibitor zeta	GO:0006357,GO:0006954,GO:0016607,GO:0036464,GO:0003712,GO:0005634	regulation of transcription by RNA polymerase II|inflammatory response|nuclear speck|cytoplasmic ribonucleoprotein granule|transcription cofactor activity|nucleus	rno05202	Transcriptional misregulation in cancers
Hspa1b	7.66367e-57	0.868	0.973	2.50012e-52	0.758126	0.484719	-1.04478	Down	--	--	--	--	--	--
Tiparp	9.99389e-57	0.887	0.792	3.26031e-52	0.00172792	1.60467	0.682279	Up	GeneID:310467,Genbank:XM_003749294.4,RGD:1306171	TCDD-inducible poly(ADP-ribose) polymerase	GO:0048705,GO:0005634,GO:0048745,GO:0006471,GO:0060021,GO:0006807,GO:0008209,GO:0008210,GO:0008585,GO:0009791,GO:0060325,GO:0010629,GO:0071407,GO:0030097,GO:0035326,GO:0045732,GO:0001570,GO:0046872,GO:0001822,GO:0048008,GO:0003950	skeletal system morphogenesis|nucleus|smooth muscle tissue development|protein ADP-ribosylation|roof of mouth development|nitrogen compound metabolic process|androgen metabolic process|estrogen metabolic process|female gonad development|post-embryonic development|face morphogenesis|negative regulation of gene expression|cellular response to organic cyclic compound|hemopoiesis|enhancer binding|pos…
Ckb	7.34635e-56	0.919	0.987	2.3966e-51	0.700021	0.654546	-0.611433	Down	GeneID:24264,Genbank:NM_012529.3,RGD:2357	creatine kinase B	GO:0005634,GO:0005829,GO:0007420,GO:0016310,GO:0021549,GO:0030425,GO:0030644,GO:0031625,GO:0043025,GO:0043209,GO:0004111,GO:0005515,GO:0005524	nucleus|cytosol|brain development|phosphorylation|cerebellum development|dendrite|cellular chloride ion homeostasis|ubiquitin protein ligase binding|neuronal cell body|myelin sheath|creatine kinase activity|protein binding|ATP binding	rno00330	Arginine and proline metabolism
Zfp608	7.06844e-55	0.808	0.678	2.30594e-50	-0.366515	1.51509	0.5994	Up	GeneID:307296,Genbank:NM_001107378.1,RGD:1306824	zinc finger protein 608	GO:0000122,GO:0003676	negative regulation of transcription by RNA polymerase II|nucleic acid binding
Nedd9	2.66753e-54	0.753	0.592	8.70229e-50	-0.564948	1.55059	0.632821	Up	GeneID:291044,Genbank:XM_006253786.3,RGD:1306276	neural precursor cell expressed, developmentally down-regulated 9	GO:0005654,GO:0005737,GO:0005829,GO:0005886,GO:0007169,GO:0016477,GO:0090527,GO:0000922,GO:0005634	nucleoplasm|cytoplasm|cytosol|plasma membrane|transmembrane receptor protein tyrosine kinase signaling pathway|cell migration|actin filament reorganization|spindle pole|nucleus
Kmt2e	6.30774e-53	0.868	0.797	2.05777e-48	0.0101572	1.52236	0.606314	Up	GeneID:311968,Genbank:NM_001100851.1,RGD:1309641	lysine methyltransferase 2E	GO:1905437,GO:0035327,GO:0005575,GO:0005634,GO:0042119,GO:0006306,GO:0008150,GO:0018024,GO:0019899,GO:0045893,GO:0030218,GO:0046872,GO:0032991,GO:1900087,GO:0000785,GO:0035064,GO:0002446,GO:0003674	positive regulation of histone H3-K4 trimethylation|transcriptionally active chromatin|cellular_component|nucleus|neutrophil activation|DNA methylation|biological_process|histone-lysine N-methyltransferase activity|enzyme binding|positive regulation of transcription, DNA-templated|erythrocyte differentiation|metal ion binding|protein-containing complex|positive regulation of G1/S transition of mi…	rno00310	Lysine degradation
Plk2	1.78302e-51	0.566	0.345	5.81676e-47	-1.29532	1.64295	0.716286	Up	GeneID:83722,Genbank:NM_031821.1,RGD:620760	polo-like kinase 2	GO:0005737,GO:0005813,GO:0005814,GO:0006468,GO:0032436,GO:0007052,GO:0032486,GO:0043008,GO:0007093,GO:0043066,GO:0044877,GO:0045732,GO:2000773,GO:0046599,GO:0048167,GO:0000082,GO:0000278,GO:0000785,GO:0004674,GO:0005515,GO:0005524,GO:0005622,GO:0007265,GO:0007613,GO:0010508,GO:0016525,GO:0018105,GO:0030425,GO:0032092,GO:0060291,GO:0060292,GO:0061000,GO:0071866,GO:0090050	cytoplasm|centrosome|centriole|protein phosphorylation|positive regulation of proteasomal ubiquitin-dependent protein catabolic process|mitotic spindle organization|Rap protein signal transduction|ATP-dependent protein binding|mitotic cell cycle checkpoint|negative regulation of apoptotic process|protein-containing complex binding|positive regulation of protein catabolic process|negative regulati…	rno04068	FoxO signaling pathway
Zfp36l1	3.72956e-48	0.969	0.883	1.2167e-43	0.685603	1.59698	0.67535	Up	GeneID:29344,Genbank:NM_017172.1,RGD:62009	zinc finger protein 36, C3H type-like 1	GO:0003729,GO:0003730,GO:0005515,GO:0005634,GO:0005737,GO:0005829,GO:0014065,GO:0006397,GO:0017091,GO:0006402,GO:0021915,GO:0031086,GO:0031440,GO:0032869,GO:0043491,GO:0044344,GO:0033077,GO:0045577,GO:0045600,GO:0000165,GO:0051028,GO:0045616,GO:0060710,GO:0000288,GO:0060712,GO:0045647,GO:0000932,GO:0061158,GO:0001570,GO:0003342,GO:0070371,GO:0003677,GO:0071472,GO:0071560,GO:0071320,GO:0071356,GO:…	mRNA binding|mRNA 3'-UTR binding|protein binding|nucleus|cytoplasm|cytosol|phosphatidylinositol 3-kinase signaling|mRNA processing|AU-rich element binding|mRNA catabolic process|neural tube development|nuclear-transcribed mRNA catabolic process, deadenylation-independent decay|regulation of mRNA 3'-end processing|cellular response to insulin stimulus|protein kinase B signaling|cellular response t…	rno04218	Cellular senescence
Pnrc1	7.58171e-48	0.816	0.688	2.47338e-43	-0.327517	1.50308	0.587924	Up	GeneID:286988,Genbank:NM_173322.1,RGD:628753	proline-rich nuclear receptor coactivator 1	GO:0006351,GO:0006355,GO:0031087,GO:0000184,GO:0000932,GO:0005634	transcription, DNA-templated|regulation of transcription, DNA-templated|deadenylation-independent decapping of nuclear-transcribed mRNA|nuclear-transcribed mRNA catabolic process, nonsense-mediated decay|P-body|nucleus
Irf1	1.58084e-47	0.913	0.78	5.15718e-43	0.306113	1.64871	0.721336	Up	GeneID:24508,Genbank:NM_012591.1,RGD:2920	interferon regulatory factor 1	GO:0003700,GO:0005515,GO:0005634,GO:0005737,GO:0010942,GO:0006355,GO:0032481,GO:0006366,GO:0006915,GO:0032728,GO:0034124,GO:0045590,GO:0045892,GO:0035458,GO:0045893,GO:0000790,GO:0071347,GO:0045944,GO:0071356,GO:0000978,GO:0071359,GO:0071375,GO:0001077,GO:2000564,GO:0003677,GO:0007050,GO:0007249,GO:0007565,GO:0008285,GO:0042127,GO:0009408,GO:0042532,GO:0010468,GO:0043374,GO:0043565,GO:0051607,GO:…	DNA binding transcription factor activity|protein binding|nucleus|cytoplasm|positive regulation of cell death|regulation of transcription, DNA-templated|positive regulation of type I interferon production|transcription by RNA polymerase II|apoptotic process|positive regulation of interferon-beta production|regulation of MyD88-dependent toll-like receptor signaling pathway|negative regulation of r…	rno04625,rno04917,rno05133,rno05160,rno05165	C-type lectin receptor signaling pathway|Prolactin signaling pathway|Pertussis|Hepatitis C|Human papillomavirus infection
Txnrd1	2.86743e-47	0.963	0.958	9.35442e-43	0.690219	1.62409	0.699629	Up	GeneID:58819,Genbank:NM_031614.2,RGD:61959	thioredoxin reductase 1	GO:0004791,GO:0005623,GO:0005634,GO:0005654,GO:0005737,GO:0016174,GO:0016259,GO:0005739,GO:0016667,GO:0022900,GO:0033797,GO:0042493,GO:0042537,GO:0071455,GO:0042744,GO:0098869,GO:0042803,GO:0043025,GO:0000305,GO:0001650,GO:0001707,GO:0001890,GO:0005829,GO:0006979,GO:0007369,GO:0008283,GO:0045340,GO:0009055,GO:0045454,GO:0010269,GO:0010942,GO:0048678,GO:0050660,GO:0051262,GO:0055093,GO:0070276,GO:…	thioredoxin-disulfide reductase activity|cell|nucleus|nucleoplasm|cytoplasm|NAD(P)H oxidase activity|selenocysteine metabolic process|mitochondrion|oxidoreductase activity, acting on a sulfur group of donors|electron transport chain|selenate reductase activity|response to drug|benzene-containing compound metabolic process|cellular response to hyperoxia|hydrogen peroxide catabolic process|cellular…	rno00450,rno05200,rno05225	Selenocompound metabolism|Pathways in cancer|Hepatocellular carcinoma
Lrrtm2	3.965e-46	0.755	0.691	1.2935e-41	-0.229444	1.52628	0.610019	Up	GeneID:685472,Genbank:NM_001109469.1,RGD:1593785	leucine rich repeat transmembrane neuronal 2	GO:0042043,GO:0045211,GO:0050808,GO:0051965,GO:0060076,GO:0060291,GO:0002091,GO:0016021,GO:0030054	neurexin family protein binding|postsynaptic membrane|synapse organization|positive regulation of synapse assembly|excitatory synapse|long-term synaptic potentiation|negative regulation of receptor internalization|integral component of membrane|cell junction
Angptl4	1.40134e-45	0.733	0.903	4.57158e-41	0.333278	0.548336	-0.866867	Down	GeneID:362850,Genbank:NM_199115.2,RGD:735058	angiopoietin-like 4	GO:0070328,GO:0004857,GO:2000352,GO:0005576,GO:0005578,GO:0005615,GO:0019216,GO:0030154,GO:0042802,GO:0043066,GO:0043086,GO:0051005,GO:0001525,GO:0051259,GO:0001666,GO:0051260	triglyceride homeostasis|enzyme inhibitor activity|negative regulation of endothelial cell apoptotic process|extracellular region|proteinaceous extracellular matrix|extracellular space|regulation of lipid metabolic process|cell differentiation|identical protein binding|negative regulation of apoptotic process|negative regulation of catalytic activity|negative regulation of lipoprotein lipase acti…	rno03320,rno04979	PPAR signaling pathway|Cholesterol metabolism
Atf6	5.04e-43	0.817	0.685	1.6442e-38	-0.326717	1.50606	0.590776	Up	GeneID:304962,Genbank:XM_008769738.2,RGD:1305471	activating transcription factor 6	GO:0043565,GO:0007601,GO:0000977,GO:0045944,GO:0016020,GO:0000978,GO:0046982,GO:0030176,GO:0001228,GO:1903893,GO:0001654,GO:0003700,GO:0005515,GO:0005634,GO:0030968,GO:1990440,GO:0031625,GO:0005783,GO:0035497,GO:0000976,GO:0042802,GO:0005794,GO:0043065,GO:0006351	sequence-specific DNA binding|visual perception|RNA polymerase II regulatory region sequence-specific DNA binding|positive regulation of transcription by RNA polymerase II|membrane|RNA polymerase II proximal promoter sequence-specific DNA binding|protein heterodimerization activity|integral component of endoplasmic reticulum membrane|transcriptional activator activity, RNA polymerase II transcrip…	rno04141,rno05010	Protein processing in endoplasmic reticulum|Alzheimer's disease
Cnmd	1.01709e-42	0.583	0.831	3.31805e-38	-0.213496	0.646161	-0.630034	Down	--	--	--	--	--	--
Ptgds	1.40292e-42	0.696	0.893	4.57674e-38	0.731445	0.442298	-1.17691	Down	GeneID:25526,Genbank:NM_013015.2,RGD:3433	prostaglandin D2 synthase	GO:0045187,GO:0004667,GO:0005501,GO:0048471,GO:0005504,GO:0005576,GO:0005615,GO:0051384,GO:2000255,GO:0005635,GO:0005791,GO:0001516,GO:0005794,GO:0031965	regulation of circadian sleep/wake cycle, sleep|prostaglandin-D synthase activity|retinoid binding|perinuclear region of cytoplasm|fatty acid binding|extracellular region|extracellular space|response to glucocorticoid|negative regulation of male germ cell proliferation|nuclear envelope|rough endoplasmic reticulum|prostaglandin biosynthetic process|Golgi apparatus|nuclear membrane	rno00590	Arachidonic acid metabolism
Tagln2	2.28753e-37	0.776	0.924	7.46262e-33	0.225918	0.664481	-0.589699	Down	GeneID:304983,Genbank:XM_006250295.2,RGD:1310840	transgelin 2	GO:0030855,GO:0045296	epithelial cell differentiation|cadherin binding
Igfbp2	2.70702e-28	0.486	0.706	8.83112e-24	-0.360913	0.590688	-0.759532	Down	GeneID:25662,Genbank:NM_013122.2,RGD:2873	insulin-like growth factor binding protein 2	GO:0042104,GO:0031994,GO:0005615,GO:0042493,GO:0043567,GO:0007165,GO:0007275,GO:0007565,GO:0007568,GO:0031995,GO:0007584,GO:0009612,GO:0010226,GO:0043627,GO:0032355,GO:0016324,GO:0001558,GO:0048545,GO:0032526,GO:0031410,GO:0005520,GO:0051384,GO:0032870,GO:0005576	positive regulation of activated T cell proliferation|insulin-like growth factor I binding|extracellular space|response to drug|regulation of insulin-like growth factor receptor signaling pathway|signal transduction|multicellular organism development|female pregnancy|aging|insulin-like growth factor II binding|response to nutrient|response to mechanical stimulus|response to lithium ion|response t…
Emp1	2.73762e-25	0.954	0.968	8.93093e-21	1.01077	1.52549	0.609275	Up	GeneID:25314,Genbank:XM_008763369.2,RGD:2552	epithelial membrane protein 1	GO:0008150,GO:0008219,GO:0016021,GO:0032060,GO:0003674,GO:0005886	biological_process|cell death|integral component of membrane|bleb assembly|molecular_function|plasma membrane
MGC108823	2.80576e-24	0.474	0.666	9.15324e-20	-0.268709	0.576092	-0.795628	Down	GeneID:307414,Genbank:NM_001012353.1,RGD:1359421	similar to interferon-inducible GTPase	GO:0006952,GO:0035458,GO:0003924,GO:0005525,GO:0005789	defense response|cellular response to interferon-beta|GTPase activity|GTP binding|endoplasmic reticulum membrane
Isg15	3.43767e-24	0.627	0.799	1.12147e-19	-0.0514975	0.655107	-0.610197	Down	GeneID:298693,Genbank:XM_006239563.3,RGD:1310312	ISG15 ubiquitin-like modifier	GO:0042742,GO:0016567,GO:0045071,GO:0045648,GO:0019941,GO:0030501,GO:0031386,GO:0051607,GO:0031397,GO:0070628,GO:0031625,GO:0032020,GO:0005576,GO:0032649,GO:0005634,GO:0034340,GO:0005737	defense response to bacterium|protein ubiquitination|negative regulation of viral genome replication|positive regulation of erythrocyte differentiation|modification-dependent protein catabolic process|positive regulation of bone mineralization|protein tag|defense response to virus|negative regulation of protein ubiquitination|proteasome binding|ubiquitin protein ligase binding|ISG15-protein conju…	rno04622,rno05165	RIG-I-like receptor signaling pathway|Human papillomavirus infection
Mpz	1.08706e-18	0.564	0.729	3.5463e-14	-0.0913574	0.59704	-0.7441	Down	GeneID:24564,Genbank:NM_017027.2,RGD:3109	myelin protein zeroGO:0005886,GO:0005887,GO:0016323,GO:0042552,GO:0043066,GO:0043209,GO:0045217,GO:0098742,GO:0003674,GO:0098743,GO:0005764,GO:0005791	plasma membrane|integral component of plasma membrane|basolateral plasma membrane|myelination|negative regulation of apoptotic process|myelin sheath|cell-cell junction maintenance|cell-cell adhesion via plasma-membrane adhesion molecules|molecular_function|cell aggregation|lysosome|rough endoplasmic reticulum	rno04514	Cell adhesion molecules (CAMs)
Mt1	1.94227e-07	0.696	0.762	0.00633627	0.420422	0.662677	-0.593622	Down	GeneID:24567,Genbank:NM_138826.4,RGD:3117	metallothionein 1	GO:0071276,GO:0010273,GO:0005634,GO:0043524,GO:0071280,GO:0045926,GO:0005737,GO:0071294,GO:0005764,GO:0005829,GO:0006875,GO:0046686,GO:0006882,GO:0046872,GO:0007263,GO:0048471,GO:0008270,GO:0003674,GO:0050794,GO:0010043,GO:0005507,GO:0071247,GO:0005575	cellular response to cadmium ion|detoxification of copper ion|nucleus|negative regulation of neuron apoptotic process|cellular response to copper ion|negative regulation of growth|cytoplasm|cellular response to zinc ion|lysosome|cytosol|cellular metal ion homeostasis|response to cadmium ion|cellular zinc ion homeostasis|metal ion binding|nitric oxide mediated signal transduction|perinuclear regio…	rno04978	Mineral absorption

## Sheet: SGC2
gene	pvalue	pct.1	pct.2	padj	baseMean	FoldChange	log2FoldChange	up_down	Dbxref	product	GO_id	GO_term	pathway	pathway_description
Hspa5	3.18456928946017e-318	1	0.989	1.03890203930059e-313	1.28067	2.83571	1.50371	Up	GeneID:25617,Genbank:NM_013083.2,RGD:2843	heat shock protein family A member 5	GO:0005783,GO:0005788,GO:0005789,GO:0005790,GO:0005793,GO:0019899,GO:0005886,GO:0019904,GO:0006983,GO:0021589,GO:0006986,GO:0021680,GO:0030176,GO:0030182,GO:0030335,GO:0034976,GO:0030433,GO:0035437,GO:0030496,GO:0035690,GO:0042026,GO:0042149,GO:0005515,GO:0051787,GO:0042220,GO:0005524,GO:0042623,GO:0071236,GO:0043022,GO:0005634,GO:0071277,GO:0071287,GO:0005737,GO:0071320,GO:0071353,GO:0005739,GO:…	endoplasmic reticulum|endoplasmic reticulum lumen|endoplasmic reticulum membrane|smooth endoplasmic reticulum|endoplasmic reticulum-Golgi intermediate compartment|enzyme binding|plasma membrane|protein domain specific binding|ER overload response|cerebellum structural organization|response to unfolded protein|cerebellar Purkinje cell layer development|integral component of endoplasmic reticulum m…	rno03060,rno04141,rno04612,rno04918,rno05020	Protein export|Protein processing in endoplasmic reticulum|Antigen processing and presentation|Thyroid hormone synthesis|Prion diseases
AC134224.1	5.57838e-231	0.994	0.968	1.81983e-226	1.09614	3.05196	1.60974	Up	--	--	--	--	--	--
Tmod2	1.72187e-199	0.955	0.756	5.61727e-195	0.0599785	2.35013	1.23274	Up	GeneID:58814,Genbank:XM_006243407.3,RGD:61948	tropomodulin 2	GO:0005856,GO:0005865,GO:0006936,GO:0007015,GO:0007270,GO:0007611,GO:0030016,GO:0030239,GO:0030426,GO:0043005,GO:0003779,GO:0045745,GO:0005523,GO:0051694	cytoskeleton|striated muscle thin filament|muscle contraction|actin filament organization|neuron-neuron synaptic transmission|learning or memory|myofibril|myofibril assembly|growth cone|neuron projection|actin binding|positive regulation of G-protein coupled receptor protein signaling pathway|tropomyosin binding|pointed-end actin filament capping
Sptbn1	2.25083e-190	0.971	0.865	7.34289e-186	0.357658	2.12363	1.08653	Up	GeneID:305614,Genbank:XM_017599259.1,RGD:727922	spectrin, beta, non-erythrocytic 1	GO:0071709,GO:0030863,GO:0005543,GO:0072659,GO:0031430,GO:0005634,GO:1900042,GO:0032437,GO:0005730,GO:1903076,GO:0005737,GO:0005886,GO:0007009,GO:0007010,GO:0032991,GO:0007182,GO:1903078,GO:0043001,GO:0008091,GO:0044877,GO:0014069,GO:0045296,GO:0016020,GO:0000281,GO:0051020,GO:0030506,GO:0003779,GO:0051693,GO:0030673,GO:0005200	membrane assembly|cortical cytoskeleton|phospholipid binding|protein localization to plasma membrane|M band|nucleus|positive regulation of interleukin-2 secretion|cuticular plate|nucleolus|regulation of protein localization to plasma membrane|cytoplasm|plasma membrane|plasma membrane organization|cytoskeleton organization|protein-containing complex|common-partner SMAD protein phosphorylation|posi…
Hsp90b1	6.76998e-132	0.975	0.961	2.20857e-127	0.712163	1.97558	0.982279	Up	GeneID:362862,Genbank:NM_001012197.2,RGD:1310482	heat shock protein 90 beta family member 1	GO:0005789,GO:0005790,GO:0005829,GO:0005886,GO:0006457,GO:0034663,GO:0019903,GO:0042470,GO:0043066,GO:0030433,GO:0043666,GO:0048471,GO:0050750,GO:0001666,GO:0003723,GO:0005524,GO:0005783,GO:0005788,GO:0030496,GO:0030970,GO:0031247,GO:0051082,GO:0071287,GO:0032991,GO:0071318	endoplasmic reticulum membrane|smooth endoplasmic reticulum|cytosol|plasma membrane|protein folding|endoplasmic reticulum chaperone complex|protein phosphatase binding|melanosome|negative regulation of apoptotic process|ubiquitin-dependent ERAD pathway|regulation of phosphoprotein phosphatase activity|perinuclear region of cytoplasm|low-density lipoprotein particle receptor binding|response to hy…	rno04141,rno04151,rno04657,rno04915,rno04918,rno05200,rno05215,rno05418	Protein processing in endoplasmic reticulum|PI3K-Akt signaling pathway|IL-17 signaling pathway|Estrogen signaling pathway|Thyroid hormone synthesis|Pathways in cancer|Prostate cancer|Fluid shear stress and atherosclerosis
AC134224.2	1.17338e-119	0.785	0.44	3.82792e-115	-1.00367	1.86622	0.900123	Up	--	--	--	--	--	--
Gas7	2.21795e-118	0.804	0.551	7.23562e-114	-0.775601	1.73128	0.791838	Up	GeneID:85246,Genbank:XM_006246827.3,RGD:621550	growth arrest specific 7	GO:0008360,GO:0030041,GO:0030182,GO:0048812,GO:0051015,GO:0051017,GO:0001726,GO:0005737,GO:0005884	regulation of cell shape|actin filament polymerization|neuron differentiation|neuron projection morphogenesis|actin filament binding|actin filament bundle assembly|ruffle|cytoplasm|actin filament
Aplp2	1.37381e-114	0.949	0.87	4.48177e-110	0.17588	1.70231	0.767491	Up	GeneID:64312,Genbank:NM_022520.1,RGD:2128	amyloid beta precursor like protein 2GO:0042802,GO:0005634,GO:0043393,GO:0006878,GO:0007176,GO:0007617,GO:0007626,GO:0008201,GO:0046914,GO:0008203,GO:0050885,GO:0010951,GO:0016021,GO:0030198,GO:0001967,GO:0030900,GO:0004867,GO:0030901,GO:0005515	identical protein binding|nucleus|regulation of protein binding|cellular copper ion homeostasis|regulation of epidermal growth factor-activated receptor activity|mating behavior|locomotory behavior|heparin binding|transition metal ion binding|cholesterol metabolic process|neuromuscular process controlling balance|negative regulation of endopeptidase activity|integral component of membrane|extrace…
Tecr	4.77342e-114	0.974	0.989	1.55723e-109	0.797678	0.653039	-0.614759	Down	GeneID:191576,Genbank:NM_138549.1,RGD:620376	trans-2,3-enoyl-CoA reductase	GO:0030176,GO:0030497,GO:0042761,GO:0055114,GO:0102758,GO:0005783,GO:0006694,GO:0016491	integral component of endoplasmic reticulum membrane|fatty acid elongation|very long-chain fatty acid biosynthetic process|oxidation-reduction process|very-long-chain enoyl-CoA reductase activity|endoplasmic reticulum|steroid biosynthetic process|oxidoreductase activity	rno00062,rno01040	Fatty acid elongation|Biosynthesis of unsaturated fatty acids
Pabpc1	1.84755e-113	0.876	0.699	6.02727e-109	-0.235687	1.82017	0.864072	Up	GeneID:171350,Genbank:NM_134353.3,RGD:619838	poly(A) binding protein, cytoplasmic 1	GO:0071013,GO:0010494,GO:0003729,GO:1900153,GO:0003730,GO:0030425,GO:0005515,GO:1990124,GO:0005634,GO:0005737,GO:0005829,GO:0006397,GO:0031047,GO:0008022,GO:2000623,GO:0008143,GO:0036464,GO:0045070,GO:0008150,GO:0000184,GO:0060213,GO:0008266,GO:0003723,GO:0008380	catalytic step 2 spliceosome|cytoplasmic stress granule|mRNA binding|positive regulation of nuclear-transcribed mRNA catabolic process, deadenylation-dependent decay|mRNA 3'-UTR binding|dendrite|protein binding|messenger ribonucleoprotein complex|nucleus|cytoplasm|cytosol|mRNA processing|gene silencing by RNA|protein C-terminus binding|negative regulation of nuclear-transcribed mRNA catabolic pro…	rno03013,rno03015,rno03018	RNA transport|mRNA surveillance pathway|RNA degradation
Hnrnpu	2.42095e-103	0.927	0.843	7.89787e-99	0.125593	1.70475	0.769557	Up	GeneID:117280,Genbank:XM_006250311.3,RGD:620372	heterogeneous nuclear ribonucleoprotein U	GO:0071385,GO:0071549,GO:0072686,GO:0090575,GO:1902889,GO:0098577,GO:0099122,GO:1990023,GO:1990280,GO:2000737,GO:1990498,GO:0000922,GO:0000993,GO:0001047,GO:0001097,GO:0003677,GO:0003730,GO:0003682,GO:0003779,GO:0003690,GO:0005515,GO:0005524,GO:0008143,GO:0005634,GO:0008380,GO:0005654,GO:0009048,GO:0009986,GO:0010628,GO:0000122,GO:0032211,GO:0016363,GO:0000228,GO:0032922,GO:0016607,GO:0000381,GO:…	cellular response to glucocorticoid stimulus|cellular response to dexamethasone stimulus|mitotic spindle|RNA polymerase II transcription factor complex|protein localization to spindle microtubule|inactive sex chromosome|RNA polymerase II C-terminal domain binding|mitotic spindle midzone|RNA localization to chromatin|negative regulation of stem cell differentiation|mitotic spindle microtubule|spin…	rno03040	Spliceosome
Hnrnpa2b1	1.69176e-101	0.938	0.839	5.51903e-97	0.0725243	1.73303	0.793296	Up	GeneID:362361,Genbank:NM_001104613.1,RGD:1310403	heterogeneous nuclear ribonucleoprotein A2/B1	GO:0003723,GO:0003730,GO:0005515,GO:0005622,GO:0008584,GO:0005634,GO:0015030,GO:0016233,GO:0005654,GO:0016363,GO:0030324,GO:0031053,GO:0048025,GO:0048709,GO:0035198,GO:0050658,GO:0051385,GO:0070062,GO:0000122,GO:1990428,GO:0070182,GO:0000398,GO:0071013,GO:1990715,GO:0000781,GO:0000785,GO:0001069,GO:0005681,GO:0005737,GO:0006397,GO:0006406,GO:0042802,GO:0043005,GO:0043025,GO:0043047,GO:0043204,GO:…	RNA binding|mRNA 3'-UTR binding|protein binding|intracellular|male gonad development|nucleus|Cajal body|telomere capping|nucleoplasm|nuclear matrix|lung development|primary miRNA processing|negative regulation of mRNA splicing, via spliceosome|oligodendrocyte differentiation|miRNA binding|RNA transport|response to mineralocorticoid|extracellular exosome|negative regulation of transcription by RNA…
Tm9sf3	5.56955e-91	0.798	0.504	1.81696e-86	-0.929942	1.61288	0.689643	Up	GeneID:309475,Genbank:XM_006231413.1,RGD:1564625	transmembrane 9 superfamily member 3	GO:0016021,GO:0070382	integral component of membrane|exocytic vesicle
Ywhaz	2.84117e-90	0.918	0.831	9.26874e-86	0.0436259	1.60782	0.685105	Up	GeneID:25578,Genbank:XM_006241529.3,RGD:3980	tyrosine 3-monooxygenase/tryptophan 5-monooxygenase activation protein, zeta	GO:0090168,GO:0042470,GO:0005739,GO:0042493,GO:0006605,GO:0042629,GO:0006626,GO:0008134,GO:0010941,GO:0014069,GO:0019901,GO:0042802,GO:0019904,GO:0044325,GO:0044877,GO:0045296,GO:0031252,GO:0002553,GO:0048471,GO:0031625,GO:0005515,GO:0051683,GO:0032991,GO:0005634	Golgi reassembly|melanosome|mitochondrion|response to drug|protein targeting|mast cell granule|protein targeting to mitochondrion|transcription factor binding|regulation of cell death|postsynaptic density|protein kinase binding|identical protein binding|protein domain specific binding|ion channel binding|protein-containing complex binding|cadherin binding|cell leading edge|histamine secretion by …	rno04390,rno04151,rno04110,rno04114,rno05203,rno05161,rno05169	Hippo signaling pathway|PI3K-Akt signaling pathway|Cell cycle|Oocyte meiosis|Viral carcinogenesis|Hepatitis B|Epstein-Barr virus infection
Scn7a	3.31229e-88	0.811	0.525	1.08057e-83	-0.674156	1.91303	0.935861	Up	GeneID:64155,Genbank:NM_031686.1,RGD:61922	sodium voltage-gated channel alpha subunit 7	GO:0097386,GO:0005261,GO:0005272,GO:0005886,GO:0006814,GO:0006936,GO:0019228,GO:0034765,GO:0035725,GO:0001518,GO:0055078,GO:0005244,GO:0086010,GO:0005248	glial cell projection|cation channel activity|sodium channel activity|plasma membrane|sodium ion transport|muscle contraction|neuronal action potential|regulation of ion transmembrane transport|sodium ion transmembrane transport|voltage-gated sodium channel complex|sodium ion homeostasis|voltage-gated ion channel activity|membrane depolarization during action potential|voltage-gated sodium channe…	rno04261	Adrenergic signaling in cardiomyocytes
Tmem47	5.75871e-84	0.923	0.837	1.87866e-79	0.151192	1.72171	0.783843	Up	GeneID:501569,Genbank:NM_001109317.1,RGD:1564799	transmembrane protein 47	GO:0016021,GO:0030054,GO:0005886,GO:0005911	integral component of membrane|cell junction|plasma membrane|cell-cell junction
Map4k4	7.67086e-84	0.906	0.86	2.50246e-79	0.119566	1.60993	0.686999	Up	GeneID:301363,Genbank:XM_008767000.2,RGD:1305322	mitogen-activated protein kinase kinase kinase kinase 4	GO:0061179,GO:0030033,GO:0003674,GO:0070571,GO:0031098,GO:0004111,GO:0032147,GO:0004674,GO:0005524,GO:0005575,GO:0005737,GO:0035556,GO:0042981,GO:0006468,GO:0043066,GO:0007346,GO:0046328,GO:0008349,GO:0000165,GO:0046330,GO:0010977,GO:0048812,GO:0023014,GO:0000185	negative regulation of insulin secretion involved in cellular response to glucose stimulus|microvillus assembly|molecular_function|negative regulation of neuron projection regeneration|stress-activated protein kinase signaling cascade|creatine kinase activity|activation of protein kinase activity|protein serine/threonine kinase activity|ATP binding|cellular_component|cytoplasm|intracellular signa…	rno04010	MAPK signaling pathway
Pdia3	4.67687e-80	0.951	0.931	1.52573e-75	0.298114	1.53498	0.618219	Up	GeneID:29468,Genbank:NM_017319.1,RGD:68430	protein disulfide isomerase family A, member 3	GO:0005615,GO:0005634,GO:0005737,GO:0005739,GO:0005758,GO:0005783,GO:0009986,GO:0015037,GO:0016324,GO:0019153,GO:0031667,GO:0033595,GO:0071305,GO:0034976,GO:0071560,GO:0042288,GO:1901423,GO:0042470,GO:1903334,GO:1904148,GO:2001238,GO:0001666,GO:0001669,GO:0002931,GO:0003756,GO:0005515,GO:0005576,GO:0005788,GO:0005790,GO:0005886,GO:0006457,GO:0006508,GO:0007623,GO:0008233,GO:0042802,GO:0042825,GO:…	extracellular space|nucleus|cytoplasm|mitochondrion|mitochondrial intermembrane space|endoplasmic reticulum|cell surface|peptide disulfide oxidoreductase activity|apical plasma membrane|protein-disulfide reductase (glutathione) activity|response to nutrient levels|response to genistein|cellular response to vitamin D|response to endoplasmic reticulum stress|cellular response to transforming growth…	rno04141,rno04612	Protein processing in endoplasmic reticulum|Antigen processing and presentation
Spag9	6.4887e-79	0.917	0.818	2.11681e-74	-0.0438865	1.55637	0.638181	Up	GeneID:360600,Genbank:XM_017597384.1,RGD:1311289	sperm associated antigen 9	GO:0051146,GO:0019894,GO:0005575,GO:0051260,GO:0005737,GO:0090074,GO:0030159,GO:0005815,GO:0005829,GO:0030335,GO:0007257,GO:0042147,GO:0043410,GO:0008150,GO:0045666,GO:0008432,GO:0000187,GO:0048273,GO:0003674,GO:0048471,GO:0016192,GO:0005078	striated muscle cell differentiation|kinesin binding|cellular_component|protein homooligomerization|cytoplasm|negative regulation of protein homodimerization activity|receptor signaling complex scaffold activity|microtubule organizing center|cytosol|positive regulation of cell migration|activation of JUN kinase activity|retrograde transport, endosome to Golgi|positive regulation of MAPK cascade|b…
Nedd4	1.19102e-78	0.972	0.944	3.88547e-74	0.478065	1.52504	0.608851	Up	GeneID:25489,Genbank:NM_012986.1,RGD:3157	neural precursor cell expressed, developmentally down-regulated 4, E3 ubiquitin protein ligase	GO:0050816,GO:0050847,GO:0061630,GO:0070063,GO:0070064,GO:0003151,GO:0003197,GO:0004842,GO:0005515,GO:0005737,GO:0006622,GO:0005794,GO:0005829,GO:0006955,GO:0007041,GO:0007528,GO:0016567,GO:0019089,GO:0008022,GO:0019871,GO:0019904,GO:0000122,GO:0032801,GO:0030948,GO:0000151,GO:0034644,GO:0034765,GO:0000209,GO:0035255,GO:0000785,GO:0042110,GO:0002250,GO:0044111,GO:0042391,GO:0045121,GO:0045732,GO:…	phosphothreonine residue binding|progesterone receptor signaling pathway|ubiquitin protein ligase activity|RNA polymerase binding|proline-rich region binding|outflow tract morphogenesis|endocardial cushion development|ubiquitin-protein transferase activity|protein binding|cytoplasm|protein targeting to lysosome|Golgi apparatus|cytosol|immune response|lysosomal transport|neuromuscular junction dev…	rno04120,rno04144,rno04530,rno05169	Ubiquitin mediated proteolysis|Endocytosis|Tight junction|Epstein-Barr virus infection
Socs3	4.03581e-77	0.58	0.268	1.3166e-72	-1.7895	1.56531	0.646444	Up	GeneID:89829,Genbank:XM_008768398.1,RGD:621087	suppressor of cytokine signaling 3	GO:0007165,GO:0007259,GO:0007568,GO:0009408,GO:0034097,GO:0009617,GO:0035556,GO:0009725,GO:0042493,GO:0009968,GO:0042532,GO:0043066,GO:0043434,GO:0060674,GO:0045595,GO:0045597,GO:0060707,GO:0060708,GO:1990830,GO:0001558,GO:0001666,GO:0001784,GO:0001932,GO:0004860,GO:0005622,GO:0005737,GO:0006469,GO:0010332,GO:0014070,GO:0016567,GO:0019221,GO:0031100,GO:0032094,GO:0032355,GO:0046426,GO:0032496,GO:…	signal transduction|JAK-STAT cascade|aging|response to heat|response to cytokine|response to bacterium|intracellular signal transduction|response to hormone|response to drug|negative regulation of signal transduction|negative regulation of tyrosine phosphorylation of STAT protein|negative regulation of apoptotic process|response to peptide hormone|placenta blood vessel development|regulation of c…	rno04120,rno04630,rno04668,rno04910,rno04920,rno04917,rno04380,rno04930,rno04932,rno04931,rno05164,rno05160,rno05168	Ubiquitin mediated proteolysis|Jak-STAT signaling pathway|TNF signaling pathway|Insulin signaling pathway|Adipocytokine signaling pathway|Prolactin signaling pathway|Osteoclast differentiation|Type II diabetes mellitus|Non-alcoholic fatty liver disease (NAFLD)|Insulin resistance|Influenza A|Hepatitis C|Herpes simplex infection
Ncam2	3.35749e-76	0.787	0.631	1.09531e-71	-0.665657	1.53312	0.616472	Up	GeneID:288280,Genbank:NM_203409.1,RGD:1303131	neural cell adhesion molecule 2	GO:0007413,GO:0007608,GO:0016020,GO:0016021,GO:0016604,GO:0030424,GO:0042802,GO:0005886,GO:0007155	axonal fasciculation|sensory perception of smell|membrane|integral component of membrane|nuclear body|axon|identical protein binding|plasma membrane|cell adhesion	rno04514,rno05020	Cell adhesion molecules (CAMs)|Prion diseases
Adamts1	1.42623e-72	0.672	0.422	4.65277e-68	-0.915551	1.93862	0.95503	Up	GeneID:79252,Genbank:NM_024400.2,RGD:621241	ADAM metallopeptidase with thrombospondin type 1 motif, 1	GO:0071380,GO:0030728,GO:0001822,GO:0031012,GO:0003674,GO:0031410,GO:0004222,GO:0005578,GO:0005604,GO:0006508,GO:0044691,GO:0007229,GO:0060347,GO:0008201,GO:0001542,GO:0071305,GO:0008270,GO:0071374,GO:0010976	cellular response to prostaglandin E stimulus|ovulation|kidney development|extracellular matrix|molecular_function|cytoplasmic vesicle|metalloendopeptidase activity|proteinaceous extracellular matrix|basement membrane|proteolysis|tooth eruption|integrin-mediated signaling pathway|heart trabecula formation|heparin binding|ovulation from ovarian follicle|cellular response to vitamin D|zinc ion bind…
Igf1	4.47454e-72	0.185	0.595	1.45973e-67	-1.88042	0.620033	-0.689584	Down	GeneID:24482,Genbank:XM_006241192.1,RGD:2868	insulin-like growth factor 1	GO:0035630,GO:0035867,GO:0040014,GO:0043066,GO:0042104,GO:0043154,GO:0043388,GO:0042127,GO:0043410,GO:0043491,GO:0045725,GO:0043536,GO:0043539,GO:0043568,GO:0045740,GO:0045821,GO:0048009,GO:0045840,GO:0048015,GO:0048146,GO:0045893,GO:0048286,GO:0002683,GO:0048468,GO:0003230,GO:0048545,GO:0005158,GO:0060740,GO:0050821,GO:0048661,GO:0060741,GO:0050974,GO:0048754,GO:0060766,GO:0051246,GO:0048839,GO:…	bone mineralization involved in bone maturation|alphav-beta3 integrin-IGF-1-IGF1R complex|regulation of multicellular organism growth|negative regulation of apoptotic process|positive regulation of activated T cell proliferation|negative regulation of cysteine-type endopeptidase activity involved in apoptotic process|positive regulation of DNA binding|regulation of cell proliferation|positive reg…	rno04014,rno04015,rno04010,rno04066,rno04068,rno04151,rno04152,rno04150,rno04114,rno04115,rno04510,rno04550,rno04913,rno04914,rno04960,rno04730,rno04750,rno04211,rno04213,rno05200,rno05202,rno05205,rno05214,rno05218,rno05215,rno05224,rno05410,rno05414,rno01521,rno01522	Ras signaling pathway|Rap1 signaling pathway|MAPK signaling pathway|HIF-1 signaling pathway|FoxO signaling pathway|PI3K-Akt signaling pathway|AMPK signaling pathway|mTOR signaling pathway|Oocyte meiosis|p53 signaling pathway|Focal adhesion|Signaling pathways regulating pluripotency of stem cells|Ovarian Steroidogenesis|Progesterone-mediated oocyte maturation|Aldosterone-regulated sodium reabsorpt…
Col5a3	2.15825e-71	0.972	0.938	7.04086e-67	0.492327	1.56891	0.649759	Up	GeneID:60379,Genbank:XM_017595884.1,RGD:70922	collagen, type V, alpha 3	GO:0007160,GO:0008201,GO:0031012,GO:0043394,GO:0005201,GO:0005588	cell-matrix adhesion|heparin binding|extracellular matrix|proteoglycan binding|extracellular matrix structural constituent|collagen type V trimer	rno04974	Protein digestion and absorption
Col4a1	5.40686e-70	0.864	0.749	1.76388e-65	-0.290323	1.53292	0.61628	Up	GeneID:290905,Genbank:NM_001135009.1,RGD:1307148	collagen type IV alpha 1 chain	GO:0061333,GO:0005575,GO:0071230,GO:0005576,GO:0071711,GO:0005587,GO:0005604,GO:0005615,GO:0007420,GO:0007528,GO:0030855,GO:0031012,GO:0038063,GO:0048407,GO:0001569,GO:0048514,GO:0003674,GO:0061304,GO:0005201	renal tubule morphogenesis|cellular_component|cellular response to amino acid stimulus|extracellular region|basement membrane organization|collagen type IV trimer|basement membrane|extracellular space|brain development|neuromuscular junction development|epithelial cell differentiation|extracellular matrix|collagen-activated tyrosine kinase receptor signaling pathway|platelet-derived growth factor…	rno04151,rno04512,rno04510,rno04926,rno04974,rno05200,rno05222,rno04933,rno05165,rno05146	PI3K-Akt signaling pathway|ECM-receptor interaction|Focal adhesion|Relaxin signaling pathway|Protein digestion and absorption|Pathways in cancer|Small cell lung cancer|AGE-RAGE signaling pathway in diabetic complications|Human papillomavirus infection|Amoebiasis
Srsf5	5.46895e-70	0.804	0.66	1.78414e-65	-0.568658	1.5139	0.598274	Up	GeneID:29667,Genbank:NM_001195505.1,RGD:3664	serine and arginine rich splicing factor 5GO:0032868,GO:0005634,GO:0032869,GO:0005730,GO:0005829,GO:0006351,GO:0033120,GO:0006355,GO:0043422,GO:0006397,GO:0050733,GO:0008380,GO:0051726,GO:0009611,GO:0001889,GO:0097421,GO:0016607,GO:0003723,GO:0005515	response to insulin|nucleus|cellular response to insulin stimulus|nucleolus|cytosol|transcription, DNA-templated|positive regulation of RNA splicing|regulation of transcription, DNA-templated|protein kinase B binding|mRNA processing|RS domain binding|RNA splicing|regulation of cell cycle|response to wounding|liver development|liver regeneration|nuclear speck|RNA binding|protein binding	rno03040,rno05168	Spliceosome|Herpes simplex infection
Timp3	3.26064e-69	0.969	0.934	1.06372e-64	0.512644	1.55612	0.637952	Up	GeneID:25358,Genbank:XM_006241162.3,RGD:3865	TIMP metallopeptidase inhibitor 3	GO:0007417,GO:0007568,GO:0008191,GO:0008270,GO:0009612,GO:0009725,GO:0051045,GO:0010033,GO:0051593,GO:0070373,GO:0071310,GO:1903984,GO:0002020,GO:0003674,GO:0005578,GO:0005604,GO:0005615,GO:0005737,GO:0010951,GO:0014070,GO:0031012,GO:0034097,GO:0042246,GO:0043086,GO:1904684,GO:0043200,GO:0043627,GO:0045861	central nervous system development|aging|metalloendopeptidase inhibitor activity|zinc ion binding|response to mechanical stimulus|response to hormone|negative regulation of membrane protein ectodomain proteolysis|response to organic substance|response to folic acid|negative regulation of ERK1 and ERK2 cascade|cellular response to organic substance|positive regulation of TRAIL-activated apoptotic …	rno05206,rno05205	MicroRNAs in cancer|Proteoglycans in cancer
Bhlhe40	1.36077e-68	0.629	0.435	4.43923e-64	-1.13906	1.56706	0.648061	Up	GeneID:79431,Genbank:NM_053328.1,RGD:68439	basic helix-loop-helix family, member e40	GO:0001191,GO:0003677,GO:0003705,GO:0003714,GO:0019904,GO:0005634,GO:0032922,GO:0005737,GO:0042803,GO:0043153,GO:0070888,GO:0043425,GO:0043426,GO:0000122,GO:0000981,GO:0001078,GO:0001102,GO:0006351,GO:0007399,GO:0007623,GO:0009416,GO:0043433,GO:0016604,GO:0045892,GO:0046982,GO:0048168	transcriptional repressor activity, RNA polymerase II transcription factor binding|DNA binding|transcription factor activity, RNA polymerase II distal enhancer sequence-specific binding|transcription corepressor activity|protein domain specific binding|nucleus|circadian regulation of gene expression|cytoplasm|protein homodimerization activity|entrainment of circadian clock by photoperiod|E-box bi…	rno04710	Circadian rhythm
Wls	4.0888e-68	0.563	0.318	1.33389e-63	-1.65489	1.50794	0.592578	Up	GeneID:362065,Genbank:NM_199408.2,RGD:735139	wntless Wnt ligand secretion mediatorGO:0006886,GO:0008150,GO:0009948,GO:0012505,GO:0016021,GO:0031410,GO:0016055,GO:0031852,GO:0031901,GO:0032590,GO:0032839,GO:0061355,GO:0061357,GO:0000139,GO:0001707,GO:0005515,GO:0005769,GO:0005789,GO:0005794,GO:0005802,GO:0005886,GO:0017147,GO:0030177,GO:0030659,GO:0030901,GO:0090263,GO:0030902,GO:0031017,GO:0031301	intracellular protein transport|biological_process|anterior/posterior axis specification|endomembrane system|integral component of membrane|cytoplasmic vesicle|Wnt signaling pathway|mu-type opioid receptor binding|early endosome membrane|dendrite membrane|dendrite cytoplasm|Wnt protein secretion|positive regulation of Wnt protein secretion|Golgi membrane|mesoderm formation|protein binding|early e…
Dst	1.47505e-66	0.943	0.918	4.81204e-62	0.358933	1.53709	0.620204	Up	GeneID:316313,Genbank:XM_017596786.1,RGD:1306566	dystonin6	GO:0005829,GO:0005925,GO:0007010,GO:0007409,GO:0008017,GO:0008022,GO:0008090,GO:0031122,GO:0009611,GO:0031252,GO:0009898,GO:0031410,GO:0014069,GO:0031581,GO:0031673,GO:0035371,GO:0042383,GO:0042803,GO:0045104,GO:0045111,GO:0000226,GO:0001725,GO:0003779,GO:0005178,GO:0005509,GO:0005634,GO:0005635,GO:0005737,GO:0005789,GO:0014704,GO:0015629,GO:0015630,GO:0016020,GO:0030011,GO:0030018,GO:0046907,GO:…	cytosol|focal adhesion|cytoskeleton organization|axonogenesis|microtubule binding|protein C-terminus binding|retrograde axonal transport|cytoplasmic microtubule organization|response to wounding|cell leading edge|cytoplasmic side of plasma membrane|cytoplasmic vesicle|postsynaptic density|hemidesmosome assembly|H zone|microtubule plus-end|sarcolemma|protein homodimerization activity|intermediate …
Iqgap1	2.54461e-65	0.634	0.396	8.30128e-61	-1.34972	1.51865	0.60279	Up	GeneID:361598,Genbank:NM_001108489.1,RGD:1311884	IQ motif containing GTPase activating protein 1	GO:0005886,GO:0005911,GO:0005925,GO:0007173,GO:0007346,GO:0008543,GO:0032991,GO:0015629,GO:0035305,GO:0015630,GO:0036120,GO:0016020,GO:0036464,GO:0043005,GO:0043087,GO:0071277,GO:0043406,GO:0071364,GO:0043539,GO:1900006,GO:0044344,GO:1900086,GO:1903829,GO:1904754,GO:1990138,GO:0001726,GO:1990776,GO:0001817,GO:0005515,GO:0005516,GO:0005547,GO:0005634,GO:0005737,GO:0005874,GO:0016328,GO:0017048,GO:…	plasma membrane|cell-cell junction|focal adhesion|epidermal growth factor receptor signaling pathway|regulation of mitotic cell cycle|fibroblast growth factor receptor signaling pathway|protein-containing complex|actin cytoskeleton|negative regulation of dephosphorylation|microtubule cytoskeleton|cellular response to platelet-derived growth factor stimulus|membrane|cytoplasmic ribonucleoprotein g…	rno04520,rno04810,rno05205	Adherens junction|Regulation of actin cytoskeleton|Proteoglycans in cancer
Ppfia1	2.74386e-65	0.665	0.505	8.95131e-61	-0.96258	1.54626	0.628779	Up	GeneID:293645,Genbank:NM_001106320.2,RGD:1309009	PTPRF interacting protein alpha 1	GO:0030425,GO:0032991,GO:0051497,GO:1903077,GO:0005829,GO:0005925,GO:0030424	dendrite|protein-containing complex|negative regulation of stress fiber assembly|negative regulation of protein localization to plasma membrane|cytosol|focal adhesion|axon
Myo10	9.55847e-63	0.691	0.457	3.11826e-58	-1.07026	1.55077	0.632981	Up	GeneID:310178,Genbank:XM_008760768.2,RGD:1307193	myosin X	GO:0031527,GO:0008360,GO:0003779,GO:0032433,GO:0005516,GO:0043005,GO:0016459,GO:0005524,GO:0043025,GO:0005547,GO:0005730,GO:0005829,GO:0022409,GO:0051015,GO:0030027,GO:0005886,GO:0051489,GO:0030175,GO:0005938,GO:0030507,GO:0007018,GO:0001726,GO:0060002,GO:0030705,GO:0007165,GO:0003774,GO:0030898,GO:0008017,GO:0003777	filopodium membrane|regulation of cell shape|actin binding|filopodium tip|calmodulin binding|neuron projection|myosin complex|ATP binding|neuronal cell body|phosphatidylinositol-3,4,5-trisphosphate binding|nucleolus|cytosol|positive regulation of cell-cell adhesion|actin filament binding|lamellipodium|plasma membrane|regulation of filopodium assembly|filopodium|cell cortex|spectrin binding|microt…	rno04666	Fc gamma R-mediated phagocytosis
Txnip	1.41416e-61	0.601	0.306	4.61341e-57	-1.25513	1.9663	0.975486	Up	GeneID:117514,Genbank:NM_001008767.1,RGD:620886	thioredoxin interacting protein	GO:0071228,GO:0042127,GO:0005634,GO:0042493,GO:0005737,GO:0042542,GO:0005758,GO:0006351,GO:0006606,GO:0006979,GO:0043065,GO:0009612,GO:0043086,GO:0009749,GO:0048008,GO:0030216,GO:0051592,GO:0031625,GO:0000122,GO:0051782,GO:0032355,GO:0003674,GO:0032570,GO:0004857	cellular response to tumor cell|regulation of cell proliferation|nucleus|response to drug|cytoplasm|response to hydrogen peroxide|mitochondrial intermembrane space|transcription, DNA-templated|protein import into nucleus|response to oxidative stress|positive regulation of apoptotic process|response to mechanical stimulus|negative regulation of catalytic activity|response to glucose|platelet-deriv…	rno04621	NOD-like receptor signaling pathway
Ezr	4.40853e-61	0.893	0.826	1.43819e-56	0.0534323	1.52938	0.612944	Up	GeneID:54319,Genbank:NM_019357.1,RGD:621161	ezrin	GO:1901222,GO:1902115,GO:1902896,GO:1902966,GO:1903078,GO:1903364,GO:1903753,GO:2000643,GO:0003779,GO:0005198,GO:0005515,GO:0005622,GO:0005737,GO:0005768,GO:0008022,GO:0005829,GO:0008360,GO:0008361,GO:0005856,GO:0010628,GO:0010737,GO:0015629,GO:0030315,GO:0016323,GO:0030855,GO:0016324,GO:0030953,GO:0031528,GO:0031532,GO:0031623,GO:0032532,GO:0000122,GO:0043209,GO:0032587,GO:0001650,GO:0043622,GO:…	regulation of NIK/NF-kappaB signaling|regulation of organelle assembly|terminal web assembly|positive regulation of protein localization to early endosome|positive regulation of protein localization to plasma membrane|positive regulation of cellular protein catabolic process|negative regulation of p38MAPK cascade|positive regulation of early endosome to late endosome transport|actin binding|struc…	rno04530,rno04810,rno04670,rno04971,rno05206,rno05205	Tight junction|Regulation of actin cytoskeleton|Leukocyte transendothelial migration|Gastric acid secretion|MicroRNAs in cancer|Proteoglycans in cancer
Col28a1	7.5243e-61	0.643	0.373	2.45465e-56	-1.29671	1.57884	0.658865	Up	GeneID:312115,Genbank:XM_003749699.4,RGD:1564680	collagen type XXVIII alpha 1 chain	GO:0031012,GO:0004867,GO:0005604,GO:0010951	extracellular matrix|serine-type endopeptidase inhibitor activity|basement membrane|negative regulation of endopeptidase activity
Lgi4	9.23195e-60	0.93	0.864	3.01174e-55	0.131052	1.53386	0.617163	Up	GeneID:361549,Genbank:XM_008759169.2,RGD:735035	leucine-rich repeat LGI family, member 4	GO:0014044,GO:0021782,GO:0022011,GO:0031641,GO:0042063,GO:0042551,GO:0042552,GO:0005615,GO:0008344,GO:0014009	Schwann cell development|glial cell development|myelination in peripheral nervous system|regulation of myelination|gliogenesis|neuron maturation|myelination|extracellular space|adult locomotory behavior|glial cell proliferation
Dbp	4.85794e-58	0.62	0.382	1.58481e-53	-1.31075	1.54884	0.631185	Up	GeneID:24309,Genbank:NM_012543.3,RGD:2491	D-box binding PAR bZIP transcription factorGO:0001077,GO:0001889,GO:0003700,GO:0005634,GO:0006357,GO:0006366,GO:0007623,GO:0000977,GO:0045944	transcriptional activator activity, RNA polymerase II proximal promoter sequence-specific DNA binding|liver development|DNA binding transcription factor activity|nucleus|regulation of transcription by RNA polymerase II|transcription by RNA polymerase II|circadian rhythm|RNA polymerase II regulatory region sequence-specific DNA binding|positive regulation of transcription by RNA polymerase II
Timp1	7.5239e-57	0.963	0.992	2.45452e-52	1.11127	0.650325	-0.620767	Down	GeneID:116510,Genbank:XM_006256608.2,RGD:621675	TIMP metallopeptidase inhibitor 1	GO:0005615,GO:0006694,GO:0007568,GO:0008083,GO:0008191,GO:0031012,GO:0034097,GO:0042060,GO:0043066,GO:0043086,GO:0043434,GO:0051045,GO:0001775,GO:0002020,GO:0005125,GO:0005515,GO:0005578,GO:0005604,GO:0008270,GO:0008284,GO:0009725,GO:0010033,GO:0010469,GO:0051216,GO:0010951,GO:1901164,GO:1905049,GO:2001044	extracellular space|steroid biosynthetic process|aging|growth factor activity|metalloendopeptidase inhibitor activity|extracellular matrix|response to cytokine|wound healing|negative regulation of apoptotic process|negative regulation of catalytic activity|response to peptide hormone|negative regulation of membrane protein ectodomain proteolysis|cell activation|protease binding|cytokine activity|…	rno04066	HIF-1 signaling pathway
Jmjd1c	4.87031e-55	0.838	0.753	1.58884e-50	-0.129748	1.57827	0.658347	Up	GeneID:171120,Genbank:NM_001191719.1,RGD:708458	jumonji domain containing 1C	GO:0005634,GO:0006355,GO:0008584,GO:0031490,GO:0032454,GO:0033169,GO:0036098,GO:0072520,GO:0098727,GO:1990636,GO:0000785,GO:0000976,GO:0003382	nucleus|regulation of transcription, DNA-templated|male gonad development|chromatin DNA binding|histone demethylase activity (H3-K9 specific)|histone H3-K9 demethylation|male germ-line stem cell population maintenance|seminiferous tubule development|maintenance of cell number|reproductive senescence|chromatin|transcription regulatory region sequence-specific DNA binding|epithelial cell morphogene…	rno05202	Transcriptional misregulation in cancers
Sec14l1	1.46756e-53	0.981	0.95	4.78761e-49	0.718255	1.50571	0.590441	Up	GeneID:360668,Genbank:NM_001108309.1,RGD:1563123	SEC14-like lipid binding 1	GO:0005794,GO:0005829,GO:0015871,GO:0039536,GO:0039552,GO:0098772,GO:0005654,GO:0005737	Golgi apparatus|cytosol|choline transport|negative regulation of RIG-I signaling pathway|RIG-I binding|molecular function regulator|nucleoplasm|cytoplasm
Kif21a	1.79449e-53	0.855	0.729	5.85415e-49	-0.269458	1.52638	0.610117	Up	GeneID:300158,Genbank:XM_017595295.1,RGD:1305126	kinesin family member 21A	GO:0008150,GO:0005524,GO:0016887,GO:0005575,GO:0005829,GO:0005871,GO:0005874,GO:0005886,GO:0007018,GO:0003674,GO:0008017,GO:0003777	biological_process|ATP binding|ATPase activity|cellular_component|cytosol|kinesin complex|microtubule|plasma membrane|microtubule-based movement|molecular_function|microtubule binding|microtubule motor activity
Jun	4.86749e-53	0.998	0.996	1.58792e-48	1.80013	1.51239	0.596828	Up	GeneID:24516,Genbank:NM_021835.3,RGD:2943	Jun proto-oncogene, AP-1 transcription factor subunit	GO:0046982,GO:0048146,GO:0048661,GO:0051365,GO:0051591,GO:1904707,GO:0051726,GO:1990441,GO:2000144,GO:0051899,GO:0001525,GO:0001774,GO:0001836,GO:0001889,GO:0001938,GO:0003151,GO:0005654,GO:0003677,GO:0003682,GO:0005667,GO:0003690,GO:0005719,GO:0005829,GO:0006351,GO:0008285,GO:0006355,GO:0009314,GO:0006366,GO:0009612,GO:0009987,GO:0010033,GO:0000122,GO:0033554,GO:0000790,GO:0033613,GO:0010634,GO:…	protein heterodimerization activity|positive regulation of fibroblast proliferation|positive regulation of smooth muscle cell proliferation|cellular response to potassium ion starvation|response to cAMP|positive regulation of vascular smooth muscle cell proliferation|regulation of cell cycle|negative regulation of transcription from RNA polymerase II promoter in response to endoplasmic reticulum …	rno04010,rno04012,rno04310,rno04668,rno04024,rno04137,rno04210,rno04510,rno04530,rno04620,rno04621,rno04625,rno04660,rno04658,rno04659,rno04657,rno04662,rno04912,rno04915,rno04921,rno04926,rno04722,rno04380,rno05200,rno05231,rno05203,rno05210,rno05211,rno05224,rno05323,rno05321,rno05030,rno05031,rno05418,rno04932,rno04933,rno05132,rno05133,rno05166,rno05164,rno05161,rno05168,rno05167,rno05169,rno…	MAPK signaling pathway|ErbB signaling pathway|Wnt signaling pathway|TNF signaling pathway|cAMP signaling pathway|Mitophagy - animal|Apoptosis|Focal adhesion|Tight junction|Toll-like receptor signaling pathway|NOD-like receptor signaling pathway|C-type lectin receptor signaling pathway|T cell receptor signaling pathway|Th1 and Th2 cell differentiation|Th17 cell differentiation|IL-17 signaling path…
Egr1	2.5443e-52	0.988	0.978	8.30027e-48	1.47067	1.58193	0.661685	Up	GeneID:24330,Genbank:NM_012551.2,RGD:2544	early growth response 1	GO:0071320,GO:0071363,GO:0071371,GO:0071372,GO:0071383,GO:0071455,GO:0071456,GO:1902949,GO:0071480,GO:1990841,GO:0071504,GO:2000182,GO:0001077,GO:0001666,GO:0001975,GO:0002931,GO:0006355,GO:0006366,GO:0003677,GO:0007611,GO:0007616,GO:0007623,GO:0030509,GO:0008134,GO:0008270,GO:0031667,GO:0032354,GO:0032868,GO:0032869,GO:0000122,GO:0042981,GO:0033233,GO:0043525,GO:0000976,GO:0043565,GO:0034465,GO:…	cellular response to cAMP|cellular response to growth factor stimulus|cellular response to gonadotropin stimulus|cellular response to follicle-stimulating hormone stimulus|cellular response to steroid hormone stimulus|cellular response to hyperoxia|cellular response to hypoxia|positive regulation of tau-protein kinase activity|cellular response to gamma radiation|promoter-specific chromatin bindi…	rno04371,rno05020,rno04933,rno05166	Apelin signaling pathway|Prion diseases|AGE-RAGE signaling pathway in diabetic complications|HTLV-I infection
Hspa1b	3.70131e-52	0.938	0.98	1.20748e-47	1.26079	0.491657	-1.02428	Down	--	--	--	--	--	--
Fosb	1.77053e-50	0.991	0.98	5.77601e-46	1.40357	1.59538	0.6739	Up	GeneID:100360880,Genbank:NM_001256509.1,RGD:1308198	FosB proto-oncogene, AP-1 transcription factor subunit	GO:0071277,GO:0032570,GO:0001077,GO:0032870,GO:0003677,GO:0042493,GO:0003690,GO:0003700,GO:0005634,GO:0043231,GO:0005654,GO:0043278,GO:0043565,GO:0006357,GO:0045944,GO:0006366,GO:0000978,GO:0051412,GO:0007565,GO:0051591,GO:0009612,GO:0000982	cellular response to calcium ion|response to progesterone|transcriptional activator activity, RNA polymerase II proximal promoter sequence-specific DNA binding|cellular response to hormone stimulus|DNA binding|response to drug|double-stranded DNA binding|DNA binding transcription factor activity|nucleus|intracellular membrane-bounded organelle|nucleoplasm|response to morphine|sequence-specific DN…	rno04657,rno04380,rno05030,rno05031,rno05034	IL-17 signaling pathway|Osteoclast differentiation|Cocaine addiction|Amphetamine addiction|Alcoholism
Fos	2.40331e-49	0.995	0.996	7.84031e-45	1.84554	1.59057	0.669547	Up	GeneID:314322,Genbank:NM_022197.2,RGD:2626	FBJ osteosarcoma oncogene	GO:0003677,GO:0003682,GO:0003690,GO:0003700,GO:0005515,GO:0007399,GO:0005634,GO:0007565,GO:0007568,GO:0008134,GO:0009409,GO:0009416,GO:0035902,GO:0009612,GO:0035914,GO:0009629,GO:0035976,GO:0009636,GO:0035994,GO:0042493,GO:0043005,GO:0000978,GO:0071277,GO:0043565,GO:1901216,GO:0044212,GO:0000979,GO:1902895,GO:0045672,GO:0000982,GO:0001077,GO:0001102,GO:0001190,GO:0001661,GO:0005654,GO:0005667,GO:…	DNA binding|chromatin binding|double-stranded DNA binding|DNA binding transcription factor activity|protein binding|nervous system development|nucleus|female pregnancy|aging|transcription factor binding|response to cold|response to light stimulus|response to immobilization stress|response to mechanical stimulus|skeletal muscle cell differentiation|response to gravity|transcription factor AP-1 com…	rno04010,rno04668,rno04024,rno04210,rno04620,rno04660,rno04658,rno04659,rno04657,rno04662,rno04915,rno04917,rno04921,rno04926,rno04725,rno04728,rno04380,rno04713,rno05200,rno05231,rno05210,rno05224,rno05323,rno05031,rno05418,rno05132,rno05133,rno05166,rno05161,rno05168,rno05167,rno05140,rno05142,rno01522	MAPK signaling pathway|TNF signaling pathway|cAMP signaling pathway|Apoptosis|Toll-like receptor signaling pathway|T cell receptor signaling pathway|Th1 and Th2 cell differentiation|Th17 cell differentiation|IL-17 signaling pathway|B cell receptor signaling pathway|Estrogen signaling pathway|Prolactin signaling pathway|Oxytocin signaling pathway|Relaxin signaling pathway|Cholinergic synapse|Dopam…
Ckb	2.30757e-43	0.944	0.983	7.52799e-39	0.737741	0.662603	-0.593783	Down	GeneID:24264,Genbank:NM_012529.3,RGD:2357	creatine kinase B	GO:0005634,GO:0005829,GO:0007420,GO:0016310,GO:0021549,GO:0030425,GO:0030644,GO:0031625,GO:0043025,GO:0043209,GO:0004111,GO:0005515,GO:0005524	nucleus|cytosol|brain development|phosphorylation|cerebellum development|dendrite|cellular chloride ion homeostasis|ubiquitin protein ligase binding|neuronal cell body|myelin sheath|creatine kinase activity|protein binding|ATP binding	rno00330	Arginine and proline metabolism
Ifih1	2.49795e-40	0.666	0.611	8.14906e-36	-0.526456	1.55743	0.639169	Up	GeneID:499801,Genbank:NM_001109199.1,RGD:1560496	interferon induced with helicase C domain 1	GO:0051607,GO:0005524,GO:0060760,GO:0005737,GO:0071360,GO:0008270,GO:0009615,GO:0016787,GO:0016925,GO:0032727,GO:1902741,GO:0032728,GO:1904469,GO:0035549,GO:2000778,GO:0039530,GO:0042802,GO:0003677,GO:0043021,GO:0003725,GO:0045087,GO:0003727	defense response to virus|ATP binding|positive regulation of response to cytokine stimulus|cytoplasm|cellular response to exogenous dsRNA|zinc ion binding|response to virus|hydrolase activity|protein sumoylation|positive regulation of interferon-alpha production|positive regulation of interferon-alpha secretion|positive regulation of interferon-beta production|positive regulation of tumor necrosi…	rno04622,rno05162,rno05164,rno05161,rno05168	RIG-I-like receptor signaling pathway|Measles|Influenza A|Hepatitis B|Herpes simplex infection
Plk2	2.73914e-38	0.782	0.627	8.93589e-34	-0.360735	1.61234	0.689157	Up	GeneID:83722,Genbank:NM_031821.1,RGD:620760	polo-like kinase 2	GO:0005737,GO:0005813,GO:0005814,GO:0006468,GO:0032436,GO:0007052,GO:0032486,GO:0043008,GO:0007093,GO:0043066,GO:0044877,GO:0045732,GO:2000773,GO:0046599,GO:0048167,GO:0000082,GO:0000278,GO:0000785,GO:0004674,GO:0005515,GO:0005524,GO:0005622,GO:0007265,GO:0007613,GO:0010508,GO:0016525,GO:0018105,GO:0030425,GO:0032092,GO:0060291,GO:0060292,GO:0061000,GO:0071866,GO:0090050	cytoplasm|centrosome|centriole|protein phosphorylation|positive regulation of proteasomal ubiquitin-dependent protein catabolic process|mitotic spindle organization|Rap protein signal transduction|ATP-dependent protein binding|mitotic cell cycle checkpoint|negative regulation of apoptotic process|protein-containing complex binding|positive regulation of protein catabolic process|negative regulati…	rno04068	FoxO signaling pathway
Angptl4	2.11072e-31	0.714	0.894	6.8858e-27	0.282563	0.613316	-0.705298	Down	GeneID:362850,Genbank:NM_199115.2,RGD:735058	angiopoietin-like 4	GO:0070328,GO:0004857,GO:2000352,GO:0005576,GO:0005578,GO:0005615,GO:0019216,GO:0030154,GO:0042802,GO:0043066,GO:0043086,GO:0051005,GO:0001525,GO:0051259,GO:0001666,GO:0051260	triglyceride homeostasis|enzyme inhibitor activity|negative regulation of endothelial cell apoptotic process|extracellular region|proteinaceous extracellular matrix|extracellular space|regulation of lipid metabolic process|cell differentiation|identical protein binding|negative regulation of apoptotic process|negative regulation of catalytic activity|negative regulation of lipoprotein lipase acti…	rno03320,rno04979	PPAR signaling pathway|Cholesterol metabolism
Ptgds	1.70921e-29	0.811	0.907	5.57597e-25	0.893072	0.473077	-1.07985	Down	GeneID:25526,Genbank:NM_013015.2,RGD:3433	prostaglandin D2 synthase	GO:0045187,GO:0004667,GO:0005501,GO:0048471,GO:0005504,GO:0005576,GO:0005615,GO:0051384,GO:2000255,GO:0005635,GO:0005791,GO:0001516,GO:0005794,GO:0031965	regulation of circadian sleep/wake cycle, sleep|prostaglandin-D synthase activity|retinoid binding|perinuclear region of cytoplasm|fatty acid binding|extracellular region|extracellular space|response to glucocorticoid|negative regulation of male germ cell proliferation|nuclear envelope|rough endoplasmic reticulum|prostaglandin biosynthetic process|Golgi apparatus|nuclear membrane	rno00590	Arachidonic acid metabolism
Ccl2	8.32714e-20	0.716	0.86	2.71656e-15	0.917933	0.630967	-0.664363	Down	GeneID:24770,Genbank:NM_031530.1,RGD:3645	C-C motif chemokine ligand 2	GO:0071347,GO:0071354,GO:0071356,GO:0071392,GO:2000502,GO:0071398,GO:0071402,GO:0071403,GO:0002687,GO:0002693,GO:0005125,GO:0005576,GO:0005615,GO:0008009,GO:0005737,GO:0008201,GO:0005791,GO:0008347,GO:0008360,GO:0009408,GO:0009611,GO:0030593,GO:0009612,GO:0010332,GO:0031100,GO:0010469,GO:0031663,GO:0031727,GO:0032496,GO:0000165,GO:0043025,GO:0032570,GO:0001664,GO:0043200,GO:0032760,GO:0001666,GO:…	cellular response to interleukin-1|cellular response to interleukin-6|cellular response to tumor necrosis factor|cellular response to estradiol stimulus|negative regulation of natural killer cell chemotaxis|cellular response to fatty acid|cellular response to lipoprotein particle stimulus|cellular response to high density lipoprotein particle stimulus|positive regulation of leukocyte migration|po…	rno04668,rno04060,rno04621,rno04657,rno04062,rno05323,rno05418,rno04933,rno05164,rno05168,rno05144,rno05142	TNF signaling pathway|Cytokine-cytokine receptor interaction|NOD-like receptor signaling pathway|IL-17 signaling pathway|Chemokine signaling pathway|Rheumatoid arthritis|Fluid shear stress and atherosclerosis|AGE-RAGE signaling pathway in diabetic complications|Influenza A|Herpes simplex infection|Malaria|Chagas disease (American trypanosomiasis)
Igfbp2	1.54939e-19	0.635	0.785	5.05457e-15	0.0584379	0.641882	-0.639619	Down	GeneID:25662,Genbank:NM_013122.2,RGD:2873	insulin-like growth factor binding protein 2	GO:0042104,GO:0031994,GO:0005615,GO:0042493,GO:0043567,GO:0007165,GO:0007275,GO:0007565,GO:0007568,GO:0031995,GO:0007584,GO:0009612,GO:0010226,GO:0043627,GO:0032355,GO:0016324,GO:0001558,GO:0048545,GO:0032526,GO:0031410,GO:0005520,GO:0051384,GO:0032870,GO:0005576	positive regulation of activated T cell proliferation|insulin-like growth factor I binding|extracellular space|response to drug|regulation of insulin-like growth factor receptor signaling pathway|signal transduction|multicellular organism development|female pregnancy|aging|insulin-like growth factor II binding|response to nutrient|response to mechanical stimulus|response to lithium ion|response t…

## Sheet: SGC3
gene	pvalue	pct.1	pct.2	padj	baseMean	FoldChange	log2FoldChange	up_down	Dbxref	product	GO_id	GO_term	pathway	pathway_description
Hspa5	6.18039e-126	0.998	0.996	2.01623e-121	1.34766	2.31414	1.21048	Up	GeneID:25617,Genbank:NM_013083.2,RGD:2843	heat shock protein family A member 5	GO:0005783,GO:0005788,GO:0005789,GO:0005790,GO:0005793,GO:0019899,GO:0005886,GO:0019904,GO:0006983,GO:0021589,GO:0006986,GO:0021680,GO:0030176,GO:0030182,GO:0030335,GO:0034976,GO:0030433,GO:0035437,GO:0030496,GO:0035690,GO:0042026,GO:0042149,GO:0005515,GO:0051787,GO:0042220,GO:0005524,GO:0042623,GO:0071236,GO:0043022,GO:0005634,GO:0071277,GO:0071287,GO:0005737,GO:0071320,GO:0071353,GO:0005739,GO:…	endoplasmic reticulum|endoplasmic reticulum lumen|endoplasmic reticulum membrane|smooth endoplasmic reticulum|endoplasmic reticulum-Golgi intermediate compartment|enzyme binding|plasma membrane|protein domain specific binding|ER overload response|cerebellum structural organization|response to unfolded protein|cerebellar Purkinje cell layer development|integral component of endoplasmic reticulum m…	rno03060,rno04141,rno04612,rno04918,rno05020	Protein export|Protein processing in endoplasmic reticulum|Antigen processing and presentation|Thyroid hormone synthesis|Prion diseases
AC134224.1	2.44637e-110	0.998	0.962	7.98081e-106	1.34419	2.82511	1.49831	Up	--	--	--	--	--	--
Hspa1b	3.11274e-80	0.97	0.996	1.01547e-75	1.73458	0.384468	-1.37906	Down	--	--	--	--	--	--
Scn7a	9.40293e-80	0.89	0.663	3.06752e-75	0.144749	2.65316	1.40771	Up	GeneID:64155,Genbank:NM_031686.1,RGD:61922	sodium voltage-gated channel alpha subunit 7	GO:0097386,GO:0005261,GO:0005272,GO:0005886,GO:0006814,GO:0006936,GO:0019228,GO:0034765,GO:0035725,GO:0001518,GO:0055078,GO:0005244,GO:0086010,GO:0005248	glial cell projection|cation channel activity|sodium channel activity|plasma membrane|sodium ion transport|muscle contraction|neuronal action potential|regulation of ion transmembrane transport|sodium ion transmembrane transport|voltage-gated sodium channel complex|sodium ion homeostasis|voltage-gated ion channel activity|membrane depolarization during action potential|voltage-gated sodium channe…	rno04261	Adrenergic signaling in cardiomyocytes
Ubb	4.61627e-73	1	1	1.50597e-68	1.99504	0.647651	-0.626712	Down	GeneID:192255,Genbank:NM_138895.2,RGD:621562	ubiquitin B	GO:0072520,GO:0008584,GO:0097009,GO:0008585,GO:1901214,GO:0021888,GO:0031398,GO:0043005,GO:0043025,GO:0043209,GO:1902255,GO:0047497,GO:1902527,GO:0048812,GO:0051881,GO:0060612,GO:0005739,GO:0060613,GO:0007141,GO:0061136,GO:0007144	seminiferous tubule development|male gonad development|energy homeostasis|female gonad development|regulation of neuron death|hypothalamus gonadotrophin-releasing hormone neuron development|positive regulation of protein ubiquitination|neuron projection|neuronal cell body|myelin sheath|positive regulation of intrinsic apoptotic signaling pathway by p53 class mediator|mitochondrion transport along…	rno04144,rno04137,rno05012,rno05167	Endocytosis|Mitophagy - animal|Parkinson's disease|Kaposi's sarcoma-associated herpesvirus infection
Hsp90b1	1.57804e-69	0.947	0.823	5.14803e-65	0.482888	2.32549	1.21753	Up	GeneID:362862,Genbank:NM_001012197.2,RGD:1310482	heat shock protein 90 beta family member 1	GO:0005789,GO:0005790,GO:0005829,GO:0005886,GO:0006457,GO:0034663,GO:0019903,GO:0042470,GO:0043066,GO:0030433,GO:0043666,GO:0048471,GO:0050750,GO:0001666,GO:0003723,GO:0005524,GO:0005783,GO:0005788,GO:0030496,GO:0030970,GO:0031247,GO:0051082,GO:0071287,GO:0032991,GO:0071318	endoplasmic reticulum membrane|smooth endoplasmic reticulum|cytosol|plasma membrane|protein folding|endoplasmic reticulum chaperone complex|protein phosphatase binding|melanosome|negative regulation of apoptotic process|ubiquitin-dependent ERAD pathway|regulation of phosphoprotein phosphatase activity|perinuclear region of cytoplasm|low-density lipoprotein particle receptor binding|response to hy…	rno04141,rno04151,rno04657,rno04915,rno04918,rno05200,rno05215,rno05418	Protein processing in endoplasmic reticulum|PI3K-Akt signaling pathway|IL-17 signaling pathway|Estrogen signaling pathway|Thyroid hormone synthesis|Pathways in cancer|Prostate cancer|Fluid shear stress and atherosclerosis
Tmod2	3.85978e-68	0.825	0.508	1.25918e-63	-0.275461	2.3334	1.22243	Up	GeneID:58814,Genbank:XM_006243407.3,RGD:61948	tropomodulin 2	GO:0005856,GO:0005865,GO:0006936,GO:0007015,GO:0007270,GO:0007611,GO:0030016,GO:0030239,GO:0030426,GO:0043005,GO:0003779,GO:0045745,GO:0005523,GO:0051694	cytoskeleton|striated muscle thin filament|muscle contraction|actin filament organization|neuron-neuron synaptic transmission|learning or memory|myofibril|myofibril assembly|growth cone|neuron projection|actin binding|positive regulation of G-protein coupled receptor protein signaling pathway|tropomyosin binding|pointed-end actin filament capping
Ckb	6.11576e-66	0.902	1	1.99514e-61	0.983847	0.544301	-0.877524	Down	GeneID:24264,Genbank:NM_012529.3,RGD:2357	creatine kinase B	GO:0005634,GO:0005829,GO:0007420,GO:0016310,GO:0021549,GO:0030425,GO:0030644,GO:0031625,GO:0043025,GO:0043209,GO:0004111,GO:0005515,GO:0005524	nucleus|cytosol|brain development|phosphorylation|cerebellum development|dendrite|cellular chloride ion homeostasis|ubiquitin protein ligase binding|neuronal cell body|myelin sheath|creatine kinase activity|protein binding|ATP binding	rno00330	Arginine and proline metabolism
AC134224.2	6.77746e-65	0.783	0.429	2.21101e-60	-0.589537	2.23231	1.15853	Up	--	--	--	--	--	--
Sptbn1	1.23065e-56	0.921	0.772	4.01476e-52	0.279448	1.92143	0.942183	Up	GeneID:305614,Genbank:XM_017599259.1,RGD:727922	spectrin, beta, non-erythrocytic 1	GO:0071709,GO:0030863,GO:0005543,GO:0072659,GO:0031430,GO:0005634,GO:1900042,GO:0032437,GO:0005730,GO:1903076,GO:0005737,GO:0005886,GO:0007009,GO:0007010,GO:0032991,GO:0007182,GO:1903078,GO:0043001,GO:0008091,GO:0044877,GO:0014069,GO:0045296,GO:0016020,GO:0000281,GO:0051020,GO:0030506,GO:0003779,GO:0051693,GO:0030673,GO:0005200	membrane assembly|cortical cytoskeleton|phospholipid binding|protein localization to plasma membrane|M band|nucleus|positive regulation of interleukin-2 secretion|cuticular plate|nucleolus|regulation of protein localization to plasma membrane|cytoplasm|plasma membrane|plasma membrane organization|cytoskeleton organization|protein-containing complex|common-partner SMAD protein phosphorylation|posi…
Pabpc1	5.45418e-49	0.854	0.647	1.77932e-44	-0.0591477	1.88977	0.918212	Up	GeneID:171350,Genbank:NM_134353.3,RGD:619838	poly(A) binding protein, cytoplasmic 1	GO:0071013,GO:0010494,GO:0003729,GO:1900153,GO:0003730,GO:0030425,GO:0005515,GO:1990124,GO:0005634,GO:0005737,GO:0005829,GO:0006397,GO:0031047,GO:0008022,GO:2000623,GO:0008143,GO:0036464,GO:0045070,GO:0008150,GO:0000184,GO:0060213,GO:0008266,GO:0003723,GO:0008380	catalytic step 2 spliceosome|cytoplasmic stress granule|mRNA binding|positive regulation of nuclear-transcribed mRNA catabolic process, deadenylation-dependent decay|mRNA 3'-UTR binding|dendrite|protein binding|messenger ribonucleoprotein complex|nucleus|cytoplasm|cytosol|mRNA processing|gene silencing by RNA|protein C-terminus binding|negative regulation of nuclear-transcribed mRNA catabolic pro…	rno03013,rno03015,rno03018	RNA transport|mRNA surveillance pathway|RNA degradation
Hnrnpu	6.78913e-45	0.882	0.736	2.21482e-40	0.150301	1.71122	0.775022	Up	GeneID:117280,Genbank:XM_006250311.3,RGD:620372	heterogeneous nuclear ribonucleoprotein U	GO:0071385,GO:0071549,GO:0072686,GO:0090575,GO:1902889,GO:0098577,GO:0099122,GO:1990023,GO:1990280,GO:2000737,GO:1990498,GO:0000922,GO:0000993,GO:0001047,GO:0001097,GO:0003677,GO:0003730,GO:0003682,GO:0003779,GO:0003690,GO:0005515,GO:0005524,GO:0008143,GO:0005634,GO:0008380,GO:0005654,GO:0009048,GO:0009986,GO:0010628,GO:0000122,GO:0032211,GO:0016363,GO:0000228,GO:0032922,GO:0016607,GO:0000381,GO:…	cellular response to glucocorticoid stimulus|cellular response to dexamethasone stimulus|mitotic spindle|RNA polymerase II transcription factor complex|protein localization to spindle microtubule|inactive sex chromosome|RNA polymerase II C-terminal domain binding|mitotic spindle midzone|RNA localization to chromatin|negative regulation of stem cell differentiation|mitotic spindle microtubule|spin…	rno03040	Spliceosome
Txnip	1.28492e-41	0.809	0.518	4.19181e-37	-0.118367	2.12292	1.08605	Up	GeneID:117514,Genbank:NM_001008767.1,RGD:620886	thioredoxin interacting protein	GO:0071228,GO:0042127,GO:0005634,GO:0042493,GO:0005737,GO:0042542,GO:0005758,GO:0006351,GO:0006606,GO:0006979,GO:0043065,GO:0009612,GO:0043086,GO:0009749,GO:0048008,GO:0030216,GO:0051592,GO:0031625,GO:0000122,GO:0051782,GO:0032355,GO:0003674,GO:0032570,GO:0004857	cellular response to tumor cell|regulation of cell proliferation|nucleus|response to drug|cytoplasm|response to hydrogen peroxide|mitochondrial intermembrane space|transcription, DNA-templated|protein import into nucleus|response to oxidative stress|positive regulation of apoptotic process|response to mechanical stimulus|negative regulation of catalytic activity|response to glucose|platelet-deriv…	rno04621	NOD-like receptor signaling pathway
Gas7	1.54916e-41	0.734	0.486	5.05383e-37	-0.562455	1.77655	0.829081	Up	GeneID:85246,Genbank:XM_006246827.3,RGD:621550	growth arrest specific 7	GO:0008360,GO:0030041,GO:0030182,GO:0048812,GO:0051015,GO:0051017,GO:0001726,GO:0005737,GO:0005884	regulation of cell shape|actin filament polymerization|neuron differentiation|neuron projection morphogenesis|actin filament binding|actin filament bundle assembly|ruffle|cytoplasm|actin filament
Spag9	1.16306e-40	0.846	0.696	3.79426e-36	-0.0590617	1.64026	0.713925	Up	GeneID:360600,Genbank:XM_017597384.1,RGD:1311289	sperm associated antigen 9	GO:0051146,GO:0019894,GO:0005575,GO:0051260,GO:0005737,GO:0090074,GO:0030159,GO:0005815,GO:0005829,GO:0030335,GO:0007257,GO:0042147,GO:0043410,GO:0008150,GO:0045666,GO:0008432,GO:0000187,GO:0048273,GO:0003674,GO:0048471,GO:0016192,GO:0005078	striated muscle cell differentiation|kinesin binding|cellular_component|protein homooligomerization|cytoplasm|negative regulation of protein homodimerization activity|receptor signaling complex scaffold activity|microtubule organizing center|cytosol|positive regulation of cell migration|activation of JUN kinase activity|retrograde transport, endosome to Golgi|positive regulation of MAPK cascade|b…
Ubc	3.54868e-40	1	1	1.15769e-35	1.83523	0.627995	-0.671176	Down	GeneID:50522,Genbank:NM_017314.1,RGD:621244	ubiquitin C	GO:0005737,GO:0006511,GO:0016567,GO:0019941,GO:0031386,GO:0031625,GO:0043209,GO:0070628,GO:0002020,GO:0005634	cytoplasm|ubiquitin-dependent protein catabolic process|protein ubiquitination|modification-dependent protein catabolic process|protein tag|ubiquitin protein ligase binding|myelin sheath|proteasome binding|protease binding|nucleus	rno03320	PPAR signaling pathway
Timp3	4.16002e-39	0.874	0.776	1.35712e-34	0.271019	1.73978	0.798905	Up	GeneID:25358,Genbank:XM_006241162.3,RGD:3865	TIMP metallopeptidase inhibitor 3	GO:0007417,GO:0007568,GO:0008191,GO:0008270,GO:0009612,GO:0009725,GO:0051045,GO:0010033,GO:0051593,GO:0070373,GO:0071310,GO:1903984,GO:0002020,GO:0003674,GO:0005578,GO:0005604,GO:0005615,GO:0005737,GO:0010951,GO:0014070,GO:0031012,GO:0034097,GO:0042246,GO:0043086,GO:1904684,GO:0043200,GO:0043627,GO:0045861	central nervous system development|aging|metalloendopeptidase inhibitor activity|zinc ion binding|response to mechanical stimulus|response to hormone|negative regulation of membrane protein ectodomain proteolysis|response to organic substance|response to folic acid|negative regulation of ERK1 and ERK2 cascade|cellular response to organic substance|positive regulation of TRAIL-activated apoptotic …	rno05206,rno05205	MicroRNAs in cancer|Proteoglycans in cancer
Aplp2	4.55778e-37	0.783	0.659	1.48688e-32	-0.152711	1.62539	0.700782	Up	GeneID:64312,Genbank:NM_022520.1,RGD:2128	amyloid beta precursor like protein 2GO:0042802,GO:0005634,GO:0043393,GO:0006878,GO:0007176,GO:0007617,GO:0007626,GO:0008201,GO:0046914,GO:0008203,GO:0050885,GO:0010951,GO:0016021,GO:0030198,GO:0001967,GO:0030900,GO:0004867,GO:0030901,GO:0005515	identical protein binding|nucleus|regulation of protein binding|cellular copper ion homeostasis|regulation of epidermal growth factor-activated receptor activity|mating behavior|locomotory behavior|heparin binding|transition metal ion binding|cholesterol metabolic process|neuromuscular process controlling balance|negative regulation of endopeptidase activity|integral component of membrane|extrace…
Dbp	2.08024e-36	0.478	0.202	6.78636e-32	-1.66538	1.81516	0.860096	Up	GeneID:24309,Genbank:NM_012543.3,RGD:2491	D-box binding PAR bZIP transcription factorGO:0001077,GO:0001889,GO:0003700,GO:0005634,GO:0006357,GO:0006366,GO:0007623,GO:0000977,GO:0045944	transcriptional activator activity, RNA polymerase II proximal promoter sequence-specific DNA binding|liver development|DNA binding transcription factor activity|nucleus|regulation of transcription by RNA polymerase II|transcription by RNA polymerase II|circadian rhythm|RNA polymerase II regulatory region sequence-specific DNA binding|positive regulation of transcription by RNA polymerase II
Adamts1	1.57605e-34	0.616	0.359	5.14156e-30	-0.789636	2.04565	1.03256	Up	GeneID:79252,Genbank:NM_024400.2,RGD:621241	ADAM metallopeptidase with thrombospondin type 1 motif, 1	GO:0071380,GO:0030728,GO:0001822,GO:0031012,GO:0003674,GO:0031410,GO:0004222,GO:0005578,GO:0005604,GO:0006508,GO:0044691,GO:0007229,GO:0060347,GO:0008201,GO:0001542,GO:0071305,GO:0008270,GO:0071374,GO:0010976	cellular response to prostaglandin E stimulus|ovulation|kidney development|extracellular matrix|molecular_function|cytoplasmic vesicle|metalloendopeptidase activity|proteinaceous extracellular matrix|basement membrane|proteolysis|tooth eruption|integrin-mediated signaling pathway|heart trabecula formation|heparin binding|ovulation from ovarian follicle|cellular response to vitamin D|zinc ion bind…
Cnp	6.3194e-33	0.722	0.946	2.06158e-28	0.310808	0.642776	-0.637611	Down	GeneID:25275,Genbank:NM_012809.2,RGD:2368	2',3'-cyclic nucleotide 3' phosphodiesterase	GO:0005654,GO:0005737,GO:0005741,GO:0005743,GO:0005829,GO:0032496,GO:0035748,GO:0005874,GO:0035749,GO:0005886,GO:0042470,GO:0042995,GO:0043209,GO:0046902,GO:0048471,GO:0048709,GO:0000226,GO:0003723,GO:0004113,GO:0005615,GO:0005634,GO:0005902,GO:0007409,GO:0007568,GO:0008344,GO:0009214,GO:0009636,GO:0016020,GO:0030551,GO:0030900,GO:0031143	nucleoplasm|cytoplasm|mitochondrial outer membrane|mitochondrial inner membrane|cytosol|response to lipopolysaccharide|myelin sheath abaxonal region|microtubule|myelin sheath adaxonal region|plasma membrane|melanosome|cell projection|myelin sheath|regulation of mitochondrial membrane permeability|perinuclear region of cytoplasm|oligodendrocyte differentiation|microtubule cytoskeleton organization…
Hnrnpa2b1	1.83521e-32	0.882	0.786	5.98699e-28	0.233266	1.58529	0.664747	Up	GeneID:362361,Genbank:NM_001104613.1,RGD:1310403	heterogeneous nuclear ribonucleoprotein A2/B1	GO:0003723,GO:0003730,GO:0005515,GO:0005622,GO:0008584,GO:0005634,GO:0015030,GO:0016233,GO:0005654,GO:0016363,GO:0030324,GO:0031053,GO:0048025,GO:0048709,GO:0035198,GO:0050658,GO:0051385,GO:0070062,GO:0000122,GO:1990428,GO:0070182,GO:0000398,GO:0071013,GO:1990715,GO:0000781,GO:0000785,GO:0001069,GO:0005681,GO:0005737,GO:0006397,GO:0006406,GO:0042802,GO:0043005,GO:0043025,GO:0043047,GO:0043204,GO:…	RNA binding|mRNA 3'-UTR binding|protein binding|intracellular|male gonad development|nucleus|Cajal body|telomere capping|nucleoplasm|nuclear matrix|lung development|primary miRNA processing|negative regulation of mRNA splicing, via spliceosome|oligodendrocyte differentiation|miRNA binding|RNA transport|response to mineralocorticoid|extracellular exosome|negative regulation of transcription by RNA…
Hmgcs1	3.57429e-32	0.959	0.919	1.16604e-27	0.922417	1.77288	0.826093	Up	GeneID:29637,Genbank:XM_006231959.2,RGD:70970	3-hydroxy-3-methylglutaryl-CoA synthase 1	GO:0043177,GO:0010033,GO:0004421,GO:0046690,GO:0010142,GO:0070723,GO:0014070,GO:0005829,GO:0071372,GO:0006084,GO:0006695,GO:0014074,GO:0007420,GO:0071397,GO:0016853,GO:0008144,GO:0071404,GO:0033197,GO:0008299,GO:0071407,GO:0034698,GO:0008584,GO:0001889,GO:0042493,GO:0009645,GO:0042803,GO:0009725	organic acid binding|response to organic substance|hydroxymethylglutaryl-CoA synthase activity|response to tellurium ion|farnesyl diphosphate biosynthetic process, mevalonate pathway|response to cholesterol|response to organic cyclic compound|cytosol|cellular response to follicle-stimulating hormone stimulus|acetyl-CoA metabolic process|cholesterol biosynthetic process|response to purine-containi…	rno00650,rno00072,rno00280,rno00900	Butanoate metabolism|Synthesis and degradation of ketone bodies|Valine, leucine and isoleucine degradation|Terpenoid backbone biosynthesis
Pcf11	8.15031e-32	0.638	0.446	2.65888e-27	-0.810563	1.61625	0.69265	Up	GeneID:361605,Genbank:XM_341883.7,RGD:1563397	PCF11 cleavage and polyadenylation factor subunit	GO:0005575,GO:0005654,GO:0005737,GO:0005739,GO:0005849,GO:0006369,GO:0006378,GO:0006379,GO:0008150,GO:0000993,GO:0003674,GO:0003729	cellular_component|nucleoplasm|cytoplasm|mitochondrion|mRNA cleavage factor complex|termination of RNA polymerase II transcription|mRNA polyadenylation|mRNA cleavage|biological_process|RNA polymerase II core binding|molecular_function|mRNA binding	rno03015	mRNA surveillance pathway
Plekhb1	2.69463e-31	0.783	0.954	8.79068e-27	0.407402	0.651039	-0.619184	Down	GeneID:64471,Genbank:XM_006229787.3,RGD:621614	pleckstrin homology domain containing B1	GO:0016021,GO:0042803,GO:0045595,GO:0005737,GO:0007275,GO:0008022	integral component of membrane|protein homodimerization activity|regulation of cell differentiation|cytoplasm|multicellular organism development|protein C-terminus binding
Egfl8	2.79051e-31	0.756	0.94	9.10347e-27	0.459868	0.617685	-0.695058	Down	GeneID:406166,Genbank:XM_017601713.1,RGD:1549706	EGF-like-domain, multiple 8	GO:0005509,GO:0005576,GO:0009986,GO:0048856,GO:0050789,GO:0001701,GO:0005102	calcium ion binding|extracellular region|cell surface|anatomical structure development|regulation of biological process|in utero embryonic development|signaling receptor binding
Pdia3	1.95254e-30	0.858	0.802	6.36976e-26	0.179653	1.51679	0.601018	Up	GeneID:29468,Genbank:NM_017319.1,RGD:68430	protein disulfide isomerase family A, member 3	GO:0005615,GO:0005634,GO:0005737,GO:0005739,GO:0005758,GO:0005783,GO:0009986,GO:0015037,GO:0016324,GO:0019153,GO:0031667,GO:0033595,GO:0071305,GO:0034976,GO:0071560,GO:0042288,GO:1901423,GO:0042470,GO:1903334,GO:1904148,GO:2001238,GO:0001666,GO:0001669,GO:0002931,GO:0003756,GO:0005515,GO:0005576,GO:0005788,GO:0005790,GO:0005886,GO:0006457,GO:0006508,GO:0007623,GO:0008233,GO:0042802,GO:0042825,GO:…	extracellular space|nucleus|cytoplasm|mitochondrion|mitochondrial intermembrane space|endoplasmic reticulum|cell surface|peptide disulfide oxidoreductase activity|apical plasma membrane|protein-disulfide reductase (glutathione) activity|response to nutrient levels|response to genistein|cellular response to vitamin D|response to endoplasmic reticulum stress|cellular response to transforming growth…	rno04141,rno04612	Protein processing in endoplasmic reticulum|Antigen processing and presentation
Plk2	4.13156e-30	0.76	0.595	1.34784e-25	-0.0662092	1.98208	0.987012	Up	GeneID:83722,Genbank:NM_031821.1,RGD:620760	polo-like kinase 2	GO:0005737,GO:0005813,GO:0005814,GO:0006468,GO:0032436,GO:0007052,GO:0032486,GO:0043008,GO:0007093,GO:0043066,GO:0044877,GO:0045732,GO:2000773,GO:0046599,GO:0048167,GO:0000082,GO:0000278,GO:0000785,GO:0004674,GO:0005515,GO:0005524,GO:0005622,GO:0007265,GO:0007613,GO:0010508,GO:0016525,GO:0018105,GO:0030425,GO:0032092,GO:0060291,GO:0060292,GO:0061000,GO:0071866,GO:0090050	cytoplasm|centrosome|centriole|protein phosphorylation|positive regulation of proteasomal ubiquitin-dependent protein catabolic process|mitotic spindle organization|Rap protein signal transduction|ATP-dependent protein binding|mitotic cell cycle checkpoint|negative regulation of apoptotic process|protein-containing complex binding|positive regulation of protein catabolic process|negative regulati…	rno04068	FoxO signaling pathway
Col28a1	1.25119e-28	0.602	0.367	4.08175e-24	-0.927465	1.72576	0.787231	Up	GeneID:312115,Genbank:XM_003749699.4,RGD:1564680	collagen type XXVIII alpha 1 chain	GO:0031012,GO:0004867,GO:0005604,GO:0010951	extracellular matrix|serine-type endopeptidase inhibitor activity|basement membrane|negative regulation of endopeptidase activity
Srsf5	4.93662e-28	0.719	0.577	1.61047e-23	-0.470182	1.54693	0.62941	Up	GeneID:29667,Genbank:NM_001195505.1,RGD:3664	serine and arginine rich splicing factor 5GO:0032868,GO:0005634,GO:0032869,GO:0005730,GO:0005829,GO:0006351,GO:0033120,GO:0006355,GO:0043422,GO:0006397,GO:0050733,GO:0008380,GO:0051726,GO:0009611,GO:0001889,GO:0097421,GO:0016607,GO:0003723,GO:0005515	response to insulin|nucleus|cellular response to insulin stimulus|nucleolus|cytosol|transcription, DNA-templated|positive regulation of RNA splicing|regulation of transcription, DNA-templated|protein kinase B binding|mRNA processing|RS domain binding|RNA splicing|regulation of cell cycle|response to wounding|liver development|liver regeneration|nuclear speck|RNA binding|protein binding	rno03040,rno05168	Spliceosome|Herpes simplex infection
Lgi4	5.55293e-28	0.931	0.869	1.81153e-23	0.534578	1.59639	0.674814	Up	GeneID:361549,Genbank:XM_008759169.2,RGD:735035	leucine-rich repeat LGI family, member 4	GO:0014044,GO:0021782,GO:0022011,GO:0031641,GO:0042063,GO:0042551,GO:0042552,GO:0005615,GO:0008344,GO:0014009	Schwann cell development|glial cell development|myelination in peripheral nervous system|regulation of myelination|gliogenesis|neuron maturation|myelination|extracellular space|adult locomotory behavior|glial cell proliferation
Itgb1	1.67623e-27	0.805	0.706	5.46836e-23	-0.0111698	1.51802	0.602189	Up	GeneID:24511,Genbank:XM_006255824.1,RGD:2927	integrin subunit beta 1	GO:0034667,GO:0034677,GO:0034679,GO:0034680,GO:0042493,GO:0043065,GO:0034681,GO:0043149,GO:0043197,GO:0045202,GO:0043235,GO:0045211,GO:0043236,GO:0045214,GO:0045296,GO:0045596,GO:0048333,GO:0048471,GO:0045665,GO:0045666,GO:0048675,GO:0001968,GO:0048738,GO:0048813,GO:0002020,GO:1903078,GO:0060135,GO:2000273,GO:0070830,GO:0050731,GO:0071260,GO:0050839,GO:0002042,GO:2000811,GO:0071305,GO:0071404,GO:…	integrin alpha3-beta1 complex|integrin alpha7-beta1 complex|integrin alpha9-beta1 complex|integrin alpha10-beta1 complex|response to drug|positive regulation of apoptotic process|integrin alpha11-beta1 complex|stress fiber assembly|dendritic spine|synapse|receptor complex|postsynaptic membrane|laminin binding|sarcomere organization|cadherin binding|negative regulation of cell differentiation|meso…	rno04015,rno04151,rno04512,rno04514,rno04145,rno04510,rno04530,rno04810,rno04611,rno04670,rno04360,rno05200,rno05205,rno05222,rno05410,rno05412,rno05414,rno05133,rno05100,rno05165,rno05145,rno05140	Rap1 signaling pathway|PI3K-Akt signaling pathway|ECM-receptor interaction|Cell adhesion molecules (CAMs)|Phagosome|Focal adhesion|Tight junction|Regulation of actin cytoskeleton|Platelet activation|Leukocyte transendothelial migration|Axon guidance|Pathways in cancer|Proteoglycans in cancer|Small cell lung cancer|Hypertrophic cardiomyopathy (HCM)|Arrhythmogenic right ventricular cardiomyopathy (…
Tmem47	1.78716e-27	0.732	0.627	5.83024e-23	-0.142402	1.66607	0.73645	Up	GeneID:501569,Genbank:NM_001109317.1,RGD:1564799	transmembrane protein 47	GO:0016021,GO:0030054,GO:0005886,GO:0005911	integral component of membrane|cell junction|plasma membrane|cell-cell junction
Ezr	7.67238e-26	0.703	0.609	2.50296e-21	-0.345586	1.5284	0.612022	Up	GeneID:54319,Genbank:NM_019357.1,RGD:621161	ezrin	GO:1901222,GO:1902115,GO:1902896,GO:1902966,GO:1903078,GO:1903364,GO:1903753,GO:2000643,GO:0003779,GO:0005198,GO:0005515,GO:0005622,GO:0005737,GO:0005768,GO:0008022,GO:0005829,GO:0008360,GO:0008361,GO:0005856,GO:0010628,GO:0010737,GO:0015629,GO:0030315,GO:0016323,GO:0030855,GO:0016324,GO:0030953,GO:0031528,GO:0031532,GO:0031623,GO:0032532,GO:0000122,GO:0043209,GO:0032587,GO:0001650,GO:0043622,GO:…	regulation of NIK/NF-kappaB signaling|regulation of organelle assembly|terminal web assembly|positive regulation of protein localization to early endosome|positive regulation of protein localization to plasma membrane|positive regulation of cellular protein catabolic process|negative regulation of p38MAPK cascade|positive regulation of early endosome to late endosome transport|actin binding|struc…	rno04530,rno04810,rno04670,rno04971,rno05206,rno05205	Tight junction|Regulation of actin cytoskeleton|Leukocyte transendothelial migration|Gastric acid secretion|MicroRNAs in cancer|Proteoglycans in cancer
Cbx4	1.09253e-25	0.354	0.137	3.56416e-21	-2.27527	1.54159	0.624417	Up	GeneID:501403,Genbank:XM_008768485.2,RGD:1587243	chromobox 4	GO:0005634,GO:0005654,GO:0016604,GO:0016925,GO:0019789,GO:0019899,GO:0031519,GO:0032183,GO:0035064,GO:0035102,GO:0044212,GO:0000122,GO:0045892,GO:0003682,GO:0051219,GO:0003727	nucleus|nucleoplasm|nuclear body|protein sumoylation|SUMO transferase activity|enzyme binding|PcG protein complex|SUMO binding|methylated histone binding|PRC1 complex|transcription regulatory region DNA binding|negative regulation of transcription by RNA polymerase II|negative regulation of transcription, DNA-templated|chromatin binding|phosphoprotein binding|single-stranded RNA binding
Nufip2	1.12646e-24	0.431	0.232	3.67483e-20	-1.69014	1.5351	0.618332	Up	GeneID:681371,Genbank:XM_003750867.4,RGD:1596719	NUFIP2, FMR1 interacting protein 2	GO:0005737,GO:0005829,GO:0010494,GO:0016604,GO:0042788,GO:0003723,GO:0005634,GO:0005654	cytoplasm|cytosol|cytoplasmic stress granule|nuclear body|polysomal ribosome|RNA binding|nucleus|nucleoplasm
Pnn	2.49727e-24	0.663	0.55	8.14686e-20	-0.514344	1.51853	0.602677	Up	GeneID:368070,Genbank:NM_001109023.1,RGD:1597086	pinin, desmosome associated protein	GO:0005911,GO:0007155,GO:0008150,GO:0016607,GO:0030057,GO:0035145,GO:0071013,GO:0098609,GO:0003674,GO:0005575,GO:0005737	cell-cell junction|cell adhesion|biological_process|nuclear speck|desmosome|exon-exon junction complex|catalytic step 2 spliceosome|cell-cell adhesion|molecular_function|cellular_component|cytoplasm	rno03013,rno03015	RNA transport|mRNA surveillance pathway
Rbbp6	1.08462e-23	0.703	0.615	3.53836e-19	-0.243652	1.56592	0.647008	Up	GeneID:308968,Genbank:XM_017590222.1,RGD:1311964	RB binding protein 6, ubiquitin ligase	GO:0048568,GO:0006275,GO:0061053,GO:0006397,GO:0061630,GO:0006511,GO:0006974,GO:0008270,GO:0016567,GO:0016607,GO:0019901,GO:0032991,GO:0001701,GO:0004842,GO:0035264,GO:0005813	embryonic organ development|regulation of DNA replication|somite development|mRNA processing|ubiquitin protein ligase activity|ubiquitin-dependent protein catabolic process|cellular response to DNA damage stimulus|zinc ion binding|protein ubiquitination|nuclear speck|protein kinase binding|protein-containing complex|in utero embryonic development|ubiquitin-protein transferase activity|multicellul…
Mt-nd6	1.1729e-23	0.565	0.355	3.82635e-19	-1.14	1.54124	0.624094	Up	--	--	--	--	--	--
AABR07068127.1	1.96713e-23	0.514	0.262	6.41737e-19	-1.38151	1.61086	0.687831	Up	--	--	--	--	--	--
Socs3	2.86967e-22	0.421	0.198	9.36174e-18	-1.83104	1.51871	0.602846	Up	GeneID:89829,Genbank:XM_008768398.1,RGD:621087	suppressor of cytokine signaling 3	GO:0007165,GO:0007259,GO:0007568,GO:0009408,GO:0034097,GO:0009617,GO:0035556,GO:0009725,GO:0042493,GO:0009968,GO:0042532,GO:0043066,GO:0043434,GO:0060674,GO:0045595,GO:0045597,GO:0060707,GO:0060708,GO:1990830,GO:0001558,GO:0001666,GO:0001784,GO:0001932,GO:0004860,GO:0005622,GO:0005737,GO:0006469,GO:0010332,GO:0014070,GO:0016567,GO:0019221,GO:0031100,GO:0032094,GO:0032355,GO:0046426,GO:0032496,GO:…	signal transduction|JAK-STAT cascade|aging|response to heat|response to cytokine|response to bacterium|intracellular signal transduction|response to hormone|response to drug|negative regulation of signal transduction|negative regulation of tyrosine phosphorylation of STAT protein|negative regulation of apoptotic process|response to peptide hormone|placenta blood vessel development|regulation of c…	rno04120,rno04630,rno04668,rno04910,rno04920,rno04917,rno04380,rno04930,rno04932,rno04931,rno05164,rno05160,rno05168	Ubiquitin mediated proteolysis|Jak-STAT signaling pathway|TNF signaling pathway|Insulin signaling pathway|Adipocytokine signaling pathway|Prolactin signaling pathway|Osteoclast differentiation|Type II diabetes mellitus|Non-alcoholic fatty liver disease (NAFLD)|Insulin resistance|Influenza A|Hepatitis C|Herpes simplex infection
AC095947.1	1.64229e-21	0.374	0.647	5.35763e-17	-0.946761	0.653946	-0.612758	Down	--	--	--	--	--	--
Angptl4	3.08956e-21	0.474	0.7	1.00791e-16	-0.188886	0.499851	-1.00043	Down	GeneID:362850,Genbank:NM_199115.2,RGD:735058	angiopoietin-like 4	GO:0070328,GO:0004857,GO:2000352,GO:0005576,GO:0005578,GO:0005615,GO:0019216,GO:0030154,GO:0042802,GO:0043066,GO:0043086,GO:0051005,GO:0001525,GO:0051259,GO:0001666,GO:0051260	triglyceride homeostasis|enzyme inhibitor activity|negative regulation of endothelial cell apoptotic process|extracellular region|proteinaceous extracellular matrix|extracellular space|regulation of lipid metabolic process|cell differentiation|identical protein binding|negative regulation of apoptotic process|negative regulation of catalytic activity|negative regulation of lipoprotein lipase acti…	rno03320,rno04979	PPAR signaling pathway|Cholesterol metabolism
Stmn2	2.83022e-20	0.553	0.325	9.23304e-16	-1.16913	1.55779	0.639498	Up	GeneID:84510,Genbank:NM_053440.2,RGD:68947	stathmin 2	GO:0043025,GO:0030426,GO:0005737,GO:0031115,GO:0005768,GO:0048306,GO:0005794,GO:0048471,GO:0007019,GO:0007026,GO:0010976,GO:0031117,GO:0010977,GO:0051493,GO:0031175,GO:0015631,GO:1990090,GO:0031982,GO:0016020,GO:0043005,GO:0030027,GO:0005515	neuronal cell body|growth cone|cytoplasm|negative regulation of microtubule polymerization|endosome|calcium-dependent protein binding|Golgi apparatus|perinuclear region of cytoplasm|microtubule depolymerization|negative regulation of microtubule depolymerization|positive regulation of neuron projection development|positive regulation of microtubule depolymerization|negative regulation of neuron p…
Cyp51	6.60506e-20	0.927	0.901	2.15477e-15	0.766412	1.51375	0.598125	Up	GeneID:25427,Genbank:NM_012941.2,RGD:2481	cytochrome P450, family 51	GO:0033488,GO:0005789,GO:0043231,GO:0005886,GO:0045540,GO:0006694,GO:0008398,GO:0016021,GO:0055114,GO:0016125,GO:0016126,GO:0070988,GO:0016491,GO:0020037,GO:0005506,GO:0031090,GO:0005783	cholesterol biosynthetic process via 24,25-dihydrolanosterol|endoplasmic reticulum membrane|intracellular membrane-bounded organelle|plasma membrane|regulation of cholesterol biosynthetic process|steroid biosynthetic process|sterol 14-demethylase activity|integral component of membrane|oxidation-reduction process|sterol metabolic process|sterol biosynthetic process|demethylation|oxidoreductase ac…	rno00100	Steroid biosynthesis
Tagln2	1.84871e-19	0.663	0.861	6.03106e-15	0.17532	0.641564	-0.640335	Down	GeneID:304983,Genbank:XM_006250295.2,RGD:1310840	transgelin 2	GO:0030855,GO:0045296	epithelial cell differentiation|cadherin binding
Gls	4.55793e-19	0.673	0.532	1.48693e-14	-0.525588	1.50346	0.588285	Up	GeneID:24398,Genbank:XM_008767075.2,RGD:2707	glutaminase	GO:0007268,GO:0006537,GO:0002087,GO:0004359,GO:0042802,GO:0051289,GO:0005515,GO:0006541,GO:0005739,GO:0006543,GO:0005759,GO:0001967,GO:0005829	chemical synaptic transmission|glutamate biosynthetic process|regulation of respiratory gaseous exchange by neurological system process|glutaminase activity|identical protein binding|protein homotetramerization|protein binding|glutamine metabolic process|mitochondrion|glutamine catabolic process|mitochondrial matrix|suckling behavior|cytosol	rno00250,rno00220,rno00471,rno04964,rno04724,rno04727,rno05230,rno05206	Alanine, aspartate and glutamate metabolism|Arginine biosynthesis|D-Glutamine and D-glutamate metabolism|Proximal tubule bicarbonate reclamation|Glutamatergic synapse|GABAergic synapse|Central carbon metabolism in cancer|MicroRNAs in cancer
Dnajb1	2.22744e-18	0.638	0.835	7.26656e-14	0.0350275	0.619664	-0.690442	Down	GeneID:361384,Genbank:NM_001108441.1,RGD:1304725	DnaJ heat shock protein family (Hsp40) member B1	GO:0051117,GO:0005634,GO:0061827,GO:0005737,GO:0090084,GO:0005829,GO:0014069,GO:0030544,GO:0030900,GO:0032781,GO:0097201,GO:0043025,GO:0099524,GO:0043197,GO:0045296,GO:0051082,GO:0001106,GO:0051085,GO:0001671,GO:0051087,GO:0003674	ATPase binding|nucleus|sperm head|cytoplasm|negative regulation of inclusion body assembly|cytosol|postsynaptic density|Hsp70 protein binding|forebrain development|positive regulation of ATPase activity|negative regulation of transcription from RNA polymerase II promoter in response to stress|neuronal cell body|postsynaptic cytosol|dendritic spine|cadherin binding|unfolded protein binding|RNA pol…	rno04141,rno05164	Protein processing in endoplasmic reticulum|Influenza A
Hes1	1.50091e-17	0.579	0.778	4.89642e-13	0.0368149	0.566788	-0.819119	Down	GeneID:29577,Genbank:NM_024360.3,RGD:62081	hes family bHLH transcription factor 1	GO:0045687,GO:0045747,GO:0045892,GO:0045893,GO:0045944,GO:0048538,GO:0045977,GO:0048667,GO:0048711,GO:0060164,GO:0048715,GO:0060253,GO:0060412,GO:0065003,GO:0060675,GO:0070888,GO:0060716,GO:0071347,GO:0071356,GO:0001701,GO:0071398,GO:0001889,GO:0071820,GO:2000974,GO:0090102,GO:0003143,GO:2000978,GO:0090162,GO:0003151,GO:2000981,GO:0003266,GO:0090281,GO:0005737,GO:0097066,GO:0006351,GO:0003281,GO:…	positive regulation of glial cell differentiation|positive regulation of Notch signaling pathway|negative regulation of transcription, DNA-templated|positive regulation of transcription, DNA-templated|positive regulation of transcription by RNA polymerase II|thymus development|positive regulation of mitotic cell cycle, embryonic|cell morphogenesis involved in neuron differentiation|positive regul…	rno03460,rno04330,rno05200,rno05224,rno04950,rno05165	Fanconi anemia pathway|Notch signaling pathway|Pathways in cancer|Breast cancer|Maturity onset diabetes of the young|Human papillomavirus infection
Tifa	1.69399e-12	0.626	0.778	5.52631e-08	0.188366	0.648651	-0.624486	Down	GeneID:310877,Genbank:XM_017590938.1,RGD:1359151	TRAF-interacting protein with forkhead-associated domain	GO:0007249,GO:0005622	I-kappaB kinase/NF-kappaB signaling|intracellular
Ccl2	2.0824e-12	0.526	0.742	6.79341e-08	0.488931	0.664943	-0.588696	Down	GeneID:24770,Genbank:NM_031530.1,RGD:3645	C-C motif chemokine ligand 2	GO:0071347,GO:0071354,GO:0071356,GO:0071392,GO:2000502,GO:0071398,GO:0071402,GO:0071403,GO:0002687,GO:0002693,GO:0005125,GO:0005576,GO:0005615,GO:0008009,GO:0005737,GO:0008201,GO:0005791,GO:0008347,GO:0008360,GO:0009408,GO:0009611,GO:0030593,GO:0009612,GO:0010332,GO:0031100,GO:0010469,GO:0031663,GO:0031727,GO:0032496,GO:0000165,GO:0043025,GO:0032570,GO:0001664,GO:0043200,GO:0032760,GO:0001666,GO:…	cellular response to interleukin-1|cellular response to interleukin-6|cellular response to tumor necrosis factor|cellular response to estradiol stimulus|negative regulation of natural killer cell chemotaxis|cellular response to fatty acid|cellular response to lipoprotein particle stimulus|cellular response to high density lipoprotein particle stimulus|positive regulation of leukocyte migration|po…	rno04668,rno04060,rno04621,rno04657,rno04062,rno05323,rno05418,rno04933,rno05164,rno05168,rno05144,rno05142	TNF signaling pathway|Cytokine-cytokine receptor interaction|NOD-like receptor signaling pathway|IL-17 signaling pathway|Chemokine signaling pathway|Rheumatoid arthritis|Fluid shear stress and atherosclerosis|AGE-RAGE signaling pathway in diabetic complications|Influenza A|Herpes simplex infection|Malaria|Chagas disease (American trypanosomiasis)
