# Supplementary material for: Single-cell transcriptome analysis reveals distinct cell populations in dorsal root ganglia and their potential roles in diabetic peripheral neuropathy
Source: PLoS One. 2024 Jul 31;19(7):e0306424. doi: 10.1371/journal.pone.0306424 (PMC11290642; doi:10.1371/journal.pone.0306424)
Supplement: S7 Table — The list of differentially expressed genes in SC sub-types with DPN. (XLSX) [file pone.0306424.s010.xlsx]

## Sheet: SC1
gene	pvalue	pct.1	pct.2	padj	baseMean	FoldChange	log2FoldChange	up_down	Dbxref	product	GO_id	GO_term	pathway	pathway_description
AC134224.1	1.5736e-150	0.983	0.865	5.13355e-146	1.3994	2.5383	1.34386	Up	--	--	--	--	--	--
Hspa1b	3.08216e-100	0.928	0.956	1.00549e-95	1.85024	0.348361	-1.52135	Down	--	--	--	--	--	--
Scn7a	1.22294e-91	0.847	0.554	3.98961e-87	0.544311	2.67028	1.41699	Up	GeneID:64155,Genbank:NM_031686.1,RGD:61922	sodium voltage-gated channel alpha subunit 7	GO:0097386,GO:0005261,GO:0005272,GO:0005886,GO:0006814,GO:0006936,GO:0019228,GO:0034765,GO:0035725,GO:0001518,GO:0055078,GO:0005244,GO:0086010,GO:0005248	glial cell projection|cation channel activity|sodium channel activity|plasma membrane|sodium ion transport|muscle contraction|neuronal action potential|regulation of ion transmembrane transport|sodium ion transmembrane transport|voltage-gated sodium channel complex|sodium ion homeostasis|voltage-gated ion channel activity|membrane depolarization during action potential|voltage-gated sodium channe…	rno04261	Adrenergic signaling in cardiomyocytes
Txnip	2.72998e-79	0.882	0.659	8.90601e-75	0.832775	2.56856	1.36096	Up	GeneID:117514,Genbank:NM_001008767.1,RGD:620886	thioredoxin interacting protein	GO:0071228,GO:0042127,GO:0005634,GO:0042493,GO:0005737,GO:0042542,GO:0005758,GO:0006351,GO:0006606,GO:0006979,GO:0043065,GO:0009612,GO:0043086,GO:0009749,GO:0048008,GO:0030216,GO:0051592,GO:0031625,GO:0000122,GO:0051782,GO:0032355,GO:0003674,GO:0032570,GO:0004857	cellular response to tumor cell|regulation of cell proliferation|nucleus|response to drug|cytoplasm|response to hydrogen peroxide|mitochondrial intermembrane space|transcription, DNA-templated|protein import into nucleus|response to oxidative stress|positive regulation of apoptotic process|response to mechanical stimulus|negative regulation of catalytic activity|response to glucose|platelet-deriv…	rno04621	NOD-like receptor signaling pathway
Cst3	2.23932e-71	0.985	0.949	7.30532e-67	1.69715	1.91244	0.935417	Up	GeneID:25307,Genbank:NM_012837.1,RGD:2432	cystatin C	GO:0004869,GO:0005576,GO:0005604,GO:0005615,GO:0009743,GO:0005737,GO:0010035,GO:0005764,GO:0010466,GO:0005771,GO:0010711,GO:0010716,GO:0014070,GO:0030414,GO:0043292,GO:0030424,GO:0045740,GO:0031667,GO:0045861,GO:0031965,GO:0048471,GO:0048678,GO:0060009,GO:0060311,GO:0001540,GO:0060313,GO:0001654,GO:0060548,GO:0001666,GO:0070301,GO:0001775,GO:0002020,GO:0004866,GO:0005783,GO:0006915,GO:0006952,GO:…	cysteine-type endopeptidase inhibitor activity|extracellular region|basement membrane|extracellular space|response to carbohydrate|cytoplasm|response to inorganic substance|lysosome|negative regulation of peptidase activity|multivesicular body|negative regulation of collagen catabolic process|negative regulation of extracellular matrix disassembly|response to organic cyclic compound|peptidase inh…	rno04970	Salivary secretion
Hspa5	1.10284e-61	0.969	0.915	3.5978e-57	1.42279	1.70161	0.766898	Up	GeneID:25617,Genbank:NM_013083.2,RGD:2843	heat shock protein family A member 5	GO:0005783,GO:0005788,GO:0005789,GO:0005790,GO:0005793,GO:0019899,GO:0005886,GO:0019904,GO:0006983,GO:0021589,GO:0006986,GO:0021680,GO:0030176,GO:0030182,GO:0030335,GO:0034976,GO:0030433,GO:0035437,GO:0030496,GO:0035690,GO:0042026,GO:0042149,GO:0005515,GO:0051787,GO:0042220,GO:0005524,GO:0042623,GO:0071236,GO:0043022,GO:0005634,GO:0071277,GO:0071287,GO:0005737,GO:0071320,GO:0071353,GO:0005739,GO:…	endoplasmic reticulum|endoplasmic reticulum lumen|endoplasmic reticulum membrane|smooth endoplasmic reticulum|endoplasmic reticulum-Golgi intermediate compartment|enzyme binding|plasma membrane|protein domain specific binding|ER overload response|cerebellum structural organization|response to unfolded protein|cerebellar Purkinje cell layer development|integral component of endoplasmic reticulum m…	rno03060,rno04141,rno04612,rno04918,rno05020	Protein export|Protein processing in endoplasmic reticulum|Antigen processing and presentation|Thyroid hormone synthesis|Prion diseases
Ubb	9.38762e-58	0.998	0.997	3.06252e-53	2.15394	0.649683	-0.622192	Down	GeneID:192255,Genbank:NM_138895.2,RGD:621562	ubiquitin B	GO:0072520,GO:0008584,GO:0097009,GO:0008585,GO:1901214,GO:0021888,GO:0031398,GO:0043005,GO:0043025,GO:0043209,GO:1902255,GO:0047497,GO:1902527,GO:0048812,GO:0051881,GO:0060612,GO:0005739,GO:0060613,GO:0007141,GO:0061136,GO:0007144	seminiferous tubule development|male gonad development|energy homeostasis|female gonad development|regulation of neuron death|hypothalamus gonadotrophin-releasing hormone neuron development|positive regulation of protein ubiquitination|neuron projection|neuronal cell body|myelin sheath|positive regulation of intrinsic apoptotic signaling pathway by p53 class mediator|mitochondrion transport along…	rno04144,rno04137,rno05012,rno05167	Endocytosis|Mitophagy - animal|Parkinson's disease|Kaposi's sarcoma-associated herpesvirus infection
Sptbn1	1.13326e-53	0.664	0.381	3.69703e-49	-0.188421	2.0438	1.03125	Up	GeneID:305614,Genbank:XM_017599259.1,RGD:727922	spectrin, beta, non-erythrocytic 1	GO:0071709,GO:0030863,GO:0005543,GO:0072659,GO:0031430,GO:0005634,GO:1900042,GO:0032437,GO:0005730,GO:1903076,GO:0005737,GO:0005886,GO:0007009,GO:0007010,GO:0032991,GO:0007182,GO:1903078,GO:0043001,GO:0008091,GO:0044877,GO:0014069,GO:0045296,GO:0016020,GO:0000281,GO:0051020,GO:0030506,GO:0003779,GO:0051693,GO:0030673,GO:0005200	membrane assembly|cortical cytoskeleton|phospholipid binding|protein localization to plasma membrane|M band|nucleus|positive regulation of interleukin-2 secretion|cuticular plate|nucleolus|regulation of protein localization to plasma membrane|cytoplasm|plasma membrane|plasma membrane organization|cytoskeleton organization|protein-containing complex|common-partner SMAD protein phosphorylation|posi…
Tmod2	7.25117e-53	0.46	0.168	2.36555e-48	-1.16194	2.26652	1.18048	Up	GeneID:58814,Genbank:XM_006243407.3,RGD:61948	tropomodulin 2	GO:0005856,GO:0005865,GO:0006936,GO:0007015,GO:0007270,GO:0007611,GO:0030016,GO:0030239,GO:0030426,GO:0043005,GO:0003779,GO:0045745,GO:0005523,GO:0051694	cytoskeleton|striated muscle thin filament|muscle contraction|actin filament organization|neuron-neuron synaptic transmission|learning or memory|myofibril|myofibril assembly|growth cone|neuron projection|actin binding|positive regulation of G-protein coupled receptor protein signaling pathway|tropomyosin binding|pointed-end actin filament capping
Ckb	9.88098e-53	0.781	0.93	3.22347e-48	1.01377	0.585487	-0.772291	Down	GeneID:24264,Genbank:NM_012529.3,RGD:2357	creatine kinase B	GO:0005634,GO:0005829,GO:0007420,GO:0016310,GO:0021549,GO:0030425,GO:0030644,GO:0031625,GO:0043025,GO:0043209,GO:0004111,GO:0005515,GO:0005524	nucleus|cytosol|brain development|phosphorylation|cerebellum development|dendrite|cellular chloride ion homeostasis|ubiquitin protein ligase binding|neuronal cell body|myelin sheath|creatine kinase activity|protein binding|ATP binding	rno00330	Arginine and proline metabolism
AC134224.2	1.80544e-47	0.557	0.278	5.8899e-43	-0.622266	1.99873	0.999081	Up	--	--	--	--	--	--
Lgi4	2.63147e-46	0.801	0.635	8.58464e-42	0.52406	1.85802	0.89377	Up	GeneID:361549,Genbank:XM_008759169.2,RGD:735035	leucine-rich repeat LGI family, member 4	GO:0014044,GO:0021782,GO:0022011,GO:0031641,GO:0042063,GO:0042551,GO:0042552,GO:0005615,GO:0008344,GO:0014009	Schwann cell development|glial cell development|myelination in peripheral nervous system|regulation of myelination|gliogenesis|neuron maturation|myelination|extracellular space|adult locomotory behavior|glial cell proliferation
Abca8a	9.08133e-44	0.728	0.531	2.9626e-39	0.378128	2.08491	1.05998	Up	GeneID:303638,Genbank:NM_001281824.1,RGD:1307333	ATP-binding cassette, subfamily A (ABC1), member 8a	GO:0005743,GO:0006869,GO:0008150,GO:0016021,GO:0042626,GO:0055085,GO:0003674,GO:0005524,GO:0005575	mitochondrial inner membrane|lipid transport|biological_process|integral component of membrane|ATPase activity, coupled to transmembrane movement of substances|transmembrane transport|molecular_function|ATP binding|cellular_component	rno02010	ABC transporters
Cdh19	1.47297e-40	0.763	0.624	4.80527e-36	0.460829	1.71027	0.774228	Up	GeneID:360835,Genbank:XM_017598844.1,RGD:1307169	cadherin 19	GO:0042803,GO:0005886,GO:0044331,GO:0045296,GO:0005913,GO:0007043,GO:0007156,GO:0007275,GO:0008092,GO:0009986,GO:0016021,GO:0016339,GO:0000902,GO:0016342,GO:0005509,GO:0034332	protein homodimerization activity|plasma membrane|cell-cell adhesion mediated by cadherin|cadherin binding|cell-cell adherens junction|cell-cell junction assembly|homophilic cell adhesion via plasma membrane adhesion molecules|multicellular organism development|cytoskeletal protein binding|cell surface|integral component of membrane|calcium-dependent cell-cell adhesion via plasma membrane cell ad…
Hspa8	1.96857e-35	0.934	0.966	6.42206e-31	1.51327	0.637866	-0.648674	Down	GeneID:24468,Genbank:NM_024351.2,RGD:621725	heat shock protein family A (Hsp70) member 8	GO:0044788,GO:0044829,GO:0044849,GO:0045121,GO:0045296,GO:0045471,GO:0045862,GO:0051787,GO:0045892,GO:0055131,GO:0061077,GO:0046034,GO:0061635,GO:0061684,GO:0061738,GO:0099524,GO:0061740,GO:1902904,GO:1903206,GO:0061741,GO:1904592,GO:1904593,GO:1904764,GO:1990124,GO:1990832,GO:0003723,GO:0005102,GO:0005515,GO:0005524,GO:0005770,GO:0005622,GO:0005776,GO:0005634,GO:0005829,GO:0005874,GO:0008088,GO:…	modulation by host of viral process|positive regulation by host of viral genome replication|estrous cycle|membrane raft|cadherin binding|response to ethanol|positive regulation of proteolysis|misfolded protein binding|negative regulation of transcription, DNA-templated|C3HC4-type RING finger domain binding|chaperone-mediated protein folding|ATP metabolic process|regulation of protein complex stab…	rno03040,rno04141,rno04010,rno04144,rno04612,rno04915,rno04213,rno05134,rno05162,rno05164,rno05169,rno05145	Spliceosome|Protein processing in endoplasmic reticulum|MAPK signaling pathway|Endocytosis|Antigen processing and presentation|Estrogen signaling pathway|Longevity regulating pathway - multiple species|Legionellosis|Measles|Influenza A|Epstein-Barr virus infection|Toxoplasmosis
Gas7	3.74017e-34	0.457	0.232	1.22016e-29	-0.960855	1.81708	0.861624	Up	GeneID:85246,Genbank:XM_006246827.3,RGD:621550	growth arrest specific 7	GO:0008360,GO:0030041,GO:0030182,GO:0048812,GO:0051015,GO:0051017,GO:0001726,GO:0005737,GO:0005884	regulation of cell shape|actin filament polymerization|neuron differentiation|neuron projection morphogenesis|actin filament binding|actin filament bundle assembly|ruffle|cytoplasm|actin filament
Map1b	5.65631e-34	0.667	0.464	1.84526e-29	0.0060021	1.79886	0.847085	Up	GeneID:29456,Genbank:NM_019217.1,RGD:3043	microtubule-associated protein 1B	GO:0005543,GO:0005829,GO:0005856,GO:0005874,GO:0008017,GO:0005875,GO:0009611,GO:0009612,GO:0009743,GO:0009987,GO:0010035,GO:0030425,GO:0014012,GO:0030426,GO:0014069,GO:0031114,GO:0031116,GO:0031667,GO:0032355,GO:0032387,GO:0000226,GO:0045773,GO:0001578,GO:0033189,GO:0036477,GO:0047497,GO:0001750,GO:0048471,GO:0003779,GO:0048666,GO:0048675,GO:0005515,GO:0048678,GO:0005886,GO:0007026,GO:0007399,GO:…	phospholipid binding|cytosol|cytoskeleton|microtubule|microtubule binding|microtubule associated complex|response to wounding|response to mechanical stimulus|response to carbohydrate|cellular process|response to inorganic substance|dendrite|peripheral nervous system axon regeneration|growth cone|postsynaptic density|regulation of microtubule depolymerization|positive regulation of microtubule pol…
LOC100360841	4.88555e-33	0.589	0.807	1.59381e-28	0.414211	0.641748	-0.639921	Down	GeneID:100360841,Genbank:XM_002730037.5,RGD:2321317	ribosomal protein L37-like	GO:0019843,GO:0046872,GO:0003723,GO:0003735,GO:0006412	rRNA binding|metal ion binding|RNA binding|structural constituent of ribosome|translation
Dst	2.98473e-32	0.719	0.586	9.73708e-28	0.271537	1.64367	0.716918	Up	GeneID:316313,Genbank:XM_017596786.1,RGD:1306566	dystonin6	GO:0005829,GO:0005925,GO:0007010,GO:0007409,GO:0008017,GO:0008022,GO:0008090,GO:0031122,GO:0009611,GO:0031252,GO:0009898,GO:0031410,GO:0014069,GO:0031581,GO:0031673,GO:0035371,GO:0042383,GO:0042803,GO:0045104,GO:0045111,GO:0000226,GO:0001725,GO:0003779,GO:0005178,GO:0005509,GO:0005634,GO:0005635,GO:0005737,GO:0005789,GO:0014704,GO:0015629,GO:0015630,GO:0016020,GO:0030011,GO:0030018,GO:0046907,GO:…	cytosol|focal adhesion|cytoskeleton organization|axonogenesis|microtubule binding|protein C-terminus binding|retrograde axonal transport|cytoplasmic microtubule organization|response to wounding|cell leading edge|cytoplasmic side of plasma membrane|cytoplasmic vesicle|postsynaptic density|hemidesmosome assembly|H zone|microtubule plus-end|sarcolemma|protein homodimerization activity|intermediate …
Hsp90b1	2.6287e-31	0.643	0.542	8.57561e-27	0.106162	1.6451	0.718176	Up	GeneID:362862,Genbank:NM_001012197.2,RGD:1310482	heat shock protein 90 beta family member 1	GO:0005789,GO:0005790,GO:0005829,GO:0005886,GO:0006457,GO:0034663,GO:0019903,GO:0042470,GO:0043066,GO:0030433,GO:0043666,GO:0048471,GO:0050750,GO:0001666,GO:0003723,GO:0005524,GO:0005783,GO:0005788,GO:0030496,GO:0030970,GO:0031247,GO:0051082,GO:0071287,GO:0032991,GO:0071318	endoplasmic reticulum membrane|smooth endoplasmic reticulum|cytosol|plasma membrane|protein folding|endoplasmic reticulum chaperone complex|protein phosphatase binding|melanosome|negative regulation of apoptotic process|ubiquitin-dependent ERAD pathway|regulation of phosphoprotein phosphatase activity|perinuclear region of cytoplasm|low-density lipoprotein particle receptor binding|response to hy…	rno04141,rno04151,rno04657,rno04915,rno04918,rno05200,rno05215,rno05418	Protein processing in endoplasmic reticulum|PI3K-Akt signaling pathway|IL-17 signaling pathway|Estrogen signaling pathway|Thyroid hormone synthesis|Pathways in cancer|Prostate cancer|Fluid shear stress and atherosclerosis
Nufip2	1.65677e-29	0.347	0.14	5.40488e-25	-1.51854	1.86706	0.90077	Up	GeneID:681371,Genbank:XM_003750867.4,RGD:1596719	NUFIP2, FMR1 interacting protein 2	GO:0005737,GO:0005829,GO:0010494,GO:0016604,GO:0042788,GO:0003723,GO:0005634,GO:0005654	cytoplasm|cytosol|cytoplasmic stress granule|nuclear body|polysomal ribosome|RNA binding|nucleus|nucleoplasm
Rps24	2.47398e-29	0.718	0.846	8.07088e-25	0.723376	0.663776	-0.591231	Down	GeneID:81776,Genbank:XM_006252530.3,RGD:621040	ribosomal protein S24	GO:0005840,GO:0006364,GO:0006412,GO:0006413,GO:0015935,GO:0022627,GO:0031369,GO:0034101,GO:0042274,GO:0000462,GO:0044877,GO:0003735,GO:0097421,GO:0003743	ribosome|rRNA processing|translation|translational initiation|small ribosomal subunit|cytosolic small ribosomal subunit|translation initiation factor binding|erythrocyte homeostasis|ribosomal small subunit biogenesis|maturation of SSU-rRNA from tricistronic rRNA transcript (SSU-rRNA, 5.8S rRNA, LSU-rRNA)|protein-containing complex binding|structural constituent of ribosome|liver regeneration|tran…	rno03010	Ribosome
Hnrnpu	6.48455e-29	0.613	0.425	2.11545e-24	-0.193077	1.65799	0.729435	Up	GeneID:117280,Genbank:XM_006250311.3,RGD:620372	heterogeneous nuclear ribonucleoprotein U	GO:0071385,GO:0071549,GO:0072686,GO:0090575,GO:1902889,GO:0098577,GO:0099122,GO:1990023,GO:1990280,GO:2000737,GO:1990498,GO:0000922,GO:0000993,GO:0001047,GO:0001097,GO:0003677,GO:0003730,GO:0003682,GO:0003779,GO:0003690,GO:0005515,GO:0005524,GO:0008143,GO:0005634,GO:0008380,GO:0005654,GO:0009048,GO:0009986,GO:0010628,GO:0000122,GO:0032211,GO:0016363,GO:0000228,GO:0032922,GO:0016607,GO:0000381,GO:…	cellular response to glucocorticoid stimulus|cellular response to dexamethasone stimulus|mitotic spindle|RNA polymerase II transcription factor complex|protein localization to spindle microtubule|inactive sex chromosome|RNA polymerase II C-terminal domain binding|mitotic spindle midzone|RNA localization to chromatin|negative regulation of stem cell differentiation|mitotic spindle microtubule|spin…	rno03040	Spliceosome
Hnrnpa2b1	3.21077e-28	0.742	0.598	1.04745e-23	0.317759	1.56352	0.644801	Up	GeneID:362361,Genbank:NM_001104613.1,RGD:1310403	heterogeneous nuclear ribonucleoprotein A2/B1	GO:0003723,GO:0003730,GO:0005515,GO:0005622,GO:0008584,GO:0005634,GO:0015030,GO:0016233,GO:0005654,GO:0016363,GO:0030324,GO:0031053,GO:0048025,GO:0048709,GO:0035198,GO:0050658,GO:0051385,GO:0070062,GO:0000122,GO:1990428,GO:0070182,GO:0000398,GO:0071013,GO:1990715,GO:0000781,GO:0000785,GO:0001069,GO:0005681,GO:0005737,GO:0006397,GO:0006406,GO:0042802,GO:0043005,GO:0043025,GO:0043047,GO:0043204,GO:…	RNA binding|mRNA 3'-UTR binding|protein binding|intracellular|male gonad development|nucleus|Cajal body|telomere capping|nucleoplasm|nuclear matrix|lung development|primary miRNA processing|negative regulation of mRNA splicing, via spliceosome|oligodendrocyte differentiation|miRNA binding|RNA transport|response to mineralocorticoid|extracellular exosome|negative regulation of transcription by RNA…
Sst	6.5882e-28	0.128	0.006	2.14927e-23	-4.64148	1.53014	0.613664	Up	GeneID:24797,Genbank:NM_012659.2,RGD:3761	somatostatin	GO:0048545,GO:0005615,GO:0006972,GO:0007166,GO:0007267,GO:0009408,GO:0010243,GO:0010447,GO:0010469,GO:0030334,GO:0042493,GO:0005179,GO:0043025,GO:0043200	response to steroid hormone|extracellular space|hyperosmotic response|cell surface receptor signaling pathway|cell-cell signaling|response to heat|response to organonitrogen compound|response to acidic pH|regulation of signaling receptor activity|regulation of cell migration|response to drug|hormone activity|neuronal cell body|response to amino acid	rno04971	Gastric acid secretion
Rpl13a	9.48032e-28	0.388	0.631	3.09276e-23	-0.256405	0.633287	-0.659069	Down	GeneID:317646,Genbank:XM_017589309.1,RGD:628697	ribosomal protein L13A	GO:0097452,GO:0022625,GO:0003735,GO:0032496,GO:0042592,GO:0005125,GO:1901194,GO:0005840,GO:0006412,GO:0048246,GO:0010469,GO:0060425,GO:0015934,GO:0071320,GO:0016021,GO:0071346,GO:0017148,GO:0003674,GO:0071480,GO:0003729,GO:0071493	GAIT complex|cytosolic large ribosomal subunit|structural constituent of ribosome|response to lipopolysaccharide|homeostatic process|cytokine activity|negative regulation of formation of translation preinitiation complex|ribosome|translation|macrophage chemotaxis|regulation of signaling receptor activity|lung morphogenesis|large ribosomal subunit|cellular response to cAMP|integral component of me…	rno03010	Ribosome
Rpl6	1.32818e-27	0.638	0.809	4.33292e-23	0.536942	0.663347	-0.592163	Down	GeneID:117042,Genbank:XM_006249378.3,RGD:619826	ribosomal protein L6	GO:0045296,GO:0002181,GO:1990932,GO:0003729,GO:0003735,GO:0005634,GO:0005791,GO:0022625,GO:0031672,GO:0036464,GO:0000027,GO:0042788,GO:0000049	cadherin binding|cytoplasmic translation|5.8S rRNA binding|mRNA binding|structural constituent of ribosome|nucleus|rough endoplasmic reticulum|cytosolic large ribosomal subunit|A band|cytoplasmic ribonucleoprotein granule|ribosomal large subunit assembly|polysomal ribosome|tRNA binding	rno03010	Ribosome
Stmn2	6.11561e-27	0.522	0.301	1.9951e-22	-0.578302	1.69131	0.758144	Up	GeneID:84510,Genbank:NM_053440.2,RGD:68947	stathmin 2	GO:0043025,GO:0030426,GO:0005737,GO:0031115,GO:0005768,GO:0048306,GO:0005794,GO:0048471,GO:0007019,GO:0007026,GO:0010976,GO:0031117,GO:0010977,GO:0051493,GO:0031175,GO:0015631,GO:1990090,GO:0031982,GO:0016020,GO:0043005,GO:0030027,GO:0005515	neuronal cell body|growth cone|cytoplasm|negative regulation of microtubule polymerization|endosome|calcium-dependent protein binding|Golgi apparatus|perinuclear region of cytoplasm|microtubule depolymerization|negative regulation of microtubule depolymerization|positive regulation of neuron projection development|positive regulation of microtubule depolymerization|negative regulation of neuron p…
Egfl8	1.24845e-26	0.364	0.587	4.07283e-22	-0.248127	0.581861	-0.781254	Down	GeneID:406166,Genbank:XM_017601713.1,RGD:1549706	EGF-like-domain, multiple 8	GO:0005509,GO:0005576,GO:0009986,GO:0048856,GO:0050789,GO:0001701,GO:0005102	calcium ion binding|extracellular region|cell surface|anatomical structure development|regulation of biological process|in utero embryonic development|signaling receptor binding
Cd59	6.15088e-26	0.745	0.626	2.0066e-21	0.456105	1.56395	0.645196	Up	GeneID:25407,Genbank:NM_012925.1,RGD:2311	CD59 molecule	GO:0043218,GO:0001971,GO:0045916,GO:0005615,GO:0045918,GO:0005886,GO:0007166,GO:0009986,GO:0030449,GO:0031362,GO:0042102,GO:0001848,GO:0042383,GO:0043066	compact myelin|negative regulation of activation of membrane attack complex|negative regulation of complement activation|extracellular space|negative regulation of cytolysis|plasma membrane|cell surface receptor signaling pathway|cell surface|regulation of complement activation|anchored component of external side of plasma membrane|positive regulation of T cell proliferation|complement binding|sa…	rno04640,rno04610	Hematopoietic cell lineage|Complement and coagulation cascades
Spag9	6.41868e-25	0.485	0.307	2.09397e-20	-0.703497	1.5948	0.673376	Up	GeneID:360600,Genbank:XM_017597384.1,RGD:1311289	sperm associated antigen 9	GO:0051146,GO:0019894,GO:0005575,GO:0051260,GO:0005737,GO:0090074,GO:0030159,GO:0005815,GO:0005829,GO:0030335,GO:0007257,GO:0042147,GO:0043410,GO:0008150,GO:0045666,GO:0008432,GO:0000187,GO:0048273,GO:0003674,GO:0048471,GO:0016192,GO:0005078	striated muscle cell differentiation|kinesin binding|cellular_component|protein homooligomerization|cytoplasm|negative regulation of protein homodimerization activity|receptor signaling complex scaffold activity|microtubule organizing center|cytosol|positive regulation of cell migration|activation of JUN kinase activity|retrograde transport, endosome to Golgi|positive regulation of MAPK cascade|b…
Nr1d1	1.47491e-24	0.338	0.16	4.8116e-20	-1.49789	1.67157	0.741208	Up	GeneID:252917,Genbank:NM_001113422.1,RGD:628827	nuclear receptor subfamily 1, group D, member 1GO:0061178,GO:0061469,GO:0070859,GO:0071222,GO:0000978,GO:0001046,GO:0001076,GO:0001078,GO:0005634,GO:0001133,GO:0005737,GO:0009755,GO:0010498,GO:0005978,GO:0010871,GO:0016604,GO:0000122,GO:0032922,GO:0033993,GO:0019216,GO:0034144,GO:0000790,GO:0035947,GO:0000976,GO:0000977,GO:0043401,GO:0042632,GO:0043565,GO:0044212,GO:0044321,GO:0045892,GO:0045598,…	regulation of insulin secretion involved in cellular response to glucose stimulus|regulation of type B pancreatic cell proliferation|positive regulation of bile acid biosynthetic process|cellular response to lipopolysaccharide|RNA polymerase II proximal promoter sequence-specific DNA binding|core promoter sequence-specific DNA binding|transcription factor activity, RNA polymerase II transcription…	rno04710	Circadian rhythm
Uchl1	9.0354e-24	0.445	0.239	2.94762e-19	-0.899793	1.66589	0.736292	Up	GeneID:29545,Genbank:NM_017237.3,RGD:3928	ubiquitin C-terminal hydrolase L1	GO:0042755,GO:0008283,GO:0004843,GO:0043025,GO:0016579,GO:0005654,GO:0043130,GO:0043209,GO:0005737,GO:0005789,GO:0005829,GO:0016874,GO:0005886,GO:0043407,GO:0019233,GO:0006511,GO:0044306,GO:0019896,GO:0007409,GO:0048747,GO:0030424,GO:0007412,GO:0002931,GO:0050905,GO:0031625,GO:0007628,GO:0004197,GO:1904115,GO:0031694,GO:0008242	eating behavior|cell proliferation|thiol-dependent ubiquitin-specific protease activity|neuronal cell body|protein deubiquitination|nucleoplasm|ubiquitin binding|myelin sheath|cytoplasm|endoplasmic reticulum membrane|cytosol|ligase activity|plasma membrane|negative regulation of MAP kinase activity|sensory perception of pain|ubiquitin-dependent protein catabolic process|neuron projection terminus…	rno05012	Parkinson's disease
Dbp	4.25856e-23	0.191	0.048	1.38927e-18	-2.89495	1.54553	0.628105	Up	GeneID:24309,Genbank:NM_012543.3,RGD:2491	D-box binding PAR bZIP transcription factorGO:0001077,GO:0001889,GO:0003700,GO:0005634,GO:0006357,GO:0006366,GO:0007623,GO:0000977,GO:0045944	transcriptional activator activity, RNA polymerase II proximal promoter sequence-specific DNA binding|liver development|DNA binding transcription factor activity|nucleus|regulation of transcription by RNA polymerase II|transcription by RNA polymerase II|circadian rhythm|RNA polymerase II regulatory region sequence-specific DNA binding|positive regulation of transcription by RNA polymerase II
AC095947.1	9.80255e-23	0.172	0.369	3.19789e-18	-1.39071	0.623957	-0.680483	Down	--	--	--	--	--	--
Hmgcs1	1.23109e-22	0.667	0.543	4.01617e-18	0.201102	1.5126	0.597034	Up	GeneID:29637,Genbank:XM_006231959.2,RGD:70970	3-hydroxy-3-methylglutaryl-CoA synthase 1	GO:0043177,GO:0010033,GO:0004421,GO:0046690,GO:0010142,GO:0070723,GO:0014070,GO:0005829,GO:0071372,GO:0006084,GO:0006695,GO:0014074,GO:0007420,GO:0071397,GO:0016853,GO:0008144,GO:0071404,GO:0033197,GO:0008299,GO:0071407,GO:0034698,GO:0008584,GO:0001889,GO:0042493,GO:0009645,GO:0042803,GO:0009725	organic acid binding|response to organic substance|hydroxymethylglutaryl-CoA synthase activity|response to tellurium ion|farnesyl diphosphate biosynthetic process, mevalonate pathway|response to cholesterol|response to organic cyclic compound|cytosol|cellular response to follicle-stimulating hormone stimulus|acetyl-CoA metabolic process|cholesterol biosynthetic process|response to purine-containi…	rno00650,rno00072,rno00280,rno00900	Butanoate metabolism|Synthesis and degradation of ketone bodies|Valine, leucine and isoleucine degradation|Terpenoid backbone biosynthesis
Tnfrsf12a	5.13139e-22	0.518	0.699	1.67401e-17	0.42739	0.59884	-0.739757	Down	GeneID:302965,Genbank:NM_181086.3,RGD:631329	TNF receptor superfamily member 12A	GO:0007155,GO:0009986,GO:0016021,GO:0043065,GO:0045765,GO:0045773,GO:0061041,GO:0097191,GO:2001238,GO:0001726,GO:0005886,GO:0006931	cell adhesion|cell surface|integral component of membrane|positive regulation of apoptotic process|regulation of angiogenesis|positive regulation of axon extension|regulation of wound healing|extrinsic apoptotic signaling pathway|positive regulation of extrinsic apoptotic signaling pathway|ruffle|plasma membrane|substrate-dependent cell migration, cell attachment to substrate	rno04060	Cytokine-cytokine receptor interaction
Utrn	6.74593e-22	0.459	0.305	2.20072e-17	-0.726597	1.63289	0.707428	Up	GeneID:25600,Genbank:XM_008758594.2,RGD:3947	utrophin	GO:0030864,GO:0005654,GO:0031527,GO:0031594,GO:0005737,GO:0005886,GO:0007528,GO:0008270,GO:0014894,GO:0016010,GO:0042383,GO:0017166,GO:0045202,GO:0019901,GO:0045211,GO:0030054,GO:0001954,GO:0051015,GO:0030175,GO:0003779,GO:0070938,GO:0030426,GO:0005178	cortical actin cytoskeleton|nucleoplasm|filopodium membrane|neuromuscular junction|cytoplasm|plasma membrane|neuromuscular junction development|zinc ion binding|response to denervation involved in regulation of muscle adaptation|dystrophin-associated glycoprotein complex|sarcolemma|vinculin binding|synapse|protein kinase binding|postsynaptic membrane|cell junction|positive regulation of cell-matr…
Prph	1.06336e-21	0.469	0.278	3.469e-17	-0.732483	1.62047	0.69641	Up	GeneID:24688,Genbank:XM_008765669.2,RGD:3414	peripherin	GO:0045104,GO:0005882,GO:0005883,GO:0046982,GO:0030424,GO:0042622,GO:0043005,GO:0043025,GO:0043195,GO:0044299,GO:0045098,GO:0001750,GO:0005198,GO:0005515	intermediate filament cytoskeleton organization|intermediate filament|neurofilament|protein heterodimerization activity|axon|photoreceptor outer segment membrane|neuron projection|neuronal cell body|terminal bouton|C-fiber|type III intermediate filament|photoreceptor outer segment|structural molecule activity|protein binding	rno05014	Amyotrophic lateral sclerosis (ALS)
Jmjd1c	1.46907e-21	0.515	0.388	4.79253e-17	-0.337219	1.6977	0.763582	Up	GeneID:171120,Genbank:NM_001191719.1,RGD:708458	jumonji domain containing 1C	GO:0005634,GO:0006355,GO:0008584,GO:0031490,GO:0032454,GO:0033169,GO:0036098,GO:0072520,GO:0098727,GO:1990636,GO:0000785,GO:0000976,GO:0003382	nucleus|regulation of transcription, DNA-templated|male gonad development|chromatin DNA binding|histone demethylase activity (H3-K9 specific)|histone H3-K9 demethylation|male germ-line stem cell population maintenance|seminiferous tubule development|maintenance of cell number|reproductive senescence|chromatin|transcription regulatory region sequence-specific DNA binding|epithelial cell morphogene…	rno05202	Transcriptional misregulation in cancers
Stmn3	1.9429e-20	0.312	0.147	6.33832e-16	-1.56204	1.61801	0.694216	Up	GeneID:29246,Genbank:NM_024346.1,RGD:3628	stathmin 3	GO:0043005,GO:0031122,GO:0005737,GO:0043087,GO:0031175,GO:0005794,GO:0007019,GO:0008022,GO:0015631,GO:0019904,GO:0048471,GO:0051493,GO:0035021,GO:0030426,GO:0005515,GO:0031110	neuron projection|cytoplasmic microtubule organization|cytoplasm|regulation of GTPase activity|neuron projection development|Golgi apparatus|microtubule depolymerization|protein C-terminus binding|tubulin binding|protein domain specific binding|perinuclear region of cytoplasm|regulation of cytoskeleton organization|negative regulation of Rac protein signal transduction|growth cone|protein binding…
Calca	4.73263e-20	0.46	0.278	1.54392e-15	-0.770117	1.58199	0.661743	Up	GeneID:24241,Genbank:NM_001033956.1,RGD:2254	calcitonin-related polypeptide alphaGO:0005184,GO:0005576,GO:0005615,GO:0005622,GO:0005634,GO:0007631,GO:0005737,GO:0008016,GO:0006468,GO:0008217,GO:0006874,GO:0009408,GO:0010469,GO:0010523,GO:0030279,GO:0043025,GO:0030424,GO:0043195,GO:0030816,GO:0043542,GO:0044877,GO:0045651,GO:0045671,GO:0001935,GO:0097647,GO:0045776,GO:0001944,GO:0097755,GO:0001976,GO:1990090,GO:0045778,GO:0001984,GO:0002027,…	neuropeptide hormone activity|extracellular region|extracellular space|intracellular|nucleus|feeding behavior|cytoplasm|regulation of heart contraction|protein phosphorylation|regulation of blood pressure|cellular calcium ion homeostasis|response to heat|regulation of signaling receptor activity|negative regulation of calcium ion transport into cytosol|negative regulation of ossification|neuronal…
Hsph1	1.21847e-19	0.46	0.635	3.975e-15	0.117309	0.574786	-0.798902	Down	GeneID:288444,Genbank:NM_001011901.1,RGD:1311609	heat shock protein family H (Hsp110) member 1	GO:0051082,GO:0032991,GO:0005524,GO:0051085,GO:0005634,GO:0034605,GO:0051787,GO:0005654,GO:0005737,GO:0034620,GO:0005829,GO:0061098,GO:0042026,GO:1903748,GO:0042623,GO:0005874,GO:1903751,GO:0043014,GO:0006986,GO:0000774,GO:1903753,GO:0044183,GO:0016887,GO:2001234,GO:0045944,GO:0031072	unfolded protein binding|protein-containing complex|ATP binding|chaperone cofactor-dependent protein refolding|nucleus|cellular response to heat|misfolded protein binding|nucleoplasm|cytoplasm|cellular response to unfolded protein|cytosol|positive regulation of protein tyrosine kinase activity|protein refolding|negative regulation of establishment of protein localization to mitochondrion|ATPase a…	rno04141	Protein processing in endoplasmic reticulum
Add3	4.19803e-19	0.455	0.319	1.36952e-14	-0.715854	1.51274	0.597167	Up	GeneID:25230,Genbank:XM_006231600.3,RGD:2043	adducin 3	GO:0042493,GO:0005903,GO:0005080,GO:0045907,GO:0005198,GO:0005911,GO:0005515,GO:0005516,GO:0005654,GO:0005737,GO:0005938,GO:0005856,GO:0014069,GO:0000794,GO:0005886,GO:0016020,GO:0003779	response to drug|brush border|protein kinase C binding|positive regulation of vasoconstriction|structural molecule activity|cell-cell junction|protein binding|calmodulin binding|nucleoplasm|cytoplasm|cell cortex|cytoskeleton|postsynaptic density|condensed nuclear chromosome|plasma membrane|membrane|actin binding
Socs3	7.89857e-19	0.232	0.091	2.57675e-14	-2.24421	1.5574	0.639138	Up	GeneID:89829,Genbank:XM_008768398.1,RGD:621087	suppressor of cytokine signaling 3	GO:0007165,GO:0007259,GO:0007568,GO:0009408,GO:0034097,GO:0009617,GO:0035556,GO:0009725,GO:0042493,GO:0009968,GO:0042532,GO:0043066,GO:0043434,GO:0060674,GO:0045595,GO:0045597,GO:0060707,GO:0060708,GO:1990830,GO:0001558,GO:0001666,GO:0001784,GO:0001932,GO:0004860,GO:0005622,GO:0005737,GO:0006469,GO:0010332,GO:0014070,GO:0016567,GO:0019221,GO:0031100,GO:0032094,GO:0032355,GO:0046426,GO:0032496,GO:…	signal transduction|JAK-STAT cascade|aging|response to heat|response to cytokine|response to bacterium|intracellular signal transduction|response to hormone|response to drug|negative regulation of signal transduction|negative regulation of tyrosine phosphorylation of STAT protein|negative regulation of apoptotic process|response to peptide hormone|placenta blood vessel development|regulation of c…	rno04120,rno04630,rno04668,rno04910,rno04920,rno04917,rno04380,rno04930,rno04932,rno04931,rno05164,rno05160,rno05168	Ubiquitin mediated proteolysis|Jak-STAT signaling pathway|TNF signaling pathway|Insulin signaling pathway|Adipocytokine signaling pathway|Prolactin signaling pathway|Osteoclast differentiation|Type II diabetes mellitus|Non-alcoholic fatty liver disease (NAFLD)|Insulin resistance|Influenza A|Hepatitis C|Herpes simplex infection
Fkbp1b	1.06953e-18	0.287	0.144	3.48914e-14	-1.68219	1.55541	0.637296	Up	GeneID:58950,Genbank:XM_017594336.1,RGD:61835	FK506 binding protein 1B	GO:0005737,GO:0006939,GO:0007204,GO:0009749,GO:0010033,GO:0033017,GO:0010459,GO:0010880,GO:0033197,GO:0010881,GO:0034704,GO:0042098,GO:0042542,GO:0043231,GO:0044325,GO:0048680,GO:0051209,GO:0000413,GO:0002027,GO:0003755,GO:0005102,GO:0005528,GO:0014808,GO:0016020,GO:0016529,GO:0019227,GO:0019855,GO:0030018,GO:0051280,GO:0030073,GO:0051284,GO:0030551,GO:0051480,GO:0032515,GO:0051775,GO:0060314,GO:…	cytoplasm|smooth muscle contraction|positive regulation of cytosolic calcium ion concentration|response to glucose|response to organic substance|sarcoplasmic reticulum membrane|negative regulation of heart rate|regulation of release of sequestered calcium ion into cytosol by sarcoplasmic reticulum|response to vitamin E|regulation of cardiac muscle contraction by regulation of the release of seque…
Igfbp3	1.85929e-18	0.162	0.338	6.06555e-14	-1.05595	0.542581	-0.882089	Down	GeneID:24484,Genbank:NM_012588.2,RGD:2874	insulin-like growth factor binding protein 3	GO:0001968,GO:0005515,GO:0005520,GO:0005615,GO:0005634,GO:0010906,GO:0014912,GO:0005720,GO:0006468,GO:0031091,GO:0031994,GO:0043065,GO:0031995,GO:0043410,GO:0043567,GO:0043568,GO:0001558,GO:1990418,GO:0043666,GO:2000844,GO:0044342,GO:0001649,GO:0001666,GO:0001933,GO:0007565,GO:0007568,GO:0008160,GO:0008285,GO:0032496,GO:0032868,GO:0010666,GO:0040008,GO:0042493,GO:0042567,GO:0045663,GO:0042568,GO:…	fibronectin binding|protein binding|insulin-like growth factor binding|extracellular space|nucleus|regulation of glucose metabolic process|negative regulation of smooth muscle cell migration|nuclear heterochromatin|protein phosphorylation|platelet alpha granule|insulin-like growth factor I binding|positive regulation of apoptotic process|insulin-like growth factor II binding|positive regulation o…	rno04115,rno04218,rno05202	p53 signaling pathway|Cellular senescence|Transcriptional misregulation in cancers
Pcf11	1.9424e-17	0.404	0.267	6.33668e-13	-0.96259	1.51434	0.598689	Up	GeneID:361605,Genbank:XM_341883.7,RGD:1563397	PCF11 cleavage and polyadenylation factor subunit	GO:0005575,GO:0005654,GO:0005737,GO:0005739,GO:0005849,GO:0006369,GO:0006378,GO:0006379,GO:0008150,GO:0000993,GO:0003674,GO:0003729	cellular_component|nucleoplasm|cytoplasm|mitochondrion|mRNA cleavage factor complex|termination of RNA polymerase II transcription|mRNA polyadenylation|mRNA cleavage|biological_process|RNA polymerase II core binding|molecular_function|mRNA binding	rno03015	mRNA surveillance pathway
Peg3	2.77258e-17	0.401	0.254	9.04498e-13	-0.818349	1.69257	0.759213	Up	GeneID:103691034,Genbank:XM_017588641.1,RGD:2323590	paternally expressed 3	GO:0003700,GO:0005634,GO:0005776,GO:0010468,GO:0043565,GO:0045944,GO:0000122,GO:0003676	DNA binding transcription factor activity|nucleus|autophagosome|regulation of gene expression|sequence-specific DNA binding|positive regulation of transcription by RNA polymerase II|negative regulation of transcription by RNA polymerase II|nucleic acid binding
Fxyd7	3.2402e-17	0.367	0.206	1.05705e-12	-1.07553	1.62528	0.70069	Up	GeneID:63848,Genbank:XM_006228843.3,RGD:620830	FXYD domain-containing ion transport regulator 7	GO:0017080,GO:0034220,GO:0043269,GO:0051117,GO:2000649,GO:0005216,GO:0005887,GO:0016021	sodium channel regulator activity|ion transmembrane transport|regulation of ion transport|ATPase binding|regulation of sodium ion transmembrane transporter activity|ion channel activity|integral component of plasma membrane|integral component of membrane
Plk2	1.63699e-16	0.605	0.475	5.34034e-12	0.120007	1.59774	0.676035	Up	GeneID:83722,Genbank:NM_031821.1,RGD:620760	polo-like kinase 2	GO:0005737,GO:0005813,GO:0005814,GO:0006468,GO:0032436,GO:0007052,GO:0032486,GO:0043008,GO:0007093,GO:0043066,GO:0044877,GO:0045732,GO:2000773,GO:0046599,GO:0048167,GO:0000082,GO:0000278,GO:0000785,GO:0004674,GO:0005515,GO:0005524,GO:0005622,GO:0007265,GO:0007613,GO:0010508,GO:0016525,GO:0018105,GO:0030425,GO:0032092,GO:0060291,GO:0060292,GO:0061000,GO:0071866,GO:0090050	cytoplasm|centrosome|centriole|protein phosphorylation|positive regulation of proteasomal ubiquitin-dependent protein catabolic process|mitotic spindle organization|Rap protein signal transduction|ATP-dependent protein binding|mitotic cell cycle checkpoint|negative regulation of apoptotic process|protein-containing complex binding|positive regulation of protein catabolic process|negative regulati…	rno04068	FoxO signaling pathway
Gda	3.45606e-16	0.384	0.227	1.12747e-11	-1.0218	1.57107	0.651749	Up	GeneID:83585,Genbank:NM_031776.2,RGD:621617	guanine deaminase	GO:0008270,GO:0008892,GO:0019239,GO:0031116,GO:0046098,GO:0005829,GO:0006147	zinc ion binding|guanine deaminase activity|deaminase activity|positive regulation of microtubule polymerization|guanine metabolic process|cytosol|guanine catabolic process	rno00230	Purine metabolism
Synm	4.2007e-16	0.296	0.15	1.37039e-11	-1.60038	1.51462	0.598951	Up	GeneID:308709,Genbank:XM_006229337.2,RGD:727872	synemin	GO:0005912,GO:0008307,GO:0016020,GO:0017166,GO:0019215,GO:0031443,GO:0042383,GO:0043034,GO:0045104,GO:0060053,GO:0005200,GO:0005882	adherens junction|structural constituent of muscle|membrane|vinculin binding|intermediate filament binding|fast-twitch skeletal muscle fiber contraction|sarcolemma|costamere|intermediate filament cytoskeleton organization|neurofilament cytoskeleton|structural constituent of cytoskeleton|intermediate filament
AABR07044925.1	4.54456e-16	0.331	0.193	1.48257e-11	-1.33589	1.56201	0.643402	Up	--	--	--	--	--	--
Bag3	4.66692e-16	0.277	0.455	1.52249e-11	-0.735806	0.643413	-0.636183	Down	GeneID:293524,Genbank:NM_001011936.1,RGD:1307794	Bcl2-associated athanogene 3	GO:0046827,GO:0005829,GO:0050790,GO:0005886,GO:0050821,GO:0007420,GO:0008625,GO:0010664,GO:0021510,GO:0051087,GO:0030018,GO:0071260,GO:0034605,GO:0097192,GO:0043005,GO:0097201,GO:0044877,GO:0000774,GO:0005634,GO:0045296,GO:0005737	positive regulation of protein export from nucleus|cytosol|regulation of catalytic activity|plasma membrane|protein stabilization|brain development|extrinsic apoptotic signaling pathway via death domain receptors|negative regulation of striated muscle cell apoptotic process|spinal cord development|chaperone binding|Z disc|cellular response to mechanical stimulus|cellular response to heat|extrinsi…
Ppp1r10	5.31707e-15	0.584	0.469	1.73459e-10	-0.0168477	1.50616	0.590876	Up	GeneID:65045,Genbank:NM_022951.2,RGD:620079	protein phosphatase 1, regulatory subunit 10	GO:0046872,GO:0000785,GO:0072357,GO:0000790,GO:0003677,GO:0004864,GO:0005654,GO:0008157,GO:0010667,GO:1904290,GO:0016604,GO:0032206,GO:0000784,GO:0032515	metal ion binding|chromatin|PTW/PP1 phosphatase complex|nuclear chromatin|DNA binding|protein phosphatase inhibitor activity|nucleoplasm|protein phosphatase 1 binding|negative regulation of cardiac muscle cell apoptotic process|negative regulation of mitotic DNA damage checkpoint|nuclear body|positive regulation of telomere maintenance|nuclear chromosome, telomeric region|negative regulation of p…
Adamts1	1.10023e-14	0.351	0.246	3.58927e-10	-0.976372	1.61701	0.693325	Up	GeneID:79252,Genbank:NM_024400.2,RGD:621241	ADAM metallopeptidase with thrombospondin type 1 motif, 1	GO:0071380,GO:0030728,GO:0001822,GO:0031012,GO:0003674,GO:0031410,GO:0004222,GO:0005578,GO:0005604,GO:0006508,GO:0044691,GO:0007229,GO:0060347,GO:0008201,GO:0001542,GO:0071305,GO:0008270,GO:0071374,GO:0010976	cellular response to prostaglandin E stimulus|ovulation|kidney development|extracellular matrix|molecular_function|cytoplasmic vesicle|metalloendopeptidase activity|proteinaceous extracellular matrix|basement membrane|proteolysis|tooth eruption|integrin-mediated signaling pathway|heart trabecula formation|heparin binding|ovulation from ovarian follicle|cellular response to vitamin D|zinc ion bind…
Hspd1	1.16101e-12	0.418	0.572	3.78755e-08	-0.21696	0.666317	-0.585719	Down	GeneID:63868,Genbank:XM_006244932.2,RGD:621314	heat shock protein family D member 1	GO:0003725,GO:0005515,GO:0005524,GO:0005615,GO:0005737,GO:0005905,GO:0005739,GO:0006458,GO:0006919,GO:0006986,GO:0007005,GO:0008035,GO:0030061,GO:0008637,GO:0030135,GO:0030141,GO:0009408,GO:0031625,GO:0032496,GO:0001530,GO:0042110,GO:0032727,GO:0001666,GO:0032729,GO:0001817,GO:0042113,GO:0032733,GO:0002020,GO:0042220,GO:0002039,GO:0042493,GO:0002368,GO:0042542,GO:0002755,GO:0042588,GO:0002842,GO:…	double-stranded RNA binding|protein binding|ATP binding|extracellular space|cytoplasm|clathrin-coated pit|mitochondrion|'de novo' protein folding|activation of cysteine-type endopeptidase activity involved in apoptotic process|response to unfolded protein|mitochondrion organization|high-density lipoprotein particle binding|mitochondrial crista|apoptotic mitochondrial changes|coated vesicle|secret…	rno03018,rno04940,rno05134,rno05152	RNA degradation|Type I diabetes mellitus|Legionellosis|Tuberculosis
Cryab	2.80431e-09	0.691	0.788	9.14851e-05	0.883493	0.603687	-0.728128	Down	GeneID:25420,Genbank:NM_012935.4,RGD:2414	crystallin, alpha B	GO:0005737,GO:0005739,GO:0005794,GO:0005829,GO:0005886,GO:0006457,GO:0007021,GO:0031109,GO:0007517,GO:0031430,GO:0007568,GO:0031674,GO:0008017,GO:0032355,GO:0032387,GO:0032432,GO:0032463,GO:0044877,GO:0042542,GO:0045202,GO:0042802,GO:0046872,GO:0050821,GO:0051082,GO:0051260,GO:0001540,GO:0051403,GO:0060561,GO:0001666,GO:0071480,GO:0002088,GO:0005212,GO:0005515,GO:0005634,GO:0008092,GO:0009986,GO:…	cytoplasm|mitochondrion|Golgi apparatus|cytosol|plasma membrane|protein folding|tubulin complex assembly|microtubule polymerization or depolymerization|muscle organ development|M band|aging|I band|microtubule binding|response to estradiol|negative regulation of intracellular transport|actin filament bundle|negative regulation of protein homooligomerization|protein-containing complex binding|respo…	rno04141,rno04213	Protein processing in endoplasmic reticulum|Longevity regulating pathway - multiple species
Akap12	1.26583e-08	0.486	0.391	0.000412951	-0.214313	1.51733	0.60154	Up	GeneID:83425,Genbank:NM_057103.2,RGD:70988	A-kinase anchoring protein 12GO:0005886,GO:0006605,GO:0007165,GO:0007193,GO:0008179,GO:0010738,GO:0051018,GO:0090036,GO:0005829,GO:0005856	plasma membrane|protein targeting|signal transduction|adenylate cyclase-inhibiting G-protein coupled receptor signaling pathway|adenylate cyclase binding|regulation of protein kinase A signaling|protein kinase A binding|regulation of protein kinase C signaling|cytosol|cytoskeleton
Anxa1	1.59535e-06	0.306	0.239	0.052045	-0.902822	1.72163	0.783772	Up	GeneID:25380,Genbank:NM_012904.2,RGD:2118	annexin A1	GO:0048306,GO:0050482,GO:0050709,GO:0050727,GO:0051384,GO:0070062,GO:0097350,GO:0098609,GO:0070301,GO:0098641,GO:0070365,GO:1900087,GO:1900138,GO:2000483,GO:0003697,GO:0003727,GO:0004386,GO:0005198,GO:0005509,GO:0005543,GO:0005829,GO:0005544,GO:0005884,GO:0005886,GO:0005913,GO:0006909,GO:0016323,GO:0006954,GO:0016324,GO:0007165,GO:0016328,GO:0018149,GO:0019834,GO:0000733,GO:0031514,GO:0001533,GO:…	calcium-dependent protein binding|arachidonic acid secretion|negative regulation of protein secretion|regulation of inflammatory response|response to glucocorticoid|extracellular exosome|neutrophil clearance|cell-cell adhesion|cellular response to hydrogen peroxide|cadherin binding involved in cell-cell adhesion|hepatocyte differentiation|positive regulation of G1/S transition of mitotic cell cyc…

## Sheet: SC2
gene	pvalue	pct.1	pct.2	padj	baseMean	FoldChange	log2FoldChange	up_down	Dbxref	product	GO_id	GO_term	pathway	pathway_description
Hspa5	5.46504e-161	0.987	0.941	1.78286e-156	1.26868	2.37671	1.24897	Up	GeneID:25617,Genbank:NM_013083.2,RGD:2843	heat shock protein family A member 5	GO:0005783,GO:0005788,GO:0005789,GO:0005790,GO:0005793,GO:0019899,GO:0005886,GO:0019904,GO:0006983,GO:0021589,GO:0006986,GO:0021680,GO:0030176,GO:0030182,GO:0030335,GO:0034976,GO:0030433,GO:0035437,GO:0030496,GO:0035690,GO:0042026,GO:0042149,GO:0005515,GO:0051787,GO:0042220,GO:0005524,GO:0042623,GO:0071236,GO:0043022,GO:0005634,GO:0071277,GO:0071287,GO:0005737,GO:0071320,GO:0071353,GO:0005739,GO:…	endoplasmic reticulum|endoplasmic reticulum lumen|endoplasmic reticulum membrane|smooth endoplasmic reticulum|endoplasmic reticulum-Golgi intermediate compartment|enzyme binding|plasma membrane|protein domain specific binding|ER overload response|cerebellum structural organization|response to unfolded protein|cerebellar Purkinje cell layer development|integral component of endoplasmic reticulum m…	rno03060,rno04141,rno04612,rno04918,rno05020	Protein export|Protein processing in endoplasmic reticulum|Antigen processing and presentation|Thyroid hormone synthesis|Prion diseases
AC134224.1	9.05769e-160	0.989	0.914	2.95489e-155	1.28151	2.53904	1.34428	Up	--	--	--	--	--	--
Scn7a	3.30508e-119	0.853	0.542	1.07822e-114	0.11297	3.02237	1.59568	Up	GeneID:64155,Genbank:NM_031686.1,RGD:61922	sodium voltage-gated channel alpha subunit 7	GO:0097386,GO:0005261,GO:0005272,GO:0005886,GO:0006814,GO:0006936,GO:0019228,GO:0034765,GO:0035725,GO:0001518,GO:0055078,GO:0005244,GO:0086010,GO:0005248	glial cell projection|cation channel activity|sodium channel activity|plasma membrane|sodium ion transport|muscle contraction|neuronal action potential|regulation of ion transmembrane transport|sodium ion transmembrane transport|voltage-gated sodium channel complex|sodium ion homeostasis|voltage-gated ion channel activity|membrane depolarization during action potential|voltage-gated sodium channe…	rno04261	Adrenergic signaling in cardiomyocytes
Sptbn1	8.79223e-102	0.855	0.653	2.86829e-97	0.254679	2.08395	1.05932	Up	GeneID:305614,Genbank:XM_017599259.1,RGD:727922	spectrin, beta, non-erythrocytic 1	GO:0071709,GO:0030863,GO:0005543,GO:0072659,GO:0031430,GO:0005634,GO:1900042,GO:0032437,GO:0005730,GO:1903076,GO:0005737,GO:0005886,GO:0007009,GO:0007010,GO:0032991,GO:0007182,GO:1903078,GO:0043001,GO:0008091,GO:0044877,GO:0014069,GO:0045296,GO:0016020,GO:0000281,GO:0051020,GO:0030506,GO:0003779,GO:0051693,GO:0030673,GO:0005200	membrane assembly|cortical cytoskeleton|phospholipid binding|protein localization to plasma membrane|M band|nucleus|positive regulation of interleukin-2 secretion|cuticular plate|nucleolus|regulation of protein localization to plasma membrane|cytoplasm|plasma membrane|plasma membrane organization|cytoskeleton organization|protein-containing complex|common-partner SMAD protein phosphorylation|posi…
Pabpc1	1.25898e-87	0.874	0.69	4.10717e-83	0.316462	2.0623	1.04425	Up	GeneID:171350,Genbank:NM_134353.3,RGD:619838	poly(A) binding protein, cytoplasmic 1	GO:0071013,GO:0010494,GO:0003729,GO:1900153,GO:0003730,GO:0030425,GO:0005515,GO:1990124,GO:0005634,GO:0005737,GO:0005829,GO:0006397,GO:0031047,GO:0008022,GO:2000623,GO:0008143,GO:0036464,GO:0045070,GO:0008150,GO:0000184,GO:0060213,GO:0008266,GO:0003723,GO:0008380	catalytic step 2 spliceosome|cytoplasmic stress granule|mRNA binding|positive regulation of nuclear-transcribed mRNA catabolic process, deadenylation-dependent decay|mRNA 3'-UTR binding|dendrite|protein binding|messenger ribonucleoprotein complex|nucleus|cytoplasm|cytosol|mRNA processing|gene silencing by RNA|protein C-terminus binding|negative regulation of nuclear-transcribed mRNA catabolic pro…	rno03013,rno03015,rno03018	RNA transport|mRNA surveillance pathway|RNA degradation
Hsp90b1	2.96865e-86	0.818	0.662	9.68463e-82	0.263554	2.19855	1.13655	Up	GeneID:362862,Genbank:NM_001012197.2,RGD:1310482	heat shock protein 90 beta family member 1	GO:0005789,GO:0005790,GO:0005829,GO:0005886,GO:0006457,GO:0034663,GO:0019903,GO:0042470,GO:0043066,GO:0030433,GO:0043666,GO:0048471,GO:0050750,GO:0001666,GO:0003723,GO:0005524,GO:0005783,GO:0005788,GO:0030496,GO:0030970,GO:0031247,GO:0051082,GO:0071287,GO:0032991,GO:0071318	endoplasmic reticulum membrane|smooth endoplasmic reticulum|cytosol|plasma membrane|protein folding|endoplasmic reticulum chaperone complex|protein phosphatase binding|melanosome|negative regulation of apoptotic process|ubiquitin-dependent ERAD pathway|regulation of phosphoprotein phosphatase activity|perinuclear region of cytoplasm|low-density lipoprotein particle receptor binding|response to hy…	rno04141,rno04151,rno04657,rno04915,rno04918,rno05200,rno05215,rno05418	Protein processing in endoplasmic reticulum|PI3K-Akt signaling pathway|IL-17 signaling pathway|Estrogen signaling pathway|Thyroid hormone synthesis|Pathways in cancer|Prostate cancer|Fluid shear stress and atherosclerosis
Hspa1b	4.88672e-79	0.93	0.983	1.59419e-74	1.39235	0.379501	-1.39783	Down	--	--	--	--	--	--
Txnip	9.80535e-79	0.609	0.226	3.1988e-74	-0.925174	2.73625	1.4522	Up	GeneID:117514,Genbank:NM_001008767.1,RGD:620886	thioredoxin interacting protein	GO:0071228,GO:0042127,GO:0005634,GO:0042493,GO:0005737,GO:0042542,GO:0005758,GO:0006351,GO:0006606,GO:0006979,GO:0043065,GO:0009612,GO:0043086,GO:0009749,GO:0048008,GO:0030216,GO:0051592,GO:0031625,GO:0000122,GO:0051782,GO:0032355,GO:0003674,GO:0032570,GO:0004857	cellular response to tumor cell|regulation of cell proliferation|nucleus|response to drug|cytoplasm|response to hydrogen peroxide|mitochondrial intermembrane space|transcription, DNA-templated|protein import into nucleus|response to oxidative stress|positive regulation of apoptotic process|response to mechanical stimulus|negative regulation of catalytic activity|response to glucose|platelet-deriv…	rno04621	NOD-like receptor signaling pathway
H3f3c	2.39164e-77	0.931	0.99	7.80224e-73	1.15951	0.634849	-0.655515	Down	GeneID:100360868,Genbank:XM_003750348.4,RGD:2321290	H3 histone, family 3C	GO:0006334,GO:0030307,GO:0031492,GO:0046982,GO:0000786,GO:0005634,GO:0005719	nucleosome assembly|positive regulation of cell growth|nucleosomal DNA binding|protein heterodimerization activity|nucleosome|nucleus|nuclear euchromatin
Ubb	1.54888e-72	1	1	5.0529e-68	2.05781	0.633023	-0.65967	Down	GeneID:192255,Genbank:NM_138895.2,RGD:621562	ubiquitin B	GO:0072520,GO:0008584,GO:0097009,GO:0008585,GO:1901214,GO:0021888,GO:0031398,GO:0043005,GO:0043025,GO:0043209,GO:1902255,GO:0047497,GO:1902527,GO:0048812,GO:0051881,GO:0060612,GO:0005739,GO:0060613,GO:0007141,GO:0061136,GO:0007144	seminiferous tubule development|male gonad development|energy homeostasis|female gonad development|regulation of neuron death|hypothalamus gonadotrophin-releasing hormone neuron development|positive regulation of protein ubiquitination|neuron projection|neuronal cell body|myelin sheath|positive regulation of intrinsic apoptotic signaling pathway by p53 class mediator|mitochondrion transport along…	rno04144,rno04137,rno05012,rno05167	Endocytosis|Mitophagy - animal|Parkinson's disease|Kaposi's sarcoma-associated herpesvirus infection
Fos	2.06942e-66	0.971	0.896	6.75107e-62	1.10842	1.94367	0.95878	Up	GeneID:314322,Genbank:NM_022197.2,RGD:2626	FBJ osteosarcoma oncogene	GO:0003677,GO:0003682,GO:0003690,GO:0003700,GO:0005515,GO:0007399,GO:0005634,GO:0007565,GO:0007568,GO:0008134,GO:0009409,GO:0009416,GO:0035902,GO:0009612,GO:0035914,GO:0009629,GO:0035976,GO:0009636,GO:0035994,GO:0042493,GO:0043005,GO:0000978,GO:0071277,GO:0043565,GO:1901216,GO:0044212,GO:0000979,GO:1902895,GO:0045672,GO:0000982,GO:0001077,GO:0001102,GO:0001190,GO:0001661,GO:0005654,GO:0005667,GO:…	DNA binding|chromatin binding|double-stranded DNA binding|DNA binding transcription factor activity|protein binding|nervous system development|nucleus|female pregnancy|aging|transcription factor binding|response to cold|response to light stimulus|response to immobilization stress|response to mechanical stimulus|skeletal muscle cell differentiation|response to gravity|transcription factor AP-1 com…	rno04010,rno04668,rno04024,rno04210,rno04620,rno04660,rno04658,rno04659,rno04657,rno04662,rno04915,rno04917,rno04921,rno04926,rno04725,rno04728,rno04380,rno04713,rno05200,rno05231,rno05210,rno05224,rno05323,rno05031,rno05418,rno05132,rno05133,rno05166,rno05161,rno05168,rno05167,rno05140,rno05142,rno01522	MAPK signaling pathway|TNF signaling pathway|cAMP signaling pathway|Apoptosis|Toll-like receptor signaling pathway|T cell receptor signaling pathway|Th1 and Th2 cell differentiation|Th17 cell differentiation|IL-17 signaling pathway|B cell receptor signaling pathway|Estrogen signaling pathway|Prolactin signaling pathway|Oxytocin signaling pathway|Relaxin signaling pathway|Cholinergic synapse|Dopam…
Egr1	4.82894e-64	0.933	0.766	1.57534e-59	0.906879	2.39443	1.25968	Up	GeneID:24330,Genbank:NM_012551.2,RGD:2544	early growth response 1	GO:0071320,GO:0071363,GO:0071371,GO:0071372,GO:0071383,GO:0071455,GO:0071456,GO:1902949,GO:0071480,GO:1990841,GO:0071504,GO:2000182,GO:0001077,GO:0001666,GO:0001975,GO:0002931,GO:0006355,GO:0006366,GO:0003677,GO:0007611,GO:0007616,GO:0007623,GO:0030509,GO:0008134,GO:0008270,GO:0031667,GO:0032354,GO:0032868,GO:0032869,GO:0000122,GO:0042981,GO:0033233,GO:0043525,GO:0000976,GO:0043565,GO:0034465,GO:…	cellular response to cAMP|cellular response to growth factor stimulus|cellular response to gonadotropin stimulus|cellular response to follicle-stimulating hormone stimulus|cellular response to steroid hormone stimulus|cellular response to hyperoxia|cellular response to hypoxia|positive regulation of tau-protein kinase activity|cellular response to gamma radiation|promoter-specific chromatin bindi…	rno04371,rno05020,rno04933,rno05166	Apelin signaling pathway|Prion diseases|AGE-RAGE signaling pathway in diabetic complications|HTLV-I infection
Jmjd1c	2.33403e-63	0.901	0.764	7.61431e-59	0.647924	1.99688	0.997745	Up	GeneID:171120,Genbank:NM_001191719.1,RGD:708458	jumonji domain containing 1C	GO:0005634,GO:0006355,GO:0008584,GO:0031490,GO:0032454,GO:0033169,GO:0036098,GO:0072520,GO:0098727,GO:1990636,GO:0000785,GO:0000976,GO:0003382	nucleus|regulation of transcription, DNA-templated|male gonad development|chromatin DNA binding|histone demethylase activity (H3-K9 specific)|histone H3-K9 demethylation|male germ-line stem cell population maintenance|seminiferous tubule development|maintenance of cell number|reproductive senescence|chromatin|transcription regulatory region sequence-specific DNA binding|epithelial cell morphogene…	rno05202	Transcriptional misregulation in cancers
Ckb	1.15057e-62	0.869	0.97	3.7535e-58	0.9514	0.581816	-0.781366	Down	GeneID:24264,Genbank:NM_012529.3,RGD:2357	creatine kinase B	GO:0005634,GO:0005829,GO:0007420,GO:0016310,GO:0021549,GO:0030425,GO:0030644,GO:0031625,GO:0043025,GO:0043209,GO:0004111,GO:0005515,GO:0005524	nucleus|cytosol|brain development|phosphorylation|cerebellum development|dendrite|cellular chloride ion homeostasis|ubiquitin protein ligase binding|neuronal cell body|myelin sheath|creatine kinase activity|protein binding|ATP binding	rno00330	Arginine and proline metabolism
AC134224.2	1.39909e-60	0.658	0.396	4.56425e-56	-0.606497	1.92325	0.943543	Up	--	--	--	--	--	--
Jun	5.56474e-58	0.991	0.965	1.81539e-53	1.54047	1.67622	0.745208	Up	GeneID:24516,Genbank:NM_021835.3,RGD:2943	Jun proto-oncogene, AP-1 transcription factor subunit	GO:0046982,GO:0048146,GO:0048661,GO:0051365,GO:0051591,GO:1904707,GO:0051726,GO:1990441,GO:2000144,GO:0051899,GO:0001525,GO:0001774,GO:0001836,GO:0001889,GO:0001938,GO:0003151,GO:0005654,GO:0003677,GO:0003682,GO:0005667,GO:0003690,GO:0005719,GO:0005829,GO:0006351,GO:0008285,GO:0006355,GO:0009314,GO:0006366,GO:0009612,GO:0009987,GO:0010033,GO:0000122,GO:0033554,GO:0000790,GO:0033613,GO:0010634,GO:…	protein heterodimerization activity|positive regulation of fibroblast proliferation|positive regulation of smooth muscle cell proliferation|cellular response to potassium ion starvation|response to cAMP|positive regulation of vascular smooth muscle cell proliferation|regulation of cell cycle|negative regulation of transcription from RNA polymerase II promoter in response to endoplasmic reticulum …	rno04010,rno04012,rno04310,rno04668,rno04024,rno04137,rno04210,rno04510,rno04530,rno04620,rno04621,rno04625,rno04660,rno04658,rno04659,rno04657,rno04662,rno04912,rno04915,rno04921,rno04926,rno04722,rno04380,rno05200,rno05231,rno05203,rno05210,rno05211,rno05224,rno05323,rno05321,rno05030,rno05031,rno05418,rno04932,rno04933,rno05132,rno05133,rno05166,rno05164,rno05161,rno05168,rno05167,rno05169,rno…	MAPK signaling pathway|ErbB signaling pathway|Wnt signaling pathway|TNF signaling pathway|cAMP signaling pathway|Mitophagy - animal|Apoptosis|Focal adhesion|Tight junction|Toll-like receptor signaling pathway|NOD-like receptor signaling pathway|C-type lectin receptor signaling pathway|T cell receptor signaling pathway|Th1 and Th2 cell differentiation|Th17 cell differentiation|IL-17 signaling path…
Tmod2	1.67326e-55	0.547	0.307	5.45868e-51	-1.01698	1.90708	0.931363	Up	GeneID:58814,Genbank:XM_006243407.3,RGD:61948	tropomodulin 2	GO:0005856,GO:0005865,GO:0006936,GO:0007015,GO:0007270,GO:0007611,GO:0030016,GO:0030239,GO:0030426,GO:0043005,GO:0003779,GO:0045745,GO:0005523,GO:0051694	cytoskeleton|striated muscle thin filament|muscle contraction|actin filament organization|neuron-neuron synaptic transmission|learning or memory|myofibril|myofibril assembly|growth cone|neuron projection|actin binding|positive regulation of G-protein coupled receptor protein signaling pathway|tropomyosin binding|pointed-end actin filament capping
Rbbp6	1.19683e-54	0.712	0.488	3.90443e-50	-0.265628	1.91913	0.940456	Up	GeneID:308968,Genbank:XM_017590222.1,RGD:1311964	RB binding protein 6, ubiquitin ligase	GO:0048568,GO:0006275,GO:0061053,GO:0006397,GO:0061630,GO:0006511,GO:0006974,GO:0008270,GO:0016567,GO:0016607,GO:0019901,GO:0032991,GO:0001701,GO:0004842,GO:0035264,GO:0005813	embryonic organ development|regulation of DNA replication|somite development|mRNA processing|ubiquitin protein ligase activity|ubiquitin-dependent protein catabolic process|cellular response to DNA damage stimulus|zinc ion binding|protein ubiquitination|nuclear speck|protein kinase binding|protein-containing complex|in utero embryonic development|ubiquitin-protein transferase activity|multicellul…
Hnrnpu	2.47819e-53	0.836	0.681	8.08461e-49	0.230443	1.69599	0.762125	Up	GeneID:117280,Genbank:XM_006250311.3,RGD:620372	heterogeneous nuclear ribonucleoprotein U	GO:0071385,GO:0071549,GO:0072686,GO:0090575,GO:1902889,GO:0098577,GO:0099122,GO:1990023,GO:1990280,GO:2000737,GO:1990498,GO:0000922,GO:0000993,GO:0001047,GO:0001097,GO:0003677,GO:0003730,GO:0003682,GO:0003779,GO:0003690,GO:0005515,GO:0005524,GO:0008143,GO:0005634,GO:0008380,GO:0005654,GO:0009048,GO:0009986,GO:0010628,GO:0000122,GO:0032211,GO:0016363,GO:0000228,GO:0032922,GO:0016607,GO:0000381,GO:…	cellular response to glucocorticoid stimulus|cellular response to dexamethasone stimulus|mitotic spindle|RNA polymerase II transcription factor complex|protein localization to spindle microtubule|inactive sex chromosome|RNA polymerase II C-terminal domain binding|mitotic spindle midzone|RNA localization to chromatin|negative regulation of stem cell differentiation|mitotic spindle microtubule|spin…	rno03040	Spliceosome
Gas7	1.30025e-52	0.668	0.491	4.2418e-48	-0.427801	1.70878	0.772967	Up	GeneID:85246,Genbank:XM_006246827.3,RGD:621550	growth arrest specific 7	GO:0008360,GO:0030041,GO:0030182,GO:0048812,GO:0051015,GO:0051017,GO:0001726,GO:0005737,GO:0005884	regulation of cell shape|actin filament polymerization|neuron differentiation|neuron projection morphogenesis|actin filament binding|actin filament bundle assembly|ruffle|cytoplasm|actin filament
Hmgcs1	2.65042e-50	0.835	0.706	8.64647e-46	0.47353	1.8876	0.916555	Up	GeneID:29637,Genbank:XM_006231959.2,RGD:70970	3-hydroxy-3-methylglutaryl-CoA synthase 1	GO:0043177,GO:0010033,GO:0004421,GO:0046690,GO:0010142,GO:0070723,GO:0014070,GO:0005829,GO:0071372,GO:0006084,GO:0006695,GO:0014074,GO:0007420,GO:0071397,GO:0016853,GO:0008144,GO:0071404,GO:0033197,GO:0008299,GO:0071407,GO:0034698,GO:0008584,GO:0001889,GO:0042493,GO:0009645,GO:0042803,GO:0009725	organic acid binding|response to organic substance|hydroxymethylglutaryl-CoA synthase activity|response to tellurium ion|farnesyl diphosphate biosynthetic process, mevalonate pathway|response to cholesterol|response to organic cyclic compound|cytosol|cellular response to follicle-stimulating hormone stimulus|acetyl-CoA metabolic process|cholesterol biosynthetic process|response to purine-containi…	rno00650,rno00072,rno00280,rno00900	Butanoate metabolism|Synthesis and degradation of ketone bodies|Valine, leucine and isoleucine degradation|Terpenoid backbone biosynthesis
LOC100909712	5.98174e-50	0.902	0.788	1.95142e-45	0.664548	1.72366	0.785478	Up	GeneID:100909712,Genbank:XM_003749295.4,RGD:6501887	cyclin-L1-like	GO:0006396,GO:0016538,GO:0045737,GO:0045944,GO:1901409,GO:0000307,GO:0005515,GO:0006351	RNA processing|cyclin-dependent protein serine/threonine kinase regulator activity|positive regulation of cyclin-dependent protein serine/threonine kinase activity|positive regulation of transcription by RNA polymerase II|positive regulation of phosphorylation of RNA polymerase II C-terminal domain|cyclin-dependent protein kinase holoenzyme complex|protein binding|transcription, DNA-templated
Ppp1r10	6.49626e-50	0.659	0.463	2.11927e-45	-0.413893	1.91229	0.935301	Up	GeneID:65045,Genbank:NM_022951.2,RGD:620079	protein phosphatase 1, regulatory subunit 10	GO:0046872,GO:0000785,GO:0072357,GO:0000790,GO:0003677,GO:0004864,GO:0005654,GO:0008157,GO:0010667,GO:1904290,GO:0016604,GO:0032206,GO:0000784,GO:0032515	metal ion binding|chromatin|PTW/PP1 phosphatase complex|nuclear chromatin|DNA binding|protein phosphatase inhibitor activity|nucleoplasm|protein phosphatase 1 binding|negative regulation of cardiac muscle cell apoptotic process|negative regulation of mitotic DNA damage checkpoint|nuclear body|positive regulation of telomere maintenance|nuclear chromosome, telomeric region|negative regulation of p…
Dst	1.1746e-49	0.893	0.836	3.83191e-45	0.695648	1.5888	0.667935	Up	GeneID:316313,Genbank:XM_017596786.1,RGD:1306566	dystonin6	GO:0005829,GO:0005925,GO:0007010,GO:0007409,GO:0008017,GO:0008022,GO:0008090,GO:0031122,GO:0009611,GO:0031252,GO:0009898,GO:0031410,GO:0014069,GO:0031581,GO:0031673,GO:0035371,GO:0042383,GO:0042803,GO:0045104,GO:0045111,GO:0000226,GO:0001725,GO:0003779,GO:0005178,GO:0005509,GO:0005634,GO:0005635,GO:0005737,GO:0005789,GO:0014704,GO:0015629,GO:0015630,GO:0016020,GO:0030011,GO:0030018,GO:0046907,GO:…	cytosol|focal adhesion|cytoskeleton organization|axonogenesis|microtubule binding|protein C-terminus binding|retrograde axonal transport|cytoplasmic microtubule organization|response to wounding|cell leading edge|cytoplasmic side of plasma membrane|cytoplasmic vesicle|postsynaptic density|hemidesmosome assembly|H zone|microtubule plus-end|sarcolemma|protein homodimerization activity|intermediate …
Pdia3	2.29088e-49	0.767	0.62	7.47352e-45	-0.0105974	1.6582	0.729615	Up	GeneID:29468,Genbank:NM_017319.1,RGD:68430	protein disulfide isomerase family A, member 3	GO:0005615,GO:0005634,GO:0005737,GO:0005739,GO:0005758,GO:0005783,GO:0009986,GO:0015037,GO:0016324,GO:0019153,GO:0031667,GO:0033595,GO:0071305,GO:0034976,GO:0071560,GO:0042288,GO:1901423,GO:0042470,GO:1903334,GO:1904148,GO:2001238,GO:0001666,GO:0001669,GO:0002931,GO:0003756,GO:0005515,GO:0005576,GO:0005788,GO:0005790,GO:0005886,GO:0006457,GO:0006508,GO:0007623,GO:0008233,GO:0042802,GO:0042825,GO:…	extracellular space|nucleus|cytoplasm|mitochondrion|mitochondrial intermembrane space|endoplasmic reticulum|cell surface|peptide disulfide oxidoreductase activity|apical plasma membrane|protein-disulfide reductase (glutathione) activity|response to nutrient levels|response to genistein|cellular response to vitamin D|response to endoplasmic reticulum stress|cellular response to transforming growth…	rno04141,rno04612	Protein processing in endoplasmic reticulum|Antigen processing and presentation
Col28a1	1.27512e-48	0.474	0.206	4.15983e-44	-1.478	1.83279	0.874039	Up	GeneID:312115,Genbank:XM_003749699.4,RGD:1564680	collagen type XXVIII alpha 1 chain	GO:0031012,GO:0004867,GO:0005604,GO:0010951	extracellular matrix|serine-type endopeptidase inhibitor activity|basement membrane|negative regulation of endopeptidase activity
Spag9	4.46707e-48	0.787	0.616	1.45729e-43	0.000121151	1.65936	0.730627	Up	GeneID:360600,Genbank:XM_017597384.1,RGD:1311289	sperm associated antigen 9	GO:0051146,GO:0019894,GO:0005575,GO:0051260,GO:0005737,GO:0090074,GO:0030159,GO:0005815,GO:0005829,GO:0030335,GO:0007257,GO:0042147,GO:0043410,GO:0008150,GO:0045666,GO:0008432,GO:0000187,GO:0048273,GO:0003674,GO:0048471,GO:0016192,GO:0005078	striated muscle cell differentiation|kinesin binding|cellular_component|protein homooligomerization|cytoplasm|negative regulation of protein homodimerization activity|receptor signaling complex scaffold activity|microtubule organizing center|cytosol|positive regulation of cell migration|activation of JUN kinase activity|retrograde transport, endosome to Golgi|positive regulation of MAPK cascade|b…
Lgi4	5.73906e-46	0.818	0.728	1.87225e-41	0.308991	1.5884	0.667576	Up	GeneID:361549,Genbank:XM_008759169.2,RGD:735035	leucine-rich repeat LGI family, member 4	GO:0014044,GO:0021782,GO:0022011,GO:0031641,GO:0042063,GO:0042551,GO:0042552,GO:0005615,GO:0008344,GO:0014009	Schwann cell development|glial cell development|myelination in peripheral nervous system|regulation of myelination|gliogenesis|neuron maturation|myelination|extracellular space|adult locomotory behavior|glial cell proliferation
Fosb	2.21943e-45	0.97	0.929	7.24044e-41	1.39013	1.8024	0.849921	Up	GeneID:100360880,Genbank:NM_001256509.1,RGD:1308198	FosB proto-oncogene, AP-1 transcription factor subunit	GO:0071277,GO:0032570,GO:0001077,GO:0032870,GO:0003677,GO:0042493,GO:0003690,GO:0003700,GO:0005634,GO:0043231,GO:0005654,GO:0043278,GO:0043565,GO:0006357,GO:0045944,GO:0006366,GO:0000978,GO:0051412,GO:0007565,GO:0051591,GO:0009612,GO:0000982	cellular response to calcium ion|response to progesterone|transcriptional activator activity, RNA polymerase II proximal promoter sequence-specific DNA binding|cellular response to hormone stimulus|DNA binding|response to drug|double-stranded DNA binding|DNA binding transcription factor activity|nucleus|intracellular membrane-bounded organelle|nucleoplasm|response to morphine|sequence-specific DN…	rno04657,rno04380,rno05030,rno05031,rno05034	IL-17 signaling pathway|Osteoclast differentiation|Cocaine addiction|Amphetamine addiction|Alcoholism
Itprid2	3.80059e-45	0.847	0.762	1.23987e-40	0.413954	1.59787	0.676148	Up	--	--	--	--	--	--
Pcf11	6.00069e-44	0.546	0.287	1.9576e-39	-1.0543	1.74859	0.806194	Up	GeneID:361605,Genbank:XM_341883.7,RGD:1563397	PCF11 cleavage and polyadenylation factor subunit	GO:0005575,GO:0005654,GO:0005737,GO:0005739,GO:0005849,GO:0006369,GO:0006378,GO:0006379,GO:0008150,GO:0000993,GO:0003674,GO:0003729	cellular_component|nucleoplasm|cytoplasm|mitochondrion|mRNA cleavage factor complex|termination of RNA polymerase II transcription|mRNA polyadenylation|mRNA cleavage|biological_process|RNA polymerase II core binding|molecular_function|mRNA binding	rno03015	mRNA surveillance pathway
Zeb2	2.36768e-43	0.689	0.514	7.72409e-39	-0.344162	1.65742	0.728943	Up	GeneID:311071,Genbank:XM_006234145.3,RGD:1307272	zinc finger E-box binding homeobox 2	GO:1903056,GO:0045944,GO:0008150,GO:0001227,GO:0048066,GO:0021540,GO:0001755,GO:0048598,GO:0021766,GO:0001756,GO:0048668,GO:0001843,GO:0003674,GO:0005575,GO:0005634,GO:0021846,GO:0005730,GO:0050772,GO:0021957,GO:0061373,GO:0030177,GO:0005829,GO:0070412,GO:0043507,GO:0000122,GO:0097324,GO:0043565,GO:0006366,GO:0000790,GO:1902748,GO:0045636,GO:0007417,GO:0001205	regulation of melanosome organization|positive regulation of transcription by RNA polymerase II|biological_process|transcriptional repressor activity, RNA polymerase II transcription regulatory region sequence-specific DNA binding|developmental pigmentation|corpus callosum morphogenesis|neural crest cell migration|embryonic morphogenesis|hippocampus development|somitogenesis|collateral sprouting|…	rno05206	MicroRNAs in cancer
Spire1	1.9262e-42	0.684	0.482	6.28385e-38	-0.414828	1.62112	0.696989	Up	GeneID:307348,Genbank:NM_001107381.1,RGD:1305892	spire-type actin nucleation factor 1	GO:0048193,GO:0005654,GO:0051295,GO:0005794,GO:0060996,GO:0005829,GO:0005938,GO:0016192,GO:0030036,GO:0070649,GO:0030659,GO:0032154,GO:0036089,GO:0040038,GO:0001662,GO:0045010,GO:0003779,GO:0046907	Golgi vesicle transport|nucleoplasm|establishment of meiotic spindle localization|Golgi apparatus|dendritic spine development|cytosol|cell cortex|vesicle-mediated transport|actin cytoskeleton organization|formin-nucleated actin cable assembly|cytoplasmic vesicle membrane|cleavage furrow|cleavage furrow formation|polar body extrusion after meiotic divisions|behavioral fear response|actin nucleatio…
Eef1a1	1.30126e-40	0.894	0.819	4.24509e-36	0.536628	1.50045	0.585393	Up	GeneID:171361,Genbank:NM_175838.1,RGD:67387	eukaryotic translation elongation factor 1 alpha 1	GO:0030864,GO:0005886,GO:0003924,GO:0032587,GO:0006412,GO:0005516,GO:0035690,GO:0006414,GO:0005525,GO:0043209,GO:0005634,GO:0005730,GO:0051260,GO:0007568,GO:0005737,GO:0071364,GO:0008144,GO:0010942,GO:0005829,GO:0000049,GO:1903427,GO:0010976,GO:0003729,GO:1990090,GO:0019901,GO:0003746	cortical actin cytoskeleton|plasma membrane|GTPase activity|ruffle membrane|translation|calmodulin binding|cellular response to drug|translational elongation|GTP binding|myelin sheath|nucleus|nucleolus|protein homooligomerization|aging|cytoplasm|cellular response to epidermal growth factor stimulus|drug binding|positive regulation of cell death|cytosol|tRNA binding|negative regulation of reactive…	rno03013,rno05134	RNA transport|Legionellosis
Aplp2	8.85955e-38	0.669	0.549	2.89025e-33	-0.308817	1.51937	0.603471	Up	GeneID:64312,Genbank:NM_022520.1,RGD:2128	amyloid beta precursor like protein 2GO:0042802,GO:0005634,GO:0043393,GO:0006878,GO:0007176,GO:0007617,GO:0007626,GO:0008201,GO:0046914,GO:0008203,GO:0050885,GO:0010951,GO:0016021,GO:0030198,GO:0001967,GO:0030900,GO:0004867,GO:0030901,GO:0005515	identical protein binding|nucleus|regulation of protein binding|cellular copper ion homeostasis|regulation of epidermal growth factor-activated receptor activity|mating behavior|locomotory behavior|heparin binding|transition metal ion binding|cholesterol metabolic process|neuromuscular process controlling balance|negative regulation of endopeptidase activity|integral component of membrane|extrace…
Prkar1a	1.26369e-37	0.691	0.566	4.12254e-33	-0.234749	1.51901	0.603136	Up	GeneID:25725,Genbank:NM_013181.1,RGD:3391	protein kinase cAMP-dependent type 1 regulatory subunit alpha	GO:0045859,GO:0031588,GO:0005515,GO:0046007,GO:0031594,GO:0005737,GO:0060038,GO:0031625,GO:2000480,GO:0005930,GO:0005952,GO:0006469,GO:0007143,GO:0032991,GO:0007507,GO:0034236,GO:0008603,GO:0044853,GO:0001707,GO:0045214,GO:0019904,GO:0001772,GO:0045835,GO:0030552,GO:0004862	regulation of protein kinase activity|nucleotide-activated protein kinase complex|protein binding|negative regulation of activated T cell proliferation|neuromuscular junction|cytoplasm|cardiac muscle cell proliferation|ubiquitin protein ligase binding|negative regulation of cAMP-dependent protein kinase activity|axoneme|cAMP-dependent protein kinase complex|negative regulation of protein kinase a…	rno04910	Insulin signaling pathway
Hnrnpdl	2.83241e-37	0.575	0.364	9.24017e-33	-0.87872	1.64416	0.71735	Up	GeneID:305178,Genbank:XM_008770024.2,RGD:1309950	heterogeneous nuclear ribonucleoprotein D-like	GO:0005634,GO:0005654,GO:0005737,GO:0006351,GO:0006355,GO:0008143,GO:0010468,GO:0034046,GO:0003690,GO:0003697,GO:0003723	nucleus|nucleoplasm|cytoplasm|transcription, DNA-templated|regulation of transcription, DNA-templated|poly(A) binding|regulation of gene expression|poly(G) binding|double-stranded DNA binding|single-stranded DNA binding|RNA binding
Cdh19	2.79372e-35	0.852	0.779	9.11396e-31	0.540879	1.60544	0.682972	Up	GeneID:360835,Genbank:XM_017598844.1,RGD:1307169	cadherin 19	GO:0042803,GO:0005886,GO:0044331,GO:0045296,GO:0005913,GO:0007043,GO:0007156,GO:0007275,GO:0008092,GO:0009986,GO:0016021,GO:0016339,GO:0000902,GO:0016342,GO:0005509,GO:0034332	protein homodimerization activity|plasma membrane|cell-cell adhesion mediated by cadherin|cadherin binding|cell-cell adherens junction|cell-cell junction assembly|homophilic cell adhesion via plasma membrane adhesion molecules|multicellular organism development|cytoskeletal protein binding|cell surface|integral component of membrane|calcium-dependent cell-cell adhesion via plasma membrane cell ad…
Tiparp	1.76196e-34	0.601	0.42	5.74804e-30	-0.605773	1.67052	0.740293	Up	GeneID:310467,Genbank:XM_003749294.4,RGD:1306171	TCDD-inducible poly(ADP-ribose) polymerase	GO:0048705,GO:0005634,GO:0048745,GO:0006471,GO:0060021,GO:0006807,GO:0008209,GO:0008210,GO:0008585,GO:0009791,GO:0060325,GO:0010629,GO:0071407,GO:0030097,GO:0035326,GO:0045732,GO:0001570,GO:0046872,GO:0001822,GO:0048008,GO:0003950	skeletal system morphogenesis|nucleus|smooth muscle tissue development|protein ADP-ribosylation|roof of mouth development|nitrogen compound metabolic process|androgen metabolic process|estrogen metabolic process|female gonad development|post-embryonic development|face morphogenesis|negative regulation of gene expression|cellular response to organic cyclic compound|hemopoiesis|enhancer binding|pos…
Prph	3.00264e-34	0.487	0.263	9.79552e-30	-1.25729	1.65259	0.724732	Up	GeneID:24688,Genbank:XM_008765669.2,RGD:3414	peripherin	GO:0045104,GO:0005882,GO:0005883,GO:0046982,GO:0030424,GO:0042622,GO:0043005,GO:0043025,GO:0043195,GO:0044299,GO:0045098,GO:0001750,GO:0005198,GO:0005515	intermediate filament cytoskeleton organization|intermediate filament|neurofilament|protein heterodimerization activity|axon|photoreceptor outer segment membrane|neuron projection|neuronal cell body|terminal bouton|C-fiber|type III intermediate filament|photoreceptor outer segment|structural molecule activity|protein binding	rno05014	Amyotrophic lateral sclerosis (ALS)
Cep85l	3.61104e-34	0.377	0.16	1.17803e-29	-1.90679	1.59473	0.673308	Up	GeneID:100365935,Genbank:XM_017601527.1,RGD:2319745	centrosomal protein 85-like	GO:0005813	centrosome
Tm9sf3	3.81269e-34	0.462	0.243	1.24381e-29	-1.4532	1.53341	0.616741	Up	GeneID:309475,Genbank:XM_006231413.1,RGD:1564625	transmembrane 9 superfamily member 3	GO:0016021,GO:0070382	integral component of membrane|exocytic vesicle
Secisbp2l	7.74911e-34	0.73	0.599	2.52799e-29	-0.127679	1.58628	0.66565	Up	GeneID:296115,Genbank:NM_001168527.1,RGD:1559930	SECIS binding protein 2-like	GO:0043021,GO:0001514,GO:0003730,GO:0035368	ribonucleoprotein complex binding|selenocysteine incorporation|mRNA 3'-UTR binding|selenocysteine insertion sequence binding
AABR07068127.1	8.60327e-34	0.399	0.192	2.80664e-29	-1.68449	1.62103	0.696909	Up	--	--	--	--	--	--
Tagln2	4.12959e-33	0.625	0.827	1.3472e-28	0.351815	0.599395	-0.738421	Down	GeneID:304983,Genbank:XM_006250295.2,RGD:1310840	transgelin 2	GO:0030855,GO:0045296	epithelial cell differentiation|cadherin binding
Tmem47	8.48256e-33	0.645	0.606	2.76726e-28	-0.0723544	1.52033	0.604384	Up	GeneID:501569,Genbank:NM_001109317.1,RGD:1564799	transmembrane protein 47	GO:0016021,GO:0030054,GO:0005886,GO:0005911	integral component of membrane|cell junction|plasma membrane|cell-cell junction
Abca8a	2.73748e-32	0.803	0.685	8.93047e-28	0.294201	1.66206	0.73297	Up	GeneID:303638,Genbank:NM_001281824.1,RGD:1307333	ATP-binding cassette, subfamily A (ABC1), member 8a	GO:0005743,GO:0006869,GO:0008150,GO:0016021,GO:0042626,GO:0055085,GO:0003674,GO:0005524,GO:0005575	mitochondrial inner membrane|lipid transport|biological_process|integral component of membrane|ATPase activity, coupled to transmembrane movement of substances|transmembrane transport|molecular_function|ATP binding|cellular_component	rno02010	ABC transporters
Rps19	3.44308e-31	0.569	0.783	1.12324e-26	-0.126233	0.664385	-0.589908	Down	GeneID:108348115,Genbank:XM_017590013.1	ribosomal protein S19			rno03010	Ribosome
Chd1	3.90982e-31	0.566	0.378	1.2755e-26	-0.849387	1.56231	0.643682	Up	GeneID:308215,Genbank:NM_001107465.1,RGD:1306794	chromodomain helicase DNA binding protein 1	GO:0005524,GO:0005575,GO:0005634,GO:0005737,GO:0006338,GO:0008150,GO:0016569,GO:0035064,GO:0043923,GO:0001650,GO:0003674	ATP binding|cellular_component|nucleus|cytoplasm|chromatin remodeling|biological_process|covalent chromatin modification|methylated histone binding|positive regulation by host of viral transcription|fibrillar center|molecular_function
Hmgcr	1.002e-30	0.608	0.474	3.26882e-26	-0.505146	1.54105	0.623917	Up	GeneID:25675,Genbank:XM_006231826.3,RGD:2803	3-hydroxy-3-methylglutaryl-CoA reductase	GO:0007568,GO:0007584,GO:0008284,GO:0008299,GO:0008542,GO:0010142,GO:0044255,GO:0010664,GO:0045445,GO:0010666,GO:0045471,GO:0015936,GO:0048643,GO:0048661,GO:0050662,GO:0051262,GO:0051721,GO:0055114,GO:0061045,GO:0004420,GO:0005778,GO:0005783,GO:0005789,GO:0006695,GO:0006743,GO:0016021,GO:0016126,GO:0032874,GO:0042282,GO:0042803,GO:0061179,GO:0043066,GO:0070374,GO:0043231,GO:0070402,GO:0043407,GO:…	aging|response to nutrient|positive regulation of cell proliferation|isoprenoid biosynthetic process|visual learning|farnesyl diphosphate biosynthetic process, mevalonate pathway|cellular lipid metabolic process|negative regulation of striated muscle cell apoptotic process|myoblast differentiation|positive regulation of cardiac muscle cell apoptotic process|response to ethanol|coenzyme A metaboli…	rno00900,rno04152,rno04976	Terpenoid backbone biosynthesis|AMPK signaling pathway|Bile secretion
Btg2	4.09762e-30	0.835	0.732	1.33677e-25	0.558312	1.71985	0.782279	Up	GeneID:29619,Genbank:NM_017259.1,RGD:2225	BTG anti-proliferation factor 2	GO:0035914,GO:0010243,GO:0005575,GO:0043066,GO:0014070,GO:0005634,GO:0043434,GO:0017148,GO:0005737,GO:0043524,GO:0006351,GO:0006479,GO:0006974,GO:0008285,GO:0045930,GO:0021542,GO:0051602,GO:0021954,GO:0008306,GO:0060213,GO:0030182,GO:0009612,GO:0000122,GO:2000178,GO:0009952,GO:0001078,GO:0031175,GO:0010033,GO:0005515	skeletal muscle cell differentiation|response to organonitrogen compound|cellular_component|negative regulation of apoptotic process|response to organic cyclic compound|nucleus|response to peptide hormone|negative regulation of translation|cytoplasm|negative regulation of neuron apoptotic process|transcription, DNA-templated|protein methylation|cellular response to DNA damage stimulus|negative re…	rno03018	RNA degradation
Mt-nd6	8.31584e-30	0.455	0.259	2.71288e-25	-1.38833	1.50873	0.593336	Up	--	--	--	--	--	--
Utrn	3.15504e-29	0.605	0.435	1.02927e-24	-0.586356	1.55953	0.641115	Up	GeneID:25600,Genbank:XM_008758594.2,RGD:3947	utrophin	GO:0030864,GO:0005654,GO:0031527,GO:0031594,GO:0005737,GO:0005886,GO:0007528,GO:0008270,GO:0014894,GO:0016010,GO:0042383,GO:0017166,GO:0045202,GO:0019901,GO:0045211,GO:0030054,GO:0001954,GO:0051015,GO:0030175,GO:0003779,GO:0070938,GO:0030426,GO:0005178	cortical actin cytoskeleton|nucleoplasm|filopodium membrane|neuromuscular junction|cytoplasm|plasma membrane|neuromuscular junction development|zinc ion binding|response to denervation involved in regulation of muscle adaptation|dystrophin-associated glycoprotein complex|sarcolemma|vinculin binding|synapse|protein kinase binding|postsynaptic membrane|cell junction|positive regulation of cell-matr…
Klf6	1.21543e-28	0.611	0.452	3.96509e-24	-0.47955	1.59401	0.672657	Up	GeneID:58954,Genbank:XM_006254182.2,RGD:62389	Kruppel-like factor 6	GO:0045944,GO:0003676,GO:0046872,GO:0003690,GO:0070301,GO:0003700,GO:0005634,GO:0005730,GO:0005737,GO:0071407,GO:0005829,GO:0071409,GO:0006366,GO:1901653,GO:0019221,GO:0042060,GO:0000978,GO:0043231,GO:0001077,GO:0001650	positive regulation of transcription by RNA polymerase II|nucleic acid binding|metal ion binding|double-stranded DNA binding|cellular response to hydrogen peroxide|DNA binding transcription factor activity|nucleus|nucleolus|cytoplasm|cellular response to organic cyclic compound|cytosol|cellular response to cycloheximide|transcription by RNA polymerase II|cellular response to peptide|cytokine-medi…
Pcdh9	1.52068e-28	0.496	0.335	4.9609e-24	-1.0162	1.57453	0.654923	Up	GeneID:306091,Genbank:XM_017599710.1,RGD:1306348	protocadherin 9	GO:0030900,GO:0044291,GO:0003674,GO:0005575,GO:0030426	forebrain development|cell-cell contact zone|molecular_function|cellular_component|growth cone
Chl1	9.42602e-28	0.47	0.282	3.07505e-23	-1.26692	1.5264	0.610133	Up	GeneID:89828,Genbank:XM_017593078.1,RGD:620122	cell adhesion molecule L1-like	GO:0007411,GO:0008344,GO:0030425,GO:0031103,GO:0031175,GO:0035640,GO:0043524,GO:0045177,GO:0050890,GO:0001764,GO:0002020,GO:0007156	axon guidance|adult locomotory behavior|dendrite|axon regeneration|neuron projection development|exploration behavior|negative regulation of neuron apoptotic process|apical part of cell|cognition|neuron migration|protease binding|homophilic cell adhesion via plasma membrane adhesion molecules
Kmt2e	2.46259e-27	0.701	0.573	8.03372e-23	-0.128926	1.56508	0.64624	Up	GeneID:311968,Genbank:NM_001100851.1,RGD:1309641	lysine methyltransferase 2E	GO:1905437,GO:0035327,GO:0005575,GO:0005634,GO:0042119,GO:0006306,GO:0008150,GO:0018024,GO:0019899,GO:0045893,GO:0030218,GO:0046872,GO:0032991,GO:1900087,GO:0000785,GO:0035064,GO:0002446,GO:0003674	positive regulation of histone H3-K4 trimethylation|transcriptionally active chromatin|cellular_component|nucleus|neutrophil activation|DNA methylation|biological_process|histone-lysine N-methyltransferase activity|enzyme binding|positive regulation of transcription, DNA-templated|erythrocyte differentiation|metal ion binding|protein-containing complex|positive regulation of G1/S transition of mi…	rno00310	Lysine degradation
Rock2	6.78312e-27	0.623	0.471	2.21286e-22	-0.528639	1.53392	0.617225	Up	GeneID:25537,Genbank:XM_008764574.1,RGD:3590	Rho-associated coiled-coil containing protein kinase 2	GO:0005813,GO:0005829,GO:0005856,GO:0005886,GO:0006468,GO:0016301,GO:0016525,GO:0006939,GO:0007249,GO:0017048,GO:0018105,GO:0018107,GO:0039694,GO:0042752,GO:0030036,GO:0045616,GO:0046872,GO:0048511,GO:0001843,GO:1902004,GO:0048813,GO:0001934,GO:1902961,GO:0051246,GO:0051298,GO:0004672,GO:1902966,GO:0004674,GO:1902993,GO:0005515,GO:1903140,GO:0005524,GO:0005634,GO:1903347,GO:0007266,GO:0008625,GO:…	centrosome|cytosol|cytoskeleton|plasma membrane|protein phosphorylation|kinase activity|negative regulation of angiogenesis|smooth muscle contraction|I-kappaB kinase/NF-kappaB signaling|Rho GTPase binding|peptidyl-serine phosphorylation|peptidyl-threonine phosphorylation|viral RNA genome replication|regulation of circadian rhythm|actin cytoskeleton organization|regulation of keratinocyte differen…	rno04310,rno04071,rno04024,rno04022,rno04510,rno04530,rno04810,rno04611,rno04670,rno04062,rno04921,rno04270,rno04360,rno05200,rno05205,rno05132	Wnt signaling pathway|Sphingolipid signaling pathway|cAMP signaling pathway|cGMP - PKG signaling pathway|Focal adhesion|Tight junction|Regulation of actin cytoskeleton|Platelet activation|Leukocyte transendothelial migration|Chemokine signaling pathway|Oxytocin signaling pathway|Vascular smooth muscle contraction|Axon guidance|Pathways in cancer|Proteoglycans in cancer|Salmonella infection
Stmn2	1.07074e-26	0.513	0.313	3.49308e-22	-1.03015	1.55914	0.640748	Up	GeneID:84510,Genbank:NM_053440.2,RGD:68947	stathmin 2	GO:0043025,GO:0030426,GO:0005737,GO:0031115,GO:0005768,GO:0048306,GO:0005794,GO:0048471,GO:0007019,GO:0007026,GO:0010976,GO:0031117,GO:0010977,GO:0051493,GO:0031175,GO:0015631,GO:1990090,GO:0031982,GO:0016020,GO:0043005,GO:0030027,GO:0005515	neuronal cell body|growth cone|cytoplasm|negative regulation of microtubule polymerization|endosome|calcium-dependent protein binding|Golgi apparatus|perinuclear region of cytoplasm|microtubule depolymerization|negative regulation of microtubule depolymerization|positive regulation of neuron projection development|positive regulation of microtubule depolymerization|negative regulation of neuron p…
Wapl	2.61957e-26	0.504	0.325	8.54581e-22	-1.08856	1.50308	0.587919	Up	GeneID:290577,Genbank:XM_006252723.3,RGD:1590924	WAPL cohesin release factor	GO:0071168,GO:0005634,GO:0071922,GO:0005737,GO:0007064,GO:0008156,GO:0008278,GO:0009636,GO:0035562,GO:0045132,GO:0045875,GO:0048146,GO:0051983,GO:0000278,GO:0060623,GO:0000785,GO:0000795	protein localization to chromatin|nucleus|regulation of cohesin loading|cytoplasm|mitotic sister chromatid cohesion|negative regulation of DNA replication|cohesin complex|response to toxic substance|negative regulation of chromatin binding|meiotic chromosome segregation|negative regulation of sister chromatid cohesion|positive regulation of fibroblast proliferation|regulation of chromosome segreg…
Adamts1	1.08147e-25	0.39	0.204	3.52809e-21	-1.43631	1.74113	0.800024	Up	GeneID:79252,Genbank:NM_024400.2,RGD:621241	ADAM metallopeptidase with thrombospondin type 1 motif, 1	GO:0071380,GO:0030728,GO:0001822,GO:0031012,GO:0003674,GO:0031410,GO:0004222,GO:0005578,GO:0005604,GO:0006508,GO:0044691,GO:0007229,GO:0060347,GO:0008201,GO:0001542,GO:0071305,GO:0008270,GO:0071374,GO:0010976	cellular response to prostaglandin E stimulus|ovulation|kidney development|extracellular matrix|molecular_function|cytoplasmic vesicle|metalloendopeptidase activity|proteinaceous extracellular matrix|basement membrane|proteolysis|tooth eruption|integrin-mediated signaling pathway|heart trabecula formation|heparin binding|ovulation from ovarian follicle|cellular response to vitamin D|zinc ion bind…
Col12a1	1.17452e-25	0.458	0.323	3.83163e-21	-1.095	1.54896	0.631298	Up	GeneID:25683,Genbank:XM_017596099.1,RGD:2374	collagen type XII alpha 1 chain	GO:0005615,GO:0007155,GO:0031012,GO:0035987,GO:0005201,GO:0005576,GO:0005595	extracellular space|cell adhesion|extracellular matrix|endodermal cell differentiation|extracellular matrix structural constituent|extracellular region|collagen type XII trimer	rno04974	Protein digestion and absorption
Arhgef26	1.76536e-23	0.321	0.163	5.75913e-19	-1.96599	1.5073	0.591963	Up	GeneID:310460,Genbank:XM_227201.9,RGD:1562559	Rho guanine nucleotide exchange factor 26	GO:0097178,GO:0001886,GO:0005089,GO:0035023	ruffle assembly|endothelial cell morphogenesis|Rho guanyl-nucleotide exchange factor activity|regulation of Rho protein signal transduction	rno05100	Bacterial invasion of epithelial cells
Ifih1	8.65732e-23	0.332	0.228	2.82428e-18	-1.54679	1.65276	0.72488	Up	GeneID:499801,Genbank:NM_001109199.1,RGD:1560496	interferon induced with helicase C domain 1	GO:0051607,GO:0005524,GO:0060760,GO:0005737,GO:0071360,GO:0008270,GO:0009615,GO:0016787,GO:0016925,GO:0032727,GO:1902741,GO:0032728,GO:1904469,GO:0035549,GO:2000778,GO:0039530,GO:0042802,GO:0003677,GO:0043021,GO:0003725,GO:0045087,GO:0003727	defense response to virus|ATP binding|positive regulation of response to cytokine stimulus|cytoplasm|cellular response to exogenous dsRNA|zinc ion binding|response to virus|hydrolase activity|protein sumoylation|positive regulation of interferon-alpha production|positive regulation of interferon-alpha secretion|positive regulation of interferon-beta production|positive regulation of tumor necrosi…	rno04622,rno05162,rno05164,rno05161,rno05168	RIG-I-like receptor signaling pathway|Measles|Influenza A|Hepatitis B|Herpes simplex infection
Plk2	5.36864e-21	0.426	0.251	1.75141e-16	-1.24243	1.63143	0.706139	Up	GeneID:83722,Genbank:NM_031821.1,RGD:620760	polo-like kinase 2	GO:0005737,GO:0005813,GO:0005814,GO:0006468,GO:0032436,GO:0007052,GO:0032486,GO:0043008,GO:0007093,GO:0043066,GO:0044877,GO:0045732,GO:2000773,GO:0046599,GO:0048167,GO:0000082,GO:0000278,GO:0000785,GO:0004674,GO:0005515,GO:0005524,GO:0005622,GO:0007265,GO:0007613,GO:0010508,GO:0016525,GO:0018105,GO:0030425,GO:0032092,GO:0060291,GO:0060292,GO:0061000,GO:0071866,GO:0090050	cytoplasm|centrosome|centriole|protein phosphorylation|positive regulation of proteasomal ubiquitin-dependent protein catabolic process|mitotic spindle organization|Rap protein signal transduction|ATP-dependent protein binding|mitotic cell cycle checkpoint|negative regulation of apoptotic process|protein-containing complex binding|positive regulation of protein catabolic process|negative regulati…	rno04068	FoxO signaling pathway
Nedd9	5.6326e-21	0.624	0.483	1.83752e-16	-0.425566	1.52848	0.612099	Up	GeneID:291044,Genbank:XM_006253786.3,RGD:1306276	neural precursor cell expressed, developmentally down-regulated 9	GO:0005654,GO:0005737,GO:0005829,GO:0005886,GO:0007169,GO:0016477,GO:0090527,GO:0000922,GO:0005634	nucleoplasm|cytoplasm|cytosol|plasma membrane|transmembrane receptor protein tyrosine kinase signaling pathway|cell migration|actin filament reorganization|spindle pole|nucleus
Tgfbr3	2.04727e-20	0.513	0.378	6.6788e-16	-0.853231	1.51117	0.595663	Up	GeneID:29610,Genbank:NM_017256.1,RGD:61821	transforming growth factor beta receptor 3	GO:0003150,GO:0003151,GO:0003223,GO:0005024,GO:0005114,GO:0005160,GO:0007181,GO:0005515,GO:0008201,GO:0005539,GO:0008284,GO:0009897,GO:0009986,GO:0010629,GO:0010633,GO:0032354,GO:0010719,GO:0032963,GO:0015026,GO:0034673,GO:0016021,GO:0034695,GO:0034699,GO:0035556,GO:0043235,GO:0001568,GO:0055010,GO:0001570,GO:0060021,GO:0043393,GO:0001649,GO:0060038,GO:0046328,GO:0001666,GO:0060045,GO:0001701,GO:…	muscular septum morphogenesis|outflow tract morphogenesis|ventricular compact myocardium morphogenesis|transforming growth factor beta-activated receptor activity|type II transforming growth factor beta receptor binding|transforming growth factor beta receptor binding|transforming growth factor beta receptor complex assembly|protein binding|heparin binding|glycosaminoglycan binding|positive regul…
Ier2	2.26336e-20	0.758	0.647	7.38377e-16	0.191963	1.52519	0.60899	Up	GeneID:494344,Genbank:NM_001009541.1,RGD:1359581	immediate early response 2	GO:0003677,GO:0005634,GO:0005654,GO:0005737,GO:0006366,GO:0030182,GO:0045944,GO:0048870,GO:0000977,GO:0071774,GO:0001228	DNA binding|nucleus|nucleoplasm|cytoplasm|transcription by RNA polymerase II|neuron differentiation|positive regulation of transcription by RNA polymerase II|cell motility|RNA polymerase II regulatory region sequence-specific DNA binding|response to fibroblast growth factor|transcriptional activator activity, RNA polymerase II transcription regulatory region sequence-specific DNA binding
Ptgds	1.07279e-08	0.216	0.34	0.000349977	-1.30928	0.63202	-0.661958	Down	GeneID:25526,Genbank:NM_013015.2,RGD:3433	prostaglandin D2 synthase	GO:0045187,GO:0004667,GO:0005501,GO:0048471,GO:0005504,GO:0005576,GO:0005615,GO:0051384,GO:2000255,GO:0005635,GO:0005791,GO:0001516,GO:0005794,GO:0031965	regulation of circadian sleep/wake cycle, sleep|prostaglandin-D synthase activity|retinoid binding|perinuclear region of cytoplasm|fatty acid binding|extracellular region|extracellular space|response to glucocorticoid|negative regulation of male germ cell proliferation|nuclear envelope|rough endoplasmic reticulum|prostaglandin biosynthetic process|Golgi apparatus|nuclear membrane	rno00590	Arachidonic acid metabolism

## Sheet: SC3
gene	pvalue	pct.1	pct.2	padj	baseMean	FoldChange	log2FoldChange	up_down	Dbxref	product	GO_id	GO_term	pathway	pathway_description
AC134224.1	5.57153e-28	0.985	0.921	1.8176e-23	1.4463	2.11681	1.08189	Up	--	--	--	--	--	--
Secisbp2l	4.11747e-26	0.955	0.933	1.34324e-21	1.32073	1.84627	0.884612	Up	GeneID:296115,Genbank:NM_001168527.1,RGD:1559930	SECIS binding protein 2-like	GO:0043021,GO:0001514,GO:0003730,GO:0035368	ribonucleoprotein complex binding|selenocysteine incorporation|mRNA 3'-UTR binding|selenocysteine insertion sequence binding
Ahnak	4.1661e-23	0.921	0.809	1.35911e-18	0.873581	1.97126	0.979121	Up	GeneID:191572,Genbank:XM_017588766.1,RGD:619779	AHNAK nucleoprotein7	GO:0051259,GO:0043484,GO:0005737,GO:0070062,GO:0005829,GO:0097493,GO:0044291,GO:0005886,GO:0015629,GO:0030315,GO:1901385,GO:0044548,GO:0031982,GO:0045121,GO:0042383,GO:0005634,GO:0045296,GO:0043034	protein complex oligomerization|regulation of RNA splicing|cytoplasm|extracellular exosome|cytosol|structural molecule activity conferring elasticity|cell-cell contact zone|plasma membrane|actin cytoskeleton|T-tubule|regulation of voltage-gated calcium channel activity|S100 protein binding|vesicle|membrane raft|sarcolemma|nucleus|cadherin binding|costamere
H3f3c	4.1072e-21	0.827	0.97	1.33989e-16	1.03108	0.629921	-0.666756	Down	GeneID:100360868,Genbank:XM_003750348.4,RGD:2321290	H3 histone, family 3C	GO:0006334,GO:0030307,GO:0031492,GO:0046982,GO:0000786,GO:0005634,GO:0005719	nucleosome assembly|positive regulation of cell growth|nucleosomal DNA binding|protein heterodimerization activity|nucleosome|nucleus|nuclear euchromatin
Dst	2.07894e-20	0.805	0.655	6.78212e-16	0.337348	2.09066	1.06396	Up	GeneID:316313,Genbank:XM_017596786.1,RGD:1306566	dystonin6	GO:0005829,GO:0005925,GO:0007010,GO:0007409,GO:0008017,GO:0008022,GO:0008090,GO:0031122,GO:0009611,GO:0031252,GO:0009898,GO:0031410,GO:0014069,GO:0031581,GO:0031673,GO:0035371,GO:0042383,GO:0042803,GO:0045104,GO:0045111,GO:0000226,GO:0001725,GO:0003779,GO:0005178,GO:0005509,GO:0005634,GO:0005635,GO:0005737,GO:0005789,GO:0014704,GO:0015629,GO:0015630,GO:0016020,GO:0030011,GO:0030018,GO:0046907,GO:…	cytosol|focal adhesion|cytoskeleton organization|axonogenesis|microtubule binding|protein C-terminus binding|retrograde axonal transport|cytoplasmic microtubule organization|response to wounding|cell leading edge|cytoplasmic side of plasma membrane|cytoplasmic vesicle|postsynaptic density|hemidesmosome assembly|H zone|microtubule plus-end|sarcolemma|protein homodimerization activity|intermediate …
Hspa5	2.4386e-20	0.944	0.858	7.95544e-16	1.18251	1.83306	0.874257	Up	GeneID:25617,Genbank:NM_013083.2,RGD:2843	heat shock protein family A member 5	GO:0005783,GO:0005788,GO:0005789,GO:0005790,GO:0005793,GO:0019899,GO:0005886,GO:0019904,GO:0006983,GO:0021589,GO:0006986,GO:0021680,GO:0030176,GO:0030182,GO:0030335,GO:0034976,GO:0030433,GO:0035437,GO:0030496,GO:0035690,GO:0042026,GO:0042149,GO:0005515,GO:0051787,GO:0042220,GO:0005524,GO:0042623,GO:0071236,GO:0043022,GO:0005634,GO:0071277,GO:0071287,GO:0005737,GO:0071320,GO:0071353,GO:0005739,GO:…	endoplasmic reticulum|endoplasmic reticulum lumen|endoplasmic reticulum membrane|smooth endoplasmic reticulum|endoplasmic reticulum-Golgi intermediate compartment|enzyme binding|plasma membrane|protein domain specific binding|ER overload response|cerebellum structural organization|response to unfolded protein|cerebellar Purkinje cell layer development|integral component of endoplasmic reticulum m…	rno03060,rno04141,rno04612,rno04918,rno05020	Protein export|Protein processing in endoplasmic reticulum|Antigen processing and presentation|Thyroid hormone synthesis|Prion diseases
AC134224.2	2.08902e-19	0.609	0.36	6.81501e-15	-0.497072	2.22602	1.15447	Up	--	--	--	--	--	--
Cdkn1b	3.22116e-19	0.914	0.839	1.05084e-14	0.994043	1.75927	0.814973	Up	GeneID:83571,Genbank:XM_006237539.3,RGD:69062	cyclin-dependent kinase inhibitor 1B	GO:0005737,GO:0005829,GO:0006813,GO:0007050,GO:0007096,GO:0007219,GO:0030544,GO:0007605,GO:0031116,GO:0008219,GO:0031464,GO:0008284,GO:0032355,GO:0032991,GO:0033673,GO:0042326,GO:0045892,GO:0042493,GO:0045930,GO:0043066,GO:0046686,GO:0043200,GO:0048102,GO:0048839,GO:0050680,GO:0051087,GO:0000082,GO:0051271,GO:0001666,GO:0060770,GO:0001890,GO:0071236,GO:0004693,GO:0004860,GO:0004861,GO:0005515,GO:…	cytoplasm|cytosol|potassium ion transport|cell cycle arrest|regulation of exit from mitosis|Notch signaling pathway|Hsp70 protein binding|sensory perception of sound|positive regulation of microtubule polymerization|cell death|Cul4A-RING E3 ubiquitin ligase complex|positive regulation of cell proliferation|response to estradiol|protein-containing complex|negative regulation of kinase activity|neg…	rno04012,rno04066,rno04068,rno04151,rno04110,rno05200,rno05202,rno05206,rno05203,rno05226,rno05220,rno05215,rno05222,rno04933,rno04934,rno05162,rno05161,rno05169,rno05165,rno01522	ErbB signaling pathway|HIF-1 signaling pathway|FoxO signaling pathway|PI3K-Akt signaling pathway|Cell cycle|Pathways in cancer|Transcriptional misregulation in cancers|MicroRNAs in cancer|Viral carcinogenesis|Gastric cancer|Chronic myeloid leukemia|Prostate cancer|Small cell lung cancer|AGE-RAGE signaling pathway in diabetic complications|Cushing's syndrome|Measles|Hepatitis B|Epstein-Barr virus …
Utrn	1.21637e-18	0.718	0.536	3.96816e-14	-0.0240482	1.93733	0.954067	Up	GeneID:25600,Genbank:XM_008758594.2,RGD:3947	utrophin	GO:0030864,GO:0005654,GO:0031527,GO:0031594,GO:0005737,GO:0005886,GO:0007528,GO:0008270,GO:0014894,GO:0016010,GO:0042383,GO:0017166,GO:0045202,GO:0019901,GO:0045211,GO:0030054,GO:0001954,GO:0051015,GO:0030175,GO:0003779,GO:0070938,GO:0030426,GO:0005178	cortical actin cytoskeleton|nucleoplasm|filopodium membrane|neuromuscular junction|cytoplasm|plasma membrane|neuromuscular junction development|zinc ion binding|response to denervation involved in regulation of muscle adaptation|dystrophin-associated glycoprotein complex|sarcolemma|vinculin binding|synapse|protein kinase binding|postsynaptic membrane|cell junction|positive regulation of cell-matr…
Sptbn1	6.92551e-18	0.609	0.423	2.25931e-13	-0.380612	1.95034	0.963726	Up	GeneID:305614,Genbank:XM_017599259.1,RGD:727922	spectrin, beta, non-erythrocytic 1	GO:0071709,GO:0030863,GO:0005543,GO:0072659,GO:0031430,GO:0005634,GO:1900042,GO:0032437,GO:0005730,GO:1903076,GO:0005737,GO:0005886,GO:0007009,GO:0007010,GO:0032991,GO:0007182,GO:1903078,GO:0043001,GO:0008091,GO:0044877,GO:0014069,GO:0045296,GO:0016020,GO:0000281,GO:0051020,GO:0030506,GO:0003779,GO:0051693,GO:0030673,GO:0005200	membrane assembly|cortical cytoskeleton|phospholipid binding|protein localization to plasma membrane|M band|nucleus|positive regulation of interleukin-2 secretion|cuticular plate|nucleolus|regulation of protein localization to plasma membrane|cytoplasm|plasma membrane|plasma membrane organization|cytoskeleton organization|protein-containing complex|common-partner SMAD protein phosphorylation|posi…
Map1b	4.24654e-16	0.835	0.708	1.38535e-11	0.519638	1.81946	0.863509	Up	GeneID:29456,Genbank:NM_019217.1,RGD:3043	microtubule-associated protein 1B	GO:0005543,GO:0005829,GO:0005856,GO:0005874,GO:0008017,GO:0005875,GO:0009611,GO:0009612,GO:0009743,GO:0009987,GO:0010035,GO:0030425,GO:0014012,GO:0030426,GO:0014069,GO:0031114,GO:0031116,GO:0031667,GO:0032355,GO:0032387,GO:0000226,GO:0045773,GO:0001578,GO:0033189,GO:0036477,GO:0047497,GO:0001750,GO:0048471,GO:0003779,GO:0048666,GO:0048675,GO:0005515,GO:0048678,GO:0005886,GO:0007026,GO:0007399,GO:…	phospholipid binding|cytosol|cytoskeleton|microtubule|microtubule binding|microtubule associated complex|response to wounding|response to mechanical stimulus|response to carbohydrate|cellular process|response to inorganic substance|dendrite|peripheral nervous system axon regeneration|growth cone|postsynaptic density|regulation of microtubule depolymerization|positive regulation of microtubule pol…
Fxyd6	1.21253e-15	0.805	0.891	3.95563e-11	0.920641	0.592521	-0.755062	Down	GeneID:63847,Genbank:XM_008766171.2,RGD:69315	FXYD domain-containing ion transport regulator 6	GO:0016021,GO:0017080,GO:0034220,GO:2000649,GO:0005216,GO:0005886,GO:0005887	integral component of membrane|sodium channel regulator activity|ion transmembrane transport|regulation of sodium ion transmembrane transporter activity|ion channel activity|plasma membrane|integral component of plasma membrane
Col4a1	4.54875e-14	0.741	0.64	1.48394e-09	0.202141	1.69135	0.758174	Up	GeneID:290905,Genbank:NM_001135009.1,RGD:1307148	collagen type IV alpha 1 chain	GO:0061333,GO:0005575,GO:0071230,GO:0005576,GO:0071711,GO:0005587,GO:0005604,GO:0005615,GO:0007420,GO:0007528,GO:0030855,GO:0031012,GO:0038063,GO:0048407,GO:0001569,GO:0048514,GO:0003674,GO:0061304,GO:0005201	renal tubule morphogenesis|cellular_component|cellular response to amino acid stimulus|extracellular region|basement membrane organization|collagen type IV trimer|basement membrane|extracellular space|brain development|neuromuscular junction development|epithelial cell differentiation|extracellular matrix|collagen-activated tyrosine kinase receptor signaling pathway|platelet-derived growth factor…	rno04151,rno04512,rno04510,rno04926,rno04974,rno05200,rno05222,rno04933,rno05165,rno05146	PI3K-Akt signaling pathway|ECM-receptor interaction|Focal adhesion|Relaxin signaling pathway|Protein digestion and absorption|Pathways in cancer|Small cell lung cancer|AGE-RAGE signaling pathway in diabetic complications|Human papillomavirus infection|Amoebiasis
Pabpc1	6.10739e-14	0.677	0.502	1.99241e-09	-0.117001	1.95967	0.970609	Up	GeneID:171350,Genbank:NM_134353.3,RGD:619838	poly(A) binding protein, cytoplasmic 1	GO:0071013,GO:0010494,GO:0003729,GO:1900153,GO:0003730,GO:0030425,GO:0005515,GO:1990124,GO:0005634,GO:0005737,GO:0005829,GO:0006397,GO:0031047,GO:0008022,GO:2000623,GO:0008143,GO:0036464,GO:0045070,GO:0008150,GO:0000184,GO:0060213,GO:0008266,GO:0003723,GO:0008380	catalytic step 2 spliceosome|cytoplasmic stress granule|mRNA binding|positive regulation of nuclear-transcribed mRNA catabolic process, deadenylation-dependent decay|mRNA 3'-UTR binding|dendrite|protein binding|messenger ribonucleoprotein complex|nucleus|cytoplasm|cytosol|mRNA processing|gene silencing by RNA|protein C-terminus binding|negative regulation of nuclear-transcribed mRNA catabolic pro…	rno03013,rno03015,rno03018	RNA transport|mRNA surveillance pathway|RNA degradation
Sptan1	9.11818e-14	0.624	0.506	2.97463e-09	-0.229063	1.65411	0.726057	Up	GeneID:64159,Genbank:XM_008761673.2,RGD:621714	spectrin, alpha, non-erythrocytic 1	GO:0045296,GO:0030863,GO:0005516,GO:0031532,GO:0005829,GO:0046982,GO:0032437,GO:0005886,GO:0047485,GO:0005916,GO:0008091,GO:0015630,GO:0032991,GO:0016020,GO:0051693,GO:0033270,GO:0016328,GO:0043209,GO:0019905,GO:0043231,GO:0030018,GO:0003779,GO:0030507,GO:0005509,GO:0044877,GO:0005515	cadherin binding|cortical cytoskeleton|calmodulin binding|actin cytoskeleton reorganization|cytosol|protein heterodimerization activity|cuticular plate|plasma membrane|protein N-terminus binding|fascia adherens|spectrin|microtubule cytoskeleton|protein-containing complex|membrane|actin filament capping|paranode region of axon|lateral plasma membrane|myelin sheath|syntaxin binding|intracellular me…	rno04210	Apoptosis
Nedd4	2.11709e-13	0.613	0.539	6.90657e-09	-0.153653	1.65177	0.724015	Up	GeneID:25489,Genbank:NM_012986.1,RGD:3157	neural precursor cell expressed, developmentally down-regulated 4, E3 ubiquitin protein ligase	GO:0050816,GO:0050847,GO:0061630,GO:0070063,GO:0070064,GO:0003151,GO:0003197,GO:0004842,GO:0005515,GO:0005737,GO:0006622,GO:0005794,GO:0005829,GO:0006955,GO:0007041,GO:0007528,GO:0016567,GO:0019089,GO:0008022,GO:0019871,GO:0019904,GO:0000122,GO:0032801,GO:0030948,GO:0000151,GO:0034644,GO:0034765,GO:0000209,GO:0035255,GO:0000785,GO:0042110,GO:0002250,GO:0044111,GO:0042391,GO:0045121,GO:0045732,GO:…	phosphothreonine residue binding|progesterone receptor signaling pathway|ubiquitin protein ligase activity|RNA polymerase binding|proline-rich region binding|outflow tract morphogenesis|endocardial cushion development|ubiquitin-protein transferase activity|protein binding|cytoplasm|protein targeting to lysosome|Golgi apparatus|cytosol|immune response|lysosomal transport|neuromuscular junction dev…	rno04120,rno04144,rno04530,rno05169	Ubiquitin mediated proteolysis|Endocytosis|Tight junction|Epstein-Barr virus infection
AABR07064873.1	3.21438e-12	0.462	0.296	1.04863e-07	-0.946191	1.99693	0.997785	Up	--	--	--	--	--	--
Hnrnpu	4.35678e-12	0.729	0.569	1.42131e-07	0.0427295	1.70205	0.767275	Up	GeneID:117280,Genbank:XM_006250311.3,RGD:620372	heterogeneous nuclear ribonucleoprotein U	GO:0071385,GO:0071549,GO:0072686,GO:0090575,GO:1902889,GO:0098577,GO:0099122,GO:1990023,GO:1990280,GO:2000737,GO:1990498,GO:0000922,GO:0000993,GO:0001047,GO:0001097,GO:0003677,GO:0003730,GO:0003682,GO:0003779,GO:0003690,GO:0005515,GO:0005524,GO:0008143,GO:0005634,GO:0008380,GO:0005654,GO:0009048,GO:0009986,GO:0010628,GO:0000122,GO:0032211,GO:0016363,GO:0000228,GO:0032922,GO:0016607,GO:0000381,GO:…	cellular response to glucocorticoid stimulus|cellular response to dexamethasone stimulus|mitotic spindle|RNA polymerase II transcription factor complex|protein localization to spindle microtubule|inactive sex chromosome|RNA polymerase II C-terminal domain binding|mitotic spindle midzone|RNA localization to chromatin|negative regulation of stem cell differentiation|mitotic spindle microtubule|spin…	rno03040	Spliceosome
Ptgds	1.00838e-11	0.211	0.491	3.28965e-07	-0.772841	0.432953	-1.20772	Down	GeneID:25526,Genbank:NM_013015.2,RGD:3433	prostaglandin D2 synthase	GO:0045187,GO:0004667,GO:0005501,GO:0048471,GO:0005504,GO:0005576,GO:0005615,GO:0051384,GO:2000255,GO:0005635,GO:0005791,GO:0001516,GO:0005794,GO:0031965	regulation of circadian sleep/wake cycle, sleep|prostaglandin-D synthase activity|retinoid binding|perinuclear region of cytoplasm|fatty acid binding|extracellular region|extracellular space|response to glucocorticoid|negative regulation of male germ cell proliferation|nuclear envelope|rough endoplasmic reticulum|prostaglandin biosynthetic process|Golgi apparatus|nuclear membrane	rno00590	Arachidonic acid metabolism
Kif1b	2.29762e-11	0.677	0.521	7.49553e-07	-0.136296	1.56707	0.648072	Up	GeneID:117548,Genbank:XM_017593134.1,RGD:621520	kinesin family member 1B	GO:0005871,GO:0005874,GO:0005875,GO:0006098,GO:0007018,GO:0010970,GO:0016020,GO:0016192,GO:0016887,GO:0043005,GO:0019521,GO:0046982,GO:0019900,GO:0047497,GO:0030424,GO:0055114,GO:0071821,GO:0097110,GO:1904115,GO:0003777,GO:1904647,GO:1990090,GO:1990778,GO:0004616,GO:0005515,GO:0005524,GO:0005739,GO:0007270,GO:0007274,GO:0008017,GO:0008089,GO:0030425,GO:0030659,GO:0008574,GO:0010628,GO:0030705,GO:…	kinesin complex|microtubule|microtubule associated complex|pentose-phosphate shunt|microtubule-based movement|transport along microtubule|membrane|vesicle-mediated transport|ATPase activity|neuron projection|D-gluconate metabolic process|protein heterodimerization activity|kinase binding|mitochondrion transport along microtubule|axon|oxidation-reduction process|FANCM-MHF complex|scaffold protein …
Ranbp2	6.55467e-11	0.38	0.262	2.13833e-06	-1.30121	1.74089	0.799821	Up	GeneID:294429,Genbank:NM_001191604.1,RGD:1560047	RAN binding protein 2	GO:0046604,GO:0019789,GO:0006405,GO:0003755,GO:0046872,GO:0031965,GO:0006457,GO:0005096,GO:0051642,GO:0033133,GO:0006511,GO:1990723,GO:0042405,GO:0005515,GO:0005634,GO:0005635,GO:0005642,GO:0006606,GO:0005643,GO:0043547,GO:0006607,GO:0044614,GO:0007051,GO:0005737,GO:0008536,GO:0005739,GO:0000082,GO:0044615,GO:0005813,GO:0000413,GO:0044877,GO:0016925,GO:0006111,GO:0001975	positive regulation of mitotic centrosome separation|SUMO transferase activity|RNA export from nucleus|peptidyl-prolyl cis-trans isomerase activity|metal ion binding|nuclear membrane|protein folding|GTPase activator activity|centrosome localization|positive regulation of glucokinase activity|ubiquitin-dependent protein catabolic process|cytoplasmic periphery of the nuclear pore complex|nuclear in…	rno03013	RNA transport
Srrm2	8.90083e-11	0.778	0.749	2.90372e-06	0.470117	1.51449	0.598831	Up	GeneID:302969,Genbank:NM_001277154.1,RGD:1310163	serine/arginine repetitive matrix 2	GO:0005575,GO:0005634,GO:0008150,GO:0015030,GO:0016607,GO:0047485,GO:0070742,GO:0071007,GO:0071013,GO:0000398,GO:0003674	cellular_component|nucleus|biological_process|Cajal body|nuclear speck|protein N-terminus binding|C2H2 zinc finger domain binding|U2-type catalytic step 2 spliceosome|catalytic step 2 spliceosome|mRNA splicing, via spliceosome|molecular_function
Fut8	1.53007e-10	0.703	0.622	4.99153e-06	0.12654	1.54719	0.629649	Up	GeneID:432392,Genbank:XM_008764826.2,RGD:1303096	fucosyltransferase 8	GO:0046921,GO:0036071,GO:0016021,GO:0006491,GO:1900407,GO:0016477,GO:0007179,GO:0043112,GO:0007229,GO:0007585,GO:0017124,GO:0018279,GO:0008424,GO:0046368,GO:0005829,GO:0032580,GO:0010468,GO:0033578,GO:0006487	alpha-(1->6)-fucosyltransferase activity|N-glycan fucosylation|integral component of membrane|N-glycan processing|regulation of cellular response to oxidative stress|cell migration|transforming growth factor beta receptor signaling pathway|receptor metabolic process|integrin-mediated signaling pathway|respiratory gaseous exchange|SH3 domain binding|protein N-linked glycosylation via asparagine|gl…	rno00510,rno00533,rno05202	N-Glycan biosynthesis|Glycosaminoglycan biosynthesis - keratan sulfate|Transcriptional misregulation in cancers
Polr2k	2.10277e-10	0.256	0.536	6.85988e-06	-0.989559	0.645313	-0.631928	Down	GeneID:100361574,Genbank:XM_006241527.3,RGD:2319895	polymerase (RNA) II (DNA directed) polypeptide K	GO:0006383,GO:0001055,GO:0008150,GO:0001056,GO:0003674,GO:0003677,GO:0005575,GO:0005634,GO:0005665,GO:0005666,GO:0005736,GO:0001054,GO:0006360,GO:0006366	transcription by RNA polymerase III|RNA polymerase II activity|biological_process|RNA polymerase III activity|molecular_function|DNA binding|cellular_component|nucleus|DNA-directed RNA polymerase II, core complex|DNA-directed RNA polymerase III complex|DNA-directed RNA polymerase I complex|RNA polymerase I activity|transcription by RNA polymerase I|transcription by RNA polymerase II	rno00230,rno00240,rno03020,rno04623,rno05016,rno05169	Purine metabolism|Pyrimidine metabolism|RNA polymerase|Cytosolic DNA-sensing pathway|Huntington's disease|Epstein-Barr virus infection
Txnip	3.29339e-10	0.703	0.588	1.0744e-05	0.420435	1.75198	0.808985	Up	GeneID:117514,Genbank:NM_001008767.1,RGD:620886	thioredoxin interacting protein	GO:0071228,GO:0042127,GO:0005634,GO:0042493,GO:0005737,GO:0042542,GO:0005758,GO:0006351,GO:0006606,GO:0006979,GO:0043065,GO:0009612,GO:0043086,GO:0009749,GO:0048008,GO:0030216,GO:0051592,GO:0031625,GO:0000122,GO:0051782,GO:0032355,GO:0003674,GO:0032570,GO:0004857	cellular response to tumor cell|regulation of cell proliferation|nucleus|response to drug|cytoplasm|response to hydrogen peroxide|mitochondrial intermembrane space|transcription, DNA-templated|protein import into nucleus|response to oxidative stress|positive regulation of apoptotic process|response to mechanical stimulus|negative regulation of catalytic activity|response to glucose|platelet-deriv…	rno04621	NOD-like receptor signaling pathway
Stmn2	3.81412e-10	0.526	0.33	1.24428e-05	-0.694322	1.78859	0.838819	Up	GeneID:84510,Genbank:NM_053440.2,RGD:68947	stathmin 2	GO:0043025,GO:0030426,GO:0005737,GO:0031115,GO:0005768,GO:0048306,GO:0005794,GO:0048471,GO:0007019,GO:0007026,GO:0010976,GO:0031117,GO:0010977,GO:0051493,GO:0031175,GO:0015631,GO:1990090,GO:0031982,GO:0016020,GO:0043005,GO:0030027,GO:0005515	neuronal cell body|growth cone|cytoplasm|negative regulation of microtubule polymerization|endosome|calcium-dependent protein binding|Golgi apparatus|perinuclear region of cytoplasm|microtubule depolymerization|negative regulation of microtubule depolymerization|positive regulation of neuron projection development|positive regulation of microtubule depolymerization|negative regulation of neuron p…
Gas2l3	5.69227e-10	0.62	0.539	1.85699e-05	-0.0759837	1.55473	0.636665	Up	GeneID:680280,Genbank:XM_017595199.1,RGD:1594151	growth arrest-specific 2 like 3	GO:0015629,GO:0015630,GO:0030036,GO:0000226,GO:0003779,GO:0008017	actin cytoskeleton|microtubule cytoskeleton|actin cytoskeleton organization|microtubule cytoskeleton organization|actin binding|microtubule binding
Cuedc2	7.4254e-10	0.515	0.764	2.42239e-05	0.285738	0.642571	-0.638071	Down	GeneID:294009,Genbank:NM_001079886.1,RGD:1308096	CUE domain containing 2	GO:0005829,GO:0010936,GO:0031965,GO:1900016,GO:0005654	cytosol|negative regulation of macrophage cytokine production|nuclear membrane|negative regulation of cytokine production involved in inflammatory response|nucleoplasm
Crym	1.23533e-09	0.075	0.281	4.03003e-05	-2.52512	0.650738	-0.619852	Down	GeneID:117024,Genbank:NM_053955.1,RGD:620943	crystallin, mu	GO:0070327,GO:0042803,GO:0007605,GO:0003714,GO:0009725,GO:0047127,GO:0016639,GO:0005634,GO:0050661,GO:0005737,GO:0005739,GO:0033280,GO:0042403,GO:0005829,GO:0055114,GO:0070324,GO:0000122,GO:0042562,GO:0006839,GO:0003674	thyroid hormone transport|protein homodimerization activity|sensory perception of sound|transcription corepressor activity|response to hormone|thiomorpholine-carboxylate dehydrogenase activity|oxidoreductase activity, acting on the CH-NH2 group of donors, NAD or NADP as acceptor|nucleus|NADP binding|cytoplasm|mitochondrion|response to vitamin D|thyroid hormone metabolic process|cytosol|oxidation-…
Drp2	1.61794e-09	0.624	0.528	5.2782e-05	-0.0876979	1.56967	0.650457	Up	GeneID:66027,Genbank:XM_008773433.2,RGD:621750	dystrophin related protein 2	GO:0014069,GO:0016020,GO:0030054,GO:0030425,GO:0043204,GO:0045211,GO:0050808,GO:0005886,GO:0007417,GO:0008270	postsynaptic density|membrane|cell junction|dendrite|perikaryon|postsynaptic membrane|synapse organization|plasma membrane|central nervous system development|zinc ion binding
Hsp90b1	1.67623e-09	0.748	0.667	5.46838e-05	0.347876	1.50622	0.590935	Up	GeneID:362862,Genbank:NM_001012197.2,RGD:1310482	heat shock protein 90 beta family member 1	GO:0005789,GO:0005790,GO:0005829,GO:0005886,GO:0006457,GO:0034663,GO:0019903,GO:0042470,GO:0043066,GO:0030433,GO:0043666,GO:0048471,GO:0050750,GO:0001666,GO:0003723,GO:0005524,GO:0005783,GO:0005788,GO:0030496,GO:0030970,GO:0031247,GO:0051082,GO:0071287,GO:0032991,GO:0071318	endoplasmic reticulum membrane|smooth endoplasmic reticulum|cytosol|plasma membrane|protein folding|endoplasmic reticulum chaperone complex|protein phosphatase binding|melanosome|negative regulation of apoptotic process|ubiquitin-dependent ERAD pathway|regulation of phosphoprotein phosphatase activity|perinuclear region of cytoplasm|low-density lipoprotein particle receptor binding|response to hy…	rno04141,rno04151,rno04657,rno04915,rno04918,rno05200,rno05215,rno05418	Protein processing in endoplasmic reticulum|PI3K-Akt signaling pathway|IL-17 signaling pathway|Estrogen signaling pathway|Thyroid hormone synthesis|Pathways in cancer|Prostate cancer|Fluid shear stress and atherosclerosis
Cnmd	1.83461e-09	0.312	0.581	5.98504e-05	-0.361681	0.594023	-0.751408	Down	--	--	--	--	--	--
Aplp2	2.27314e-09	0.429	0.352	7.41565e-05	-0.992325	1.51276	0.597185	Up	GeneID:64312,Genbank:NM_022520.1,RGD:2128	amyloid beta precursor like protein 2GO:0042802,GO:0005634,GO:0043393,GO:0006878,GO:0007176,GO:0007617,GO:0007626,GO:0008201,GO:0046914,GO:0008203,GO:0050885,GO:0010951,GO:0016021,GO:0030198,GO:0001967,GO:0030900,GO:0004867,GO:0030901,GO:0005515	identical protein binding|nucleus|regulation of protein binding|cellular copper ion homeostasis|regulation of epidermal growth factor-activated receptor activity|mating behavior|locomotory behavior|heparin binding|transition metal ion binding|cholesterol metabolic process|neuromuscular process controlling balance|negative regulation of endopeptidase activity|integral component of membrane|extrace…
Lrrtm2	3.19472e-09	0.398	0.393	0.000104221	-0.736264	1.62508	0.70051	Up	GeneID:685472,Genbank:NM_001109469.1,RGD:1593785	leucine rich repeat transmembrane neuronal 2	GO:0042043,GO:0045211,GO:0050808,GO:0051965,GO:0060076,GO:0060291,GO:0002091,GO:0016021,GO:0030054	neurexin family protein binding|postsynaptic membrane|synapse organization|positive regulation of synapse assembly|excitatory synapse|long-term synaptic potentiation|negative regulation of receptor internalization|integral component of membrane|cell junction
Trip11	3.2392e-09	0.335	0.221	0.000105672	-1.5355	1.71756	0.78036	Up	GeneID:314393,Genbank:XM_006240470.3,RGD:1586166	thyroid hormone receptor interactor 11	GO:0003281,GO:0003413,GO:0005634,GO:0005794,GO:0005801,GO:0006486,GO:0007030,GO:0016607,GO:0060122,GO:0060348,GO:0002079,GO:0002080,GO:0002081	ventricular septum development|chondrocyte differentiation involved in endochondral bone morphogenesis|nucleus|Golgi apparatus|cis-Golgi network|protein glycosylation|Golgi organization|nuclear speck|inner ear receptor cell stereocilium organization|bone development|inner acrosomal membrane|acrosomal membrane|outer acrosomal membrane
Egfl8	3.72874e-09	0.695	0.865	0.000121643	0.790284	0.622888	-0.682956	Down	GeneID:406166,Genbank:XM_017601713.1,RGD:1549706	EGF-like-domain, multiple 8	GO:0005509,GO:0005576,GO:0009986,GO:0048856,GO:0050789,GO:0001701,GO:0005102	calcium ion binding|extracellular region|cell surface|anatomical structure development|regulation of biological process|in utero embryonic development|signaling receptor binding
Pcf11	4.5651e-09	0.383	0.202	0.000148927	-1.39441	1.67686	0.745762	Up	GeneID:361605,Genbank:XM_341883.7,RGD:1563397	PCF11 cleavage and polyadenylation factor subunit	GO:0005575,GO:0005654,GO:0005737,GO:0005739,GO:0005849,GO:0006369,GO:0006378,GO:0006379,GO:0008150,GO:0000993,GO:0003674,GO:0003729	cellular_component|nucleoplasm|cytoplasm|mitochondrion|mRNA cleavage factor complex|termination of RNA polymerase II transcription|mRNA polyadenylation|mRNA cleavage|biological_process|RNA polymerase II core binding|molecular_function|mRNA binding	rno03015	mRNA surveillance pathway
Gpbp1	4.65679e-09	0.575	0.472	0.000151918	-0.416374	1.58092	0.660761	Up	GeneID:294734,Genbank:XM_017590710.1,RGD:1305492	GC-rich promoter binding protein 1	GO:0005634,GO:0005829,GO:0005886,GO:0006351,GO:0006355,GO:0043231,GO:0045893,GO:0003677,GO:0003700	nucleus|cytosol|plasma membrane|transcription, DNA-templated|regulation of transcription, DNA-templated|intracellular membrane-bounded organelle|positive regulation of transcription, DNA-templated|DNA binding|DNA binding transcription factor activity
Fam13b	5.95999e-09	0.357	0.273	0.000194433	-1.34105	1.58142	0.661223	Up	GeneID:291694,Genbank:NM_001106158.1,RGD:1310484	family with sequence similarity 13, member B	GO:0007165	signal transduction
Tjp1	6.4439e-09	0.654	0.554	0.000210219	-0.0825923	1.54066	0.623546	Up	GeneID:292994,Genbank:NM_001106266.1,RGD:1306305	tight junction protein 1	GO:0005911,GO:0005912,GO:0005913,GO:0005921,GO:0005923,GO:0032496,GO:0007605,GO:0032991,GO:0008022,GO:0009986,GO:0042493,GO:0043116,GO:0043296,GO:0045177,GO:0045296,GO:0045471,GO:0046581,GO:0001825,GO:0005515,GO:0005524,GO:0005634,GO:0005737,GO:0005829,GO:0005886,GO:0014704,GO:0016020,GO:0016301,GO:0016310,GO:0016323,GO:0016324,GO:0016327,GO:0070160,GO:0019904,GO:0070830,GO:0030054,GO:0071000,GO:…	cell-cell junction|adherens junction|cell-cell adherens junction|gap junction|bicellular tight junction|response to lipopolysaccharide|sensory perception of sound|protein-containing complex|protein C-terminus binding|cell surface|response to drug|negative regulation of vascular permeability|apical junction complex|apical part of cell|cadherin binding|response to ethanol|intercellular canaliculus|…	rno04520,rno04530,rno04540,rno05132	Adherens junction|Tight junction|Gap junction|Salmonella infection
Prph	8.72688e-09	0.477	0.288	0.000284697	-0.920051	1.62317	0.698811	Up	GeneID:24688,Genbank:XM_008765669.2,RGD:3414	peripherin	GO:0045104,GO:0005882,GO:0005883,GO:0046982,GO:0030424,GO:0042622,GO:0043005,GO:0043025,GO:0043195,GO:0044299,GO:0045098,GO:0001750,GO:0005198,GO:0005515	intermediate filament cytoskeleton organization|intermediate filament|neurofilament|protein heterodimerization activity|axon|photoreceptor outer segment membrane|neuron projection|neuronal cell body|terminal bouton|C-fiber|type III intermediate filament|photoreceptor outer segment|structural molecule activity|protein binding	rno05014	Amyotrophic lateral sclerosis (ALS)
Megf9	1.00699e-08	0.372	0.232	0.000328511	-1.46756	1.56536	0.646498	Up	GeneID:313270,Genbank:NM_001107940.1,RGD:1308330	multiple EGF-like-domains 9	GO:0005604,GO:0016021	basement membrane|integral component of membrane
Cltc	1.05647e-08	0.515	0.39	0.000344653	-0.666922	1.52819	0.611827	Up	GeneID:54241,Genbank:XM_006247108.3,RGD:2364	clathrin heavy chain	GO:0005819,GO:0005829,GO:0006886,GO:0006898,GO:0006914,GO:0007030,GO:0030506,GO:0008022,GO:0030669,GO:0016020,GO:0031072,GO:0016192,GO:0031623,GO:0032051,GO:0033572,GO:0070382,GO:0042147,GO:0071439,GO:0042277,GO:0042383,GO:0072583,GO:0072686,GO:0097718,GO:1900126,GO:0000278,GO:1903077,GO:0003725,GO:1990381,GO:0005198,GO:0005515,GO:0005739,GO:0005764,GO:0005768,GO:0019901,GO:0030117,GO:0030118,GO:…	spindle|cytosol|intracellular protein transport|receptor-mediated endocytosis|autophagy|Golgi organization|ankyrin binding|protein C-terminus binding|clathrin-coated endocytic vesicle membrane|membrane|heat shock protein binding|vesicle-mediated transport|receptor internalization|clathrin light chain binding|transferrin transport|exocytic vesicle|retrograde transport, endosome to Golgi|clathrin c…	rno04144,rno04142,rno04961,rno04721,rno05016,rno05100	Endocytosis|Lysosome|Endocrine and other factor-regulated calcium reabsorption|Synaptic vesicle cycle|Huntington's disease|Bacterial invasion of epithelial cells
Rbbp6	1.08796e-08	0.515	0.408	0.000354924	-0.524285	1.65515	0.726965	Up	GeneID:308968,Genbank:XM_017590222.1,RGD:1311964	RB binding protein 6, ubiquitin ligase	GO:0048568,GO:0006275,GO:0061053,GO:0006397,GO:0061630,GO:0006511,GO:0006974,GO:0008270,GO:0016567,GO:0016607,GO:0019901,GO:0032991,GO:0001701,GO:0004842,GO:0035264,GO:0005813	embryonic organ development|regulation of DNA replication|somite development|mRNA processing|ubiquitin protein ligase activity|ubiquitin-dependent protein catabolic process|cellular response to DNA damage stimulus|zinc ion binding|protein ubiquitination|nuclear speck|protein kinase binding|protein-containing complex|in utero embryonic development|ubiquitin-protein transferase activity|multicellul…
Gsta4	1.14678e-08	0.466	0.704	0.000374113	0.0621052	0.637091	-0.650428	Down	GeneID:300850,Genbank:NM_001106840.1,RGD:1309970	glutathione S-transferase alpha 4	GO:0005739,GO:0006749,GO:0006805,GO:0008144,GO:0009635,GO:0010043,GO:0035094,GO:0042802,GO:0042803,GO:0043295,GO:0004364,GO:0071285,GO:0005737	mitochondrion|glutathione metabolic process|xenobiotic metabolic process|drug binding|response to herbicide|response to zinc ion|response to nicotine|identical protein binding|protein homodimerization activity|glutathione binding|glutathione transferase activity|cellular response to lithium ion|cytoplasm	rno00480,rno00980,rno00982,rno00983,rno05200,rno05204,rno05225,rno05418,rno01524	Glutathione metabolism|Metabolism of xenobiotics by cytochrome P450|Drug metabolism - cytochrome P450|Drug metabolism - other enzymes|Pathways in cancer|Chemical carcinogenesis|Hepatocellular carcinoma|Fluid shear stress and atherosclerosis|Platinum drug resistance
LOC100909712	1.58646e-08	0.718	0.625	0.000517552	0.466635	1.62345	0.699066	Up	GeneID:100909712,Genbank:XM_003749295.4,RGD:6501887	cyclin-L1-like	GO:0006396,GO:0016538,GO:0045737,GO:0045944,GO:1901409,GO:0000307,GO:0005515,GO:0006351	RNA processing|cyclin-dependent protein serine/threonine kinase regulator activity|positive regulation of cyclin-dependent protein serine/threonine kinase activity|positive regulation of transcription by RNA polymerase II|positive regulation of phosphorylation of RNA polymerase II C-terminal domain|cyclin-dependent protein kinase holoenzyme complex|protein binding|transcription, DNA-templated
Tpm4	1.59816e-08	0.278	0.176	0.000521368	-1.98471	1.54949	0.631794	Up	GeneID:24852,Genbank:NM_012678.2,RGD:3899	tropomyosin 4	GO:0051015,GO:0005862,GO:0005884,GO:0006936,GO:0007015,GO:0008307,GO:0015629,GO:0030863,GO:0031941,GO:0042802,GO:0042803,GO:0001725,GO:0046872,GO:0002102,GO:0046982,GO:0005737	actin filament binding|muscle thin filament tropomyosin|actin filament|muscle contraction|actin filament organization|structural constituent of muscle|actin cytoskeleton|cortical cytoskeleton|filamentous actin|identical protein binding|protein homodimerization activity|stress fiber|metal ion binding|podosome|protein heterodimerization activity|cytoplasm	rno04260,rno04261,rno05410,rno05414	Cardiac muscle contraction|Adrenergic signaling in cardiomyocytes|Hypertrophic cardiomyopathy (HCM)|Dilated cardiomyopathy (DCM)
Ppp1r10	1.72921e-08	0.571	0.506	0.00056412	-0.195644	1.60345	0.681183	Up	GeneID:65045,Genbank:NM_022951.2,RGD:620079	protein phosphatase 1, regulatory subunit 10	GO:0046872,GO:0000785,GO:0072357,GO:0000790,GO:0003677,GO:0004864,GO:0005654,GO:0008157,GO:0010667,GO:1904290,GO:0016604,GO:0032206,GO:0000784,GO:0032515	metal ion binding|chromatin|PTW/PP1 phosphatase complex|nuclear chromatin|DNA binding|protein phosphatase inhibitor activity|nucleoplasm|protein phosphatase 1 binding|negative regulation of cardiac muscle cell apoptotic process|negative regulation of mitotic DNA damage checkpoint|nuclear body|positive regulation of telomere maintenance|nuclear chromosome, telomeric region|negative regulation of p…
Sst	2.24404e-08	0.124	0.007	0.000732074	-4.49361	1.53915	0.622132	Up	GeneID:24797,Genbank:NM_012659.2,RGD:3761	somatostatin	GO:0048545,GO:0005615,GO:0006972,GO:0007166,GO:0007267,GO:0009408,GO:0010243,GO:0010447,GO:0010469,GO:0030334,GO:0042493,GO:0005179,GO:0043025,GO:0043200	response to steroid hormone|extracellular space|hyperosmotic response|cell surface receptor signaling pathway|cell-cell signaling|response to heat|response to organonitrogen compound|response to acidic pH|regulation of signaling receptor activity|regulation of cell migration|response to drug|hormone activity|neuronal cell body|response to amino acid	rno04971	Gastric acid secretion
Azin1	2.73128e-08	0.759	0.648	0.000891026	0.277259	1.58107	0.660897	Up	GeneID:58961,Genbank:NM_001301702.1,RGD:61934	antizyme inhibitor 1GO:0042978,GO:0005634,GO:0043085,GO:0005737,GO:0006596,GO:0033387,GO:0042177,GO:1902269,GO:0003824,GO:0004586	ornithine decarboxylase activator activity|nucleus|positive regulation of catalytic activity|cytoplasm|polyamine biosynthetic process|putrescine biosynthetic process from ornithine|negative regulation of protein catabolic process|positive regulation of polyamine transmembrane transport|catalytic activity|ornithine decarboxylase activity
Tbc1d15	2.74906e-08	0.301	0.195	0.000896825	-1.79245	1.54877	0.631119	Up	GeneID:366896,Genbank:XM_006241353.3,RGD:1307920	TBC1 domain family, member 15	GO:0005622,GO:0005737,GO:0006886,GO:0012505,GO:0017137,GO:0031338,GO:0043087,GO:0090630,GO:1902017,GO:0005096,GO:0005576	intracellular|cytoplasm|intracellular protein transport|endomembrane system|Rab GTPase binding|regulation of vesicle fusion|regulation of GTPase activity|activation of GTPase activity|regulation of cilium assembly|GTPase activator activity|extracellular region	rno04137	Mitophagy - animal
Ppp1r9a	3.72658e-08	0.406	0.255	0.00121572	-1.20377	1.6659	0.736302	Up	GeneID:84685,Genbank:XM_006236057.3,RGD:632280	protein phosphatase 1, regulatory subunit 9A	GO:0008157,GO:0010976,GO:0014069,GO:0015629,GO:0019722,GO:0031175,GO:0031594,GO:0019901,GO:0042803,GO:0019904,GO:0043005,GO:0043025,GO:0043197,GO:0060079,GO:0044325,GO:0060999,GO:0044326,GO:0061001,GO:0044877,GO:0097237,GO:1900272,GO:1900454,GO:1904049,GO:0005515,GO:1990761,GO:0005737,GO:0005829,GO:0005856,GO:0007015,GO:0007568,GO:0008022,GO:0030027,GO:0030054,GO:0030175,GO:0030425,GO:0030426,GO:…	protein phosphatase 1 binding|positive regulation of neuron projection development|postsynaptic density|actin cytoskeleton|calcium-mediated signaling|neuron projection development|neuromuscular junction|protein kinase binding|protein homodimerization activity|protein domain specific binding|neuron projection|neuronal cell body|dendritic spine|excitatory postsynaptic potential|ion channel binding|…
Phf3	3.77962e-08	0.338	0.236	0.00123303	-1.49878	1.54135	0.624196	Up	GeneID:363210,Genbank:NM_001108791.1,RGD:1304925	PHD finger protein 3	GO:0006351,GO:0046872	transcription, DNA-templated|metal ion binding
Egr2	6.14499e-08	0.695	0.573	0.00200468	0.258913	1.62352	0.699123	Up	GeneID:114090,Genbank:XM_008772857.2,RGD:621608	early growth response 2	GO:0005634,GO:0005654,GO:0005737,GO:0006355,GO:0030278,GO:0006366,GO:0031625,GO:0006611,GO:0032868,GO:0035284,GO:0035914,GO:0042552,GO:0043231,GO:0044212,GO:0045444,GO:0000978,GO:0001077,GO:0001102,GO:0003677,GO:0003682,GO:0003700,GO:0007611,GO:0007622,GO:0008045,GO:0014037,GO:0016740,GO:0016925,GO:0021569,GO:0045893,GO:0021612,GO:0021660,GO:0045944,GO:0021666,GO:0046872,GO:0048168,GO:0071310,GO:…	nucleus|nucleoplasm|cytoplasm|regulation of transcription, DNA-templated|regulation of ossification|transcription by RNA polymerase II|ubiquitin protein ligase binding|protein export from nucleus|response to insulin|brain segmentation|skeletal muscle cell differentiation|myelination|intracellular membrane-bounded organelle|transcription regulatory region DNA binding|fat cell differentiation|RNA p…	rno04625,rno05203,rno05166,rno05161	C-type lectin receptor signaling pathway|Viral carcinogenesis|HTLV-I infection|Hepatitis B
Sfpq	1.64973e-07	0.545	0.431	0.00538191	-0.513675	1.51818	0.602346	Up	GeneID:252855,Genbank:NM_001025271.1,RGD:727923	splicing factor proline and glutamine rich	GO:0044212,GO:0005654,GO:0000398,GO:0045876,GO:0006355,GO:0000724,GO:0045892,GO:0006974,GO:0000785,GO:0045944,GO:0000976,GO:0000980,GO:0001047,GO:0016363,GO:0002218,GO:0051276,GO:0042382,GO:0003676,GO:0051726,GO:0042752,GO:0003677,GO:0070932,GO:0042754,GO:0003682,GO:0000122,GO:0090575,GO:0042803,GO:0005634,GO:0000380,GO:1902177,GO:0042826	transcription regulatory region DNA binding|nucleoplasm|mRNA splicing, via spliceosome|positive regulation of sister chromatid cohesion|regulation of transcription, DNA-templated|double-strand break repair via homologous recombination|negative regulation of transcription, DNA-templated|cellular response to DNA damage stimulus|chromatin|positive regulation of transcription by RNA polymerase II|tra…
Kat6a	1.71379e-07	0.331	0.202	0.00559089	-1.61119	1.55671	0.638501	Up	GeneID:306571,Genbank:NM_001100570.2,RGD:1304892	lysine acetyltransferase 6A	GO:0004402,GO:0005515,GO:0005634,GO:0005730,GO:0010628,GO:0005829,GO:0016407,GO:0006334,GO:0016573,GO:0016605,GO:0045892,GO:0016607,GO:0045893,GO:0046872,GO:0000786,GO:0048513,GO:0003007,GO:0060325,GO:0003677,GO:0070776,GO:0003682,GO:0003713,GO:0006351,GO:0006355,GO:0006473,GO:0008134,GO:0030099,GO:0008270,GO:0035019,GO:0035162,GO:0035909,GO:0043433,GO:0043966,GO:0090398	histone acetyltransferase activity|protein binding|nucleus|nucleolus|positive regulation of gene expression|cytosol|acetyltransferase activity|nucleosome assembly|histone acetylation|PML body|negative regulation of transcription, DNA-templated|nuclear speck|positive regulation of transcription, DNA-templated|metal ion binding|nucleosome|animal organ development|heart morphogenesis|face morphogene…	rno04550	Signaling pathways regulating pluripotency of stem cells
Pcm1	1.73268e-07	0.44	0.292	0.00565254	-1.06139	1.54248	0.625255	Up	GeneID:81740,Genbank:XM_006253185.3,RGD:620901	pericentriolar material 1	GO:0097150,GO:0036064,GO:0031965,GO:0005575,GO:0097730,GO:0045177,GO:0005737,GO:1905515,GO:0050768,GO:0034451,GO:0005813,GO:0060271,GO:0005814,GO:0005829,GO:0034453,GO:0034454,GO:0007098,GO:0071539,GO:0035176,GO:0008150,GO:0000242,GO:0035735,GO:0022027,GO:0001764,GO:0090316,GO:0035869,GO:0031122,GO:0003674	neuronal stem cell population maintenance|ciliary basal body|nuclear membrane|cellular_component|non-motile cilium|apical part of cell|cytoplasm|non-motile cilium assembly|negative regulation of neurogenesis|centriolar satellite|centrosome|cilium assembly|centriole|cytosol|microtubule anchoring|microtubule anchoring at centrosome|centrosome cycle|protein localization to centrosome|social behavior…
Uchl1	1.92054e-07	0.44	0.307	0.00626538	-0.964527	1.60247	0.680299	Up	GeneID:29545,Genbank:NM_017237.3,RGD:3928	ubiquitin C-terminal hydrolase L1	GO:0042755,GO:0008283,GO:0004843,GO:0043025,GO:0016579,GO:0005654,GO:0043130,GO:0043209,GO:0005737,GO:0005789,GO:0005829,GO:0016874,GO:0005886,GO:0043407,GO:0019233,GO:0006511,GO:0044306,GO:0019896,GO:0007409,GO:0048747,GO:0030424,GO:0007412,GO:0002931,GO:0050905,GO:0031625,GO:0007628,GO:0004197,GO:1904115,GO:0031694,GO:0008242	eating behavior|cell proliferation|thiol-dependent ubiquitin-specific protease activity|neuronal cell body|protein deubiquitination|nucleoplasm|ubiquitin binding|myelin sheath|cytoplasm|endoplasmic reticulum membrane|cytosol|ligase activity|plasma membrane|negative regulation of MAP kinase activity|sensory perception of pain|ubiquitin-dependent protein catabolic process|neuron projection terminus…	rno05012	Parkinson's disease
Hspa1b	4.57585e-07	0.857	0.873	0.0149278	1.25037	0.536061	-0.899532	Down	--	--	--	--	--	--
Calca	7.13854e-07	0.492	0.322	0.0232881	-0.775685	1.61071	0.687693	Up	GeneID:24241,Genbank:NM_001033956.1,RGD:2254	calcitonin-related polypeptide alphaGO:0005184,GO:0005576,GO:0005615,GO:0005622,GO:0005634,GO:0007631,GO:0005737,GO:0008016,GO:0006468,GO:0008217,GO:0006874,GO:0009408,GO:0010469,GO:0010523,GO:0030279,GO:0043025,GO:0030424,GO:0043195,GO:0030816,GO:0043542,GO:0044877,GO:0045651,GO:0045671,GO:0001935,GO:0097647,GO:0045776,GO:0001944,GO:0097755,GO:0001976,GO:1990090,GO:0045778,GO:0001984,GO:0002027,…	neuropeptide hormone activity|extracellular region|extracellular space|intracellular|nucleus|feeding behavior|cytoplasm|regulation of heart contraction|protein phosphorylation|regulation of blood pressure|cellular calcium ion homeostasis|response to heat|regulation of signaling receptor activity|negative regulation of calcium ion transport into cytosol|negative regulation of ossification|neuronal…
Egr1	8.55484e-07	0.876	0.79	0.0279084	1.27777	1.56217	0.643549	Up	GeneID:24330,Genbank:NM_012551.2,RGD:2544	early growth response 1	GO:0071320,GO:0071363,GO:0071371,GO:0071372,GO:0071383,GO:0071455,GO:0071456,GO:1902949,GO:0071480,GO:1990841,GO:0071504,GO:2000182,GO:0001077,GO:0001666,GO:0001975,GO:0002931,GO:0006355,GO:0006366,GO:0003677,GO:0007611,GO:0007616,GO:0007623,GO:0030509,GO:0008134,GO:0008270,GO:0031667,GO:0032354,GO:0032868,GO:0032869,GO:0000122,GO:0042981,GO:0033233,GO:0043525,GO:0000976,GO:0043565,GO:0034465,GO:…	cellular response to cAMP|cellular response to growth factor stimulus|cellular response to gonadotropin stimulus|cellular response to follicle-stimulating hormone stimulus|cellular response to steroid hormone stimulus|cellular response to hyperoxia|cellular response to hypoxia|positive regulation of tau-protein kinase activity|cellular response to gamma radiation|promoter-specific chromatin bindi…	rno04371,rno05020,rno04933,rno05166	Apelin signaling pathway|Prion diseases|AGE-RAGE signaling pathway in diabetic complications|HTLV-I infection
Rnf19a	8.6673e-07	0.335	0.225	0.0282753	-1.53027	1.51753	0.601728	Up	GeneID:362900,Genbank:NM_001130560.1,RGD:1307807	ring finger protein 19A, RBR E3 ubiquitin protein ligase	GO:0005737,GO:0005813,GO:0016021,GO:0031624,GO:0032436,GO:0046872,GO:0061630,GO:0000151,GO:0000209,GO:0004842	cytoplasm|centrosome|integral component of membrane|ubiquitin conjugating enzyme binding|positive regulation of proteasomal ubiquitin-dependent protein catabolic process|metal ion binding|ubiquitin protein ligase activity|ubiquitin ligase complex|protein polyubiquitination|ubiquitin-protein transferase activity
Apoe	1.68599e-06	0.996	1	0.055002	1.91424	0.626894	-0.673707	Down	GeneID:25728,Genbank:NM_001270683.1,RGD:2138	apolipoprotein EGO:0033344,GO:0033700,GO:0034361,GO:0034365,GO:0034372,GO:0034362,GO:0034374,GO:0034375,GO:0042157,GO:0034380,GO:0042158,GO:0042159,GO:0042311,GO:0043025,GO:0042627,GO:0043407,GO:0043524,GO:0005102,GO:0043537,GO:0005319,GO:0051651,GO:0046889,GO:0043691,GO:0055088,GO:0005543,GO:0055089,GO:0046911,GO:0060228,GO:0005794,GO:0046983,GO:0005576,GO:0048156,GO:0005615,GO:0072358,GO:006099…	cholesterol efflux|phospholipid efflux|very-low-density lipoprotein particle|discoidal high-density lipoprotein particle|very-low-density lipoprotein particle remodeling|low-density lipoprotein particle|low-density lipoprotein particle remodeling|high-density lipoprotein particle remodeling|lipoprotein metabolic process|high-density lipoprotein particle assembly|lipoprotein biosynthetic process|l…	rno04979,rno05010	Cholesterol metabolism|Alzheimer's disease
Med13	1.7834e-06	0.248	0.146	0.05818	-2.10647	1.54999	0.632259	Up	GeneID:303403,Genbank:NM_001107035.1,RGD:1304829	mediator complex subunit 13	GO:0045893,GO:0003712,GO:0045944,GO:0003713,GO:0046966,GO:0005634,GO:0006357,GO:0006367,GO:0008150,GO:0070328,GO:0016592,GO:1904168,GO:0030518,GO:0030521,GO:0001104,GO:0038023,GO:0042632,GO:0003674	positive regulation of transcription, DNA-templated|transcription cofactor activity|positive regulation of transcription by RNA polymerase II|transcription coactivator activity|thyroid hormone receptor binding|nucleus|regulation of transcription by RNA polymerase II|transcription initiation from RNA polymerase II promoter|biological_process|triglyceride homeostasis|mediator complex|negative regul…	rno04919	Thyroid hormone signaling pathway
Jmjd1c	1.96231e-06	0.451	0.352	0.0640164	-0.814562	1.55215	0.634264	Up	GeneID:171120,Genbank:NM_001191719.1,RGD:708458	jumonji domain containing 1C	GO:0005634,GO:0006355,GO:0008584,GO:0031490,GO:0032454,GO:0033169,GO:0036098,GO:0072520,GO:0098727,GO:1990636,GO:0000785,GO:0000976,GO:0003382	nucleus|regulation of transcription, DNA-templated|male gonad development|chromatin DNA binding|histone demethylase activity (H3-K9 specific)|histone H3-K9 demethylation|male germ-line stem cell population maintenance|seminiferous tubule development|maintenance of cell number|reproductive senescence|chromatin|transcription regulatory region sequence-specific DNA binding|epithelial cell morphogene…	rno05202	Transcriptional misregulation in cancers
Fxyd3	2.8602e-06	0.368	0.573	0.0933083	-0.331425	0.613818	-0.704117	Down	GeneID:116831,Genbank:XM_006228819.3,RGD:620825	FXYD domain-containing ion transport regulator 3	GO:0006811,GO:0006813,GO:0006814,GO:0017080,GO:0034220,GO:0050790,GO:0051117,GO:2000649,GO:0005216,GO:0005789,GO:0005887	ion transport|potassium ion transport|sodium ion transport|sodium channel regulator activity|ion transmembrane transport|regulation of catalytic activity|ATPase binding|regulation of sodium ion transmembrane transporter activity|ion channel activity|endoplasmic reticulum membrane|integral component of plasma membrane
Nr4a2	4.5012e-06	0.718	0.685	0.146843	0.646074	1.57073	0.651437	Up	GeneID:54278,Genbank:XM_017591997.1,RGD:3202	nuclear receptor subfamily 4, group A, member 2	GO:0001077,GO:0001228,GO:0001666,GO:0001764,GO:0005667,GO:0005737,GO:0001975,GO:0006351,GO:0006355,GO:0017085,GO:0006357,GO:0021952,GO:0006366,GO:0007399,GO:0021953,GO:0021986,GO:0000122,GO:0042417,GO:0030182,GO:0042551,GO:0030522,GO:0000977,GO:0031668,GO:0043085,GO:0000978,GO:0043401,GO:0043524,GO:0045944,GO:0046982,GO:0043565,GO:0051866,GO:0071376,GO:0071542,GO:2001234,GO:0003677,GO:0003700,GO:…	transcriptional activator activity, RNA polymerase II proximal promoter sequence-specific DNA binding|transcriptional activator activity, RNA polymerase II transcription regulatory region sequence-specific DNA binding|response to hypoxia|neuron migration|transcription factor complex|cytoplasm|response to amphetamine|transcription, DNA-templated|regulation of transcription, DNA-templated|response …	rno04925	Aldosterone synthesis and secretion
Shroom3	5.64298e-06	0.308	0.217	0.184091	-1.26067	1.75503	0.811499	Up	GeneID:305230,Genbank:XM_006250723.3,RGD:1310470	shroom family member 3	GO:0030036,GO:0003674,GO:0030864,GO:0003779,GO:0043296,GO:0005575,GO:0005856,GO:0005912,GO:0007015,GO:0007389,GO:0045177,GO:0008150,GO:0051015,GO:0008360,GO:0016324,GO:0000902,GO:0001843,GO:0002066	actin cytoskeleton organization|molecular_function|cortical actin cytoskeleton|actin binding|apical junction complex|cellular_component|cytoskeleton|adherens junction|actin filament organization|pattern specification process|apical part of cell|biological_process|actin filament binding|regulation of cell shape|apical plasma membrane|cell morphogenesis|neural tube closure|columnar/cuboidal epithel…
Gap43	9.0342e-06	0.184	0.064	0.294723	-2.85711	1.50042	0.585362	Up	GeneID:29423,Genbank:NM_017195.3,RGD:62071	growth associated protein 43	GO:1901981,GO:0032584,GO:0005737,GO:0035727,GO:0040008,GO:0005886,GO:0007399,GO:0007411,GO:0010001,GO:0014069,GO:0042246,GO:0045165,GO:0016198,GO:0051489,GO:0030054,GO:0061564,GO:0030424,GO:0001786,GO:0071944,GO:0030426,GO:0005516,GO:0098793,GO:0031527	phosphatidylinositol phosphate binding|growth cone membrane|cytoplasm|lysophosphatidic acid binding|regulation of growth|plasma membrane|nervous system development|axon guidance|glial cell differentiation|postsynaptic density|tissue regeneration|cell fate commitment|axon choice point recognition|regulation of filopodium assembly|cell junction|axon development|axon|phosphatidylserine binding|cell …
Mt3	1.07953e-05	0.5	0.618	0.352176	0.417986	0.537968	-0.894407	Down	GeneID:117038,Genbank:NM_053968.3,RGD:621252	metallothionein 3	GO:0050774,GO:0050794,GO:0050821,GO:0051354,GO:0055069,GO:0071276,GO:0055073,GO:0071280,GO:0071294,GO:0071456,GO:0071732,GO:0097214,GO:0097449,GO:0005615,GO:0005622,GO:0005634,GO:0005737,GO:0006882,GO:0005741,GO:0005791,GO:0006915,GO:0005840,GO:0006979,GO:0007420,GO:0008021,GO:0010942,GO:0008144,GO:0014002,GO:0014069,GO:0016234,GO:0000060,GO:0030949,GO:0016570,GO:0032095,GO:0001666,GO:0019430,GO:…	negative regulation of dendrite morphogenesis|regulation of cellular process|protein stabilization|negative regulation of oxidoreductase activity|zinc ion homeostasis|cellular response to cadmium ion|cadmium ion homeostasis|cellular response to copper ion|cellular response to zinc ion|cellular response to hypoxia|cellular response to nitric oxide|positive regulation of lysosomal membrane permeabi…
Pmp2	1.16558e-05	0.207	0.393	0.380249	-0.933282	0.648845	-0.624055	Down	GeneID:688790,Genbank:NM_001109514.1,RGD:1585218	peripheral myelin protein 2	GO:0061024,GO:0005504,GO:0015485,GO:0043209	membrane organization|fatty acid binding|cholesterol binding|myelin sheath
Cep350	3.15743e-05	0.222	0.135	1	-2.21908	1.5028	0.587654	Up	GeneID:246304,Genbank:XM_017599028.1,RGD:621162	centrosomal protein 350	GO:0008017,GO:0034453,GO:0005813,GO:0005814	microtubule binding|microtubule anchoring|centrosome|centriole
Tac1	4.50569e-05	0.301	0.221	1	-1.4736	1.56959	0.650391	Up	GeneID:24806,Genbank:NM_012666.2,RGD:3807	tachykinin, precursor 1GO:0051496,GO:0032496,GO:0008306,GO:0005615,GO:1990090,GO:0035815,GO:0009725,GO:2000854,GO:0043025,GO:0010459,GO:0005886,GO:0043278,GO:0006954,GO:0007204,GO:0010634,GO:0045760,GO:0019233,GO:0007217,GO:0045778,GO:0030424,GO:0007218,GO:0046878,GO:0031835,GO:0007268,GO:0002675,GO:0048265,GO:0032224,GO:0007616,GO:0005102,GO:0050671,GO:0032230,GO:0008217,GO:0005576	positive regulation of stress fiber assembly|response to lipopolysaccharide|associative learning|extracellular space|cellular response to nerve growth factor stimulus|positive regulation of renal sodium excretion|response to hormone|positive regulation of corticosterone secretion|neuronal cell body|negative regulation of heart rate|plasma membrane|response to morphine|inflammatory response|positi…	rno04080	Neuroactive ligand-receptor interaction
Fdx1	9.81419e-05	0.233	0.404	1	-1.15789	0.61772	-0.694974	Down	GeneID:29189,Genbank:NM_017126.1,RGD:62036	ferredoxin 1	GO:1904322,GO:0051353,GO:0030061,GO:0005739,GO:0051537,GO:0030325,GO:0005759,GO:0034698,GO:0006694,GO:0008203,GO:0008386,GO:0042446,GO:0009055,GO:0070995,GO:0071320,GO:0044320,GO:0015039,GO:0005506,GO:0071407,GO:0044321,GO:0019899,GO:0071872,GO:0050790,GO:0022900	cellular response to forskolin|positive regulation of oxidoreductase activity|mitochondrial crista|mitochondrion|2 iron, 2 sulfur cluster binding|adrenal gland development|mitochondrial matrix|response to gonadotropin|steroid biosynthetic process|cholesterol metabolic process|cholesterol monooxygenase (side-chain-cleaving) activity|hormone biosynthetic process|electron transfer activity|NADPH oxi…
Scn7a	0.00051882	0.222	0.154	1	-1.91619	1.5703	0.651045	Up	GeneID:64155,Genbank:NM_031686.1,RGD:61922	sodium voltage-gated channel alpha subunit 7	GO:0097386,GO:0005261,GO:0005272,GO:0005886,GO:0006814,GO:0006936,GO:0019228,GO:0034765,GO:0035725,GO:0001518,GO:0055078,GO:0005244,GO:0086010,GO:0005248	glial cell projection|cation channel activity|sodium channel activity|plasma membrane|sodium ion transport|muscle contraction|neuronal action potential|regulation of ion transmembrane transport|sodium ion transmembrane transport|voltage-gated sodium channel complex|sodium ion homeostasis|voltage-gated ion channel activity|membrane depolarization during action potential|voltage-gated sodium channe…	rno04261	Adrenergic signaling in cardiomyocytes
Nefm	0.000704792	0.207	0.116	1	-2.04107	1.68039	0.7488	Up	GeneID:24588,Genbank:NM_017029.2,RGD:3160	neurofilament, medium polypeptide	GO:0097418,GO:0045104,GO:0031103,GO:0005856,GO:1903937,GO:0045105,GO:0031133,GO:0005882,GO:0045110,GO:0031594,GO:0005883,GO:0045111,GO:0008088,GO:0014069,GO:0015643,GO:0046982,GO:0033693,GO:0021510,GO:0060052,GO:0034599,GO:0021766,GO:0061564,GO:0043005,GO:0021987,GO:0000226,GO:0071392,GO:0043204,GO:0030424,GO:0005102,GO:0043209,GO:0005198	neurofibrillary tangle|intermediate filament cytoskeleton organization|axon regeneration|cytoskeleton|response to acrylamide|intermediate filament polymerization or depolymerization|regulation of axon diameter|intermediate filament|intermediate filament bundle assembly|neuromuscular junction|neurofilament|intermediate filament cytoskeleton|axo-dendritic transport|postsynaptic density|toxic substa…	rno05014	Amyotrophic lateral sclerosis (ALS)
